# Supplementary material for: Identification and characterization of Varicella Zoster Virus circular RNA in lytic infection
Source: Nat Commun. 2024 Jun 10;15:4932. doi: 10.1038/s41467-024-49112-4 (PMC11164961; doi:10.1038/s41467-024-49112-4)
Supplement: Supplementary file 4 — Supplementary data 1 [file 41467_2024_49112_MOESM4_ESM.xlsx]

## Sheet: CIRI2_human
circRNA_ID	chr	circRNA_start	circRNA_end	mock_1	mock_2	mock_3	vzv_24h_1	vzv_24h_2	vzv_24h_3	vzv_48h_1	vzv_48h_2	vzv_48h_3	circBankID	circbaseID	circBankstrand	splicedSeqLength	geneSymbol
chr9:138773479|138774924	chr9	138773479	138774924	1077	1058	965	928	1055	1164	1064	871	778	hsa_circCAMSAP1_006	hsa_circ_0001900	-	425	CAMSAP1
chr8:62593527|62596747	chr8	62593527	62596747	969	799	856	912	1004	899	859	919	834	hsa_circASPH_003	hsa_circ_0084615	-	264	ASPH
chr11:33307959|33309057	chr11	33307959	33309057	1090	764	939	890	932	854	805	798	882	hsa_circHIPK3_004	hsa_circ_0000284	+	1099	HIPK3
chr7:99621042|99621930	chr7	99621042	99621930	901	780	692	918	1012	930	975	879	841	hsa_circZKSCAN1_005	hsa_circ_0001727	+	668	ZKSCAN1
chr6:4891947|4892613	chr6	4891947	4892613	814	753	780	646	668	604	611	463	482	hsa_circCDYL_005	hsa_circ_0008285	+	667	CDYL
chr1:247318868|247323115	chr1	247318868	247323115	577	543	639	546	627	560	695	641	571	hsa_circZNF124_009	hsa_circ_0002922	-	1840	ZNF124
chr12:109046048|109048186	chr12	109046048	109048186	614	521	499	510	556	545	567	511	566	hsa_circCORO1C_029	hsa_circ_0000437	-	251	CORO1C
chr19:18650181|18650530	chr19	18650181	18650530	485	469	508	535	501	475	694	539	543	hsa_circFKBP8_005	hsa_circ_0000915	-	259	FKBP8
chr10:32197100|32199491	chr10	32197100	32199491	648	502	507	481	533	393	473	391	463	hsa_circARHGAP12_003	hsa_circ_0000231	-	794	ARHGAP12
chr9:4286038|4286523	chr9	4286038	4286523	407	394	398	415	498	452	512	469	358	hsa_circGLIS3_003	hsa_circ_0002874	-	486	GLIS3
chr8:18656805|18662408	chr8	18656805	18662408	486	402	469	415	435	406	449	375	390	hsa_circPSD3_017	hsa_circ_0004458	-	448	PSD3
chr15:64791492|64792365	chr15	64791492	64792365	507	455	382	402	443	388	501	334	404	hsa_circZNF609_001	hsa_circ_0000615	+	874	ZNF609
chr4:144464662|144465125	chr4	144464662	144465125	550	406	456	390	358	307	369	365	561	hsa_circSMARCA5_013	hsa_circ_0001445	+	269	SMARCA5
chr2:55209651|55214834	chr2	55209651	55214834	343	278	303	463	490	411	526	484	452	hsa_circRTN4_012	hsa_circ_0001006	-	347	RTN4
chr4:153332455|153333681	chr4	153332455	153333681	482	375	409	411	479	381	408	372	409	hsa_circFBXW7_009	hsa_circ_0001451	-	1227	FBXW7
chr12:120592774|120593523	chr12	120592774	120593523	432	399	373	383	491	433	395	339	276	hsa_circGCN1L1_117	hsa_circ_0000448	-	389	GCN1L1
chr9:113734353|113735838	chr9	113734353	113735838	418	408	318	388	372	349	340	345	367	hsa_circLPAR1_015	hsa_circ_0087960	-	226	LPAR1
chr7:128655033|128658211	chr7	128655033	128658211	386	353	340	317	371	356	313	306	294	hsa_circTNPO3_005	hsa_circ_0001741	-	432	TNPO3
chr13:33091994|33101669	chr13	33091994	33101669	341	360	313	312	351	327	344	337	341	hsa_circN4BP2L2_008	hsa_circ_0000471	-	388	N4BP2L2
chr7:155465561|155473602	chr7	155465561	155473602	393	351	339	343	356	348	267	274	305	hsa_circRBM33_012	hsa_circ_0001772	+	445	RBM33
chr8:131164982|131193126	chr8	131164982	131193126	289	279	305	312	331	294	350	295	288	hsa_circASAP1_058	hsa_circ_0008934	-	550	ASAP1
chr14:99924616|99932150	chr14	99924616	99932150	378	269	328	327	332	274	271	238	296	hsa_circSETD3_003	hsa_circ_0000567	-	683	SETD3
chr14:21971316|21972024	chr14	21971316	21972024	368	287	274	318	323	318	285	223	211	hsa_circMETTL3_004	hsa_circ_0000523	-	623	METTL3
chr1:1158624|1159348	chr1	1158624	1159348	303	270	263	278	328	330	286	286	248	hsa_circSDF4_003	hsa_circ_0000002	-	251	SDF4
chr8:18622959|18662408	chr8	18622959	18662408	346	311	333	248	285	270	292	263	239	hsa_circPSD3_018	hsa_circ_0002111	-	538	PSD3
chr20:52773708|52788209	chr20	52773708	52788209	826	681	688	69	69	54	61	29	66	hsa_circCYP24A1_012	hsa_circ_0060927	-	1106	CYP24A1
chr4:37633007|37640126	chr4	37633007	37640126	333	307	299	268	292	248	322	225	242	hsa_circRELL1_005	hsa_circ_0001400	-	434	RELL1
chr1:180953813|180962561	chr1	180953813	180962561	251	252	231	281	292	286	316	290	256	hsa_circSTX6_011	hsa_circ_0007905	-	391	STX6
chr9:33953283|33963789	chr9	33953283	33963789	265	268	248	256	286	248	314	303	262	hsa_circUBAP2_057	hsa_circ_0001847	-	377	UBAP2
chr9:103261047|103279053	chr9	103261047	103279053	283	308	305	238	303	240	249	213	285	hsa_circTMEFF1_003	hsa_circ_0004425	+	364	TMEFF1
chr19:18648411|18649246	chr19	18648411	18649246	305	279	233	234	306	242	316	255	215	hsa_circFKBP8_010	hsa_circ_0000914	-	394	FKBP8
chr19:18648411|18649246	chr19	18648411	18649246	305	279	233	234	306	242	316	255	215	hsa_circFKBP8_011	hsa_circ_0050119	-	391	FKBP8
chr5:167915607|167921655	chr5	167915607	167921655	242	186	254	280	299	245	266	238	321	hsa_circRARS_004	hsa_circ_0001550	+	534	RARS
chr5:167915607|167921655	chr5	167915607	167921655	242	186	254	280	299	245	266	238	321	hsa_circRARS_010	hsa_circ_0128541	+	530	RARS
chr7:80418622|80440017	chr7	80418622	80440017	355	306	341	227	227	201	259	191	209	hsa_circSEMA3C_021	hsa_circ_0004365	-	907	SEMA3C
chr1:155646339|155649303	chr1	155646339	155649303	255	270	235	225	288	261	295	222	253	hsa_circYY1AP1_008	hsa_circ_0014606	-	459	YY1AP1
chr2:61749746|61761038	chr2	61749746	61761038	262	237	233	232	283	266	266	237	265	hsa_circXPO1_005	hsa_circ_0001017	-	307	XPO1
chr19:13039156|13039661	chr19	13039156	13039661	285	262	216	258	312	311	230	211	184	hsa_circFARSA_007	hsa_circ_0000896	-	338	FARSA
chr2:72945232|72960247	chr2	72945232	72960247	268	240	236	238	282	216	246	232	250	hsa_circEXOC6B_010	hsa_circ_0009043	-	390	EXOC6B
chr19:47919909|47920607	chr19	47919909	47920607	208	196	133	274	288	281	305	286	230	hsa_circMEIS3_005	hsa_circ_0003449	-	384	MEIS3
chr19:3660964|3661999	chr19	3660964	3661999	265	226	202	225	270	278	274	243	212	hsa_circPIP5K1C_010	hsa_circ_0000871	-	249	PIP5K1C
chr6:87925621|87928449	chr6	87925621	87928449	274	226	250	231	267	251	289	165	223	hsa_circZNF292_006	hsa_circ_0004058	+	370	ZNF292
chr5:176370336|176385155	chr5	176370336	176385155	199	211	244	223	247	235	293	243	246	hsa_circUIMC1_012	hsa_circ_0001558	-	397	UIMC1
chr9:37424842|37426651	chr9	37424842	37426651	227	202	212	255	260	263	237	226	235	hsa_circGRHPR_002	hsa_circ_0001861	+	321	GRHPR
chr15:80412670|80415142	chr15	80412670	80415142	229	178	200	233	238	207	306	258	230	hsa_circZFAND6_008	hsa_circ_0000643	+	381	ZFAND6
chr8:128902835|128903244	chr8	128902835	128903244	268	215	203	208	217	217	278	218	254	hsa_circTCONS_00015354_001	hsa_circ_0001821	+	410	TCONS_00015354
chr1:155823067|155823597	chr1	155823067	155823597	254	220	229	256	265	233	220	175	193	hsa_circGON4L_002	hsa_circ_0000139	-	531	GON4L
chr16:88061089|88071617	chr16	88061089	88071617	251	196	235	201	260	257	239	199	199	hsa_circBANP_022	hsa_circ_0040823	+	416	BANP
chr7:158552177|158557544	chr7	158552177	158557544	167	139	155	244	263	255	292	260	255	hsa_circESYT2_032	hsa_circ_0001776	-	495	ESYT2
chr17:20107646|20109225	chr17	20107646	20109225	318	296	292	190	202	150	195	151	220	hsa_circSPECC1_006	hsa_circ_0000745	+	1580	SPECC1
chr4:186168448|186188309	chr4	186168448	186188309	212	177	201	219	278	223	260	214	222	hsa_circSNX25_005	hsa_circ_0004874	+	662	SNX25
chr14:102506573|102507010	chr14	102506573	102507010	224	213	181	228	224	242	231	246	210	hsa_circDYNC1H1_192	hsa_circ_0002398	+	251	DYNC1H1
chr15:41961026|41962156	chr15	41961026	41962156	312	289	249	240	203	194	154	146	197	hsa_circMGA_003	hsa_circ_0000591	+	1131	MGA
chr3:157839892|157841780	chr3	157839892	157841780	277	251	317	176	240	181	211	181	150	hsa_circRSRC1_002	hsa_circ_0001355	+	322	RSRC1
chr22:21288067|21288532	chr22	21288067	21288532	219	162	170	245	248	173	252	270	242	hsa_circCRKL_002	hsa_circ_0001206	+	466	CRKL
chr7:128845044|128846428	chr7	128845044	128846428	206	191	192	216	269	240	235	218	204	hsa_circSMO_007	hsa_circ_0001742	+	727	SMO
chr3:196831774|196846401	chr3	196831774	196846401	343	268	314	144	169	123	223	171	178	hsa_circDLG1_037	hsa_circ_0008500	-	381	DLG1
chr14:89192885|89221015	chr14	89192885	89221015	326	259	249	206	219	183	189	143	139	hsa_circEML5_007	hsa_circ_0032877	-	990	EML5
chr12:111990084|111993723	chr12	111990084	111993723	244	188	250	170	196	186	198	222	252	hsa_circATXN2_005	hsa_circ_0002457	-	320	ATXN2
chr20:30954187|30956926	chr20	30954187	30956926	229	183	201	207	193	237	213	200	243	hsa_circASXL1_003	hsa_circ_0001136	+	195	ASXL1
chr6:73005640|73043538	chr6	73005640	73043538	269	250	309	204	200	173	171	161	159	hsa_circRIMS1_046	hsa_circ_0132246	+	546	RIMS1
chr7:152007051|152012423	chr7	152007051	152012423	185	141	183	248	238	239	239	214	194	hsa_circMLL3_013	hsa_circ_0001769	-	460	MLL3
chr17:80521230|80526077	chr17	80521230	80526077	229	231	217	206	208	226	195	179	163	hsa_circFOXK2_007	hsa_circ_0000816	+	343	FOXK2
chr2:203329532|203332412	chr2	203329532	203332412	178	160	192	221	237	222	200	231	211	hsa_circBMPR2_003	hsa_circ_0003218	+	342	BMPR2
chr6:159004986|159010814	chr6	159004986	159010814	212	212	211	185	226	183	200	217	196	hsa_circTMEM181_032	hsa_circ_0001663	+	324	TMEM181
chr4:1219148|1235307	chr4	1219148	1235307	209	185	197	179	209	181	267	181	224	hsa_circCTBP1_003	hsa_circ_0001386	-	702	CTBP1
chr4:129913322|129925031	chr4	129913322	129925031	253	200	207	192	238	193	181	185	174	hsa_circSCLT1_010	hsa_circ_0001439	-	396	SCLT1
chr16:4382216|4383520	chr16	4382216	4383520	218	179	192	186	217	178	233	186	146	hsa_circGLIS2_002	hsa_circ_0005692	+	411	GLIS2
chr7:43679048|43680248	chr7	43679048	43680248	224	202	180	214	201	210	171	175	142	hsa_circC7orf44_006	hsa_circ_0001700	-	310	C7orf44
chr1:117944808|117957453	chr1	117944808	117957453	218	171	212	193	209	161	175	177	189	hsa_circMAN1A2_007	hsa_circ_0000117	+	472	MAN1A2
chr8:131164982|131181313	chr8	131164982	131181313	177	153	163	203	212	204	184	192	208	hsa_circASAP1_065	hsa_circ_0001824	-	334	ASAP1
chr8:131164982|131181313	chr8	131164982	131181313	177	153	163	203	212	204	184	192	208	hsa_circASAP1_066	hsa_circ_0135738	-	338	ASAP1
chr6:22020568|22020771	chr6	22020568	22020771	147	146	128	171	197	190	225	244	229	hsa_circLINC00340_027	hsa_circ_0075828	+	204	LINC00340
chr17:80858527|80869665	chr17	80858527	80869665	209	185	172	139	176	137	244	205	200	hsa_circTBCD_135	hsa_circ_0005245	+	389	TBCD
chr5:128440649|128442755	chr5	128440649	128442755	203	186	218	174	216	181	168	164	149	hsa_circISOC1_001	hsa_circ_0007067	+	441	ISOC1
chr5:56160561|56161804	chr5	56160561	56161804	194	195	181	169	188	183	186	158	186	hsa_circMAP3K1_011	hsa_circ_0001485	+	467	MAP3K1
chr2:56813056|56820808	chr2	56813056	56820808	190	140	142	183	203	197	201	178	196	hsa_circTCONS_00003691_001	hsa_circ_0120475	+	7107	TCONS_00003691
chr2:56813056|56820808	chr2	56813056	56820808	190	140	142	183	203	197	201	178	196	hsa_circTCONS_00003691_002	hsa_circ_0120476	+	7104	TCONS_00003691
chr2:168920010|168986268	chr2	168920010	168986268	154	139	152	169	197	209	250	155	175	hsa_circSTK39_023	hsa_circ_0005882	-	402	STK39
chr1:1747195|1770677	chr1	1747195	1770677	190	195	155	207	195	208	158	146	138	hsa_circGNB1_011	hsa_circ_0008702	-	298	GNB1
chr22:46125305|46136418	chr22	46125305	46136418	171	178	168	155	201	186	209	162	159	hsa_circATXN10_025	hsa_circ_0001247	+	445	ATXN10
chr9:114148657|114154104	chr9	114148657	114154104	183	178	176	169	205	136	201	176	146	hsa_circKIAA0368_054	hsa_circ_0001882	-	435	KIAA0368
chr14:21698478|21702388	chr14	21698478	21702388	211	207	158	183	192	154	151	166	132	hsa_circHNRNPC_010	hsa_circ_0003643	-	440	HNRNPC
chr17:7402358|7402810	chr17	7402358	7402810	123	114	104	213	208	204	204	219	163	hsa_circPOLR2A_015	hsa_circ_0000741	+	336	POLR2A
chr1:65830318|65831879	chr1	65830318	65831879	166	137	142	220	196	174	177	184	152	hsa_circDNAJC6_002	hsa_circ_0002454	+	350	DNAJC6
chr15:59204762|59209198	chr15	59204762	59209198	204	156	171	165	191	156	147	164	194	hsa_circSLTM_007	hsa_circ_0000605	-	311	SLTM
chr10:112356156|112358048	chr10	112356156	112358048	176	185	175	153	205	179	159	160	154	hsa_circSMC3_016	hsa_circ_0000260	+	305	SMC3
chr20:30954187|30959677	chr20	30954187	30959677	167	180	139	179	196	160	203	163	149	hsa_circASXL1_004	hsa_circ_0006922	+	2946	ASXL1
chr20:30954187|30959677	chr20	30954187	30959677	167	180	139	179	196	160	203	163	149	hsa_circASXL1_005	hsa_circ_0114904	+	291	ASXL1
chr8:141856359|141900868	chr8	141856359	141900868	200	177	177	138	186	153	167	196	132	hsa_circPTK2_022	hsa_circ_0003221	-	625	PTK2
chr1:32381496|32385259	chr1	32381496	32385259	210	159	190	159	133	117	189	164	182	hsa_circPTP4A2_004	hsa_circ_0007364	-	782	PTP4A2
chr1:32381496|32385259	chr1	32381496	32385259	210	159	190	159	133	117	189	164	182	hsa_circPTP4A2_005	hsa_circ_0005067	-	786	PTP4A2
chr10:70227880|70229920	chr10	70227880	70229920	234	214	216	146	209	111	141	112	120	hsa_circDNA2_005	hsa_circ_0006151	-	367	DNA2
chr7:87593949|87607727	chr7	87593949	87607727	234	156	183	126	177	153	156	154	162	hsa_circADAM22_002	hsa_circ_0004674	+	13779	ADAM22
chr10:126631026|126631876	chr10	126631026	126631876	228	226	206	178	138	140	156	112	115	hsa_circZRANB1_005	hsa_circ_0000268	+	851	ZRANB1
chr20:57014001|57016139	chr20	57014001	57016139	157	182	161	182	172	157	163	159	158	hsa_circVAPB_007	hsa_circ_0001173	+	258	VAPB
chr1:33760538|33760906	chr1	33760538	33760906	170	163	173	155	201	175	155	132	164	hsa_circZNF362_012	hsa_circ_0009027	+	238	ZNF362
chr15:25650608|25657118	chr15	25650608	25657118	160	146	128	164	173	182	182	168	175	hsa_circUBE3A_009	hsa_circ_0000586	-	291	UBE3A
chr19:58904343|58904854	chr19	58904343	58904854	152	119	124	181	174	175	213	173	160	hsa_circRPS5_010	hsa_circ_0005598	+	339	RPS5
chr8:142264088|142264728	chr8	142264088	142264728	177	173	161	127	165	136	194	185	148	hsa_circTCONS_00015535_001	hsa_circ_0001829	-	641	TCONS_00015535
chr12:116668338|116675510	chr12	116668338	116675510	178	198	180	124	178	171	139	142	137	hsa_circMED13L_009	hsa_circ_0000443	-	7173	MED13L
chr5:137320946|137324004	chr5	137320946	137324004	198	162	152	124	146	165	139	142	211	hsa_circFAM13B_024	hsa_circ_0001535	-	331	FAM13B
chr7:99090663|99092254	chr7	99090663	99092254	134	131	182	200	157	147	169	145	166	hsa_circZNF394_003	hsa_circ_0001726	-	1592	ZNF394
chr1:23356962|23377013	chr1	23356962	23377013	154	151	155	148	164	143	196	146	155	hsa_circKDM1A_006	hsa_circ_0009061	+	360	KDM1A
chr1:23356962|23377013	chr1	23356962	23377013	154	151	155	148	164	143	196	146	155	hsa_circKDM1A_012	hsa_circ_0112437	+	360	KDM1A
chr19:47767860|47768203	chr19	47767860	47768203	155	127	167	215	172	162	147	163	99	hsa_circCCDC9_003	hsa_circ_0000944	+	258	CCDC9
chr1:117944808|117963271	chr1	117944808	117963271	198	153	201	151	119	129	125	139	173	hsa_circMAN1A2_008	hsa_circ_0000118	+	553	MAN1A2
chr7:100410369|100410830	chr7	100410369	100410830	165	167	155	148	172	153	186	130	95	hsa_circEPHB4_014	hsa_circ_0001730	-	362	EPHB4
chr6:159001972|159010814	chr6	159001972	159010814	144	161	131	150	159	120	164	151	181	hsa_circTMEM181_022	hsa_circ_0001661	+	380	TMEM181
chr9:16727795|16738483	chr9	16727795	16738483	157	174	139	173	159	145	127	160	127	hsa_circBNC2_003	hsa_circ_0008732	-	327	BNC2
chr17:57808782|57816308	chr17	57808782	57816308	124	123	114	174	157	107	204	170	187	hsa_circVMP1_006	hsa_circ_0006508	+	440	VMP1
chr3:142455221|142467302	chr3	142455221	142467302	203	110	165	142	155	153	156	145	114	hsa_circTRPC1_004	hsa_circ_0001345	+	460	TRPC1
chr4:119252871|119259469	chr4	119252871	119259469	154	154	135	131	150	143	166	151	157	hsa_circPRSS12_004	hsa_circ_0006472	-	469	PRSS12
chr2:40655613|40657444	chr2	40655613	40657444	172	129	181	133	157	132	145	126	164	hsa_circSLC8A1_004	hsa_circ_0120060	-	1830	SLC8A1
chr2:40655613|40657444	chr2	40655613	40657444	172	129	181	133	157	132	145	126	164	hsa_circSLC8A1_005	hsa_circ_0000994	-	1832	SLC8A1
chr2:40655613|40657444	chr2	40655613	40657444	172	129	181	133	157	132	145	126	164	hsa_circSLC8A1_007	hsa_circ_0120059	-	1827	SLC8A1
chr2:40655613|40657444	chr2	40655613	40657444	172	129	181	133	157	132	145	126	164	hsa_circSLC8A1_008	hsa_circ_0005232	-	1829	SLC8A1
chr19:5047487|5082515	chr19	5047487	5082515	150	102	104	146	137	167	194	150	184	hsa_circKDM4B_023	hsa_circ_0002926	+	486	KDM4B
chr20:2944918|2945848	chr20	2944918	2945848	144	140	141	177	160	135	169	129	137	hsa_circPTPRA_009	hsa_circ_0006117	+	421	PTPRA
chr19:17212470|17213367	chr19	17212470	17213367	142	105	114	158	171	153	195	140	152	hsa_circMYO9B_003	hsa_circ_0000907	+	898	MYO9B
chr2:106761646|106782539	chr2	106761646	106782539	147	158	127	144	126	145	172	156	146	hsa_circUXS1_003	hsa_circ_0004029	-	363	UXS1
chr16:69404386|69406258	chr16	69404386	69406258	126	131	142	145	155	159	132	159	155	hsa_circTERF2_003	hsa_circ_0105829	-	234	TERF2
chr18:8718422|8720494	chr18	8718422	8720494	160	159	150	132	160	131	152	130	129	hsa_circCCDC165_006	hsa_circ_0000825	+	384	CCDC165
chr11:85707869|85714494	chr11	85707869	85714494	108	91	104	159	158	160	196	144	182	hsa_circPICALM_069	hsa_circ_0023919	-	451	PICALM
chr1:31465237|31468067	chr1	31465237	31468067	163	166	170	141	137	140	134	128	111	hsa_circPUM1_021	hsa_circ_0000043	-	438	PUM1
chr1:243708812|243736350	chr1	243708812	243736350	142	121	128	130	176	151	159	135	142	hsa_circAKT3_047	hsa_circ_0000199	-	555	AKT3
chr16:85667520|85667738	chr16	85667520	85667738	137	103	141	137	147	147	171	149	149	hsa_circKIAA0182_001	hsa_circ_0000722	+	219	KIAA0182
chr4:3088666|3109150	chr4	3088666	3109150	136	135	117	161	140	121	172	153	135	hsa_circHTT_004	hsa_circ_0001392	+	484	HTT
chr2:36668401|36669878	chr2	36668401	36669878	180	150	153	142	142	127	129	129	102	hsa_circCRIM1_034	hsa_circ_0007386	+	364	CRIM1
chr2:36668401|36669878	chr2	36668401	36669878	180	150	153	142	142	127	129	129	102	hsa_circCRIM1_045	hsa_circ_0119883	+	361	CRIM1
chr20:34302107|34313077	chr20	34302107	34313077	182	139	152	142	164	117	134	110	114	hsa_circRBM39_020	hsa_circ_0004870	-	680	RBM39
chr5:138614016|138614818	chr5	138614016	138614818	183	136	156	105	131	122	141	137	142	hsa_circMATR3_006	hsa_circ_0008922	+	161	MATR3
chr2:120885264|120932580	chr2	120885264	120932580	174	167	158	134	138	114	126	117	122	hsa_circEPB41L5_036	hsa_circ_0006834	+	958	EPB41L5
chr2:120885264|120932580	chr2	120885264	120932580	174	167	158	134	138	114	126	117	122	hsa_circEPB41L5_037	hsa_circ_0008278	+	962	EPB41L5
chr16:88008654|88017865	chr16	88008654	88017865	163	119	115	136	152	161	150	148	105	hsa_circBANP_004	hsa_circ_0040809	+	448	BANP
chr5:95091100|95099324	chr5	95091100	95099324	175	122	126	124	161	129	140	118	150	hsa_circRHOBTB3_020	hsa_circ_0007444	+	479	RHOBTB3
chr1:67356837|67371058	chr1	67356837	67371058	132	113	103	119	132	122	163	154	199	hsa_circWDR78_003	hsa_circ_0006677	-	473	WDR78
chr9:128099297|128099870	chr9	128099297	128099870	153	116	128	118	163	144	149	141	123	hsa_circGAPVD1_035	hsa_circ_0003270	+	449	GAPVD1
chr8:141874411|141900868	chr8	141874411	141900868	123	133	162	134	145	137	136	136	123	hsa_circPTK2_020	hsa_circ_0002483	-	482	PTK2
chr1:247319708|247323115	chr1	247319708	247323115	248	139	213	168	126	111	59	75	82	hsa_circZNF124_008	hsa_circ_0112879	-	1186	ZNF124
chr3:47466975|47470160	chr3	47466975	47470160	161	125	132	107	139	116	169	142	130	hsa_circSCAP_030	hsa_circ_0007291	-	785	SCAP
chr7:131060183|131084192	chr7	131060183	131084192	130	97	112	157	144	141	148	120	163	hsa_circMKLN1_013	hsa_circ_0001746	+	605	MKLN1
chr19:45766371|45766625	chr19	45766371	45766625	91	102	85	154	134	151	149	172	164	hsa_circMARK4_004	hsa_circ_0000940	+	103	MARK4
chr2:36623757|36669878	chr2	36623757	36669878	157	152	163	95	148	126	135	108	112	hsa_circCRIM1_021	hsa_circ_0002346	+	538	CRIM1
chr6:87920169|87928449	chr6	87920169	87928449	155	136	155	145	144	96	121	112	131	hsa_circZNF292_002	hsa_circ_0004383	+	5822	ZNF292
chr11:36248635|36248980	chr11	36248635	36248980	136	143	97	119	172	140	135	121	122	hsa_circLDLRAD3_007	hsa_circ_0006988	+	346	LDLRAD3
chr17:28011581|28030080	chr17	28011581	28030080	142	124	125	138	138	122	125	139	127	hsa_circSSH2_011	hsa_circ_0000754	-	291	SSH2
chr18:19345733|19359646	chr18	19345733	19359646	144	128	150	136	139	118	136	110	111	hsa_circMIB1_006	hsa_circ_0000835	+	679	MIB1
chr10:7839010|7844817	chr10	7839010	7844817	152	97	111	112	157	108	147	125	146	hsa_circATP5C1_006	hsa_circ_0007292	+	799	ATP5C1
chr10:7839010|7844817	chr10	7839010	7844817	152	97	111	112	157	108	147	125	146	hsa_circATP5C1_008	hsa_circ_0094213	+	792	ATP5C1
chr22:50810449|50832564	chr22	50810449	50832564	135	125	164	113	154	126	95	125	115	hsa_circPPP6R2_006	hsa_circ_0001258	+	374	PPP6R2
chr4:151023630|151023964	chr4	151023630	151023964	140	125	111	139	148	124	135	110	118	hsa_circDCLK2_002	hsa_circ_0005480	+	335	DCLK2
chr7:22330794|22357656	chr7	22330794	22357656	143	142	97	106	128	110	170	127	126	hsa_circRAPGEF5_005	hsa_circ_0001681	-	516	RAPGEF5
chr15:33149216|33194241	chr15	33149216	33194241	99	75	85	122	123	151	168	169	155	hsa_circFMN1_007	hsa_circ_0005054	-	551	FMN1
chr9:86292642|86293514	chr9	86292642	86293514	119	110	110	108	133	137	170	127	127	hsa_circUBQLN1_018	hsa_circ_0001865	-	394	UBQLN1
chr22:28692186|28693840	chr22	28692186	28693840	145	149	149	96	131	97	157	89	119	hsa_circTTC28_032	hsa_circ_0003618	-	404	TTC28
chr17:57430576|57430887	chr17	57430576	57430887	132	97	128	131	135	122	137	121	124	hsa_circYPEL2_002	hsa_circ_0005600	+	312	YPEL2
chr2:58449077|58459247	chr2	58449077	58459247	150	124	121	117	140	107	117	136	115	hsa_circFANCL_003	hsa_circ_0001009	-	278	FANCL
chr3:119219542|119222868	chr3	119219542	119222868	114	91	103	123	148	158	102	120	151	hsa_circTIMMDC1_004	hsa_circ_0001329	+	323	TIMMDC1
chr5:14316622|14336836	chr5	14316622	14336836	133	107	129	126	127	124	138	106	119	hsa_circTRIO_052	hsa_circ_0005260	+	546	TRIO
chr5:14316622|14336836	chr5	14316622	14336836	133	107	129	126	127	124	138	106	119	hsa_circTRIO_063	hsa_circ_0128205	+	541	TRIO
chr5:14316622|14336836	chr5	14316622	14336836	133	107	129	126	127	124	138	106	119	hsa_circTRIO_064	hsa_circ_0128206	+	546	TRIO
chr17:49340635|49346265	chr17	49340635	49346265	143	109	158	115	113	122	129	100	109	hsa_circUTP18_003	hsa_circ_0002789	+	280	UTP18
chr9:21476898|21477291	chr9	21476898	21477291	93	115	82	134	136	133	140	143	121	hsa_circMIR31HG_003	hsa_circ_0008599	-	261	MIR31HG
chr3:149563798|149639014	chr3	149563798	149639014	196	164	166	114	104	79	92	72	103	hsa_circRNF13_009	hsa_circ_0001346	+	716	RNF13
chr11:117023157|117034608	chr11	117023157	117034608	148	129	123	128	112	135	104	111	98	hsa_circPAFAH1B2_006	hsa_circ_0007827	+	418	PAFAH1B2
chr2:148653870|148657467	chr2	148653870	148657467	112	114	116	116	123	103	176	115	110	hsa_circACVR2A_005	hsa_circ_0001073	+	473	ACVR2A
chr10:103427643|103436193	chr10	103427643	103436193	143	154	115	94	134	100	143	95	104	hsa_circFBXW4_008	hsa_circ_0008362	-	510	FBXW4
chr20:60714131|60716000	chr20	60714131	60716000	96	91	87	131	155	146	140	109	127	hsa_circPSMA7_004	hsa_circ_0003456	-	375	PSMA7
chr2:207144264|207162097	chr2	207144264	207162097	140	102	106	100	149	136	136	113	99	hsa_circZDBF2_003	hsa_circ_0002141	+	290	ZDBF2
chr17:78022382|78024082	chr17	78022382	78024082	105	128	105	107	136	106	142	116	131	hsa_circCCDC40_004	hsa_circ_0008677	+	483	CCDC40
chr21:46275125|46281186	chr21	46275125	46281186	128	112	111	123	110	146	125	99	120	hsa_circPTTG1IP_006	hsa_circ_0001200	-	328	PTTG1IP
chr5:170610199|170632616	chr5	170610199	170632616	109	113	125	125	152	119	143	88	92	hsa_circRANBP17_043	hsa_circ_0003718	+	338	RANBP17
chr5:170610199|170632616	chr5	170610199	170632616	109	113	125	125	152	119	143	88	92	hsa_circRANBP17_044	hsa_circ_0002713	+	334	RANBP17
chr8:141828376|141900868	chr8	141828376	141900868	135	146	111	147	112	111	111	102	88	hsa_circPTK2_024	hsa_circ_0005982	-	899	PTK2
chr15:89656956|89659752	chr15	89656956	89659752	131	118	109	116	105	122	141	118	100	hsa_circABHD2_007	hsa_circ_0007099	+	300	ABHD2
chr15:89656956|89659752	chr15	89656956	89659752	131	118	109	116	105	122	141	118	100	hsa_circABHD2_012	hsa_circ_0003679	+	293	ABHD2
chrX:47705504|47755339	chrX	47705504	47755339	102	82	109	132	181	115	123	115	93	hsa_circZNF81_002	hsa_circ_0006364	+	440	ZNF81
chr7:24663285|24690331	chr7	24663285	24690331	126	98	138	121	142	104	82	100	130	hsa_circMPP6_012	hsa_circ_0133993	+	656	MPP6
chr7:24663285|24690331	chr7	24663285	24690331	126	98	138	121	142	104	82	100	130	hsa_circMPP6_020	hsa_circ_0001685	+	653	MPP6
chr7:24663285|24690331	chr7	24663285	24690331	126	98	138	121	142	104	82	100	130	hsa_circMPP6_029	hsa_circ_0134001	+	645	MPP6
chr5:128861977|128864370	chr5	128861977	128864370	140	111	89	122	135	121	84	96	112	hsa_circADAMTS19_003	hsa_circ_0073810	+	415	ADAMTS19
chr11:130130751|130131824	chr11	130130751	130131824	142	118	122	102	128	87	87	104	113	hsa_circZBTB44_003	hsa_circ_0002484	-	1074	ZBTB44
chr7:156619299|156629579	chr7	156619299	156629579	96	84	99	111	97	111	148	129	116	hsa_circLMBR1_004	hsa_circ_0005939	-	253	LMBR1
chr10:128768966|128798571	chr10	128768966	128798571	136	102	140	109	115	101	112	91	82	hsa_circDOCK1_009	hsa_circ_0002669	+	939	DOCK1
chr3:169854207|169867032	chr3	169854207	169867032	134	120	95	113	110	104	133	92	87	hsa_circPHC3_023	hsa_circ_0001359	-	505	PHC3
chr1:180953813|180974599	chr1	180953813	180974599	86	120	74	106	128	117	108	112	136	hsa_circSTX6_007	hsa_circ_0006796	-	656	STX6
chr1:66378928|66384518	chr1	66378928	66384518	90	108	96	88	119	118	150	109	107	hsa_circPDE4B_003	hsa_circ_0008433	+	351	PDE4B
chr5:68470704|68471364	chr5	68470704	68471364	134	130	156	89	122	86	89	83	84	hsa_circCCNB1_008	hsa_circ_0001495	+	378	CCNB1
chr11:62406455|62407203	chr11	62406455	62407203	91	92	54	131	130	108	124	140	98	hsa_circGANAB_002	hsa_circ_0008011	-	342	GANAB
chr12:27867713|27877119	chr12	27867713	27877119	105	85	102	107	115	104	130	102	117	hsa_circMRPS35_002	hsa_circ_0000384	+	410	MRPS35
chr12:6657591|6657991	chr12	6657591	6657991	113	72	78	110	110	137	125	120	102	hsa_circIFFO1_001	hsa_circ_0000375	-	279	IFFO1
chr7:22347958|22357656	chr7	22347958	22357656	95	97	101	79	117	95	143	108	124	hsa_circRAPGEF5_004	hsa_circ_0133954	-	449	RAPGEF5
chr22:24698163|24709434	chr22	24698163	24709434	100	111	99	82	116	107	110	117	113	hsa_circSPECC1L_002	hsa_circ_0007312	+	344	SPECC1L
chr12:1136914|1137738	chr12	1136914	1137738	98	98	101	105	110	114	114	111	102	hsa_circERC1_003	hsa_circ_0000373	+	825	ERC1
chr12:12397196|12397589	chr12	12397196	12397589	117	131	137	98	112	88	83	95	81	hsa_circLRP6_002	hsa_circ_0000378	-	394	LRP6
chr8:74585342|74601048	chr8	74585342	74601048	70	113	118	99	124	107	94	96	120	hsa_circSTAU2_011	hsa_circ_0001811	-	296	STAU2
chr3:119219542|119236162	chr3	119219542	119236162	95	94	99	112	120	96	106	104	111	hsa_circTIMMDC1_006	hsa_circ_0066874	+	513	TIMMDC1
chr1:155408118|155408859	chr1	155408118	155408859	113	98	102	115	103	100	109	91	105	hsa_circASH1L_024	hsa_circ_0000137	-	742	ASH1L
chr18:45391430|45423180	chr18	45391430	45423180	125	93	105	108	120	110	85	86	89	hsa_circSMAD2_005	hsa_circ_0000847	-	783	SMAD2
chr3:170906491|170912424	chr3	170906491	170912424	120	119	117	91	81	97	120	82	93	hsa_circTNIK_010	hsa_circ_0002387	-	333	TNIK
chr1:155408118|155429689	chr1	155408118	155429689	117	117	98	92	94	119	98	84	100	hsa_circASH1L_011	hsa_circ_0003247	-	844	ASH1L
chr1:21083659|21100103	chr1	21083659	21100103	109	92	103	125	125	94	97	96	73	hsa_circHP1BP3_027	hsa_circ_0000024	-	631	HP1BP3
chr3:93714718|93722752	chr3	93714718	93722752	135	78	113	111	91	107	109	93	75	hsa_circARL13B_001	hsa_circ_0124784	+	319	ARL13B
chr3:93714718|93722752	chr3	93714718	93722752	135	78	113	111	91	107	109	93	75	hsa_circARL13B_002	hsa_circ_0006135	+	321	ARL13B
chr3:93714718|93722752	chr3	93714718	93722752	135	78	113	111	91	107	109	93	75	hsa_circARL13B_005	hsa_circ_0124786	+	8031	ARL13B
chr12:49491349|49491888	chr12	49491349	49491888	43	60	50	133	129	120	144	121	102	hsa_circLMBR1L_015	hsa_circ_0004602	-	336	LMBR1L
chr12:124071294|124074996	chr12	124071294	124074996	87	84	86	120	105	125	101	108	83	hsa_circTMED2_002	hsa_circ_0000458	+	301	TMED2
chr7:148543562|148544397	chr7	148543562	148544397	113	117	113	79	100	82	105	80	110	hsa_circEZH2_005	hsa_circ_0006357	-	253	EZH2
chr20:21346059|21349228	chr20	21346059	21349228	109	124	77	118	99	109	74	108	77	hsa_circXRN2_043	hsa_circ_0003298	+	329	XRN2
chr4:151388825|151412187	chr4	151388825	151412187	89	97	72	98	125	112	103	100	99	hsa_circLRBA_123	hsa_circ_0006867	-	450	LRBA
chr15:67524152|67529158	chr15	67524152	67529158	122	92	90	91	101	110	117	82	84	hsa_circAAGAB_003	hsa_circ_0000620	-	462	AAGAB
chr16:3900298|3901010	chr16	3900298	3901010	126	115	89	106	108	95	106	75	68	hsa_circCREBBP_007	hsa_circ_0007637	-	713	CREBBP
chr8:15508206|15531345	chr8	15508206	15531345	94	89	84	96	104	107	113	80	120	hsa_circTUSC3_007	hsa_circ_0006410	+	490	TUSC3
chr8:103372299|103373854	chr8	103372299	103373854	90	88	95	90	120	114	95	90	104	hsa_circUBR5_005	hsa_circ_0001819	-	324	UBR5
chr8:131370263|131374017	chr8	131370263	131374017	96	74	66	112	81	130	95	114	115	hsa_circASAP1_014	hsa_circ_0085616	-	229	ASAP1
chr17:60741909|60742310	chr17	60741909	60742310	90	62	71	111	134	112	134	74	94	hsa_circMRC2_001	hsa_circ_0009052	+	402	MRC2
chr9:98740343|98766983	chr9	98740343	98766983	120	91	81	100	131	98	107	79	75	hsa_circ_chr9_00029	hsa_circ_0008720	+	26641	None
chr2:191523884|191537878	chr2	191523884	191537878	117	133	113	97	117	80	76	72	72	hsa_circNAB1_009	hsa_circ_0002024	+	1024	NAB1
chr10:122273423|122280607	chr10	122273423	122280607	152	136	116	63	79	76	88	98	64	hsa_circPPAPDC1A_006	hsa_circ_0008896	+	280	PPAPDC1A
chr5:65284463|65290692	chr5	65284463	65290692	101	73	115	107	106	85	95	84	106	hsa_circERBB2IP_004	hsa_circ_0001492	+	364	ERBB2IP
chr3:63898264|63898901	chr3	63898264	63898901	148	116	122	70	89	82	76	86	82	hsa_circATXN7_007	hsa_circ_0007761	+	405	ATXN7
chr4:77055328|77065626	chr4	77055328	77065626	144	92	115	82	102	71	110	58	94	hsa_circNUP54_005	hsa_circ_0070039	-	643	NUP54
chr4:83799883|83803093	chr4	83799883	83803093	76	70	74	121	117	101	130	99	79	hsa_circSEC31A_007	hsa_circ_0006618	-	406	SEC31A
chr4:83799883|83803093	chr4	83799883	83803093	76	70	74	121	117	101	130	99	79	hsa_circSEC31A_019	hsa_circ_0001421	-	403	SEC31A
chr7:65592691|65599361	chr7	65592691	65599361	104	77	81	100	99	119	93	102	88	hsa_circCRCP_004	hsa_circ_0004604	+	353	CRCP
chr7:65592691|65599361	chr7	65592691	65599361	104	77	81	100	99	119	93	102	88	hsa_circCRCP_006	hsa_circ_0003621	+	349	CRCP
chr19:17387304|17387718	chr19	17387304	17387718	96	100	91	97	103	91	103	91	90	hsa_circBABAM1_010	hsa_circ_0003253	+	217	BABAM1
chr14:66028055|66028484	chr14	66028055	66028484	108	117	97	96	87	105	89	86	74	hsa_circFUT8_014	hsa_circ_0003028	+	430	FUT8
chr7:23650790|23651172	chr7	23650790	23651172	86	96	106	110	96	95	99	72	95	hsa_circCCDC126_004	hsa_circ_0001684	+	383	CCDC126
chr7:716866|751164	chr7	716866	751164	99	94	84	97	115	113	97	67	88	hsa_circPRKAR1B_005	hsa_circ_0008039	-	462	PRKAR1B
chr1:21415631|21437876	chr1	21415631	21437876	93	72	80	101	97	105	94	111	99	hsa_circEIF4G3_010	hsa_circ_0005735	-	137	EIF4G3
chr22:46189425|46202902	chr22	46189425	46202902	88	88	79	99	97	92	126	87	95	hsa_circATXN10_033	hsa_circ_0116783	+	298	ATXN10
chr10:126370176|126370948	chr10	126370176	126370948	106	64	107	93	89	81	141	85	81	hsa_circFAM53B_016	hsa_circ_0000267	-	773	FAM53B
chr19:50902108|50902741	chr19	50902108	50902741	104	95	100	98	95	99	97	81	74	hsa_circPOLD1_002	hsa_circ_0052011	+	320	POLD1
chr19:50902108|50902741	chr19	50902108	50902741	104	95	100	98	95	99	97	81	74	hsa_circPOLD1_003	hsa_circ_0052012	+	317	POLD1
chr22:46096162|46136418	chr22	46096162	46136418	104	87	70	72	92	109	135	74	96	hsa_circATXN10_019	hsa_circ_0001246	+	782	ATXN10
chr2:239090706|239093928	chr2	239090706	239093928	93	76	73	103	105	108	90	105	80	hsa_circILKAP_019	hsa_circ_0001116	-	411	ILKAP
chr17:1746097|1756483	chr17	1746097	1756483	83	76	96	103	81	104	98	92	97	hsa_circRPA1_004	hsa_circ_0000734	+	328	RPA1
chr2:135010666|135012215	chr2	135010666	135012215	113	82	81	78	126	101	87	105	56	hsa_circMGAT5_003	hsa_circ_0001068	+	1550	MGAT5
chr17:75398141|75398785	chr17	75398141	75398785	130	82	91	83	86	95	91	92	77	hsa_circSEPT9_001	hsa_circ_0005320	+	645	2023-09-09
chr7:73770740|73771807	chr7	73770740	73771807	67	74	88	71	102	104	103	122	91	hsa_circCLIP2_024	hsa_circ_0002755	+	412	CLIP2
chr9:136277419|136278041	chr9	136277419	136278041	92	74	74	87	84	85	121	110	90	hsa_circREXO4_003	hsa_circ_0089371	-	338	REXO4
chr1:155644801|155649303	chr1	155644801	155649303	95	101	102	97	94	82	89	82	72	hsa_circYY1AP1_009	hsa_circ_0003608	-	546	YY1AP1
chr5:129015457|129040084	chr5	129015457	129040084	142	90	88	88	87	92	100	68	59	hsa_circADAMTS19_012	hsa_circ_0073816	+	806	ADAMTS19
chr3:169863211|169867032	chr3	169863211	169867032	102	98	68	85	84	80	94	90	112	hsa_circPHC3_022	hsa_circ_0001360	-	258	PHC3
chr4:187627717|187630999	chr4	187627717	187630999	206	110	145	67	52	68	50	49	60	hsa_circFAT1_004	hsa_circ_0001461	-	3283	FAT1
chr15:99250791|99251336	chr15	99250791	99251336	78	105	70	93	104	91	112	65	87	hsa_circIGF1R_001	hsa_circ_0005035	+	546	IGF1R
chr10:116879949|116889297	chr10	116879949	116889297	139	109	114	71	82	61	64	72	90	hsa_circATRNL1_004	hsa_circ_0020093	+	536	ATRNL1
chr14:81362062|81372425	chr14	81362062	81372425	102	76	101	100	110	88	77	78	70	hsa_circCEP128_006	hsa_circ_0102727	-	411	CEP128
chr19:5604594|5604947	chr19	5604594	5604947	78	61	88	72	93	93	108	110	99	hsa_circSAFB2_013	hsa_circ_0000880	-	263	SAFB2
chr13:61013822|61041513	chr13	61013822	61041513	109	69	72	65	108	75	107	85	108	hsa_circTDRD3_004	hsa_circ_0003441	+	454	TDRD3
chr5:153413351|153414527	chr5	153413351	153414527	74	96	88	89	116	68	101	83	82	hsa_circFAM114A2_003	hsa_circ_0001546	-	417	FAM114A2
chr14:23378692|23380612	chr14	23378692	23380612	97	66	90	79	72	86	92	102	108	hsa_circRBM23_004	hsa_circ_0000524	-	189	RBM23
chr1:160293221|160302347	chr1	160293221	160302347	73	82	67	102	77	107	109	85	88	hsa_circCOPA_021	hsa_circ_0008661	-	320	COPA
chr4:10099335|10105610	chr4	10099335	10105610	100	83	52	93	99	100	91	98	73	hsa_circWDR1_009	hsa_circ_0003550	-	420	WDR1
chr7:18705836|18706099	chr7	18705836	18706099	112	107	105	64	94	79	76	73	73	hsa_circHDAC9_021	hsa_circ_0007904	+	264	HDAC9
chr19:18648411|18649243	chr19	18648411	18649243	77	91	69	82	137	85	92	75	72	hsa_circFKBP8_010	hsa_circ_0000914	-	394	FKBP8
chr19:18648411|18649243	chr19	18648411	18649243	77	91	69	82	137	85	92	75	72	hsa_circFKBP8_011	hsa_circ_0050119	-	391	FKBP8
chr16:31733947|31734674	chr16	31733947	31734674	107	77	83	66	91	82	113	88	72	hsa_circZNF720_002	hsa_circ_0007059	+	223	ZNF720
chr16:792250|792543	chr16	792250	792543	25	14	19	82	127	97	166	136	111	hsa_circ_chr16_00001	hsa_circ_0006173	+	294	None
chr15:41988273|41991357	chr15	41988273	41991357	100	91	88	78	76	80	93	84	85	hsa_circMGA_010	hsa_circ_0000592	+	1124	MGA
chr18:12999420|13019205	chr18	12999420	13019205	120	89	101	80	88	81	75	60	80	hsa_circCEP192_006	hsa_circ_0000831	+	1054	CEP192
chr11:46098305|46113774	chr11	46098305	46113774	64	64	60	91	106	95	99	96	95	hsa_circPHF21A_005	hsa_circ_0000296	-	277	PHF21A
chr11:120345269|120348235	chr11	120345269	120348235	72	65	72	81	87	91	118	94	87	hsa_circARHGEF12_073	hsa_circ_0002100	+	499	ARHGEF12
chr4:1902353|1906105	chr4	1902353	1906105	119	82	99	81	97	72	77	60	79	hsa_circWHSC1_008	hsa_circ_0008460	+	789	WHSC1
chr10:5827105|5842668	chr10	5827105	5842668	109	80	85	88	113	71	68	82	68	hsa_circGDI2_008	hsa_circ_0005379	-	674	GDI2
chr5:21491430|21497305	chr5	21491430	21497305	91	69	67	90	103	78	113	81	69	hsa_circGUSBP1_005	hsa_circ_0128780	+	448	GUSBP1
chr18:56601665|56621031	chr18	56601665	56621031	80	85	73	95	90	109	91	75	62	hsa_circZNF532_016	hsa_circ_0003423	+	804	ZNF532
chr19:41754419|41754725	chr19	41754419	41754725	137	124	105	63	69	67	68	70	53	hsa_circAXL_035	hsa_circ_0002882	+	174	AXL
chr18:68193301|68256030	chr18	68193301	68256030	121	94	93	82	97	69	65	70	58	hsa_circ_chr18_00014	hsa_circ_0108849	+	62730	None
chr9:96233423|96238620	chr9	96233423	96238620	86	85	75	81	81	91	96	68	86	hsa_circFAM120A_005	hsa_circ_0008193	+	330	FAM120A
chr14:104245082|104263855	chr14	104245082	104263855	56	57	62	90	109	81	120	94	79	hsa_circPPP1R13B_002	hsa_circ_0005791	-	345	PPP1R13B
chr1:167734820|167745403	chr1	167734820	167745403	59	80	60	99	92	82	111	98	66	hsa_circMPZL1_003	hsa_circ_0000153	+	617	MPZL1
chr10:34558585|34573173	chr10	34558585	34573173	99	76	75	85	79	91	89	75	72	hsa_circPARD3_036	hsa_circ_0018168	-	354	PARD3
chr12:46622936|46637097	chr12	46622936	46637097	105	75	117	82	79	61	86	58	77	hsa_circSLC38A1_012	hsa_circ_0000396	-	522	SLC38A1
chr19:23316882|23318845	chr19	23316882	23318845	94	86	121	66	63	105	47	78	76	hsa_circTCONS_l2_00012420_003	hsa_circ_0008122	+	223	TCONS_l2_00012420
chr7:24663285|24708279	chr7	24663285	24708279	99	94	128	80	82	56	57	56	83	hsa_circMPP6_015	hsa_circ_0133996	+	1119	MPP6
chr7:24663285|24708279	chr7	24663285	24708279	99	94	128	80	82	56	57	56	83	hsa_circMPP6_024	hsa_circ_0001686	+	1116	MPP6
chr21:17135210|17138460	chr21	17135210	17138460	79	68	83	92	88	101	88	71	62	hsa_circUSP25_003	hsa_circ_0001178	+	223	USP25
chr3:51575514|51624575	chr3	51575514	51624575	74	58	72	85	95	97	85	96	68	hsa_circRAD54L2_002	hsa_circ_0001307	+	346	RAD54L2
chr4:177632653|177650900	chr4	177632653	177650900	88	55	63	82	113	107	70	79	72	hsa_circVEGFC_004	hsa_circ_0004496	-	557	VEGFC
chr9:96233423|96261168	chr9	96233423	96261168	72	74	96	89	83	81	86	64	84	hsa_circFAM120A_007	hsa_circ_0001875	+	556	FAM120A
chr11:14793483|14810788	chr11	14793483	14810788	93	62	87	100	94	92	83	63	53	hsa_circPDE3B_001	hsa_circ_0000277	+	437	PDE3B
chr18:9524592|9525849	chr18	9524592	9525849	68	82	65	59	104	72	84	93	98	hsa_circRALBP1_007	hsa_circ_0005158	+	294	RALBP1
chr9:95018962|95032265	chr9	95018962	95032265	104	81	71	67	96	66	102	68	70	hsa_circIARS_023	hsa_circ_0006702	-	932	IARS
chr7:141336760|141349133	chr7	141336760	141349133	74	61	69	94	92	81	98	70	83	hsa_circAGK_016	hsa_circ_0002980	+	378	AGK
chr2:208841375|208842310	chr2	208841375	208842310	63	93	103	88	86	83	93	57	54	hsa_circPLEKHM3_002	hsa_circ_0001095	-	936	PLEKHM3
chr5:129019813|129040084	chr5	129019813	129040084	95	86	94	91	89	91	64	65	45	hsa_circADAMTS19_013	hsa_circ_0073817	+	648	ADAMTS19
chr16:148143|150507	chr16	148143	150507	75	68	48	83	84	106	86	87	71	hsa_circNPRL3_009	hsa_circ_0037130	-	295	NPRL3
chr2:169018297|169038600	chr2	169018297	169038600	77	71	70	104	89	73	79	83	61	hsa_circSTK39_007	hsa_circ_0001079	-	420	STK39
chr9:111812563|111812972	chr9	111812563	111812972	70	82	70	76	98	84	92	67	67	hsa_circC9orf5_067	hsa_circ_0087905	-	269	C9orf5
chr17:80842021|80869665	chr17	80842021	80869665	50	58	68	52	88	74	143	84	88	hsa_circTBCD_105	hsa_circ_0004382	+	563	TBCD
chr7:44684926|44687358	chr7	44684926	44687358	61	67	70	57	85	82	111	77	95	hsa_circOGDH_007	hsa_circ_0003340	+	295	OGDH
chr16:53907698|53922863	chr16	53907698	53922863	104	71	71	68	92	53	90	72	82	hsa_circFTO_015	hsa_circ_0005941	+	344	FTO
chr3:128525215|128526514	chr3	128525215	128526514	78	58	63	86	90	77	80	82	88	hsa_circRAB7A_012	hsa_circ_0008923	+	348	RAB7A
chr8:18725184|18730243	chr8	18725184	18730243	96	85	80	83	74	83	68	73	58	hsa_circPSD3_004	hsa_circ_0136098	-	1504	PSD3
chr7:2269619|2270362	chr7	2269619	2270362	85	66	80	76	101	88	67	62	74	hsa_circMAD1L1_005	hsa_circ_0004961	-	339	MAD1L1
chr7:2269619|2270362	chr7	2269619	2270362	85	66	80	76	101	88	67	62	74	hsa_circMAD1L1_009	hsa_circ_0133956	-	336	MAD1L1
chr7:64004085|64004810	chr7	64004085	64004810	89	87	83	87	71	62	77	75	68	hsa_circZNF680_003	hsa_circ_0002566	-	223	ZNF680
chr1:247320302|247323115	chr1	247320302	247323115	101	76	119	80	75	66	56	73	52	hsa_circZNF124_007	hsa_circ_0005667	-	406	ZNF124
chr15:33445249|33447246	chr15	33445249	33447246	95	81	80	82	70	77	77	56	79	hsa_circFMN1_002	hsa_circ_0103284	-	1998	FMN1
chr10:5836848|5842668	chr10	5836848	5842668	82	78	74	63	80	81	92	75	71	hsa_circGDI2_006	hsa_circ_0002665	-	343	GDI2
chr2:110321943|110350696	chr2	110321943	110350696	72	65	53	74	62	65	119	84	102	hsa_circSEPT10_005	hsa_circ_0002076	-	998	2023-09-10
chr22:28910745|28915308	chr22	28910745	28915308	84	70	65	73	79	93	70	87	71	hsa_circTTC28_024	hsa_circ_0006776	-	4564	TTC28
chr2:10784446|10808849	chr2	10784446	10808849	83	78	63	78	91	92	65	57	84	hsa_circNOL10_013	hsa_circ_0000977	-	562	NOL10
chr3:196817783|196846401	chr3	196817783	196846401	116	110	118	39	78	62	62	41	64	hsa_circDLG1_038	hsa_circ_0008583	-	496	DLG1
chr2:64083440|64085070	chr2	64083440	64085070	92	98	79	73	63	75	72	68	68	hsa_circUGP2_005	hsa_circ_0001020	+	236	UGP2
chr5:16779654|16783578	chr5	16779654	16783578	71	53	73	68	78	74	103	77	91	hsa_circMYO10_008	hsa_circ_0128535	-	463	MYO10
chr13:76134889|76143643	chr13	76134889	76143643	86	74	67	76	104	65	89	60	66	hsa_circUCHL3_002	hsa_circ_0000494	+	420	UCHL3
chr5:145176005|145205763	chr5	145176005	145205763	70	85	87	96	74	49	89	71	64	hsa_circPRELID2_002	hsa_circ_0008647	-	602	PRELID2
chr3:119219542|119232566	chr3	119219542	119232566	70	67	62	71	83	87	89	75	80	hsa_circTIMMDC1_005	hsa_circ_0006884	+	402	TIMMDC1
chr6:111208708|111211559	chr6	111208708	111211559	74	71	67	71	90	72	68	84	86	hsa_circAMD1_005	hsa_circ_0005954	+	317	AMD1
chr2:9048751|9098771	chr2	9048751	9098771	102	88	88	65	73	68	68	55	74	hsa_circMBOAT2_015	hsa_circ_0000972	-	320	MBOAT2
chr22:32874968|32875262	chr22	32874968	32875262	77	66	60	70	100	72	87	83	66	hsa_circFBXO7_006	hsa_circ_0008832	+	295	FBXO7
chr1:1747195|1756938	chr1	1747195	1756938	90	57	60	76	89	85	91	62	69	hsa_circGNB1_019	hsa_circ_0000008	-	249	GNB1
chr11:77394755|77404656	chr11	77394755	77404656	73	81	78	67	89	46	84	89	72	hsa_circRSF1_029	hsa_circ_0000344	-	350	RSF1
chr1:117944808|117984947	chr1	117944808	117984947	91	68	90	86	58	39	74	91	81	hsa_circMAN1A2_009	hsa_circ_0000119	+	648	MAN1A2
chr1:117944808|117984947	chr1	117944808	117984947	91	68	90	86	58	39	74	91	81	hsa_circMAN1A2_010	hsa_circ_0110599	+	658	MAN1A2
chr4:108603171|108622441	chr4	108603171	108622441	62	72	77	71	88	72	78	77	78	hsa_circPAPSS1_003	hsa_circ_0006935	-	609	PAPSS1
chr22:46085592|46114373	chr22	46085592	46114373	82	78	73	64	74	75	80	81	65	hsa_circATXN10_009	hsa_circ_0003054	+	612	ATXN10
chr18:46858234|46906128	chr18	46858234	46906128	98	78	68	67	68	60	96	59	76	hsa_circDYM_011	hsa_circ_0002501	-	570	DYM
chr4:88116476|88116842	chr4	88116476	88116842	78	73	60	82	76	76	77	67	81	hsa_circKLHL8_006	hsa_circ_0002538	-	367	KLHL8
chr22:42204879|42206295	chr22	42204879	42206295	92	91	63	67	93	57	77	75	52	hsa_circCCDC134_003	hsa_circ_0001238	+	326	CCDC134
chr10:13169745|13178897	chr10	13169745	13178897	75	66	67	73	89	66	94	63	73	hsa_circOPTN_011	hsa_circ_0007242	+	523	OPTN
chr2:206992521|206994966	chr2	206992521	206994966	78	80	76	64	69	82	97	69	50	hsa_circNDUFS1_039	hsa_circ_0002431	-	331	NDUFS1
chr4:56277781|56284152	chr4	56277781	56284152	140	49	79	70	89	50	64	62	61	hsa_circTMEM165_005	hsa_circ_0001414	+	585	TMEM165
chr2:175779786|175816930	chr2	175779786	175816930	91	73	97	66	88	63	70	63	52	hsa_circCHN1_005	hsa_circ_0007941	-	241	CHN1
chr19:11289021|11289396	chr19	11289021	11289396	48	54	37	68	97	83	96	91	88	hsa_circKANK2_001	hsa_circ_0008554	-	295	KANK2
chr16:69729039|69729282	chr16	69729039	69729282	64	39	54	96	94	85	70	89	66	hsa_circNFAT5_021	hsa_circ_0006845	+	244	NFAT5
chr11:66407171|66407594	chr11	66407171	66407594	77	84	80	62	107	76	65	52	51	hsa_circRBM4_002	hsa_circ_0000330	+	424	RBM4
chr15:49528048|49531564	chr15	49528048	49531564	84	77	76	75	52	79	70	71	67	hsa_circGALK2_008	hsa_circ_0008488	+	238	GALK2
chr7:102106264|102106717	chr7	102106264	102106717	72	56	49	78	73	85	72	86	80	hsa_circLRWD1_003	hsa_circ_0003327	+	352	LRWD1
chr21:37619815|37620866	chr21	37619815	37620866	71	80	77	81	71	64	55	81	69	hsa_circDOPEY2_023	hsa_circ_0001187	+	301	DOPEY2
chr21:38792601|38802702	chr21	38792601	38802702	85	61	72	67	88	66	77	67	63	hsa_circDYRK1A_009	hsa_circ_0006062	+	10102	DYRK1A
chrX:77270159|77275895	chrX	77270159	77275895	67	77	84	95	78	65	52	51	77	hsa_circATP7A_030	hsa_circ_0001934	+	375	ATP7A
chr1:9991949|9994918	chr1	9991949	9994918	67	59	75	86	69	69	67	75	78	hsa_circLZIC_005	hsa_circ_0000014	-	277	LZIC
chr13:114174931|114193822	chr13	114174931	114193822	100	59	65	69	88	72	76	61	55	hsa_circTMCO3_030	hsa_circ_0004361	+	465	TMCO3
chr7:74119496|74133260	chr7	74119496	74133260	69	78	70	63	74	77	84	62	67	hsa_circGTF2I_020	hsa_circ_0005513	+	357	GTF2I
chr8:28013459|28019595	chr8	28013459	28019595	82	68	56	70	96	82	73	51	66	hsa_circELP3_016	hsa_circ_0001785	+	467	ELP3
chr2:15629018|15651474	chr2	15629018	15651474	74	42	76	78	74	70	91	71	67	hsa_circNBAS_044	hsa_circ_0000978	-	337	NBAS
chr3:31617888|31621588	chr3	31617888	31621588	71	75	73	77	85	80	58	56	68	hsa_circSTT3B_002	hsa_circ_0001278	+	397	STT3B
chr16:354304|364683	chr16	354304	364683	57	49	49	83	79	68	104	90	62	hsa_circAXIN1_007	hsa_circ_0037158	-	376	AXIN1
chr3:125032152|125050082	chr3	125032152	125050082	81	86	80	59	75	61	80	53	66	hsa_circZNF148_006	hsa_circ_0001333	-	566	ZNF148
chr8:22899554|22900756	chr8	22899554	22900756	70	52	84	60	73	74	89	75	64	hsa_circTNFRSF10B_002	hsa_circ_0136171	-	1203	TNFRSF10B
chr10:128768966|128788867	chr10	128768966	128788867	83	52	81	75	82	77	77	52	60	hsa_circDOCK1_006	hsa_circ_0007142	+	427	DOCK1
chr15:25650608|25660989	chr15	25650608	25660989	57	66	56	73	96	78	96	62	55	hsa_circUBE3A_005	hsa_circ_0005147	-	4162	UBE3A
chr7:65705312|65751696	chr7	65705312	65751696	91	78	85	71	73	45	59	55	82	hsa_circTPST1_004	hsa_circ_0006041	+	1145	TPST1
chr11:120343759|120348235	chr11	120343759	120348235	50	52	54	83	79	82	84	80	74	hsa_circARHGEF12_071	hsa_circ_0009021	+	577	ARHGEF12
chr1:33413823|33415375	chr1	33413823	33415375	61	72	54	52	63	77	93	81	83	hsa_circRNF19B_003	hsa_circ_0000048	-	351	RNF19B
chr15:101775287|101775782	chr15	101775287	101775782	74	74	62	68	64	62	96	68	62	hsa_circCHSY1_001	hsa_circ_0005019	-	496	CHSY1
chr16:31102096|31102663	chr16	31102096	31102663	73	69	60	69	77	71	81	65	64	hsa_circVKORC1_005	hsa_circ_0006719	-	568	VKORC1
chr1:48821342|48825442	chr1	48821342	48825442	56	60	69	71	84	69	91	59	69	hsa_circSPATA6_011	hsa_circ_0008202	-	285	SPATA6
chr18:9583115|9595151	chr18	9583115	9595151	86	56	70	63	82	58	65	77	71	hsa_circPPP4R1_012	hsa_circ_0007509	-	866	PPP4R1
chr2:45773871|45789895	chr2	45773871	45789895	73	61	71	59	81	64	83	50	81	hsa_circSRBD1_014	hsa_circ_0000997	-	569	SRBD1
chr18:21644104|21663045	chr18	21644104	21663045	73	77	99	67	58	62	75	52	58	hsa_circTTC39C_006	hsa_circ_0047270	+	817	TTC39C
chr7:35707044|35712888	chr7	35707044	35712888	74	57	45	69	95	83	78	68	50	hsa_circHERPUD2_005	hsa_circ_0001696	-	347	HERPUD2
chr8:42812237|42819617	chr8	42812237	42819617	48	40	52	88	70	63	73	100	85	hsa_circHOOK3_045	hsa_circ_0006376	+	311	HOOK3
chr1:236969444|236979843	chr1	236969444	236979843	59	60	54	85	68	79	101	62	50	hsa_circMTR_011	hsa_circ_0004039	+	515	MTR
chr19:41089304|41089623	chr19	41089304	41089623	66	56	49	76	92	84	68	65	61	hsa_circSHKBP1_014	hsa_circ_0000936	+	205	SHKBP1
chr6:158994452|159010814	chr6	158994452	159010814	79	67	92	71	83	63	63	52	45	hsa_circTMEM181_013	hsa_circ_0004587	+	484	TMEM181
chrX:53641495|53642796	chrX	53641495	53642796	55	64	59	69	88	83	71	60	65	hsa_circHUWE1_057	hsa_circ_0007817	-	304	HUWE1
chr16:11114050|11154879	chr16	11114050	11154879	78	84	50	53	64	64	84	73	63	hsa_circCLEC16A_028	hsa_circ_0000672	+	813	CLEC16A
chr6:79752560|79770535	chr6	79752560	79770535	76	81	74	68	69	78	62	54	47	hsa_circPHIP_008	hsa_circ_0001615	-	411	PHIP
chr2:148730308|148739650	chr2	148730308	148739650	85	70	65	70	63	58	59	58	79	hsa_circORC4_004	hsa_circ_0004491	-	396	ORC4
chr2:148730308|148739650	chr2	148730308	148739650	85	70	65	70	63	58	59	58	79	hsa_circORC4_006	hsa_circ_0117546	-	392	ORC4
chr5:10415600|10417516	chr5	10415600	10417516	70	65	57	52	62	57	92	75	74	hsa_circMARCH6_047	hsa_circ_0001467	+	317	2023-03-06
chr9:103204188|103204638	chr9	103204188	103204638	81	70	66	70	47	58	78	68	66	hsa_circC9orf30-TMEFF1_001	hsa_circ_0006388	+	451	C9orf30-TMEFF1
chr7:27668990|27689252	chr7	27668990	27689252	72	66	74	65	60	70	71	55	70	hsa_circHIBADH_002	hsa_circ_0006773	-	393	HIBADH
chr7:27668990|27689252	chr7	27668990	27689252	72	66	74	65	60	70	71	55	70	hsa_circHIBADH_005	hsa_circ_0079665	-	383	HIBADH
chr10:105197772|105198565	chr10	105197772	105198565	65	71	59	57	56	67	93	52	81	hsa_circPDCD11_046	hsa_circ_0000258	+	180	PDCD11
chr20:34317234|34320057	chr20	34317234	34320057	70	64	79	71	53	80	73	60	51	hsa_circRBM39_010	hsa_circ_0008817	-	315	RBM39
chr2:240929491|240946787	chr2	240929491	240946787	75	78	77	61	72	61	64	55	57	hsa_circNDUFA10_020	hsa_circ_0001118	-	250	NDUFA10
chr5:78734833|78752841	chr5	78734833	78752841	62	59	54	85	63	66	85	71	52	hsa_circHOMER1_004	hsa_circ_0006916	-	522	HOMER1
chr12:28378728|28412375	chr12	28378728	28412375	63	46	65	74	97	61	49	73	68	hsa_circCCDC91_002	hsa_circ_0000386	+	31530	CCDC91
chr14:103470265|103478525	chr14	103470265	103478525	49	55	52	60	62	61	82	76	96	hsa_circCDC42BPB_002	hsa_circ_0000571	-	272	CDC42BPB
chr19:30476130|30477324	chr19	30476130	30477324	72	43	69	45	57	74	70	85	78	hsa_circC19orf2_001	hsa_circ_0000921	+	215	C19orf2
chr1:213251038|213290752	chr1	213251038	213290752	63	45	55	61	82	55	65	81	85	hsa_circRPS6KC1_011	hsa_circ_0004849	+	331	RPS6KC1
chr1:21097423|21100103	chr1	21097423	21100103	81	54	68	62	64	61	57	72	72	hsa_circHP1BP3_024	hsa_circ_0005782	-	304	HP1BP3
chr2:58425729|58459247	chr2	58425729	58459247	67	51	77	50	93	50	74	60	67	hsa_circFANCL_005	hsa_circ_0004435	-	444	FANCL
chr22:48081949|48082955	chr22	48081949	48082955	37	40	43	93	89	68	87	71	61	hsa_circ_chr22_00040	hsa_circ_0063865	+	1007	None
chr17:47388674|47390207	chr17	47388674	47390207	55	64	82	61	74	58	69	63	61	hsa_circZNF652_011	hsa_circ_0000782	-	409	ZNF652
chr7:135262544|135277940	chr7	135262544	135277940	98	77	66	65	76	50	49	41	65	hsa_circNUP205_016	hsa_circ_0001750	+	1182	NUP205
chr7:8257935|8275635	chr7	8257935	8275635	80	86	91	48	84	60	60	33	44	hsa_circICA1_001	hsa_circ_0079422	-	658	ICA1
chr7:33185854|33217203	chr7	33185854	33217203	73	52	57	62	57	64	87	63	70	hsa_circBBS9_002	hsa_circ_0003162	+	453	BBS9
chr2:234296903|234299129	chr2	234296903	234299129	49	51	71	55	78	72	65	82	61	hsa_circDGKD_005	hsa_circ_0001112	+	192	DGKD
chr15:85223944|85234875	chr15	85223944	85234875	76	63	70	48	57	61	87	66	55	hsa_circSEC11A_003	hsa_circ_0000647	-	380	SEC11A
chr10:31661947|31676195	chr10	31661947	31676195	60	49	71	80	58	75	63	65	60	hsa_circZEB1_013	hsa_circ_0000228	+	14249	ZEB1
chr8:141710990|141716304	chr8	141710990	141716304	55	63	59	72	77	79	71	67	38	hsa_circPTK2_113	hsa_circ_0005273	-	357	PTK2
chr7:90355881|90356126	chr7	90355881	90356126	78	69	65	59	66	73	52	67	51	hsa_circCDK14_007	hsa_circ_0001721	+	246	CDK14
chr9:14146688|14179779	chr9	14146688	14179779	55	39	45	96	64	79	90	49	62	hsa_circNFIB_011	hsa_circ_0086376	-	363	NFIB
chr12:116668238|116675510	chr12	116668238	116675510	67	65	61	88	59	72	52	51	62	hsa_circMED13L_010	hsa_circ_0000442	-	7273	MED13L
chr5:145197457|145205763	chr5	145197457	145205763	65	69	78	59	68	82	61	56	39	hsa_circPRELID2_001	hsa_circ_0006528	-	496	PRELID2
chr1:211092982|211093411	chr1	211092982	211093411	85	87	63	55	70	77	56	41	40	hsa_circKCNH1_013	hsa_circ_0006123	-	430	KCNH1
chr2:122260743|122287901	chr2	122260743	122287901	80	60	56	59	69	52	70	44	84	hsa_circCLASP1_016	hsa_circ_0002374	-	517	CLASP1
chr2:75745182|75749613	chr2	75745182	75749613	63	64	60	60	66	77	66	59	59	hsa_circFAM176A_004	hsa_circ_0008440	-	276	FAM176A
chr7:99952766|99953427	chr7	99952766	99953427	78	76	84	46	50	49	62	79	49	hsa_circPILRB_012	hsa_circ_0005925	+	662	PILRB
chr1:172109620|172113577	chr1	172109620	172113577	42	38	66	74	65	62	56	76	93	hsa_circDNM3OS_001	hsa_circ_0005230	-	3958	DNM3OS
chr3:195415404|195416309	chr3	195415404	195416309	49	45	56	71	93	73	71	62	51	hsa_circSDHAP2_004	hsa_circ_0008267	+	906	SDHAP2
chr17:1746097|1747980	chr17	1746097	1747980	59	52	49	80	77	62	61	61	69	hsa_circRPA1_003	hsa_circ_0005946	+	239	RPA1
chr18:74561482|74563895	chr18	74561482	74563895	95	70	64	55	73	54	44	48	67	hsa_circZNF236_009	hsa_circ_0004979	+	308	ZNF236
chr2:159992705|160007067	chr2	159992705	160007067	65	59	51	65	70	62	97	52	49	hsa_circTANC1_019	hsa_circ_0008010	+	423	TANC1
chr5:122881111|122893258	chr5	122881111	122893258	99	35	56	70	66	60	55	61	68	hsa_circCSNK1G3_004	hsa_circ_0001522	+	536	CSNK1G3
chr1:35824526|35827390	chr1	35824526	35827390	88	51	94	68	64	50	58	41	54	hsa_circZMYM4_006	hsa_circ_0011536	+	755	ZMYM4
chr14:89192885|89212627	chr14	89192885	89212627	91	101	71	62	57	47	58	34	47	hsa_circEML5_019	hsa_circ_0032876	-	830	EML5
chr9:99284788|99327765	chr9	99284788	99327765	94	65	78	53	59	47	55	62	55	hsa_circCDC14B_006	hsa_circ_0087641	-	1183	CDC14B
chr16:87782279|87795646	chr16	87782279	87795646	76	49	70	55	60	50	62	84	58	hsa_circKLHDC4_004	hsa_circ_0000724	-	407	KLHDC4
chr16:88052034|88071617	chr16	88052034	88071617	56	61	50	56	54	81	77	66	62	hsa_circBANP_018	hsa_circ_0040819	+	656	BANP
chr10:7285520|7327916	chr10	7285520	7327916	69	65	60	45	67	61	80	53	62	hsa_circSFMBT2_023	hsa_circ_0017636	-	684	SFMBT2
chr4:54280782|54294350	chr4	54280782	54294350	90	47	50	60	62	59	71	53	69	hsa_circFIP1L1_021	hsa_circ_0007476	+	359	FIP1L1
chr18:9583115|9595100	chr18	9583115	9595100	64	64	40	66	66	73	58	63	66	hsa_circPPP4R1_023	hsa_circ_0009022	-	815	PPP4R1
chr7:140055468|140058585	chr7	140055468	140058585	54	53	55	77	48	52	69	85	64	hsa_circSLC37A3_011	hsa_circ_0004069	-	243	SLC37A3
chr13:47297356|47308133	chr13	47297356	47308133	57	63	44	67	74	64	65	57	64	hsa_circLRCH1_027	hsa_circ_0002215	+	326	LRCH1
chr5:132227856|132228810	chr5	132227856	132228810	51	63	61	60	65	57	75	55	67	hsa_circAFF4_016	hsa_circ_0001529	-	330	AFF4
chr1:41536267|41541123	chr1	41536267	41541123	87	58	61	50	78	77	43	43	56	hsa_circSCMH1_023	hsa_circ_0000061	-	360	SCMH1
chr17:7849046|7849304	chr17	7849046	7849304	84	58	48	55	73	72	57	51	53	hsa_circCNTROB_007	hsa_circ_0008310	+	259	CNTROB
chr18:9931807|9937063	chr18	9931807	9937063	79	56	66	67	58	72	58	46	47	hsa_circVAPA_005	hsa_circ_0006990	+	338	VAPA
chr6:139264650|139265759	chr6	139264650	139265759	54	54	65	65	69	58	59	59	63	hsa_circREPS1_006	hsa_circ_0004368	-	352	REPS1
chr3:47139445|47147610	chr3	47139445	47147610	73	66	55	53	79	45	67	49	58	hsa_circSETD2_025	hsa_circ_0001290	-	427	SETD2
chr7:158580695|158591763	chr7	158580695	158591763	55	46	50	60	67	58	84	65	60	hsa_circESYT2_004	hsa_circ_0001777	-	417	ESYT2
chr1:1192372|1192690	chr1	1192372	1192690	45	37	58	63	73	58	64	67	79	hsa_circUBE2J2_010	hsa_circ_0008063	-	242	UBE2J2
chr8:62531537|62566219	chr8	62531537	62566219	60	60	53	74	67	55	70	40	65	hsa_circASPH_017	hsa_circ_0084606	-	654	ASPH
chr3:119222379|119236162	chr3	119222379	119236162	48	50	56	47	47	54	99	76	65	hsa_circTIMMDC1_009	hsa_circ_0001330	+	347	TIMMDC1
chr3:98487274|98492827	chr3	98487274	98492827	69	48	52	49	69	68	73	57	56	hsa_circST3GAL6_004	hsa_circ_0066608	+	346	ST3GAL6
chr3:33725851|33738425	chr3	33725851	33738425	77	59	54	51	78	53	62	54	52	hsa_circCLASP2_005	hsa_circ_0001280	-	449	CLASP2
chr10:15858834|15889942	chr10	15858834	15889942	65	73	55	53	54	60	56	61	62	hsa_circFAM188A_007	hsa_circ_0000219	-	788	FAM188A
chr2:45773871|45780869	chr2	45773871	45780869	60	69	58	56	76	57	68	47	48	hsa_circSRBD1_019	hsa_circ_0005542	-	465	SRBD1
chr7:155457869|155473602	chr7	155457869	155473602	66	54	72	58	74	69	41	51	53	hsa_circRBM33_006	hsa_circ_0001771	+	524	RBM33
chr18:42281140|42281797	chr18	42281140	42281797	63	63	54	53	64	76	73	42	46	hsa_circSETBP1_003	hsa_circ_0006491	+	658	SETBP1
chr1:23356962|23385660	chr1	23356962	23385660	62	69	53	78	61	53	54	52	51	hsa_circKDM1A_008	hsa_circ_0007822	+	816	KDM1A
chr1:23356962|23385660	chr1	23356962	23385660	62	69	53	78	61	53	54	52	51	hsa_circKDM1A_013	hsa_circ_0112438	+	816	KDM1A
chr4:38091553|38104778	chr4	38091553	38104778	81	49	59	44	62	49	74	50	65	hsa_circTBC1D1_022	hsa_circ_0001402	+	507	TBC1D1
chr10:50708584|50714058	chr10	50708584	50714058	75	81	82	51	48	67	43	52	33	hsa_circERCC6_004	hsa_circ_0018331	-	288	ERCC6
chr16:1004357|1004666	chr16	1004357	1004666	66	55	34	50	62	45	89	62	69	hsa_circLMF1_003	hsa_circ_0007701	-	310	LMF1
chr21:37711077|37717005	chr21	37711077	37717005	66	55	62	55	65	62	50	44	72	hsa_circMORC3_014	hsa_circ_0061620	+	425	MORC3
chr21:37711077|37717005	chr21	37711077	37717005	66	55	62	55	65	62	50	44	72	hsa_circMORC3_020	hsa_circ_0001189	+	420	MORC3
chr4:83793097|83796975	chr4	83793097	83796975	51	43	57	72	70	55	81	50	52	hsa_circSEC31A_034	hsa_circ_0003549	-	380	SEC31A
chr1:51868107|51874004	chr1	51868107	51874004	77	48	57	51	60	59	68	54	55	hsa_circEPS15_037	hsa_circ_0005567	-	607	EPS15
chr5:139819704|139828890	chr5	139819704	139828890	84	65	53	57	72	50	38	39	71	hsa_circANKHD1_002	hsa_circ_0001541	+	625	ANKHD1
chr8:141889570|141900868	chr8	141889570	141900868	82	54	49	75	58	61	58	49	43	hsa_circPTK2_018	hsa_circ_0006646	-	394	PTK2
chr11:70200407|70202360	chr11	70200407	70202360	67	53	67	66	58	51	58	51	57	hsa_circPPFIA1_025	hsa_circ_0000337	+	419	PPFIA1
chr2:136432902|136437894	chr2	136432902	136437894	74	54	60	53	57	61	58	44	66	hsa_circR3HDM1_048	hsa_circ_0001070	+	307	R3HDM1
chr10:86177527|86185649	chr10	86177527	86185649	55	58	53	54	64	83	43	62	53	hsa_circFAM190B_006	hsa_circ_0006956	+	254	FAM190B
chr11:85685751|85695016	chr11	85685751	85695016	59	58	50	45	68	59	65	63	58	hsa_circPICALM_090	hsa_circ_0006629	-	560	PICALM
chr5:43675613|43704502	chr5	43675613	43704502	77	72	64	54	59	64	50	46	38	hsa_circNNT_036	hsa_circ_0005585	+	623	NNT
chr6:82920531|82922510	chr6	82920531	82922510	60	44	68	40	72	58	70	59	53	hsa_circIBTK_027	hsa_circ_0002041	-	305	IBTK
chr6:82920531|82922510	chr6	82920531	82922510	60	44	68	40	72	58	70	59	53	hsa_circIBTK_029	hsa_circ_0132384	-	300	IBTK
chr9:138741983|138774924	chr9	138741983	138774924	60	76	66	64	58	72	49	39	40	hsa_circCAMSAP1_010	hsa_circ_0004338	-	885	CAMSAP1
chr1:94032836|94033408	chr1	94032836	94033408	72	59	68	51	60	61	53	50	48	hsa_circBCAR3_009	hsa_circ_0006427	-	325	BCAR3
chr1:46105882|46108171	chr1	46105882	46108171	71	48	58	62	66	47	56	59	54	hsa_circGPBP1L1_017	hsa_circ_0008774	-	267	GPBP1L1
chr3:138289160|138291774	chr3	138289160	138291774	69	57	67	57	61	49	53	31	77	hsa_circCEP70_008	hsa_circ_0004524	-	470	CEP70
chr5:60768508|60768864	chr5	60768508	60768864	66	55	74	55	61	58	55	52	45	hsa_circZSWIM6_004	hsa_circ_0005399	+	357	ZSWIM6
chr1:16044388|16047883	chr1	16044388	16047883	67	53	42	53	63	66	71	51	54	hsa_circPLEKHM2_005	hsa_circ_0000021	+	435	PLEKHM2
chr11:120916383|120930794	chr11	120916383	120930794	75	45	75	53	61	39	64	52	55	hsa_circTBCEL_010	hsa_circ_0003302	+	973	TBCEL
chr11:46515158|46529920	chr11	46515158	46529920	49	57	49	57	75	41	72	48	71	hsa_circAMBRA1_033	hsa_circ_0007001	-	362	AMBRA1
chr15:33180373|33194241	chr15	33180373	33194241	53	44	35	50	76	72	61	73	54	hsa_circFMN1_006	hsa_circ_0008589	-	458	FMN1
chr4:166141086|166184511	chr4	166141086	166184511	55	61	49	69	68	50	59	56	50	hsa_circKLHL2_005	hsa_circ_0071375	+	518	KLHL2
chr5:72370569|72373320	chr5	72370569	72373320	54	44	47	50	75	47	58	68	74	hsa_circFCHO2_044	hsa_circ_0002490	+	268	FCHO2
chr3:98568305|98600611	chr3	98568305	98600611	66	60	76	60	54	43	60	53	44	hsa_circDCBLD2_002	hsa_circ_0066631	-	366	DCBLD2
chr15:49528048|49584734	chr15	49528048	49584734	57	64	52	51	51	66	77	48	49	hsa_circGALK2_010	hsa_circ_0035189	+	701	GALK2
chr4:52729603|52744020	chr4	52729603	52744020	57	46	42	50	59	54	64	69	74	hsa_circDCUN1D4_011	hsa_circ_0001410	+	318	DCUN1D4
chr10:103432672|103436193	chr10	103432672	103436193	63	54	61	60	55	60	69	56	36	hsa_circFBXW4_007	hsa_circ_0000255	-	415	FBXW4
chr6:155095123|155116273	chr6	155095123	155116273	73	52	75	65	51	54	47	42	55	hsa_circSCAF8_013	hsa_circ_0001654	+	576	SCAF8
chr10:103916776|103917971	chr10	103916776	103917971	74	54	63	56	68	45	59	40	54	hsa_circNOLC1_003	hsa_circ_0000257	+	487	NOLC1
chr7:91924203|91957214	chr7	91924203	91957214	70	55	75	42	44	47	60	41	79	hsa_circANKIB1_005	hsa_circ_0135062	+	877	ANKIB1
chr4:140046318|140060651	chr4	140046318	140060651	56	56	67	52	75	51	43	59	52	hsa_circELF2_005	hsa_circ_0001441	-	489	ELF2
chr9:20819795|20823114	chr9	20819795	20823114	82	53	51	53	61	59	52	58	42	hsa_circKIAA1797_043	hsa_circ_0003295	+	465	KIAA1797
chr3:50102464|50103935	chr3	50102464	50103935	54	47	31	70	57	64	65	59	63	hsa_circRBM6_028	hsa_circ_0006531	+	357	RBM6
chr10:225934|267296	chr10	225934	267296	52	51	48	74	81	62	43	51	46	hsa_circZMYND11_004	hsa_circ_0008225	+	457	ZMYND11
chr3:196807922|196846401	chr3	196807922	196846401	59	60	39	75	48	51	64	54	56	hsa_circDLG1_040	hsa_circ_0007203	-	740	DLG1
chr11:61133517|61135470	chr11	61133517	61135470	68	42	59	50	68	61	47	49	60	hsa_circTMEM138_005	hsa_circ_0002058	+	248	TMEM138
chr19:11623871|11625036	chr19	11623871	11625036	55	71	43	71	45	46	76	46	51	hsa_circECSIT_003	hsa_circ_0006471	-	642	ECSIT
chr16:89371614|89383483	chr16	89371614	89383483	57	43	60	55	72	58	55	54	49	hsa_circANKRD11_008	hsa_circ_0040929	-	285	ANKRD11
chr16:89371614|89383483	chr16	89371614	89383483	57	43	60	55	72	58	55	54	49	hsa_circANKRD11_011	hsa_circ_0003846	-	282	ANKRD11
chr16:80718435|80719026	chr16	80718435	80719026	71	67	59	53	55	50	57	54	36	hsa_circCDYL2_001	hsa_circ_0004087	-	592	CDYL2
chr5:168244305|168250336	chr5	168244305	168250336	70	50	61	62	64	71	32	45	41	hsa_circSLIT3_006	hsa_circ_0074932	-	236	SLIT3
chr9:33960824|33973235	chr9	33960824	33973235	73	37	56	60	47	39	63	64	57	hsa_circUBAP2_044	hsa_circ_0001850	-	278	UBAP2
chr4:103446669|103459113	chr4	103446669	103459113	53	52	62	61	65	65	43	43	51	hsa_circNFKB1_005	hsa_circ_0008012	+	265	NFKB1
chr7:128281257|128289036	chr7	128281257	128289036	55	47	40	47	60	46	68	45	86	hsa_circFLJ45340_001	hsa_circ_0005921	+	433	FLJ45340
chr1:211952260|211966532	chr1	211952260	211966532	55	46	55	57	55	59	56	47	63	hsa_circLPGAT1_006	hsa_circ_0002274	-	616	LPGAT1
chr16:22360600|22361170	chr16	22360600	22361170	59	48	44	50	69	53	61	52	57	hsa_circCDR2_002	hsa_circ_0004682	-	314	CDR2
chr3:127980971|127983624	chr3	127980971	127983624	63	52	58	63	49	45	47	65	51	hsa_circEEFSEC_005	hsa_circ_0008759	+	262	EEFSEC
chr13:96485181|96489456	chr13	96485181	96489456	55	51	70	45	48	55	40	63	64	hsa_circUGGT2_065	hsa_circ_0008274	-	244	UGGT2
chrX:44383248|44386611	chrX	44383248	44386611	56	47	67	45	62	48	71	42	53	hsa_circFUNDC1_002	hsa_circ_0007290	-	403	FUNDC1
chr2:32602656|32620661	chr2	32602656	32620661	53	45	70	55	60	57	49	53	48	hsa_circBIRC6_011	hsa_circ_0053441	+	709	BIRC6
chr18:51804073|51813781	chr18	51804073	51813781	72	56	58	62	60	49	64	28	37	hsa_circPOLI_018	hsa_circ_0003428	+	792	POLI
chr3:197592294|197602646	chr3	197592294	197602646	52	37	53	39	86	44	66	49	60	hsa_circLRCH3_067	hsa_circ_0008351	+	4727	LRCH3
chr10:79613112|79614128	chr10	79613112	79614128	45	45	39	57	57	68	77	48	49	hsa_circDLG5_008	hsa_circ_0006649	-	328	DLG5
chr7:129760589|129762042	chr7	129760589	129762042	54	49	53	48	47	66	53	54	60	hsa_circKLHDC10_012	hsa_circ_0002190	+	304	KLHDC10
chr1:165859441|165860559	chr1	165859441	165860559	59	45	67	55	53	54	63	50	37	hsa_circUCK2_005	hsa_circ_0006758	+	257	UCK2
chr12:123983091|123984083	chr12	123983091	123984083	57	38	38	62	70	50	49	59	60	hsa_circRILPL1_002	hsa_circ_0007552	-	341	RILPL1
chr15:76566753|76588078	chr15	76566753	76588078	53	55	64	54	48	58	50	48	53	hsa_circETFA_010	hsa_circ_0000638	-	777	ETFA
chr15:43120126|43132631	chr15	43120126	43132631	50	52	39	61	81	49	59	52	39	hsa_circTTBK2_018	hsa_circ_0008319	-	320	TTBK2
chr3:50289532|50290616	chr3	50289532	50290616	33	35	43	39	59	57	89	71	56	hsa_circGNAI2_003	hsa_circ_0007083	+	346	GNAI2
chr16:47531310|47549512	chr16	47531310	47549512	67	53	39	62	50	29	61	46	73	hsa_circPHKB_015	hsa_circ_0000698	+	518	PHKB
chr2:179400459|179407088	chr2	179400459	179407088	63	57	51	56	54	61	39	63	36	hsa_circLOC100506866_005	hsa_circ_0004305	+	1824	LOC100506866
chr4:52729603|52758017	chr4	52729603	52758017	77	57	52	58	34	38	40	56	66	hsa_circDCUN1D4_014	hsa_circ_0007646	+	481	DCUN1D4
chr7:72883847|72884813	chr7	72883847	72884813	47	36	52	41	71	48	54	69	60	hsa_circBAZ1B_018	hsa_circ_0003866	-	273	BAZ1B
chr17:45740455|45745776	chr17	45740455	45745776	58	55	52	47	48	53	64	32	68	hsa_circKPNB1_021	hsa_circ_0002854	+	528	KPNB1
chr8:52773405|52773806	chr8	52773405	52773806	68	47	50	71	41	39	58	54	48	hsa_circPCMTD1_004	hsa_circ_0001801	-	402	PCMTD1
chr9:99220661|99233376	chr9	99220661	99233376	49	47	37	63	74	43	50	62	51	hsa_circHABP4_003	hsa_circ_0087631	+	478	HABP4
chr1:231930988|231954263	chr1	231930988	231954263	34	37	39	49	45	47	116	59	49	hsa_circDISC1_004	hsa_circ_0007848	+	347	DISC1
chr10:909683|931700	chr10	909683	931700	57	57	46	53	69	51	36	51	55	hsa_circLARP4B_015	hsa_circ_0005772	-	469	LARP4B
chr6:160103506|160109274	chr6	160103506	160109274	54	52	51	39	62	57	53	59	48	hsa_circSOD2_001	hsa_circ_0004662	-	462	SOD2
chr9:33351558|33352717	chr9	33351558	33352717	46	26	42	76	56	46	71	55	57	hsa_circNFX1_029	hsa_circ_0005405	+	305	NFX1
chr14:23375404|23380612	chr14	23375404	23380612	55	47	45	52	78	46	63	53	35	hsa_circRBM23_005	hsa_circ_0031241	-	411	RBM23
chr7:148851037|148851432	chr7	148851037	148851432	44	46	36	61	69	50	56	46	65	hsa_circZNF398_001	hsa_circ_0004351	+	396	ZNF398
chr2:168920010|168931741	chr2	168920010	168931741	59	39	35	57	64	49	65	48	56	hsa_circSTK39_026	hsa_circ_0003279	-	287	STK39
chr2:122363277|122363756	chr2	122363277	122363756	53	41	32	52	70	50	59	61	53	hsa_circCLASP1_002	hsa_circ_0007052	-	480	CLASP1
chr22:42204879|42209826	chr22	42204879	42209826	57	58	62	42	40	50	55	55	52	hsa_circCCDC134_005	hsa_circ_0008806	+	580	CCDC134
chr11:34093273|34098189	chr11	34093273	34098189	55	52	54	56	41	39	43	66	64	hsa_circCAPRIN1_012	hsa_circ_0005974	+	472	CAPRIN1
chr22:46085592|46098727	chr22	46085592	46098727	63	65	39	46	56	48	52	44	57	hsa_circATXN10_008	hsa_circ_0004243	+	531	ATXN10
chr1:21377359|21437876	chr1	21377359	21437876	47	55	50	42	60	59	48	52	56	hsa_circEIF4G3_011	hsa_circ_0000026	-	266	EIF4G3
chr12:42604157|42604482	chr12	42604157	42604482	48	38	40	52	49	66	46	60	70	hsa_circYAF2_002	hsa_circ_0000392	-	326	YAF2
chr12:42604157|42604482	chr12	42604157	42604482	48	38	40	52	49	66	46	60	70	hsa_circYAF2_003	hsa_circ_0098553	-	330	YAF2
chr3:133894453|133914026	chr3	133894453	133914026	53	43	62	50	56	42	54	54	55	hsa_circRYK_016	hsa_circ_0003633	-	796	RYK
chr11:13435077|13443385	chr11	13435077	13443385	79	60	51	34	56	52	56	40	39	hsa_circBTBD10_008	hsa_circ_0008967	-	707	BTBD10
chr16:17352845|17353355	chr16	17352845	17353355	44	45	35	56	74	57	55	50	51	hsa_circXYLT1_004	hsa_circ_0003559	-	511	XYLT1
chrX:10031485|10066619	chrX	10031485	10066619	57	53	53	44	51	40	71	38	59	hsa_circWWC3_005	hsa_circ_0001910	+	825	WWC3
chr13:100953714|100962162	chr13	100953714	100962162	26	30	24	45	59	54	77	61	88	hsa_circPCCA_037	hsa_circ_0002664	+	364	PCCA
chr8:37623044|37623873	chr8	37623044	37623873	33	39	39	53	59	61	59	49	72	hsa_circPROSC_002	hsa_circ_0001788	+	220	PROSC
chr3:56626998|56628056	chr3	56626998	56628056	73	54	41	47	64	46	48	50	40	hsa_circCCDC66_015	hsa_circ_0001313	+	468	CCDC66
chr12:129299320|129299615	chr12	129299320	129299615	70	42	38	48	62	54	53	46	49	hsa_circSLC15A4_002	hsa_circ_0000462	-	296	SLC15A4
chr3:119582266|119624699	chr3	119582266	119624699	49	42	23	47	46	58	85	56	56	hsa_circGSK3B_023	hsa_circ_0008797	-	420	GSK3B
chr8:122640954|122641580	chr8	122640954	122641580	34	20	32	71	45	68	69	61	60	hsa_circHAS2_001	hsa_circ_0005015	-	627	HAS2
chr1:70758071|70781249	chr1	70758071	70781249	70	49	65	40	57	44	48	38	45	hsa_circANKRD13C_011	hsa_circ_0000085	-	638	ANKRD13C
chr1:146724278|146731572	chr1	146724278	146731572	37	47	46	59	48	55	65	52	46	hsa_circCHD1L_003	hsa_circ_0004220	+	449	CHD1L
chr14:104128453|104129264	chr14	104128453	104129264	59	48	45	36	65	46	54	52	50	hsa_circKLC1_006	hsa_circ_0033496	+	305	KLC1
chr5:179688684|179707608	chr5	179688684	179707608	54	46	43	47	59	51	62	48	45	hsa_circMAPK9_004	hsa_circ_0001566	-	497	MAPK9
chr7:90355881|90419967	chr7	90355881	90419967	26	42	49	56	57	79	54	59	33	hsa_circCDK14_009	hsa_circ_0008645	+	421	CDK14
chr22:46085592|46136418	chr22	46085592	46136418	56	52	36	54	48	60	58	42	48	hsa_circATXN10_011	hsa_circ_0008199	+	1057	ATXN10
chr7:810108|814799	chr7	810108	814799	45	46	31	49	69	55	67	48	43	hsa_circHEATR2_010	hsa_circ_0001667	+	456	HEATR2
chr1:231090079|231097049	chr1	231090079	231097049	56	62	51	53	41	33	57	55	44	hsa_circTTC13_002	hsa_circ_0000195	-	242	TTC13
chr21:42598193|42629253	chr21	42598193	42629253	112	124	83	31	30	15	31	13	13	hsa_circBACE2_004	hsa_circ_0061774	+	991	BACE2
chr17:43552466|43553092	chr17	43552466	43553092	54	50	51	60	51	48	45	45	47	hsa_circ_chr17_00070	hsa_circ_0044177	-	627	None
chr10:3160974|3162236	chr10	3160974	3162236	64	57	55	42	56	47	51	42	36	hsa_circPFKP_023	hsa_circ_0006608	+	241	PFKP
chr1:224142179|224149975	chr1	224142179	224149975	49	41	51	54	33	53	64	37	67	hsa_circTCONS_l2_00001804_001	hsa_circ_0001978	-	7797	TCONS_l2_00001804
chr1:246490503|246498776	chr1	246490503	246498776	46	32	37	51	68	41	76	48	49	hsa_circSMYD3_010	hsa_circ_0017306	-	303	SMYD3
chr16:29917109|29917448	chr16	29917109	29917448	41	46	49	53	39	49	81	34	56	hsa_circASPHD1_004	hsa_circ_0105346	+	340	ASPHD1
chr17:46189393|46190763	chr17	46189393	46190763	56	45	51	48	57	44	59	42	46	hsa_circSNX11_003	hsa_circ_0107016	+	390	SNX11
chr17:46189393|46190763	chr17	46189393	46190763	56	45	51	48	57	44	59	42	46	hsa_circSNX11_004	hsa_circ_0002069	+	243	SNX11
chr6:13632602|13644961	chr6	13632602	13644961	69	39	46	42	54	45	51	47	54	hsa_circRANBP9_026	hsa_circ_0001577	-	1020	RANBP9
chr17:59996761|60002460	chr17	59996761	60002460	60	43	34	49	58	47	53	47	55	hsa_circINTS2_008	hsa_circ_0007064	-	356	INTS2
chr10:909683|910210	chr10	909683	910210	44	54	45	49	63	45	38	66	41	hsa_circLARP4B_021	hsa_circ_0017412	-	289	LARP4B
chr5:619105|620376	chr5	619105	620376	61	59	52	38	52	52	45	43	42	hsa_circCEP72_005	hsa_circ_0071653	+	321	CEP72
chr17:59853762|59857762	chr17	59853762	59857762	42	22	34	58	78	54	46	55	54	hsa_circBRIP1_023	hsa_circ_0006968	-	303	BRIP1
chr6:7176888|7189555	chr6	7176888	7189555	62	41	37	56	40	48	63	48	48	hsa_circRREB1_005	hsa_circ_0001573	+	709	RREB1
chr1:27269151|27269556	chr1	27269151	27269556	70	58	41	46	44	29	56	51	47	hsa_circNUDC_008	hsa_circ_0005087	+	312	NUDC
chr4:148778704|148803083	chr4	148778704	148803083	61	24	58	53	50	42	46	46	61	hsa_circARHGAP10_013	hsa_circ_0071106	+	650	ARHGAP10
chr1:12638746|12639440	chr1	12638746	12639440	70	63	51	49	41	42	53	39	32	hsa_circDHRS3_007	hsa_circ_0010023	-	359	DHRS3
chr17:80521230|80529746	chr17	80521230	80529746	67	47	55	37	56	50	50	46	31	hsa_circFOXK2_008	hsa_circ_0000817	+	490	FOXK2
chr11:61205097|61205585	chr11	61205097	61205585	44	48	44	53	60	53	37	51	48	hsa_circSDHAF2_003	hsa_circ_0000311	+	334	SDHAF2
chr11:61205097|61205585	chr11	61205097	61205585	44	48	44	53	60	53	37	51	48	hsa_circSDHAF2_004	hsa_circ_0096029	+	341	SDHAF2
chr3:67546222|67559327	chr3	67546222	67559327	44	54	52	55	53	55	54	32	39	hsa_circSUCLG2_013	hsa_circ_0004276	-	402	SUCLG2
chr12:69210592|69218431	chr12	69210592	69218431	54	43	33	51	61	50	62	49	34	hsa_circMDM2_003	hsa_circ_0027491	+	349	MDM2
chr2:61505300|61508377	chr2	61505300	61508377	52	34	51	43	65	50	52	49	41	hsa_circUSP34_144	hsa_circ_0007493	-	435	USP34
chr3:11399892|11421526	chr3	11399892	11421526	51	41	45	51	54	50	51	39	55	hsa_circATG7_052	hsa_circ_0008927	+	672	ATG7
chr7:40027198|40027857	chr7	40027198	40027857	60	39	57	60	36	39	51	40	55	hsa_circCDK13_005	hsa_circ_0079929	+	660	CDK13
chr14:75016566|75022396	chr14	75016566	75022396	31	29	39	54	57	65	57	57	47	hsa_circLTBP2_004	hsa_circ_0008641	-	959	LTBP2
chr12:70671912|70704797	chr12	70671912	70704797	51	39	43	53	60	43	62	34	50	hsa_circCNOT2_005	hsa_circ_0007127	+	490	CNOT2
chr14:105718844|105739231	chr14	105718844	105739231	53	45	35	62	57	51	54	54	24	hsa_circBRF1_009	hsa_circ_0005309	-	279	BRF1
chr17:73238417|73239651	chr17	73238417	73239651	51	39	45	49	55	53	52	56	35	hsa_circGGA3_008	hsa_circ_0003684	-	447	GGA3
chr2:30748453|30756180	chr2	30748453	30756180	68	55	56	37	55	33	54	39	38	hsa_circLCLAT1_003	hsa_circ_0000987	+	368	LCLAT1
chr1:246078832|246093239	chr1	246078832	246093239	33	37	38	51	60	56	46	60	53	hsa_circSMYD3_023	hsa_circ_0005090	-	282	SMYD3
chr2:120830754|120836157	chr2	120830754	120836157	51	49	35	49	51	55	39	57	48	hsa_circEPB41L5_009	hsa_circ_0001064	+	518	EPB41L5
chr11:77336008|77336863	chr11	77336008	77336863	50	47	34	37	42	52	47	63	60	hsa_circCLNS1A_010	hsa_circ_0000343	-	210	CLNS1A
chr11:77336008|77336863	chr11	77336008	77336863	50	47	34	37	42	52	47	63	60	hsa_circCLNS1A_013	hsa_circ_0096490	-	207	CLNS1A
chr12:121220458|121222396	chr12	121220458	121222396	57	23	36	49	55	62	45	57	48	hsa_circSPPL3_006	hsa_circ_0003472	-	312	SPPL3
chr15:63824846|63855207	chr15	63824846	63855207	66	38	50	36	42	57	48	39	56	hsa_circUSP3_016	hsa_circ_0002138	+	670	USP3
chr17:78865520|78867665	chr17	78865520	78867665	49	41	35	46	66	45	68	34	48	hsa_circRPTOR_031	hsa_circ_0000813	+	418	RPTOR
chr3:32479447|32483505	chr3	32479447	32483505	46	57	39	53	52	45	53	43	44	hsa_circCMTM7_003	hsa_circ_0005414	+	4059	CMTM7
chr22:43435786|43442579	chr22	43435786	43442579	38	43	61	46	47	50	60	39	47	hsa_circTTLL1_014	hsa_circ_0116692	-	290	TTLL1
chr5:49694941|49707217	chr5	49694941	49707217	80	62	69	56	36	39	26	34	29	hsa_circEMB_003	hsa_circ_0001481	-	954	EMB
chr8:141799573|141813749	chr8	141799573	141813749	56	42	48	46	44	50	51	49	45	hsa_circPTK2_078	hsa_circ_0003066	-	310	PTK2
chr1:151139410|151139890	chr1	151139410	151139890	46	38	49	57	56	56	33	47	48	hsa_circTNFAIP8L2-SCNM1_001	hsa_circ_0000128	+	276	TNFAIP8L2-SCNM1
chr10:15875629|15889942	chr10	15875629	15889942	60	33	43	69	46	48	37	45	49	hsa_circFAM188A_005	hsa_circ_0006665	-	636	FAM188A
chr12:19615444|19626289	chr12	19615444	19626289	57	40	51	47	48	54	38	51	44	hsa_circAEBP2_003	hsa_circ_0006420	+	316	AEBP2
chr14:76633006|76662315	chr14	76633006	76662315	33	39	39	59	47	49	64	47	53	hsa_circC14orf118_007	hsa_circ_0005252	+	626	C14orf118
chr8:27151597|27151827	chr8	27151597	27151827	43	26	46	54	63	50	49	55	44	hsa_circTRIM35_003	hsa_circ_0083756	-	231	TRIM35
chr18:39607407|39629569	chr18	39607407	39629569	37	42	35	55	57	55	46	49	53	hsa_circPIK3C3_033	hsa_circ_0007765	+	779	PIK3C3
chr8:25265499|25266456	chr8	25265499	25266456	61	44	42	48	44	39	46	64	41	hsa_circDOCK5_053	hsa_circ_0007618	+	311	DOCK5
chr17:62248460|62265775	chr17	62248460	62265775	45	42	38	47	42	39	70	43	61	hsa_circTEX2_005	hsa_circ_0004913	-	495	TEX2
chr7:66038372|66041916	chr7	66038372	66041916	44	33	43	47	50	42	68	51	49	hsa_circTCONS_l2_00027397_003	hsa_circ_0007417	-	344	TCONS_l2_00027397
chr7:66038372|66041916	chr7	66038372	66041916	44	33	43	47	50	42	68	51	49	hsa_circTCONS_l2_00027401_001	hsa_circ_0134530	-	341	TCONS_l2_00027401
chr17:57808782|57851246	chr17	57808782	57851246	31	20	35	48	62	55	71	36	68	hsa_circVMP1_008	hsa_circ_0005077	+	740	VMP1
chr20:32659872|32666359	chr20	32659872	32666359	67	38	43	39	63	53	55	36	32	hsa_circRALY_014	hsa_circ_0001140	+	934	RALY
chr16:89961446|89967202	chr16	89961446	89967202	61	57	40	43	62	50	50	34	28	hsa_circTCF25_029	hsa_circ_0002631	+	553	TCF25
chr18:54426096|54448887	chr18	54426096	54448887	56	46	44	45	54	39	57	52	32	hsa_circWDR7_020	hsa_circ_0009038	+	431	WDR7
chr8:141828376|141874498	chr8	141828376	141874498	53	44	40	28	58	48	52	53	49	hsa_circPTK2_047	hsa_circ_0008345	-	505	PTK2
chr9:37126309|37126939	chr9	37126309	37126939	35	31	15	58	47	42	56	67	73	hsa_circZCCHC7_006	hsa_circ_0001860	+	631	ZCCHC7
chr10:12123471|12136270	chr10	12123471	12136270	61	63	57	39	44	54	48	27	30	hsa_circDHTKD1_009	hsa_circ_0004630	+	1204	DHTKD1
chr12:50385781|50386438	chr12	50385781	50386438	69	59	48	40	37	55	36	34	45	hsa_circRACGAP1_021	hsa_circ_0009035	-	375	RACGAP1
chr11:94532556|94533477	chr11	94532556	94533477	45	57	70	45	47	42	56	23	37	hsa_circAMOTL1_004	hsa_circ_0004214	+	922	AMOTL1
chr1:233353645|233363117	chr1	233353645	233363117	30	47	53	41	38	47	52	62	51	hsa_circPCNXL2_045	hsa_circ_0003314	-	333	PCNXL2
chr13:51501543|51523641	chr13	51501543	51523641	67	50	46	54	50	29	49	28	48	hsa_circRNASEH2B_007	hsa_circ_0000489	+	677	RNASEH2B
chr22:26853825|26854543	chr22	26853825	26854543	43	40	36	50	72	58	45	35	41	hsa_circHPS4_007	hsa_circ_0005175	-	242	HPS4
chrX:24190832|24197887	chrX	24190832	24197887	59	53	54	54	42	60	33	37	28	hsa_circZFX_006	hsa_circ_0007108	+	674	ZFX
chr12:124904503|124915333	chr12	124904503	124915333	37	50	28	48	51	33	64	44	64	hsa_circNCOR2_032	hsa_circ_0029308	-	600	NCOR2
chr16:58593708|58594266	chr16	58593708	58594266	63	47	36	42	50	42	50	49	40	hsa_circCNOT1_067	hsa_circ_0000705	-	559	CNOT1
chr22:25771780|25777545	chr22	25771780	25777545	38	42	47	59	41	28	79	38	47	hsa_circLRP5L_001	hsa_circ_0003102	-	394	LRP5L
chr22:25771780|25777545	chr22	25771780	25777545	38	42	47	59	41	28	79	38	47	hsa_circLRP5L_003	hsa_circ_0062642	-	393	LRP5L
chr7:73510952|73511519	chr7	73510952	73511519	54	44	38	45	63	61	38	42	34	hsa_circLIMK1_005	hsa_circ_0002690	+	249	LIMK1
chr1:212218002|212220759	chr1	212218002	212220759	48	39	53	34	51	45	49	50	49	hsa_circDTL_004	hsa_circ_0000179	+	282	DTL
chr14:34394824|34400421	chr14	34394824	34400421	38	34	33	55	44	36	71	43	64	hsa_circEGLN3_002	hsa_circ_0101692	-	636	EGLN3
chr2:61749746|61753656	chr2	61749746	61753656	48	34	46	46	41	51	50	45	57	hsa_circXPO1_021	hsa_circ_0001016	-	175	XPO1
chr7:77407655|77408131	chr7	77407655	77408131	53	45	37	54	52	44	53	47	33	hsa_circRSBN1L_017	hsa_circ_0134710	+	394	RSBN1L
chr10:70719562|70720005	chr10	70719562	70720005	77	49	47	46	23	39	50	48	38	hsa_circDDX21_003	hsa_circ_0008865	+	444	DDX21
chr3:196812451|196846401	chr3	196812451	196846401	72	70	53	45	37	40	38	31	31	hsa_circDLG1_039	hsa_circ_0007345	-	673	DLG1
chr16:4516154|4519466	chr16	4516154	4519466	56	49	52	38	51	60	33	42	35	hsa_circNMRAL1_004	hsa_circ_0007788	-	489	NMRAL1
chr6:84108086|84117620	chr6	84108086	84117620	41	38	46	38	53	62	33	55	50	hsa_circME1_002	hsa_circ_0003267	-	284	ME1
chr17:74283273|74301022	chr17	74283273	74301022	39	36	50	35	60	49	44	47	54	hsa_circQRICH2_002	hsa_circ_0006799	-	3477	QRICH2
chr14:75576388|75577074	chr14	75576388	75577074	58	33	34	35	44	52	48	50	59	hsa_circNEK9_027	hsa_circ_0000557	-	244	NEK9
chr4:5664834|5667376	chr4	5664834	5667376	96	69	63	30	32	37	34	22	30	hsa_circEVC2_006	hsa_circ_0004228	-	275	EVC2
chr8:141856359|141874498	chr8	141856359	141874498	49	57	45	51	37	52	33	48	41	hsa_circPTK2_044	hsa_circ_0002162	-	231	PTK2
chr7:7826419|7841374	chr7	7826419	7841374	41	43	43	58	50	49	35	44	49	hsa_circLOC729852_001	hsa_circ_0001676	+	14956	LOC729852
chr1:21076216|21100103	chr1	21076216	21100103	87	38	50	42	33	47	50	29	35	hsa_circHP1BP3_029	hsa_circ_0000023	-	791	HP1BP3
chr12:83250789|83251359	chr12	83250789	83251359	44	33	33	43	61	46	48	45	58	hsa_circTMTC2_002	hsa_circ_0002886	+	571	TMTC2
chr21:38792601|38845182	chr21	38792601	38845182	56	25	33	48	62	43	61	43	40	hsa_circDYRK1A_011	hsa_circ_0005955	+	283	DYRK1A
chr4:1902353|1936989	chr4	1902353	1936989	51	53	66	41	48	57	36	32	27	hsa_circWHSC1_012	hsa_circ_0001387	+	1703	WHSC1
chr5:124036707|124036962	chr5	124036707	124036962	46	35	46	33	46	43	42	59	61	hsa_circZNF608_004	hsa_circ_0001523	-	256	ZNF608
chr9:115336337|115337531	chr9	115336337	115337531	62	44	56	49	37	56	43	30	34	hsa_circKIAA1958_002	hsa_circ_0002925	+	1195	KIAA1958
chr20:34304662|34313077	chr20	34304662	34313077	49	35	38	56	64	51	48	38	30	hsa_circRBM39_019	hsa_circ_0001147	-	475	RBM39
chr6:47251674|47254331	chr6	47251674	47254331	79	38	56	45	33	32	45	42	39	hsa_circTNFRSF21_003	hsa_circ_0001610	-	1147	TNFRSF21
chr1:21377359|21415706	chr1	21377359	21415706	35	51	26	58	58	45	33	50	52	hsa_circEIF4G3_027	hsa_circ_0005075	-	205	EIF4G3
chr5:31448654|31451747	chr5	31448654	31451747	51	48	31	54	59	43	45	35	41	hsa_circDROSHA_030	hsa_circ_0004599	-	308	DROSHA
chr9:137582758|137593179	chr9	137582758	137593179	21	34	41	32	69	56	57	48	49	hsa_circCOL5A1_003	hsa_circ_0007482	+	545	COL5A1
chr11:18312989|18314523	chr11	18312989	18314523	37	49	36	54	44	38	54	49	45	hsa_circHPS5_018	hsa_circ_0000280	-	656	HPS5
chr2:106739426|106782539	chr2	106739426	106782539	48	21	41	50	43	37	69	39	58	hsa_circUXS1_005	hsa_circ_0055945	-	650	UXS1
chr1:233225807|233231609	chr1	233225807	233231609	42	32	40	44	51	42	44	55	55	hsa_circPCNXL2_094	hsa_circ_0005994	-	239	PCNXL2
chr3:128514203|128526514	chr3	128514203	128526514	32	41	34	31	52	44	61	59	50	hsa_circRAB7A_005	hsa_circ_0006346	+	536	RAB7A
chr7:150814182|150815719	chr7	150814182	150815719	37	43	35	58	58	47	46	43	37	hsa_circAGAP3_005	hsa_circ_0003027	+	579	AGAP3
chr20:47570093|47580435	chr20	47570093	47580435	40	39	39	27	64	44	56	39	55	hsa_circARFGEF2_017	hsa_circ_0003998	+	304	ARFGEF2
chr20:62407031|62422143	chr20	62407031	62422143	47	38	29	38	44	41	53	47	66	hsa_circZBTB46_002	hsa_circ_0002805	-	1255	ZBTB46
chr13:52992127|53001354	chr13	52992127	53001354	44	37	27	60	41	62	49	31	51	hsa_circVPS36_018	hsa_circ_0030342	-	377	VPS36
chr16:89484692|89497734	chr16	89484692	89497734	50	40	43	45	46	48	39	43	48	hsa_circANKRD11_003	hsa_circ_0000727	-	13043	ANKRD11
chr5:179976931|179980471	chr5	179976931	179980471	42	33	36	45	57	42	45	49	53	hsa_circCNOT6_008	hsa_circ_0008836	+	273	CNOT6
chr5:77805607|77806221	chr5	77805607	77806221	67	46	56	33	46	46	37	43	27	hsa_circLHFPL2_005	hsa_circ_0004539	-	615	LHFPL2
chr1:235643370|235658138	chr1	235643370	235658138	43	35	36	58	54	46	44	38	46	hsa_circB3GALNT2_007	hsa_circ_0002343	-	539	B3GALNT2
chr16:18852887|18856973	chr16	18852887	18856973	46	49	34	45	60	53	50	33	28	hsa_circSMG1_057	hsa_circ_0006434	-	700	SMG1
chr2:234358628|234360706	chr2	234358628	234360706	40	32	45	60	49	56	39	43	33	hsa_circDGKD_019	hsa_circ_0001115	+	376	DGKD
chr9:88233898|88248289	chr9	88233898	88248289	44	41	53	50	64	44	42	25	34	hsa_circAGTPBP1_058	hsa_circ_0001868	-	1033	AGTPBP1
chr13:21305980|21306260	chr13	21305980	21306260	55	59	46	29	56	30	39	47	35	hsa_circN6AMT2_002	hsa_circ_0003285	-	281	N6AMT2
chr3:167754624|167759262	chr3	167754624	167759262	34	36	37	52	46	51	50	50	40	hsa_circGOLIM4_005	hsa_circ_0004086	-	326	GOLIM4
chr6:13639795|13644961	chr6	13639795	13644961	51	29	40	47	39	37	53	43	57	hsa_circRANBP9_023	hsa_circ_0001578	-	598	RANBP9
chr9:20923659|20933102	chr9	20923659	20933102	63	42	44	32	34	39	58	37	47	hsa_circFOCAD_024	hsa_circ_0138479	+	555	FOCAD
chr9:20923659|20933102	chr9	20923659	20933102	63	42	44	32	34	39	58	37	47	hsa_circKIAA1797_086	hsa_circ_0008678	+	555	KIAA1797
chr13:113170754|113181798	chr13	113170754	113181798	64	47	49	40	46	42	35	37	35	hsa_circTUBGCP3_022	hsa_circ_0000504	-	751	TUBGCP3
chr14:97299804|97327072	chr14	97299804	97327072	60	45	51	48	24	41	38	35	53	hsa_circVRK1_007	hsa_circ_0000566	+	1073	VRK1
chr22:41738533|41739580	chr22	41738533	41739580	63	42	36	52	49	45	35	34	39	hsa_circZC3H7B_015	hsa_circ_0001236	+	262	ZC3H7B
chr22:41738533|41739580	chr22	41738533	41739580	63	42	36	52	49	45	35	34	39	hsa_circZC3H7B_018	hsa_circ_0003556	+	258	ZC3H7B
chr7:66038372|66041919	chr7	66038372	66041919	32	51	38	31	45	48	60	40	50	hsa_circTCONS_l2_00027397_003	hsa_circ_0007417	-	344	TCONS_l2_00027397
chr7:66038372|66041919	chr7	66038372	66041919	32	51	38	31	45	48	60	40	50	hsa_circTCONS_l2_00027401_001	hsa_circ_0134530	-	341	TCONS_l2_00027401
chr11:92085262|92088570	chr11	92085262	92088570	83	72	100	36	32	14	26	15	16	hsa_circFAT3_006	hsa_circ_0000348	+	3309	FAT3
chr12:53421566|53421972	chr12	53421566	53421972	36	32	41	51	47	43	62	37	45	hsa_circEIF4B_031	hsa_circ_0007889	+	312	EIF4B
chr14:55168780|55169298	chr14	55168780	55169298	65	40	47	38	64	29	38	35	38	hsa_circSAMD4A_005	hsa_circ_0004846	+	519	SAMD4A
chr3:11399892|11468400	chr3	11399892	11468400	50	45	41	38	45	43	50	38	44	hsa_circATG7_053	hsa_circ_0008210	+	795	ATG7
chr14:73614503|73640415	chr14	73614503	73640415	45	50	45	44	52	36	59	23	39	hsa_circPSEN1_006	hsa_circ_0002564	+	615	PSEN1
chr15:66727365|66729230	chr15	66727365	66729230	35	31	33	43	53	55	44	63	36	hsa_circMAP2K1_003	hsa_circ_0008798	+	358	MAP2K1
chr17:77073512|77073946	chr17	77073512	77073946	32	31	33	48	42	68	44	43	52	hsa_circENGASE_002	hsa_circ_0008114	+	270	ENGASE
chr16:47143394|47165936	chr16	47143394	47165936	50	43	34	52	59	49	34	29	42	hsa_circNETO2_006	hsa_circ_0003520	-	849	NETO2
chr19:3623686|3624160	chr19	3623686	3624160	26	28	21	49	54	52	62	55	45	hsa_circC19orf29_001	hsa_circ_0002661	-	475	C19orf29
chr19:6230581|6270770	chr19	6230581	6270770	58	31	38	34	45	40	63	34	49	hsa_circMLLT1_005	hsa_circ_0004594	-	408	MLLT1
chr22:28290543|28310335	chr22	28290543	28310335	45	41	46	42	45	45	49	37	42	hsa_circPITPNB_004	hsa_circ_0062688	-	436	PITPNB
chr8:141749117|141762415	chr8	141749117	141762415	43	40	36	41	47	46	45	40	54	hsa_circPTK2_102	hsa_circ_0003171	-	493	PTK2
chr2:32602656|32631625	chr2	32602656	32631625	53	43	31	63	47	48	41	39	26	hsa_circBIRC6_014	hsa_circ_0000989	+	1152	BIRC6
chr3:29910349|29941246	chr3	29910349	29941246	61	35	49	35	53	45	31	46	36	hsa_circRBMS3_016	hsa_circ_0064644	+	341	RBMS3
chr2:231307652|231314970	chr2	231307652	231314970	40	42	47	52	50	40	43	37	39	hsa_circSP100_009	hsa_circ_0003922	+	713	SP100
chr1:92798948|92846430	chr1	92798948	92846430	54	24	42	54	25	25	51	51	63	hsa_circRPAP2_013	hsa_circ_0000091	+	383	RPAP2
chr5:109049221|109051965	chr5	109049221	109051965	61	67	48	37	27	34	41	39	35	hsa_circMAN2A1_004	hsa_circ_0008058	+	400	MAN2A1
chr1:155896467|155896947	chr1	155896467	155896947	35	28	43	36	60	49	59	39	39	hsa_circKIAA0907_006	hsa_circ_0008339	-	217	KIAA0907
chr6:135360711|135363264	chr6	135360711	135363264	46	38	48	52	50	33	35	35	51	hsa_circHBS1L_002	hsa_circ_0001641	-	321	HBS1L
chr6:135360711|135363264	chr6	135360711	135363264	46	38	48	52	50	33	35	35	51	hsa_circHBS1L_005	hsa_circ_0130749	-	313	HBS1L
chr8:26439485|26441499	chr8	26439485	26441499	43	56	44	47	49	31	41	46	31	hsa_circDPYSL2_007	hsa_circ_0005013	+	274	DPYSL2
chr1:6867043|6885270	chr1	6867043	6885270	50	54	39	36	37	49	45	42	35	hsa_circCAMTA1_001	hsa_circ_0008737	+	13387	CAMTA1
chr1:59787208|59812070	chr1	59787208	59812070	51	49	50	35	35	47	47	34	38	hsa_circFGGY_005	hsa_circ_0000075	+	479	FGGY
chr2:120885264|120932576	chr2	120885264	120932576	54	62	48	42	39	38	39	33	31	hsa_circEPB41L5_036	hsa_circ_0006834	+	958	EPB41L5
chr2:120885264|120932576	chr2	120885264	120932576	54	62	48	42	39	38	39	33	31	hsa_circEPB41L5_037	hsa_circ_0008278	+	962	EPB41L5
chr1:59805630|59844509	chr1	59805630	59844509	46	43	42	41	51	43	43	39	37	hsa_circFGGY_013	hsa_circ_0006633	+	353	FGGY
chr20:36685934|36694658	chr20	36685934	36694658	44	46	36	47	46	39	39	45	43	hsa_circRPRD1B_004	hsa_circ_0007365	+	416	RPRD1B
chr20:36685934|36694658	chr20	36685934	36694658	44	46	36	47	46	39	39	45	43	hsa_circRPRD1B_005	hsa_circ_0007673	+	410	RPRD1B
chr19:52785364|52786666	chr19	52785364	52786666	52	38	29	31	50	38	48	55	43	hsa_circZNF766_002	hsa_circ_0052095	+	256	ZNF766
chr9:86293356|86301070	chr9	86293356	86301070	55	48	35	36	51	29	46	33	51	hsa_circUBQLN1_004	hsa_circ_0087357	-	690	UBQLN1
chr9:86293356|86301070	chr9	86293356	86301070	55	48	35	36	51	29	46	33	51	hsa_circUBQLN1_009	hsa_circ_0139120	-	684	UBQLN1
chr15:90760671|90764997	chr15	90760671	90764997	60	32	36	23	37	56	61	38	40	hsa_circSEMA4B_007	hsa_circ_0000650	+	704	SEMA4B
chr16:28112779|28113266	chr16	28112779	28113266	26	27	27	45	52	39	59	59	49	hsa_circXPO6_059	hsa_circ_0038773	-	330	XPO6
chr14:70633356|70635201	chr14	70633356	70635201	53	40	55	47	43	47	34	28	35	hsa_circSLC8A3_001	hsa_circ_0102507	-	1844	SLC8A3
chr14:70633356|70635201	chr14	70633356	70635201	53	40	55	47	43	47	34	28	35	hsa_circSLC8A3_002	hsa_circ_0000551	-	1846	SLC8A3
chr7:157174940|157178305	chr7	157174940	157178305	53	43	49	41	32	56	35	44	29	hsa_circDNAJB6_009	hsa_circ_0083176	+	345	DNAJB6
chr19:13919650|13920034	chr19	13919650	13920034	31	23	28	52	55	33	47	63	48	hsa_circZSWIM4_003	hsa_circ_0007836	+	300	ZSWIM4
chr19:19750894|19751380	chr19	19750894	19751380	30	38	42	41	50	30	57	58	32	hsa_circGMIP_004	hsa_circ_0000918	-	299	GMIP
chr1:21599192|21616649	chr1	21599192	21616649	56	43	42	40	54	35	32	27	47	hsa_circECE1_004	hsa_circ_0002402	-	442	ECE1
chr6:43023283|43024183	chr6	43023283	43024183	49	38	42	34	56	33	50	45	29	hsa_circMRPL2_005	hsa_circ_0001608	-	440	MRPL2
chr11:50274586|50280169	chr11	50274586	50280169	44	22	41	46	58	45	43	43	33	hsa_circRP11-574M7.1_001	hsa_circ_0095968	+	407	RP11-574M7.1
chr7:69364272|69364484	chr7	69364272	69364484	36	24	35	46	44	60	51	38	41	hsa_circAUTS2_009	hsa_circ_0080414	+	213	AUTS2
chr7:69364272|69364484	chr7	69364272	69364484	36	24	35	46	44	60	51	38	41	hsa_circAUTS2_013	hsa_circ_0134556	+	209	AUTS2
chr3:111632166|111639266	chr3	111632166	111639266	45	34	39	42	56	47	48	27	36	hsa_circPHLDB2_004	hsa_circ_0001326	+	666	PHLDB2
chr7:98988516|98988876	chr7	98988516	98988876	20	27	25	33	56	34	65	63	51	hsa_circARPC1B_015	hsa_circ_0007940	+	283	ARPC1B
chr7:77214860|77230123	chr7	77214860	77230123	39	44	35	36	46	35	46	42	50	hsa_circPTPN12_022	hsa_circ_0003764	+	314	PTPN12
chr1:213290659|213303232	chr1	213290659	213303232	44	24	29	42	47	41	48	41	56	hsa_circRPS6KC1_019	hsa_circ_0005522	+	457	RPS6KC1
chr13:42439872|42442613	chr13	42439872	42442613	43	29	43	45	36	37	56	32	51	hsa_circKIAA0564_023	hsa_circ_0000478	-	345	KIAA0564
chr16:67070542|67116242	chr16	67070542	67116242	21	36	25	51	49	40	54	49	47	hsa_circCBFB_005	hsa_circ_0000707	+	361	CBFB
chr1:115005726|115007010	chr1	115005726	115007010	48	42	37	40	43	45	33	28	55	hsa_circTRIM33_006	hsa_circ_0004127	-	397	TRIM33
chr1:153637696|153641033	chr1	153637696	153641033	36	46	42	48	50	31	45	29	44	hsa_circILF2_011	hsa_circ_0000133	-	469	ILF2
chr1:203676137|203677232	chr1	203676137	203677232	45	53	36	42	45	47	39	44	19	hsa_circATP2B4_017	hsa_circ_0007167	+	458	ATP2B4
chr1:44773982|44804994	chr1	44773982	44804994	55	52	49	31	51	32	43	33	23	hsa_circERI3_013	hsa_circ_0007693	-	547	ERI3
chr1:44773982|44804994	chr1	44773982	44804994	55	52	49	31	51	32	43	33	23	hsa_circERI3_017	hsa_circ_0113424	-	16861	ERI3
chr4:103635595|103647840	chr4	103635595	103647840	45	51	33	45	41	43	44	35	32	hsa_circMANBA_013	hsa_circ_0001432	-	496	MANBA
chr4:108603171|108615162	chr4	108603171	108615162	35	42	26	38	42	44	50	52	40	hsa_circPAPSS1_007	hsa_circ_0005965	-	494	PAPSS1
chr14:35020920|35024118	chr14	35020920	35024118	13	9	9	45	64	57	49	55	67	hsa_circ_chr14_00334	hsa_circ_0007379	-	3199	None
chr17:74308951|74309972	chr17	74308951	74309972	38	39	30	44	56	42	36	37	46	hsa_circPRPSAP1_006	hsa_circ_0004241	-	218	PRPSAP1
chr2:36605500|36623930	chr2	36605500	36623930	42	38	47	48	44	26	39	25	59	hsa_circCRIM1_012	hsa_circ_0005507	+	18431	CRIM1
chr3:113207792|113225452	chr3	113207792	113225452	45	47	36	32	41	51	41	34	41	hsa_circSPICE1_002	hsa_circ_0006163	-	611	SPICE1
chr4:146744574|146770713	chr4	146744574	146770713	43	36	31	31	53	37	60	24	53	hsa_circRP11-181K12.2_001	hsa_circ_0125450	+	20471	RP11-181K12.2
chr4:146744574|146770713	chr4	146744574	146770713	43	36	31	31	53	37	60	24	53	hsa_circZNF827_019	hsa_circ_0001447	-	402	ZNF827
chr2:242343243|242357524	chr2	242343243	242357524	55	24	54	39	46	34	39	41	35	hsa_circFARP2_007	hsa_circ_0004924	+	588	FARP2
chr5:76745585|76760634	chr5	76745585	76760634	34	34	25	51	48	47	50	32	46	hsa_circWDR41_010	hsa_circ_0008861	-	530	WDR41
chr7:65705312|65706257	chr7	65705312	65706257	44	42	54	50	44	32	36	37	28	hsa_circTPST1_002	hsa_circ_0007672	+	946	TPST1
chr1:42730786|42744343	chr1	42730786	42744343	52	38	39	38	34	56	39	34	36	hsa_circFOXJ3_012	hsa_circ_0006848	-	400	FOXJ3
chr3:107429299|107435696	chr3	107429299	107435696	39	41	59	42	37	35	37	43	33	hsa_circBBX_007	hsa_circ_0001324	+	414	BBX
chr4:7870349|7873807	chr4	7870349	7873807	48	37	22	39	32	44	49	44	50	hsa_circAFAP1_002	hsa_circ_0069152	-	227	AFAP1
chr7:101870647|101870949	chr7	101870647	101870949	53	39	34	35	48	33	51	26	46	hsa_circCUX1_031	hsa_circ_0006501	+	303	CUX1
chr7:101870647|101870949	chr7	101870647	101870949	53	39	34	35	48	33	51	26	46	hsa_circCUX1_034	hsa_circ_0132817	+	299	CUX1
chr17:62817885|62818511	chr17	62817885	62818511	41	0	54	45	55	52	53	29	35	hsa_circPLEKHM1P_002	hsa_circ_0045334	-	426	PLEKHM1P
chr9:134305477|134308181	chr9	134305477	134308181	47	48	41	45	26	42	43	32	40	hsa_circPRRC2B_004	hsa_circ_0001895	+	348	PRRC2B
chr9:134305477|134308181	chr9	134305477	134308181	47	48	41	45	26	42	43	32	40	hsa_circPRRC2B_012	hsa_circ_0006074	+	344	PRRC2B
chr5:135483521|135489852	chr5	135483521	135489852	63	56	37	27	50	44	25	33	28	hsa_circSMAD5_003	hsa_circ_0007930	+	731	SMAD5
chr10:99196174|99197507	chr10	99196174	99197507	44	39	26	46	45	25	46	48	43	hsa_circEXOSC1_009	hsa_circ_0005887	-	271	EXOSC1
chr15:90982564|90986710	chr15	90982564	90986710	59	49	28	34	44	32	38	32	46	hsa_circIQGAP1_015	hsa_circ_0000651	+	446	IQGAP1
chr21:46548317|46554747	chr21	46548317	46554747	19	30	33	45	51	36	53	55	40	hsa_circADARB1_004	hsa_circ_0005037	+	290	ADARB1
chrX:53672263|53681075	chrX	53672263	53681075	46	41	29	41	52	41	56	25	31	hsa_circHUWE1_012	hsa_circ_0001922	-	528	HUWE1
chr1:17907048|17914974	chr1	17907048	17914974	40	34	45	35	57	37	37	39	37	hsa_circARHGEF10L_003	hsa_circ_0005562	+	300	ARHGEF10L
chr17:80842021|80861354	chr17	80842021	80861354	33	36	24	53	42	40	43	46	44	hsa_circTBCD_102	hsa_circ_0046534	+	329	TBCD
chr3:133907681|133914026	chr3	133907681	133914026	31	33	34	46	40	40	59	42	36	hsa_circRYK_013	hsa_circ_0005768	-	323	RYK
chr8:97318672|97343323	chr8	97318672	97343323	31	23	25	41	44	35	61	51	50	hsa_circPTDSS1_020	hsa_circ_0008303	+	418	PTDSS1
chr1:243579004|243589860	chr1	243579004	243589860	37	40	57	34	40	38	29	31	54	hsa_circSDCCAG8_031	hsa_circ_0017241	+	369	SDCCAG8
chr1:243579004|243589860	chr1	243579004	243589860	37	40	57	34	40	38	29	31	54	hsa_circSDCCAG8_032	hsa_circ_0112763	+	365	SDCCAG8
chr16:30715385|30715636	chr16	30715385	30715636	44	42	37	36	46	37	40	37	41	hsa_circSRCAP_005	hsa_circ_0039076	+	252	SRCAP
chr19:34922766|34929671	chr19	34922766	34929671	30	22	19	43	50	45	51	55	45	hsa_circUBA2_014	hsa_circ_0004956	+	359	UBA2
chr20:30954187|30978970	chr20	30954187	30978970	25	38	49	47	33	37	40	42	49	hsa_circASXL1_007	hsa_circ_0114906	+	19199	ASXL1
chr20:44530906|44531243	chr20	44530906	44531243	26	17	24	38	39	58	52	48	58	hsa_circPLTP_003	hsa_circ_0060558	-	233	PLTP
chr7:131071879|131084192	chr7	131071879	131084192	43	33	29	35	45	41	47	52	35	hsa_circMKLN1_019	hsa_circ_0001747	+	535	MKLN1
chr15:74963796|74967483	chr15	74963796	74967483	50	52	41	30	43	39	39	32	33	hsa_circEDC3_004	hsa_circ_0000633	-	502	EDC3
chr3:52771602|52775515	chr3	52771602	52775515	55	37	40	30	45	43	27	44	38	hsa_circNEK4_025	hsa_circ_0001309	-	429	NEK4
chr6:57058640|57075243	chr6	57058640	57075243	51	30	44	28	40	39	47	38	42	hsa_circRAB23_002	hsa_circ_0004119	-	639	RAB23
chr19:12825635|12826553	chr19	12825635	12826553	19	42	34	35	66	45	50	36	31	hsa_circTNPO2_016	hsa_circ_0000894	-	565	TNPO2
chr22:36914810|36915584	chr22	36914810	36915584	41	30	31	48	41	36	42	49	39	hsa_circEIF3D_008	hsa_circ_0006385	-	281	EIF3D
chr11:128993341|129034322	chr11	128993341	129034322	23	23	18	34	50	40	64	61	43	hsa_circARHGAP32_004	hsa_circ_0007843	-	286	ARHGAP32
chr11:1307232|1317024	chr11	1307232	1317024	24	24	28	38	54	47	40	52	49	hsa_circTOLLIP_003	hsa_circ_0008301	-	577	TOLLIP
chr5:14290825|14336836	chr5	14290825	14336836	40	44	47	50	43	45	42	20	25	hsa_circTRIO_031	hsa_circ_0005683	+	1506	TRIO
chr10:98303833|98325183	chr10	98303833	98325183	66	59	49	33	46	27	21	21	33	hsa_circTM9SF3_012	hsa_circ_0005801	-	887	TM9SF3
chr5:167915607|167924353	chr5	167915607	167924353	38	30	45	30	48	42	42	42	38	hsa_circRARS_006	hsa_circ_0001551	+	777	RARS
chr1:22404922|22413359	chr1	22404922	22413359	43	31	35	42	44	47	40	47	25	hsa_circCDC42_002	hsa_circ_0005576	+	536	CDC42
chr12:69983265|69987393	chr12	69983265	69987393	60	38	56	39	36	27	20	46	32	hsa_circCCT2_009	hsa_circ_0002940	+	536	CCT2
chr19:37690302|37698156	chr19	37690302	37698156	33	28	33	47	43	41	57	37	35	hsa_circZNF585B_004	hsa_circ_0109541	-	7855	ZNF585B
chr10:102683732|102685776	chr10	102683732	102685776	48	31	48	35	33	52	30	35	41	hsa_circFAM178A_011	hsa_circ_0006654	+	1069	FAM178A
chr10:102683732|102685776	chr10	102683732	102685776	48	31	48	35	33	52	30	35	41	hsa_circFAM178A_014	hsa_circ_0092401	+	1066	FAM178A
chr3:66286968|66313803	chr3	66286968	66313803	53	31	37	30	45	51	41	34	31	hsa_circSLC25A26_003	hsa_circ_0003101	+	420	SLC25A26
chr7:128220053|128232071	chr7	128220053	128232071	38	38	27	52	37	37	46	48	30	hsa_circTCONS_l2_00026200_001	hsa_circ_0007005	+	264	TCONS_l2_00026200
chr1:12061458|12062160	chr1	12061458	12062160	32	34	26	43	56	35	42	42	42	hsa_circMFN2_018	hsa_circ_0006470	+	344	MFN2
chr10:70497602|70502326	chr10	70497602	70502326	38	30	39	30	46	54	43	39	33	hsa_circCCAR1_011	hsa_circ_0006272	+	272	CCAR1
chr19:34921481|34929671	chr19	34921481	34929671	50	38	44	33	43	27	46	30	41	hsa_circUBA2_007	hsa_circ_0006987	+	443	UBA2
chr10:7318854|7327916	chr10	7318854	7327916	52	27	35	46	35	42	44	30	40	hsa_circSFMBT2_020	hsa_circ_0000211	-	434	SFMBT2
chr2:75745182|75753325	chr2	75745182	75753325	46	44	24	36	34	48	42	40	37	hsa_circFAM176A_002	hsa_circ_0002651	-	3988	FAM176A
chr21:40578034|40584633	chr21	40578034	40584633	40	32	31	46	48	44	34	35	41	hsa_circBRWD1_112	hsa_circ_0116009	-	506	BRWD1
chr13:114806476|114839312	chr13	114806476	114839312	29	31	26	28	53	45	60	40	38	hsa_circRASA3_004	hsa_circ_0004096	-	317	RASA3
chr14:21825356|21829372	chr14	21825356	21829372	46	50	41	42	43	31	41	30	26	hsa_circSUPT16H_013	hsa_circ_0000522	-	867	SUPT16H
chr7:30590252|30601744	chr7	30590252	30601744	50	29	25	47	44	41	35	33	46	hsa_circTCONS_00012989_001	hsa_circ_0001693	-	11493	TCONS_00012989
chr13:100909849|100925600	chr13	100909849	100925600	34	38	38	34	51	37	37	42	38	hsa_circPCCA_022	hsa_circ_0000500	+	428	PCCA
chr3:9792629|9793633	chr3	9792629	9793633	44	33	35	26	52	36	43	39	41	hsa_circOGG1_001	hsa_circ_0008027	+	428	OGG1
chr3:9792629|9793633	chr3	9792629	9793633	44	33	35	26	52	36	43	39	41	hsa_circOGG1_002	hsa_circ_0124829	+	436	OGG1
chr1:10032076|10041228	chr1	10032076	10041228	39	41	29	33	52	45	35	42	32	hsa_circNMNAT1_001	hsa_circ_0110116	+	495	NMNAT1
chr17:29483001|29497015	chr17	29483001	29497015	45	33	42	34	45	31	41	32	45	hsa_circNF1_006	hsa_circ_0007542	+	526	NF1
chr18:33606863|33613800	chr18	33606863	33613800	58	34	49	51	34	30	17	34	41	hsa_circRPRD1A_007	hsa_circ_0000842	-	638	RPRD1A
chr2:70406664|70409129	chr2	70406664	70409129	53	34	33	42	32	34	48	32	40	hsa_circC2orf42_004	hsa_circ_0055113	-	946	C2orf42
chr3:149563798|149589941	chr3	149563798	149589941	50	33	39	26	49	49	27	49	26	hsa_circRNF13_004	hsa_circ_0067716	+	337	RNF13
chr9:33271150|33278223	chr9	33271150	33278223	32	33	34	30	51	48	49	40	31	hsa_circCHMP5_004	hsa_circ_0003575	+	294	CHMP5
chr2:63660879|63667005	chr2	63660879	63667005	37	22	45	36	32	34	48	37	56	hsa_circWDPCP_020	hsa_circ_0003497	-	441	WDPCP
chr2:9419446|9437574	chr2	9419446	9437574	24	33	28	43	44	49	42	38	46	hsa_circASAP2_002	hsa_circ_0005085	+	219	ASAP2
chr5:31421379|31424578	chr5	31421379	31424578	46	42	36	43	41	35	27	43	34	hsa_circDROSHA_041	hsa_circ_0005524	-	309	DROSHA
chr9:79996892|80022523	chr9	79996892	80022523	32	31	32	30	30	29	66	41	56	hsa_circVPS13A_043	hsa_circ_0008075	+	397	VPS13A
chr1:150464887|150469384	chr1	150464887	150469384	39	38	30	38	41	25	62	36	37	hsa_circTARS2_006	hsa_circ_0003952	+	325	TARS2
chr10:12039671|12056183	chr10	12039671	12056183	47	48	31	39	46	40	39	26	30	hsa_circUPF2_008	hsa_circ_0000213	-	699	UPF2
chr14:31139462|31144271	chr14	31139462	31144271	37	37	39	32	49	44	44	30	34	hsa_circSCFD1_028	hsa_circ_0009140	+	387	SCFD1
chr17:60061532|60062451	chr17	60061532	60062451	44	45	30	41	39	31	43	39	33	hsa_circMED13_050	hsa_circ_0002220	-	503	MED13
chr16:22236975|22237296	chr16	22236975	22237296	35	39	21	50	37	39	48	40	35	hsa_circEEF2K_002	hsa_circ_0038487	+	322	EEF2K
chr2:32142995|32168452	chr2	32142995	32168452	29	35	47	46	43	29	35	30	50	hsa_circMEMO1_004	hsa_circ_0053394	-	376	MEMO1
chr2:42946128|42950175	chr2	42946128	42950175	41	21	41	31	35	50	36	50	39	hsa_circ_chr2_00007	hsa_circ_0003990	+	4048	None
chr7:127344893|127361454	chr7	127344893	127361454	31	31	35	35	39	29	59	53	32	hsa_circSND1_022	hsa_circ_0003655	+	312	SND1
chr11:59426339|59426942	chr11	59426339	59426942	40	29	39	43	46	32	50	37	27	hsa_circPATL1_003	hsa_circ_0004162	-	299	PATL1
chr7:129679304|129688984	chr7	129679304	129688984	30	33	39	32	47	33	46	51	32	hsa_circZC3HC1_003	hsa_circ_0004364	-	347	ZC3HC1
chr7:22306583|22357656	chr7	22306583	22357656	38	22	41	30	38	32	50	34	58	hsa_circRAPGEF5_006	hsa_circ_0079557	-	565	RAPGEF5
chr1:21327692|21329301	chr1	21327692	21329301	40	34	37	28	39	50	31	37	46	hsa_circEIF4G3_043	hsa_circ_0008071	-	1610	EIF4G3
chr8:145245687|145255444	chr8	145245687	145255444	35	37	34	43	32	42	55	35	29	hsa_circHEATR7A_008	hsa_circ_0001833	+	579	HEATR7A
chr15:63988323|64008672	chr15	63988323	64008672	43	28	31	45	40	45	44	32	32	hsa_circHERC1_110	hsa_circ_0035796	-	1143	HERC1
chr3:138289160|138290198	chr3	138289160	138290198	51	28	45	52	38	38	39	49	0	hsa_circCEP70_013	hsa_circ_0002468	-	396	CEP70
chr1:201816407|201817722	chr1	201816407	201817722	37	39	35	43	47	41	33	35	29	hsa_circIPO9_004	hsa_circ_0003115	+	351	IPO9
chr10:1130343|1142186	chr10	1130343	1142186	27	29	31	44	53	46	54	31	24	hsa_circWDR37_026	hsa_circ_0000206	+	330	WDR37
chr11:3752621|3774638	chr11	3752621	3774638	36	40	37	40	37	35	40	36	38	hsa_circNUP98_055	hsa_circ_0000274	-	556	NUP98
chr17:79571574|79575848	chr17	79571574	79575848	31	39	42	41	40	38	43	28	37	hsa_circNPLOC4_035	hsa_circ_0000814	-	399	NPLOC4
chr19:38631824|38633350	chr19	38631824	38633350	55	38	39	32	38	35	37	21	44	hsa_circSIPA1L3_023	hsa_circ_0006670	+	390	SIPA1L3
chr21:30693542|30702014	chr21	30693542	30702014	50	35	51	40	29	42	27	33	32	hsa_circBACH1_008	hsa_circ_0001181	+	1836	BACH1
chr21:37775056|37783902	chr21	37775056	37783902	26	37	40	33	40	37	38	47	41	hsa_circCHAF1B_010	hsa_circ_0006898	+	398	CHAF1B
chr5:14304570|14336836	chr5	14304570	14336836	35	38	36	41	33	45	53	36	21	hsa_circTRIO_045	hsa_circ_0005311	+	678	TRIO
chr1:155691308|155695810	chr1	155691308	155695810	32	23	45	37	44	46	36	38	36	hsa_circDAP3_008	hsa_circ_0014613	+	304	DAP3
chr2:73315178|73316443	chr2	73315178	73316443	28	42	41	42	54	39	36	32	23	hsa_circRAB11FIP5_002	hsa_circ_0007273	-	1137	RAB11FIP5
chr4:1656705|1670632	chr4	1656705	1670632	31	27	30	32	43	36	63	42	33	hsa_circFAM53A_001	hsa_circ_0008150	-	1046	FAM53A
chr8:98817581|98837381	chr8	98817581	98837381	38	30	46	37	43	34	33	45	31	hsa_circLAPTM4B_005	hsa_circ_0003214	+	504	LAPTM4B
chr13:26911704|26928017	chr13	26911704	26928017	24	24	32	31	46	30	58	43	48	hsa_circCDK8_002	hsa_circ_0029803	+	328	CDK8
chr20:35812583|35812776	chr20	35812583	35812776	37	15	36	31	42	45	43	45	42	hsa_circRPN2_004	hsa_circ_0005759	+	194	RPN2
chr5:60768508|60790237	chr5	60768508	60790237	39	37	31	35	36	29	44	45	40	hsa_circZSWIM6_005	hsa_circ_0006381	+	657	ZSWIM6
chr8:29959414|29962002	chr8	29959414	29962002	37	22	26	36	46	36	37	43	53	hsa_circLEPROTL1_003	hsa_circ_0007353	+	263	LEPROTL1
chr8:99718695|99719539	chr8	99718695	99719539	45	37	35	37	48	37	34	30	33	hsa_circSTK3_015	hsa_circ_0004592	-	333	STK3
chr9:136671203|136677338	chr9	136671203	136677338	32	29	33	30	54	32	57	27	42	hsa_circVAV2_016	hsa_circ_0089392	-	387	VAV2
chr12:12672796|12674397	chr12	12672796	12674397	43	42	41	23	36	48	44	24	34	hsa_circDUSP16_005	hsa_circ_0003855	-	732	DUSP16
chr19:14568843|14569187	chr19	14568843	14569187	48	29	25	33	39	33	39	39	50	hsa_circPKN1_005	hsa_circ_0008950	+	254	PKN1
chr6:56716195|56765419	chr6	56716195	56765419	18	18	19	37	40	46	61	52	44	hsa_circ_chr6_00137	hsa_circ_0002132	-	49225	None
chr6:17665470|17669777	chr6	17665470	17669777	52	25	39	33	36	40	43	25	41	hsa_circNUP153_020	hsa_circ_0007268	-	363	NUP153
chr8:37734627|37735069	chr8	37734627	37735069	26	33	25	47	39	31	43	53	37	hsa_circRAB11FIP1_002	hsa_circ_0001789	-	443	RAB11FIP1
chr8:90600120|90608741	chr8	90600120	90608741	48	40	41	30	34	33	32	25	51	hsa_circTCONS_l2_00028290_002	hsa_circ_0002915	-	254	TCONS_l2_00028290
chr5:133493398|133509713	chr5	133493398	133509713	37	15	31	55	54	31	51	22	37	hsa_circSKP1_006	hsa_circ_0004145	-	1204	SKP1
chr6:146209156|146216113	chr6	146209156	146216113	44	25	40	32	42	25	44	39	42	hsa_circSHPRH_019	hsa_circ_0001649	-	440	SHPRH
chr6:146209156|146216113	chr6	146209156	146216113	44	25	40	32	42	25	44	39	42	hsa_circSHPRH_023	hsa_circ_0130937	-	435	SHPRH
chr1:159888553|159890327	chr1	159888553	159890327	31	19	20	37	27	52	58	50	38	hsa_circTAGLN2_004	hsa_circ_0004617	-	665	TAGLN2
chr1:26584088|26586293	chr1	26584088	26586293	43	44	33	26	68	32	28	33	25	hsa_circCEP85_013	hsa_circ_0000033	+	438	CEP85
chr8:90734243|90737869	chr8	90734243	90737869	31	39	42	43	54	37	36	24	26	hsa_circ_chr8_00070	hsa_circ_0008587	-	3627	None
chr21:47152589|47175366	chr21	47152589	47175366	28	20	18	17	44	27	59	54	63	hsa_circPCBP3_002	hsa_circ_0116141	+	22778	PCBP3
chr4:39739040|39776553	chr4	39739040	39776553	40	35	35	34	44	34	36	32	40	hsa_circUBE2K_013	hsa_circ_0002590	+	336	UBE2K
chr5:134076753|134079742	chr5	134076753	134079742	45	38	33	45	47	23	43	27	29	hsa_circCAMLG_003	hsa_circ_0003154	+	527	CAMLG
chr2:85595809|85598685	chr2	85595809	85598685	37	32	36	30	39	40	38	41	36	hsa_circELMOD3_008	hsa_circ_0004726	+	408	ELMOD3
chr4:1902353|1932497	chr4	1902353	1932497	62	61	41	29	31	27	32	25	21	hsa_circWHSC1_011	hsa_circ_0002688	+	1584	WHSC1
chr16:29906580|29907181	chr16	29906580	29907181	39	29	38	41	49	25	43	33	31	hsa_circSEZ6L2_002	hsa_circ_0008535	-	342	SEZ6L2
chr17:79254409|79258695	chr17	79254409	79258695	32	33	23	34	39	37	67	29	34	hsa_circSLC38A10_006	hsa_circ_0005389	-	409	SLC38A10
chr18:45391430|45396935	chr18	45391430	45396935	52	29	38	46	36	38	25	35	29	hsa_circSMAD2_014	hsa_circ_0003694	-	494	SMAD2
chr2:183993015|183995273	chr2	183993015	183995273	51	37	47	35	57	38	27	16	20	hsa_circNUP35_003	hsa_circ_0004820	+	299	NUP35
chr3:171830242|171851336	chr3	171830242	171851336	36	22	34	30	50	39	42	45	30	hsa_circFNDC3B_010	hsa_circ_0001361	+	215	FNDC3B
chr1:151288049|151288985	chr1	151288049	151288985	56	29	28	33	37	47	43	31	23	hsa_circPI4KB_002	hsa_circ_0006892	-	937	PI4KB
chr11:77330651|77340944	chr11	77330651	77340944	34	38	32	45	31	46	34	34	33	hsa_circCLNS1A_007	hsa_circ_0008342	-	611	CLNS1A
chr7:136935977|136939721	chr7	136935977	136939721	35	34	42	33	41	36	43	37	26	hsa_circPTN_003	hsa_circ_0003949	-	452	PTN
chr10:31661947|31750166	chr10	31661947	31750166	28	31	21	31	55	42	40	48	30	hsa_circZEB1_017	hsa_circ_0000230	+	88220	ZEB1
chr18:60206914|60217693	chr18	60206914	60217693	31	36	21	54	39	32	46	30	37	hsa_circZCCHC2_002	hsa_circ_0000854	+	374	ZCCHC2
chr19:45781181|45783992	chr19	45781181	45783992	25	18	23	54	36	42	56	34	38	hsa_circMARK4_022	hsa_circ_0004440	+	490	MARK4
chr4:151509200|151520283	chr4	151509200	151520283	6	7	2	68	42	53	59	44	45	hsa_circLRBA_117	hsa_circ_0004780	-	442	LRBA
chr8:37692692|37695457	chr8	37692692	37695457	33	35	31	31	34	43	43	39	37	hsa_circGPR124_005	hsa_circ_0007884	+	651	GPR124
chr1:108690901|108703915	chr1	108690901	108703915	43	38	26	33	26	31	44	35	49	hsa_circSLC25A24_007	hsa_circ_0004270	-	532	SLC25A24
chr10:126799559|126811437	chr10	126799559	126811437	25	21	39	44	39	46	33	32	46	hsa_circCTBP2_006	hsa_circ_0004875	-	11879	CTBP2
chr11:73418465|73429763	chr11	73418465	73429763	39	26	38	39	43	32	35	33	40	hsa_circRAB6A_012	hsa_circ_0000339	-	312	RAB6A
chr11:73418465|73429763	chr11	73418465	73429763	39	26	38	39	43	32	35	33	40	hsa_circRAB6A_013	hsa_circ_0096402	-	316	RAB6A
chr5:170610203|170632616	chr5	170610203	170632616	30	43	31	45	43	40	31	28	34	hsa_circRANBP17_043	hsa_circ_0003718	+	338	RANBP17
chr5:170610203|170632616	chr5	170610203	170632616	30	43	31	45	43	40	31	28	34	hsa_circRANBP17_044	hsa_circ_0002713	+	334	RANBP17
chr11:73418465|73431944	chr11	73418465	73431944	31	44	36	29	49	32	34	34	35	hsa_circRAB6A_006	hsa_circ_0003908	-	366	RAB6A
chr2:227771509|227779067	chr2	227771509	227779067	33	25	44	32	33	27	40	38	52	hsa_circRHBDD1_008	hsa_circ_0058497	+	290	RHBDD1
chr1:170688867|170699489	chr1	170688867	170699489	34	37	41	34	36	33	38	42	28	hsa_circPRRX1_004	hsa_circ_0007745	+	430	PRRX1
chr12:96717726|96728643	chr12	96717726	96728643	34	30	34	44	41	34	30	44	32	hsa_circCDK17_001	hsa_circ_0002762	-	312	CDK17
chr1:41578955|41608784	chr1	41578955	41608784	38	33	43	29	28	28	52	36	35	hsa_circSCMH1_017	hsa_circ_0000063	-	568	SCMH1
chr17:79660684|79661883	chr17	79660684	79661883	33	23	27	29	33	48	42	39	48	hsa_circHGS_021	hsa_circ_0004721	+	234	HGS
chr20:33057853|33080402	chr20	33057853	33080402	55	27	38	26	34	33	42	33	34	hsa_circITCH_053	hsa_circ_0059957	+	992	ITCH
chr11:86778736|86802437	chr11	86778736	86802437	35	24	43	49	22	32	35	34	47	hsa_circTMEM135_006	hsa_circ_0008359	+	255	TMEM135
chr2:168986051|168997268	chr2	168986051	168997268	42	38	35	24	28	52	39	31	32	hsa_circSTK39_019	hsa_circ_0003296	-	461	STK39
chr5:138699448|138700432	chr5	138699448	138700432	36	24	46	48	21	33	41	30	42	hsa_circPAIP2_001	hsa_circ_0001538	+	344	PAIP2
chr8:61707545|61714152	chr8	61707545	61714152	29	35	28	38	61	36	35	19	40	hsa_circCHD7_017	hsa_circ_0136828	+	346	CHD7
chr1:178252699|178269253	chr1	178252699	178269253	17	14	18	47	51	40	60	43	30	hsa_circRASAL2_007	hsa_circ_0002846	+	255	RASAL2
chr1:211092982|211094309	chr1	211092982	211094309	38	40	38	29	35	53	34	23	30	hsa_circKCNH1_012	hsa_circ_0111830	-	1328	KCNH1
chr12:120995085|120995485	chr12	120995085	120995485	32	31	30	39	31	36	47	37	37	hsa_circRNF10_015	hsa_circ_0028899	+	322	RNF10
chr6:57372288|57398317	chr6	57372288	57398317	29	34	33	16	50	44	30	46	37	hsa_circPRIM2_014	hsa_circ_0005334	+	327	PRIM2
chr7:73100966|73101425	chr7	73100966	73101425	36	39	44	37	39	26	25	34	39	hsa_circWBSCR22_003	hsa_circ_0005588	+	276	WBSCR22
chr5:138145727|138163407	chr5	138145727	138163407	44	24	50	45	33	21	45	27	29	hsa_circCTNNA1_006	hsa_circ_0007440	+	761	CTNNA1
chr6:76412361|76412788	chr6	76412361	76412788	31	22	19	35	29	48	49	32	53	hsa_circSENP6_051	hsa_circ_0001614	+	428	SENP6
chr7:80418622|80435074	chr7	80418622	80435074	34	48	38	34	36	30	35	24	39	hsa_circSEMA3C_029	hsa_circ_0002714	-	816	SEMA3C
chr8:109462052|109468159	chr8	109462052	109468159	24	27	34	29	32	31	49	42	50	hsa_circEMC2_002	hsa_circ_0135459	+	323	EMC2
chr9:6420912|6434173	chr9	6420912	6434173	41	37	41	45	33	23	29	26	43	hsa_circUHRF2_003	hsa_circ_0002359	+	491	UHRF2
chr14:23395342|23396869	chr14	23395342	23396869	39	32	33	37	35	46	39	31	25	hsa_circPRMT5_005	hsa_circ_0002928	-	462	PRMT5
chr15:93467551|93472321	chr15	93467551	93472321	42	31	35	29	46	37	37	37	23	hsa_circCHD2_005	hsa_circ_0007262	+	381	CHD2
chr2:202625604|202626541	chr2	202625604	202626541	43	38	21	34	54	27	40	27	33	hsa_circALS2_002	hsa_circ_0001093	-	938	ALS2
chr20:18278629|18287037	chr20	18278629	18287037	46	43	37	40	38	28	25	35	25	hsa_circZNF133_005	hsa_circ_0006099	+	648	ZNF133
chr7:11101418|11151094	chr7	11101418	11151094	43	23	28	43	35	43	42	34	26	hsa_circPHF14_035	hsa_circ_0079440	+	291	PHF14
chr12:105385490|105389804	chr12	105385490	105389804	38	42	32	26	45	37	41	28	27	hsa_circC12orf45_001	hsa_circ_0009063	+	1686	C12orf45
chr19:2213538|2214595	chr19	2213538	2214595	28	31	31	35	38	30	51	47	25	hsa_circDOT1L_049	hsa_circ_0007328	+	366	DOT1L
chr6:90461150|90463341	chr6	90461150	90463341	35	37	30	48	48	36	37	21	24	hsa_circMDN1_042	hsa_circ_0001619	-	263	MDN1
chr7:156549087|156619438	chr7	156549087	156619438	36	28	39	24	28	42	45	29	45	hsa_circLMBR1_014	hsa_circ_0003511	-	578	LMBR1
chr16:47531310|47581459	chr16	47531310	47581459	40	41	30	21	25	37	55	23	43	hsa_circPHKB_016	hsa_circ_0004791	+	634	PHKB
chr17:58711214|58725443	chr17	58711214	58725443	29	33	30	34	41	34	45	34	35	hsa_circPPM1D_005	hsa_circ_0004958	+	316	PPM1D
chr2:68717322|68772444	chr2	68717322	68772444	51	43	46	32	25	28	26	27	37	hsa_circAPLF_006	hsa_circ_0001023	+	1190	APLF
chr4:78694235|78697546	chr4	78694235	78697546	34	29	21	46	37	39	29	42	38	hsa_circCNOT6L_004	hsa_circ_0006168	-	395	CNOT6L
chr7:24663282|24708279	chr7	24663282	24708279	39	46	53	43	27	14	16	28	49	hsa_circMPP6_015	hsa_circ_0133996	+	1119	MPP6
chr7:24663282|24708279	chr7	24663282	24708279	39	46	53	43	27	14	16	28	49	hsa_circMPP6_024	hsa_circ_0001686	+	1116	MPP6
chr5:77711344|77717784	chr5	77711344	77717784	35	30	37	39	40	43	29	33	28	hsa_circSCAMP1_007	hsa_circ_0002186	+	497	SCAMP1
chr7:5680785|5692141	chr7	5680785	5692141	26	30	24	40	35	43	37	38	41	hsa_circRNF216_024	hsa_circ_0079284	-	321	RNF216
chr12:112757029|112757546	chr12	112757029	112757546	23	22	21	37	58	31	44	44	33	hsa_circC12orf51_004	hsa_circ_0002584	-	518	C12orf51
chr19:3425104|3435205	chr19	3425104	3435205	33	44	28	38	43	35	32	34	26	hsa_circNFIC_002	hsa_circ_0006392	+	396	NFIC
chr20:34309662|34313077	chr20	34309662	34313077	40	41	39	33	44	21	31	29	35	hsa_circRBM39_017	hsa_circ_0001148	-	409	RBM39
chr20:34309662|34313077	chr20	34309662	34313077	40	41	39	33	44	21	31	29	35	hsa_circRBM39_026	hsa_circ_0115057	-	407	RBM39
chr3:196118684|196129890	chr3	196118684	196129890	21	10	24	43	35	32	48	43	57	hsa_circUBXN7_006	hsa_circ_0001380	-	247	UBXN7
chr4:186168448|186209236	chr4	186168448	186209236	32	18	37	40	34	49	34	38	31	hsa_circSNX25_006	hsa_circ_0003237	+	733	SNX25
chr7:148716084|148718239	chr7	148716084	148718239	56	54	20	19	26	34	39	29	36	hsa_circPDIA4_002	hsa_circ_0001766	-	387	PDIA4
chr7:6472468|6476164	chr7	6472468	6476164	32	41	29	31	46	27	36	35	36	hsa_circDAGLB_005	hsa_circ_0001674	-	554	DAGLB
chr1:8601273|8674745	chr1	8601273	8674745	49	26	30	41	39	34	32	28	32	hsa_circRERE_019	hsa_circ_0008501	-	434	RERE
chr12:46633462|46637097	chr12	46633462	46637097	29	44	33	41	37	35	19	34	39	hsa_circSLC38A1_010	hsa_circ_0000398	-	330	SLC38A1
chr22:28269726|28310335	chr22	28269726	28310335	36	19	32	53	41	29	41	26	34	hsa_circPITPNB_006	hsa_circ_0004441	-	514	PITPNB
chr4:121675708|121732604	chr4	121675708	121732604	56	31	44	41	36	20	32	17	34	hsa_circPRDM5_012	hsa_circ_0005654	-	758	PRDM5
chr8:72964774|72988862	chr8	72964774	72988862	29	36	23	36	37	35	44	30	41	hsa_circLOC100132891_002	hsa_circ_0002503	+	24089	LOC100132891
chr9:115030329|115060196	chr9	115030329	115060196	46	36	26	34	34	20	28	42	45	hsa_circPTBP3_011	hsa_circ_0003500	-	402	PTBP3
chr2:190656516|190682906	chr2	190656516	190682906	45	31	39	31	30	34	36	44	20	hsa_circPMS1_004	hsa_circ_0001083	+	602	PMS1
chr2:227729320|227779067	chr2	227729320	227779067	31	33	39	24	31	41	39	43	29	hsa_circRHBDD1_005	hsa_circ_0058495	+	946	RHBDD1
chr4:177648932|177650900	chr4	177648932	177650900	48	29	30	44	37	34	33	27	28	hsa_circVEGFC_003	hsa_circ_0002942	-	405	VEGFC
chr7:66236870|66240380	chr7	66236870	66240380	26	21	19	29	49	22	60	41	43	hsa_circRABGEF1_002	hsa_circ_0006032	+	363	RABGEF1
chr3:3819409|3830758	chr3	3819409	3830758	43	35	43	25	32	20	48	34	29	hsa_circ_chr3_00091	hsa_circ_0003910	-	11350	None
chr6:158870028|158873300	chr6	158870028	158873300	49	37	29	38	27	31	37	27	34	hsa_circTULP4_018	hsa_circ_0002073	+	316	TULP4
chr7:90376996|90419967	chr7	90376996	90419967	47	27	26	34	40	33	33	34	35	hsa_circCDK14_012	hsa_circ_0001722	+	175	CDK14
chr16:29845054|29845387	chr16	29845054	29845387	29	25	29	40	39	36	33	44	33	hsa_circMVP_006	hsa_circ_0000688	+	256	MVP
chr17:30310018|30315516	chr17	30310018	30315516	33	27	42	33	34	25	47	37	30	hsa_circSUZ12_027	hsa_circ_0002629	+	284	SUZ12
chr17:45741525|45745776	chr17	45741525	45745776	35	39	40	23	33	32	51	26	29	hsa_circKPNB1_030	hsa_circ_0000779	+	438	KPNB1
chr2:47202112|47206046	chr2	47202112	47206046	36	21	26	38	40	45	40	31	31	hsa_circTTC7A_004	hsa_circ_0003478	+	247	TTC7A
chr8:42914235|42919358	chr8	42914235	42919358	29	16	22	19	33	31	59	55	44	hsa_circFNTA_005	hsa_circ_0001796	+	201	FNTA
chr1:223991876|223994649	chr1	223991876	223994649	39	28	28	43	26	37	24	41	41	hsa_circTP53BP2_008	hsa_circ_0003914	-	277	TP53BP2
chr10:70218861|70229920	chr10	70218861	70229920	50	32	34	36	53	47	31	0	24	hsa_circDNA2_007	hsa_circ_0009172	-	645	DNA2
chr14:67431908|67525503	chr14	67431908	67525503	28	26	30	32	37	40	41	29	44	hsa_circGPHN_009	hsa_circ_0032254	+	316	GPHN
chr15:41036245|41037457	chr15	41036245	41037457	34	33	26	29	30	27	54	42	32	hsa_circFAM82A2_004	hsa_circ_0004942	-	386	FAM82A2
chr17:42231924|42232779	chr17	42231924	42232779	39	47	35	33	40	23	35	31	24	hsa_circC17orf53_004	hsa_circ_0004239	+	324	C17orf53
chr17:42231924|42232779	chr17	42231924	42232779	39	47	35	33	40	23	35	31	24	hsa_circC17orf53_005	hsa_circ_0007378	+	321	C17orf53
chr2:99786013|99787892	chr2	99786013	99787892	38	53	31	29	34	17	34	35	35	hsa_circMITD1_002	hsa_circ_0001050	-	264	MITD1
chr4:174305802|174325101	chr4	174305802	174325101	28	21	42	37	43	36	32	29	38	hsa_circSCRG1_002	hsa_circ_0125797	+	19300	SCRG1
chr9:115024715|115060196	chr9	115024715	115060196	33	21	25	46	33	33	32	32	51	hsa_circPTBP3_012	hsa_circ_0008192	-	567	PTBP3
chr10:12123471|12133683	chr10	12123471	12133683	60	30	43	34	27	24	30	34	23	hsa_circDHTKD1_008	hsa_circ_0003074	+	1005	DHTKD1
chr12:102301964|102308010	chr12	102301964	102308010	29	28	28	39	46	41	27	26	41	hsa_circDRAM1_010	hsa_circ_0000431	+	237	DRAM1
chr17:45479498|45492285	chr17	45479498	45492285	12	9	9	28	36	32	52	46	81	hsa_circC17orf57_017	hsa_circ_0000778	+	549	C17orf57
chr2:26486248|26500028	chr2	26486248	26500028	24	23	28	40	39	39	34	45	33	hsa_circHADHB_004	hsa_circ_0008257	+	333	HADHB
chr3:145838899|145842016	chr3	145838899	145842016	62	48	31	28	27	18	38	24	29	hsa_circPLOD2_001	hsa_circ_0122319	-	229	PLOD2
chr4:128590191|128609022	chr4	128590191	128609022	43	32	32	26	40	47	36	28	21	hsa_circINTU_010	hsa_circ_0003390	+	477	INTU
chr4:128590191|128609022	chr4	128590191	128609022	43	32	32	26	40	47	36	28	21	hsa_circINTU_012	hsa_circ_0125260	+	474	INTU
chr9:138758302|138774924	chr9	138758302	138774924	50	35	43	16	31	27	32	28	43	hsa_circCAMSAP1_007	hsa_circ_0006814	-	506	CAMSAP1
chr11:74500671|74528759	chr11	74500671	74528759	36	33	40	31	48	29	31	31	25	hsa_circRNF169_003	hsa_circ_0006705	+	340	RNF169
chr2:15691617|15698758	chr2	15691617	15698758	26	23	27	50	36	35	22	29	56	hsa_circNBAS_004	hsa_circ_0003287	-	262	NBAS
chr1:78267016|78280916	chr1	78267016	78280916	29	28	48	24	31	35	32	33	43	hsa_circFAM73A_006	hsa_circ_0002570	+	700	FAM73A
chr1:163122340|163138158	chr1	163122340	163138158	50	27	31	21	48	27	27	38	33	hsa_circRGS5_001	hsa_circ_0015066	-	340	RGS5
chr8:141745350|141762415	chr8	141745350	141762415	32	29	39	47	26	43	40	23	23	hsa_circPTK2_103	hsa_circ_0004238	-	698	PTK2
chr1:31810022|31821821	chr1	31810022	31821821	33	26	33	31	37	34	43	28	36	hsa_circZCCHC17_008	hsa_circ_0007249	+	440	ZCCHC17
chr2:173433469|173460751	chr2	173433469	173460751	22	31	38	43	39	37	28	24	39	hsa_circPDK1_023	hsa_circ_0057105	+	596	PDK1
chr5:138979957|138994551	chr5	138979957	138994551	31	34	41	35	28	39	35	26	32	hsa_circUBE2D2_002	hsa_circ_0005728	+	280	UBE2D2
chr1:8601273|8617582	chr1	8601273	8617582	40	21	14	29	40	30	41	39	46	hsa_circRERE_033	hsa_circ_0002158	-	308	RERE
chr1:8601273|8617582	chr1	8601273	8617582	40	21	14	29	40	30	41	39	46	hsa_circRERE_040	hsa_circ_0114339	-	306	RERE
chr2:184043535|184047408	chr2	184043535	184047408	19	20	24	38	37	34	40	42	46	hsa_circ_chr2_00053	hsa_circ_0118303	+	3874	None
chr22:38208894|38209616	chr22	38208894	38209616	30	37	24	40	35	35	30	33	36	hsa_circGCAT_002	hsa_circ_0007513	+	249	GCAT
chr3:171965323|171969331	chr3	171965323	171969331	48	31	25	22	30	35	40	27	42	hsa_circFNDC3B_029	hsa_circ_0006156	+	526	FNDC3B
chr7:121753172|121773795	chr7	121753172	121773795	48	29	30	32	48	30	29	27	27	hsa_circAASS_005	hsa_circ_0006919	-	1293	AASS
chr1:173961893|173962273	chr1	173961893	173962273	14	20	22	49	44	30	42	37	41	hsa_circRC3H1_001	hsa_circ_0004927	-	381	RC3H1
chr18:9182380|9221997	chr18	9182380	9221997	39	37	35	27	39	23	34	24	41	hsa_circANKRD12_010	hsa_circ_0000826	+	994	ANKRD12
chr8:141799573|141900868	chr8	141799573	141900868	51	35	34	28	40	29	30	24	28	hsa_circPTK2_028	hsa_circ_0009071	-	1209	PTK2
chr11:72695133|72700142	chr11	72695133	72700142	31	29	32	41	41	28	40	21	35	hsa_circFCHSD2_008	hsa_circ_0005918	-	318	FCHSD2
chr2:169547544|169574488	chr2	169547544	169574488	37	60	33	29	29	24	31	22	33	hsa_circCERS6_011	hsa_circ_0007024	+	380	CERS6
chr7:90355881|90377090	chr7	90355881	90377090	21	22	23	45	46	41	44	29	26	hsa_circCDK14_008	hsa_circ_0004015	+	341	CDK14
chr15:42553156|42560230	chr15	42553156	42560230	38	29	20	29	47	34	26	37	36	hsa_circTMEM87A_002	hsa_circ_0034803	-	299	TMEM87A
chr16:18809247|18810156	chr16	18809247	18810156	43	27	40	33	28	18	46	32	29	hsa_circARL6IP1_003	hsa_circ_0004833	-	254	ARL6IP1
chr2:230723488|230744844	chr2	230723488	230744844	31	24	32	37	34	23	46	24	45	hsa_circTRIP12_004	hsa_circ_0003273	-	950	TRIP12
chr22:22055265|22065197	chr22	22055265	22065197	43	38	31	25	31	39	30	31	28	hsa_circYPEL1_007	hsa_circ_0001208	-	677	YPEL1
chr4:107092252|107133992	chr4	107092252	107133992	33	26	24	27	35	19	42	52	38	hsa_circTBCK_041	hsa_circ_0007540	-	461	TBCK
chr5:72157635|72161556	chr5	72157635	72161556	39	27	21	27	35	34	43	33	37	hsa_circTNPO1_014	hsa_circ_0002692	+	241	TNPO1
chr7:6854395|6862991	chr7	6854395	6862991	39	40	26	36	36	18	32	32	37	hsa_circCCZ1B_004	hsa_circ_0003943	-	390	CCZ1B
chr9:125042722|125054119	chr9	125042722	125054119	37	25	41	40	40	34	20	24	35	hsa_circMRRF_008	hsa_circ_0003250	+	367	MRRF
chr1:113196220|113202401	chr1	113196220	113202401	29	34	31	40	36	27	34	38	26	hsa_circCAPZA1_010	hsa_circ_0000109	+	430	CAPZA1
chr15:90414707|90432372	chr15	90414707	90432372	30	26	32	42	32	43	19	33	38	hsa_circAP3S2_001	hsa_circ_0009156	-	395	AP3S2
chr3:171969050|171979873	chr3	171969050	171979873	34	33	30	35	35	29	37	32	30	hsa_circFNDC3B_036	hsa_circ_0122728	+	10824	FNDC3B
chr10:12123471|12162266	chr10	12123471	12162266	45	58	42	26	19	35	32	18	19	hsa_circDHTKD1_017	hsa_circ_0007813	+	2504	DHTKD1
chr14:80963812|80997230	chr14	80963812	80997230	51	27	34	41	27	22	40	25	27	hsa_circCEP128_027	hsa_circ_0007332	-	415	CEP128
chr15:62299507|62306191	chr15	62299507	62306191	25	32	43	29	29	14	35	27	60	hsa_circVPS13C_022	hsa_circ_0000607	-	606	VPS13C
chr17:57842332|57851246	chr17	57842332	57851246	26	24	23	41	33	40	31	31	45	hsa_circVMP1_027	hsa_circ_0004027	+	300	VMP1
chr17:62587202|62602758	chr17	62587202	62602758	27	19	43	20	41	36	32	47	29	hsa_circSMURF2_002	hsa_circ_0002862	-	348	SMURF2
chr2:172782047|172809519	chr2	172782047	172809519	33	19	16	45	45	24	29	41	42	hsa_circHAT1_002	hsa_circ_0008032	+	302	HAT1
chr2:177161588|177202305	chr2	177161588	177202305	56	25	35	32	32	20	29	32	33	hsa_circMTX2_004	hsa_circ_0006449	+	665	MTX2
chr2:29356521|29368233	chr2	29356521	29368233	38	36	46	30	26	35	29	24	30	hsa_circCLIP4_011	hsa_circ_0006908	+	654	CLIP4
chr21:16386665|16415895	chr21	16386665	16415895	34	66	49	27	20	21	16	27	34	hsa_circNRIP1_007	hsa_circ_0004771	-	203	NRIP1
chr21:16386665|16415895	chr21	16386665	16415895	34	66	49	27	20	21	16	27	34	hsa_circNRIP1_016	hsa_circ_0115641	-	199	NRIP1
chr3:125567073|125567290	chr3	125567073	125567290	37	19	32	22	35	40	43	31	35	hsa_circTCONS_l2_00019485_001	hsa_circ_0007210	-	218	TCONS_l2_00019485
chr5:145634506|145638156	chr5	145634506	145638156	26	26	17	27	40	37	46	38	37	hsa_circRBM27_027	hsa_circ_0006087	+	295	RBM27
chr10:135209217|135216277	chr10	135209217	135216277	26	21	28	32	37	32	41	38	38	hsa_circMTG1_001	hsa_circ_0000271	+	640	MTG1
chr15:65471272|65472542	chr15	65471272	65472542	25	44	21	38	36	35	25	24	45	hsa_circCLPX_002	hsa_circ_0004374	-	279	CLPX
chr16:17448956|17451907	chr16	17448956	17451907	20	22	16	44	45	34	36	44	31	hsa_circXYLT1_002	hsa_circ_0105096	-	356	XYLT1
chr1:89236035|89251896	chr1	89236035	89251896	44	31	44	24	40	35	19	24	30	hsa_circPKN2_012	hsa_circ_0005900	+	777	PKN2
chr6:83728692|83754378	chr6	83728692	83754378	39	44	27	20	35	24	41	27	34	hsa_circUBE2CBP_003	hsa_circ_0004908	-	645	UBE2CBP
chr1:59787208|59844509	chr1	59787208	59844509	44	50	29	25	29	23	29	36	25	hsa_circFGGY_007	hsa_circ_0005354	+	568	FGGY
chr11:46333876|46334470	chr11	46333876	46334470	25	25	27	40	37	36	46	26	28	hsa_circCREB3L1_004	hsa_circ_0007719	+	278	CREB3L1
chr19:50210775|50212096	chr19	50210775	50212096	33	32	24	30	28	61	29	28	25	hsa_circCPT1C_009	hsa_circ_0051959	+	223	CPT1C
chr20:32617575|32619410	chr20	32617575	32619410	36	26	34	41	25	17	41	29	41	hsa_circRALY_002	hsa_circ_0114956	+	1836	RALY
chr7:140476712|140494267	chr7	140476712	140494267	29	26	37	32	44	34	35	34	19	hsa_circBRAF_033	hsa_circ_0006460	-	714	BRAF
chr12:130884224|130907106	chr12	130884224	130907106	60	44	0	22	31	34	37	32	29	hsa_circRIMBP2_009	hsa_circ_0097878	-	771	RIMBP2
chr15:83819967|83832827	chr15	83819967	83832827	39	41	37	36	40	25	24	15	32	hsa_circHDGFRP3_005	hsa_circ_0000646	-	522	HDGFRP3
chr17:4186093|4200109	chr17	4186093	4200109	33	32	30	22	42	32	34	32	32	hsa_circUBE2G1_015	hsa_circ_0003239	-	401	UBE2G1
chr17:4186093|4200109	chr17	4186093	4200109	33	32	30	22	42	32	34	32	32	hsa_circUBE2G1_017	hsa_circ_0008956	-	396	UBE2G1
chr2:48049357|48050499	chr2	48049357	48050499	25	28	28	38	36	40	37	24	33	hsa_circFBXO11_034	hsa_circ_0006794	-	304	FBXO11
chr3:196842798|196846401	chr3	196842798	196846401	46	44	31	26	19	20	42	17	44	hsa_circDLG1_036	hsa_circ_0001383	-	278	DLG1
chr5:80071513|80088663	chr5	80071513	80088663	46	26	29	38	29	38	19	31	33	hsa_circMSH3_032	hsa_circ_0001508	+	402	MSH3
chr6:107824861|107827631	chr6	107824861	107827631	25	36	33	32	42	22	31	35	33	hsa_circSOBP_002	hsa_circ_0001633	+	325	SOBP
chr8:141840571|141874498	chr8	141840571	141874498	31	28	24	39	51	27	30	26	33	hsa_circPTK2_045	hsa_circ_0002908	-	286	PTK2
chr1:41578955|41582682	chr1	41578955	41582682	43	30	35	22	32	29	39	36	22	hsa_circSCMH1_019	hsa_circ_0004628	-	333	SCMH1
chr10:111883775|111890244	chr10	111883775	111890244	33	22	21	38	30	35	54	30	25	hsa_circADD3_014	hsa_circ_0003357	+	589	ADD3
chr10:69785303|69804320	chr10	69785303	69804320	52	42	35	25	43	29	26	19	17	hsa_circHERC4_012	hsa_circ_0007113	-	682	HERC4
chr10:69785303|69804320	chr10	69785303	69804320	52	42	35	25	43	29	26	19	17	hsa_circHERC4_020	hsa_circ_0004472	-	677	HERC4
chr11:33572586|33573787	chr11	33572586	33573787	19	22	29	40	36	36	50	32	24	hsa_circC11orf41_004	hsa_circ_0021609	+	354	C11orf41
chr13:23927924|23945304	chr13	23927924	23945304	29	41	21	26	40	28	34	37	32	hsa_circSACS_004	hsa_circ_0003408	-	2014	SACS
chr14:76633006|76647192	chr14	76633006	76647192	27	28	22	31	39	33	30	34	44	hsa_circC14orf118_006	hsa_circ_0005267	+	531	C14orf118
chr17:11958206|11999011	chr17	11958206	11999011	40	27	27	26	43	30	31	25	39	hsa_circMAP2K4_004	hsa_circ_0042091	+	398	MAP2K4
chr19:47865733|47865950	chr19	47865733	47865950	29	23	22	42	25	22	33	51	41	hsa_circDHX34_013	hsa_circ_0051680	+	218	DHX34
chr4:146767108|146770713	chr4	146767108	146770713	33	26	20	36	40	35	33	28	37	hsa_circZNF827_018	hsa_circ_0003187	-	298	ZNF827
chr1:233334685|233344435	chr1	233334685	233344435	26	23	32	27	38	31	41	31	38	hsa_circPCNXL2_062	hsa_circ_0005223	-	375	PCNXL2
chr14:93760204|93762503	chr14	93760204	93762503	44	19	56	39	38	21	26	21	23	hsa_circBTBD7_003	hsa_circ_0000563	-	1268	BTBD7
chr2:61339657|61345251	chr2	61339657	61345251	30	20	29	33	24	52	46	33	20	hsa_circKIAA1841_037	hsa_circ_0120550	+	3745	KIAA1841
chr2:61339657|61345251	chr2	61339657	61345251	30	20	29	33	24	52	46	33	20	hsa_circKIAA1841_038	hsa_circ_0001013	+	3741	KIAA1841
chr3:50004903|50012825	chr3	50004903	50012825	36	33	27	30	25	31	39	31	35	hsa_circRBM6_005	hsa_circ_0065769	+	1439	RBM6
chr7:37988442|37989994	chr7	37988442	37989994	38	36	43	19	41	28	32	16	34	hsa_circEPDR1_002	hsa_circ_0134252	+	402	EPDR1
chr8:141856359|141889736	chr8	141856359	141889736	39	39	31	39	23	31	26	30	29	hsa_circPTK2_033	hsa_circ_0085769	-	398	PTK2
chr1:114214356|114216087	chr1	114214356	114216087	22	26	31	32	25	29	47	36	38	hsa_circMAGI3_029	hsa_circ_0006583	+	374	MAGI3
chr16:70497072|70497677	chr16	70497072	70497677	28	31	24	33	31	34	34	40	31	hsa_circFUK_001	hsa_circ_0002599	+	256	FUK
chr19:19049162|19049858	chr19	19049162	19049858	24	17	31	35	42	33	40	35	29	hsa_circHOMER3_003	hsa_circ_0008135	-	370	HOMER3
chr2:61343114|61345251	chr2	61343114	61345251	49	33	25	31	20	30	32	41	25	hsa_circKIAA1841_043	hsa_circ_0007793	+	284	KIAA1841
chr5:137288317|137290065	chr5	137288317	137290065	38	28	26	35	31	40	33	21	34	hsa_circFAM13B_037	hsa_circ_0008177	-	423	FAM13B
chr6:34574332|34574681	chr6	34574332	34574681	25	24	43	25	46	42	23	25	33	hsa_circC6orf106_009	hsa_circ_0006757	-	350	C6orf106
chr10:99196948|99197507	chr10	99196948	99197507	16	13	9	36	49	30	65	34	33	hsa_circEXOSC1_008	hsa_circ_0004896	-	136	EXOSC1
chr18:54423814|54426184	chr18	54423814	54426184	41	47	20	31	34	37	26	23	26	hsa_circWDR7_017	hsa_circ_0000852	+	859	WDR7
chr7:101801840|101821937	chr7	101801840	101821937	32	29	25	41	23	38	35	35	27	hsa_circCUX1_014	hsa_circ_0005253	+	343	CUX1
chr9:77631184|77632364	chr9	77631184	77632364	27	53	41	27	25	27	37	20	28	hsa_circC9orf41_003	hsa_circ_0004189	-	360	C9orf41
chr12:110922883|110925748	chr12	110922883	110925748	40	29	32	21	43	37	26	33	23	hsa_circC12orf24_004	hsa_circ_0004516	+	519	C12orf24
chr16:83940592|83945972	chr16	83940592	83945972	33	31	22	30	32	20	43	33	40	hsa_circMLYCD_002	hsa_circ_0106062	+	420	MLYCD
chr17:64728806|64738878	chr17	64728806	64738878	44	30	27	28	38	25	36	27	29	hsa_circPRKCA_024	hsa_circ_0007580	+	606	PRKCA
chr19:325635|336173	chr19	325635	336173	33	29	28	40	23	40	48	24	19	hsa_circMIER2_006	hsa_circ_0002005	-	646	MIER2
chr2:233651860|233660931	chr2	233651860	233660931	32	35	21	37	33	23	38	31	34	hsa_circGIGYF2_022	hsa_circ_0058733	+	1107	GIGYF2
chr2:233651860|233660931	chr2	233651860	233660931	32	35	21	37	33	23	38	31	34	hsa_circGIGYF2_023	hsa_circ_0119355	+	1107	GIGYF2
chr6:90461150|90472249	chr6	90461150	90472249	46	38	37	29	27	37	27	23	20	hsa_circMDN1_035	hsa_circ_0003814	-	1083	MDN1
chr10:74100547|74100928	chr10	74100547	74100928	34	29	36	31	25	37	31	24	36	hsa_circDNAJB12_005	hsa_circ_0008662	-	266	DNAJB12
chr20:62559688|62562375	chr20	62559688	62562375	36	25	38	38	36	30	35	25	20	hsa_circDNAJC5_002	hsa_circ_0007609	+	504	DNAJC5
chr3:128514203|128532314	chr3	128514203	128532314	35	36	22	30	32	31	31	30	36	hsa_circRAB7A_006	hsa_circ_0001337	+	681	RAB7A
chr4:83799883|83803090	chr4	83799883	83803090	13	34	32	24	34	42	32	38	34	hsa_circSEC31A_007	hsa_circ_0006618	-	406	SEC31A
chr4:83799883|83803090	chr4	83799883	83803090	13	34	32	24	34	42	32	38	34	hsa_circSEC31A_019	hsa_circ_0001421	-	403	SEC31A
chr5:170818309|170819982	chr5	170818309	170819982	39	39	25	24	37	38	25	35	21	hsa_circNPM1_011	hsa_circ_0002358	+	386	NPM1
chr6:161455291|161471011	chr6	161455291	161471011	40	52	57	23	29	21	17	19	25	hsa_circMAP3K4_004	hsa_circ_0078617	+	1555	MAP3K4
chr1:118454616|118461358	chr1	118454616	118461358	25	21	20	21	48	41	31	34	41	hsa_circGDAP2_012	hsa_circ_0006188	-	383	GDAP2
chr11:13435077|13466728	chr11	13435077	13466728	32	44	48	39	19	36	23	23	18	hsa_circBTBD10_004	hsa_circ_0003234	-	865	BTBD10
chr2:9490937|9508648	chr2	9490937	9508648	29	39	12	28	52	34	34	25	29	hsa_circASAP2_027	hsa_circ_0008768	+	533	ASAP2
chr22:38083917|38084999	chr22	38083917	38084999	24	36	35	30	34	25	40	29	29	hsa_circNOL12_002	hsa_circ_0004543	+	298	NOL12
chr9:138741983|138758382	chr9	138741983	138758382	34	24	23	44	36	32	22	32	35	hsa_circCAMSAP1_026	hsa_circ_0089489	-	460	CAMSAP1
chr14:103336522|103342862	chr14	103336522	103342862	36	28	27	44	29	20	33	38	26	hsa_circTRAF3_008	hsa_circ_0004166	+	587	TRAF3
chr2:153431650|153437563	chr2	153431650	153437563	25	39	29	32	47	24	28	24	33	hsa_circFMNL2_017	hsa_circ_0117669	+	280	FMNL2
chr3:57875768|57882659	chr3	57875768	57882659	28	26	39	27	30	34	38	28	31	hsa_circSLMAP_031	hsa_circ_0002693	+	201	SLMAP
chr3:57875768|57882659	chr3	57875768	57882659	28	26	39	27	30	34	38	28	31	hsa_circSLMAP_034	hsa_circ_0003701	+	196	SLMAP
chr10:16794538|16824083	chr10	16794538	16824083	35	29	28	23	43	31	46	22	23	hsa_circRSU1_002	hsa_circ_0006577	-	489	RSU1
chr11:62303417|62304039	chr11	62303417	62304039	50	37	24	29	34	22	32	32	20	hsa_circAHNAK_002	hsa_circ_0008194	-	253	AHNAK
chr15:30053342|30065560	chr15	30053342	30065560	39	23	40	31	35	23	29	37	23	hsa_circTJP1_008	hsa_circ_0034293	-	926	TJP1
chr17:953290|1003975	chr17	953290	1003975	48	39	34	22	34	35	26	21	21	hsa_circABR_010	hsa_circ_0007919	-	1545	ABR
chr2:191765290|191789319	chr2	191765290	191789319	32	33	29	47	34	29	26	28	22	hsa_circGLS_014	hsa_circ_0001085	+	643	GLS
chr2:197777606|197786910	chr2	197777606	197786910	23	24	11	30	40	33	41	38	40	hsa_circPGAP1_002	hsa_circ_0118506	-	595	PGAP1
chr2:197777606|197786910	chr2	197777606	197786910	23	24	11	30	40	33	41	38	40	hsa_circPGAP1_004	hsa_circ_0057608	-	2538	PGAP1
chr12:122218778|122219098	chr12	122218778	122219098	16	20	23	45	29	27	49	37	33	hsa_circRHOF_002	hsa_circ_0000450	-	245	RHOF
chr16:1859239|1859834	chr16	1859239	1859834	21	27	23	34	31	43	34	23	43	hsa_circHAGH_010	hsa_circ_0105101	-	289	HAGH
chr19:12790271|12791139	chr19	12790271	12791139	24	40	20	29	31	37	25	43	29	hsa_circDHPS_001	hsa_circ_0000893	-	471	DHPS
chr19:13135835|13136366	chr19	13135835	13136366	31	35	19	37	34	47	22	20	33	hsa_circNFIX_001	hsa_circ_0005660	+	532	NFIX
chr11:107260800|107289013	chr11	107260800	107289013	36	34	30	25	37	32	38	23	22	hsa_circCWF19L2_006	hsa_circ_0006868	-	439	CWF19L2
chr13:114164553|114175048	chr13	114164553	114175048	20	21	31	30	24	31	55	31	34	hsa_circTMCO3_023	hsa_circ_0008539	+	305	TMCO3
chr18:29691717|29693823	chr18	29691717	29693823	42	53	45	21	10	19	21	39	27	hsa_circRNF138_002	hsa_circ_0005729	+	282	RNF138
chr6:170852689|170858201	chr6	170852689	170858201	32	34	34	30	29	24	29	21	44	hsa_circPSMB1_004	hsa_circ_0006107	-	320	PSMB1
chr11:3789811|3797251	chr11	3789811	3797251	33	23	31	25	41	29	32	38	24	hsa_circNUP98_016	hsa_circ_0007401	-	593	NUP98
chr11:68571468|68575106	chr11	68571468	68575106	29	25	20	27	42	33	34	31	35	hsa_circCPT1A_009	hsa_circ_0023276	-	274	CPT1A
chr13:28748409|28752072	chr13	28748409	28752072	36	25	26	38	29	24	37	29	32	hsa_circPAN3_006	hsa_circ_0004372	+	260	PAN3
chr17:34864901|34867294	chr17	34864901	34867294	46	30	44	30	25	39	22	22	18	hsa_circMYO19_021	hsa_circ_0003507	-	337	MYO19
chr19:1271328|1272050	chr19	1271328	1272050	39	38	32	21	34	21	19	27	45	hsa_circCIRBP_005	hsa_circ_0007715	+	292	CIRBP
chr19:49416268|49416821	chr19	49416268	49416821	36	14	28	28	44	36	36	20	34	hsa_circNUCB1_010	hsa_circ_0002084	+	277	NUCB1
chr1:145592633|145595220	chr1	145592633	145595220	24	45	20	27	32	46	32	28	21	hsa_circPOLR3C_018	hsa_circ_0007755	-	441	POLR3C
chr17:11958206|12016677	chr17	11958206	12016677	35	33	37	29	33	21	27	32	28	hsa_circMAP2K4_006	hsa_circ_0005603	+	698	MAP2K4
chr17:4186093|4210418	chr17	4186093	4210418	24	33	18	39	46	27	34	27	27	hsa_circUBE2G1_010	hsa_circ_0004805	-	504	UBE2G1
chr2:32399132|32409407	chr2	32399132	32409407	26	37	21	27	34	25	31	32	42	hsa_circSLC30A6_004	hsa_circ_0005695	+	314	SLC30A6
chr3:56703728|56707753	chr3	56703728	56707753	25	38	26	28	25	28	44	30	31	hsa_circFAM208A_006	hsa_circ_0001316	-	404	FAM208A
chr3:64547254|64582667	chr3	64547254	64582667	37	27	34	29	24	16	43	30	35	hsa_circADAMTS9_012	hsa_circ_0066443	-	681	ADAMTS9
chr4:106367540|106377902	chr4	106367540	106377902	38	28	36	28	33	34	29	22	27	hsa_circPPA2_005	hsa_circ_0007477	-	284	PPA2
chr4:106367540|106377902	chr4	106367540	106377902	38	28	36	28	33	34	29	22	27	hsa_circPPA2_009	hsa_circ_0124944	-	327	PPA2
chr4:174169131|174169591	chr4	174169131	174169591	42	16	34	27	38	30	27	28	33	hsa_circGALNT7_003	hsa_circ_0001458	+	461	GALNT7
chr4:174169131|174169591	chr4	174169131	174169591	42	16	34	27	38	30	27	28	33	hsa_circGALNT7_008	hsa_circ_0125793	+	457	GALNT7
chr1:179089325|179091002	chr1	179089325	179091002	24	32	17	29	36	34	39	39	24	hsa_circABL2_014	hsa_circ_0015430	-	358	ABL2
chr13:42385361|42393522	chr13	42385361	42393522	44	28	43	21	34	21	34	24	25	hsa_circKIAA0564_040	hsa_circ_0004711	-	363	KIAA0564
chr14:31596991|31602881	chr14	31596991	31602881	37	31	29	34	32	30	33	22	26	hsa_circHECTD1_058	hsa_circ_0002301	-	1403	HECTD1
chr3:47079156|47088111	chr3	47079156	47088111	32	31	23	41	32	26	47	19	23	hsa_circSETD2_065	hsa_circ_0005870	-	387	SETD2
chr1:23376880|23385660	chr1	23376880	23385660	33	22	24	28	51	34	27	31	23	hsa_circKDM1A_022	hsa_circ_0003889	+	590	KDM1A
chr13:28830429|28835595	chr13	28830429	28835595	36	26	34	30	22	38	27	29	31	hsa_circPAN3_032	hsa_circ_0008902	+	411	PAN3
chr5:92889467|92899169	chr5	92889467	92899169	34	38	19	24	32	41	27	37	21	hsa_circFLJ42709_001	hsa_circ_0007747	-	325	FLJ42709
chr5:92889467|92899169	chr5	92889467	92899169	34	38	19	24	32	41	27	37	21	hsa_circFLJ42709_003	hsa_circ_0003565	-	322	FLJ42709
chr7:73752778|73753334	chr7	73752778	73753334	29	24	20	33	35	30	42	27	33	hsa_circCLIP2_012	hsa_circ_0001717	+	557	CLIP2
chr12:105321751|105322472	chr12	105321751	105322472	36	26	45	36	21	23	24	23	38	hsa_circSLC41A2_008	hsa_circ_0006260	-	722	SLC41A2
chr2:136505837|136519481	chr2	136505837	136519481	26	40	23	35	35	39	29	28	17	hsa_circUBXN4_003	hsa_circ_0002981	+	520	UBXN4
chr7:24663282|24690331	chr7	24663282	24690331	41	20	39	37	33	16	29	25	32	hsa_circMPP6_012	hsa_circ_0133993	+	656	MPP6
chr7:24663282|24690331	chr7	24663282	24690331	41	20	39	37	33	16	29	25	32	hsa_circMPP6_020	hsa_circ_0001685	+	653	MPP6
chr7:24663282|24690331	chr7	24663282	24690331	41	20	39	37	33	16	29	25	32	hsa_circMPP6_029	hsa_circ_0134001	+	645	MPP6
chr1:233313548|233344435	chr1	233313548	233344435	33	37	25	21	23	25	42	32	33	hsa_circPCNXL2_063	hsa_circ_0001958	-	582	PCNXL2
chr12:120612965|120614020	chr12	120612965	120614020	31	26	28	43	41	35	23	28	16	hsa_circGCN1L1_056	hsa_circ_0007129	-	255	GCN1L1
chr14:76642966|76662315	chr14	76642966	76662315	22	23	37	38	30	34	33	32	22	hsa_circC14orf118_017	hsa_circ_0032746	+	304	C14orf118
chr16:56419831|56423287	chr16	56419831	56423287	27	35	24	36	29	27	31	32	30	hsa_circAMFR_021	hsa_circ_0000704	-	295	AMFR
chr16:66642212|66643906	chr16	66642212	66643906	30	16	27	26	31	38	42	34	27	hsa_circCMTM3_002	hsa_circ_0008450	+	497	CMTM3
chr22:36737415|36745300	chr22	36737415	36745300	35	26	23	31	30	36	29	32	29	hsa_circMYH9_006	hsa_circ_0004470	-	509	MYH9
chr4:77065302|77065626	chr4	77065302	77065626	36	31	39	23	23	32	30	22	35	hsa_circNUP54_003	hsa_circ_0070040	-	228	NUP54
chr14:89202708|89221015	chr14	89202708	89221015	30	37	54	29	34	23	30	16	17	hsa_circEML5_006	hsa_circ_0032880	-	852	EML5
chr17:80861281|80869665	chr17	80861281	80869665	31	15	39	27	18	26	48	28	38	hsa_circTBCD_143	hsa_circ_0046573	+	308	TBCD
chr5:107684100|107703654	chr5	107684100	107703654	24	20	28	38	38	32	37	24	29	hsa_circFBXL17_003	hsa_circ_0001518	-	513	FBXL17
chr12:42748963|42792796	chr12	42748963	42792796	24	35	40	22	29	25	42	33	19	hsa_circPPHLN1_010	hsa_circ_0006189	+	672	PPHLN1
chr19:34942886|34957919	chr19	34942886	34957919	29	24	38	0	44	30	45	20	39	hsa_circUBA2_057	hsa_circ_0006186	+	870	UBA2
chr19:46020921|46021352	chr19	46020921	46021352	40	24	27	21	31	32	39	25	30	hsa_circVASP_002	hsa_circ_0000942	+	338	VASP
chr2:101521195|101554304	chr2	101521195	101554304	29	18	29	31	39	28	33	26	36	hsa_circNPAS2_003	hsa_circ_0006946	+	385	NPAS2
chr2:211018219|211019335	chr2	211018219	211019335	28	42	36	37	37	19	21	23	26	hsa_circC2orf67_002	hsa_circ_0008459	-	1117	C2orf67
chr20:2928628|2945848	chr20	2928628	2945848	29	23	29	28	26	46	37	20	31	hsa_circPTPRA_008	hsa_circ_0005265	+	554	PTPRA
chr5:64466444|64492978	chr5	64466444	64492978	34	26	27	26	31	25	33	37	30	hsa_circADAMTS6_051	hsa_circ_0008667	-	669	ADAMTS6
chr11:102233627|102239279	chr11	102233627	102239279	29	20	23	40	35	37	30	19	35	hsa_circBIRC2_003	hsa_circ_0004103	+	371	BIRC2
chr16:67644727|67646024	chr16	67644727	67646024	31	49	32	17	43	22	21	26	27	hsa_circCTCF_006	hsa_circ_0002122	+	961	CTCF
chr18:13681604|13682104	chr18	13681604	13682104	33	37	26	0	41	40	32	28	31	hsa_circFAM210A_004	hsa_circ_0003979	-	501	FAM210A
chr19:55756488|55757046	chr19	55756488	55757046	20	18	16	26	36	28	40	42	42	hsa_circPPP6R1_011	hsa_circ_0005746	-	391	PPP6R1
chr19:8520289|8528570	chr19	8520289	8528570	27	34	26	22	45	27	36	20	31	hsa_circHNRNPM_001	hsa_circ_0006382	+	325	HNRNPM
chr4:48686690|48712715	chr4	48686690	48712715	31	28	29	22	31	26	38	23	40	hsa_circFRYL_006	hsa_circ_0002021	-	303	FRYL
chr1:28907072|28907741	chr1	28907072	28907741	51	44	37	31	24	19	20	19	22	hsa_circSNHG12_002	hsa_circ_0005174	-	206	SNHG12
chr6:111583460|111585149	chr6	111583460	111585149	30	24	27	34	35	29	35	25	28	hsa_circKIAA1919_001	hsa_circ_0001638	+	286	KIAA1919
chr9:109734286|109746690	chr9	109734286	109746690	22	36	30	35	26	29	28	28	33	hsa_circZNF462_007	hsa_circ_0009029	+	629	ZNF462
chr9:86293356|86297981	chr9	86293356	86297981	34	26	34	29	29	34	25	26	30	hsa_circUBQLN1_012	hsa_circ_0001866	-	538	UBQLN1
chr13:31789188|31803431	chr13	31789188	31803431	27	26	25	31	21	39	29	25	43	hsa_circB3GALTL_001	hsa_circ_0002635	+	200	B3GALTL
chr17:45741525|45752148	chr17	45741525	45752148	24	24	11	25	35	26	54	28	39	hsa_circKPNB1_034	hsa_circ_0000780	+	1126	KPNB1
chr1:52959283|52975384	chr1	52959283	52975384	27	29	39	30	44	24	22	23	27	hsa_circZCCHC11_017	hsa_circ_0003632	-	436	ZCCHC11
chr10:108458972|108469099	chr10	108458972	108469099	37	36	30	15	30	29	36	16	36	hsa_circSORCS1_006	hsa_circ_0019985	-	389	SORCS1
chr17:1264386|1265302	chr17	1264386	1265302	24	24	30	32	46	28	22	26	33	hsa_circYWHAE_007	hsa_circ_0007643	-	314	YWHAE
chr18:76856476|76914555	chr18	76856476	76914555	34	30	18	32	41	46	22	21	21	hsa_circATP9B_008	hsa_circ_0004057	+	659	ATP9B
chr4:6995911|7002978	chr4	6995911	7002978	34	32	25	41	35	28	24	28	18	hsa_circTBC1D14_014	hsa_circ_0006681	+	427	TBC1D14
chr7:151181823|151195266	chr7	151181823	151195266	29	34	31	30	32	22	34	21	32	hsa_circRHEB_003	hsa_circ_0004779	-	7306	RHEB
chr11:77330651|77336863	chr11	77330651	77336863	45	27	31	37	28	22	17	18	39	hsa_circCLNS1A_012	hsa_circ_0023694	-	474	CLNS1A
chr2:101898321|101911643	chr2	101898321	101911643	47	25	29	30	39	19	29	31	15	hsa_circRNF149_005	hsa_circ_0055904	-	699	RNF149
chr3:119582266|119595355	chr3	119582266	119595355	27	21	25	37	33	36	19	33	33	hsa_circGSK3B_027	hsa_circ_0007986	-	322	GSK3B
chr3:195101738|195133645	chr3	195101738	195133645	29	32	22	41	32	21	33	23	31	hsa_circACAP2_004	hsa_circ_0009013	-	21001	ACAP2
chr7:24659671|24708279	chr7	24659671	24708279	34	23	46	36	17	20	13	30	45	hsa_circMPP6_007	hsa_circ_0133989	+	1285	MPP6
chr16:1675974|1691188	chr16	1675974	1691188	21	20	22	44	40	32	37	23	24	hsa_circCRAMP1L_005	hsa_circ_0003592	+	481	CRAMP1L
chr17:58700882|58711338	chr17	58700882	58711338	24	19	15	43	45	29	30	29	29	hsa_circPPM1D_001	hsa_circ_0002598	+	354	PPM1D
chr18:44470543|44483598	chr18	44470543	44483598	48	28	26	31	30	21	26	23	30	hsa_circPIAS2_003	hsa_circ_0108510	-	13056	PIAS2
chr2:36623757|36691798	chr2	36623757	36691798	42	35	40	18	35	22	16	30	25	hsa_circCRIM1_022	hsa_circ_0005579	+	660	CRIM1
chr2:183993015|183998351	chr2	183993015	183998351	43	39	40	25	25	27	25	17	21	hsa_circNUP35_005	hsa_circ_0057298	+	357	NUP35
chr20:17928130|17937681	chr20	17928130	17937681	32	36	29	38	21	34	25	18	29	hsa_circSNX5_008	hsa_circ_0001977	-	1027	SNX5
chr3:171969050|172028671	chr3	171969050	172028671	25	17	27	28	30	22	40	32	41	hsa_circFNDC3B_039	hsa_circ_0003692	+	746	FNDC3B
chr3:196533450|196534785	chr3	196533450	196534785	20	22	27	25	41	20	40	32	35	hsa_circPAK2_007	hsa_circ_0003036	+	241	PAK2
chr3:64579934|64582667	chr3	64579934	64582667	22	29	38	22	19	20	39	28	45	hsa_circADAMTS9_011	hsa_circ_0066444	-	339	ADAMTS9
chr5:132219032|132220811	chr5	132219032	132220811	23	21	16	23	33	27	26	61	32	hsa_circAFF4_023	hsa_circ_0007945	-	265	AFF4
chr7:148529726|148544397	chr7	148529726	148544397	37	37	23	34	22	21	31	33	24	hsa_circEZH2_006	hsa_circ_0008324	-	370	EZH2
chr7:47384353|47385954	chr7	47384353	47385954	43	40	34	29	37	22	18	30	9	hsa_circTNS3_064	hsa_circ_0006229	-	369	TNS3
chr2:27822450|27824309	chr2	27822450	27824309	36	19	31	40	34	38	19	21	23	hsa_circZNF512_008	hsa_circ_0000985	+	392	ZNF512
chr9:140646783|140652463	chr9	140646783	140652463	26	40	19	27	33	33	33	28	22	hsa_circEHMT1_030	hsa_circ_0001904	+	331	EHMT1
chr1:8555123|8617582	chr1	8555123	8617582	20	24	18	33	27	30	38	33	37	hsa_circRERE_036	hsa_circ_0006837	-	582	RERE
chr16:11988811|11991892	chr16	11988811	11991892	43	26	36	25	25	28	29	27	21	hsa_circGSPT1_006	hsa_circ_0037911	-	346	GSPT1
chr19:21216262|21216990	chr19	21216262	21216990	35	30	34	21	26	23	17	35	39	hsa_circZNF430_005	hsa_circ_0008838	+	226	ZNF430
chr4:140058784|140060651	chr4	140058784	140060651	31	29	20	24	30	28	34	38	26	hsa_circELF2_004	hsa_circ_0007466	-	323	ELF2
chr7:152480272|152522207	chr7	152480272	152522207	42	23	35	26	30	29	28	25	22	hsa_circACTR3B_004	hsa_circ_0005181	+	907	ACTR3B
chr1:32495899|32498935	chr1	32495899	32498935	37	28	32	23	26	32	35	21	25	hsa_circKHDRBS1_001	hsa_circ_0007777	+	389	KHDRBS1
chr13:20625573|20641530	chr13	20625573	20641530	36	27	31	27	40	36	22	18	22	hsa_circZMYM2_031	hsa_circ_0029633	+	1161	ZMYM2
chr15:49517402|49584734	chr15	49517402	49584734	30	18	23	36	45	31	25	19	32	hsa_circGALK2_006	hsa_circ_0103729	+	11236	GALK2
chr17:76388557|76400170	chr17	76388557	76400170	42	36	24	34	24	33	33	20	13	hsa_circPGS1_007	hsa_circ_0008886	+	1259	PGS1
chr4:73984405|73991029	chr4	73984405	73991029	30	33	33	17	42	30	35	15	24	hsa_circANKRD17_031	hsa_circ_0004148	-	954	ANKRD17
chr7:157361594|157370832	chr7	157361594	157370832	34	23	32	34	23	25	36	26	26	hsa_circPTPRN2_026	hsa_circ_0083179	-	406	PTPRN2
chr11:46515158|46534363	chr11	46515158	46534363	19	23	35	24	36	32	45	0	44	hsa_circAMBRA1_029	hsa_circ_0007061	-	449	AMBRA1
chr11:85707869|85742653	chr11	85707869	85742653	44	19	37	23	34	14	31	22	34	hsa_circPICALM_022	hsa_circ_0023923	-	1128	PICALM
chr12:100676721|100691953	chr12	100676721	100691953	34	23	33	34	29	23	19	31	32	hsa_circSCYL2_003	hsa_circ_0006258	+	508	SCYL2
chr15:33180373|33202736	chr15	33180373	33202736	25	14	27	29	47	31	30	26	29	hsa_circFMN1_004	hsa_circ_0006828	-	609	FMN1
chr6:83667031|83754378	chr6	83667031	83754378	35	32	24	30	30	29	26	25	27	hsa_circUBE2CBP_004	hsa_circ_0008236	-	784	UBE2CBP
chr9:88920107|88924932	chr9	88920107	88924932	24	23	41	26	36	28	29	12	39	hsa_circZCCHC6_014	hsa_circ_0001869	-	508	ZCCHC6
chr1:179100446|179102509	chr1	179100446	179102509	35	26	33	23	19	32	28	26	35	hsa_circABL2_005	hsa_circ_0004996	-	234	ABL2
chr12:100166700|100175875	chr12	100166700	100175875	20	27	38	19	34	34	29	28	28	hsa_circANKS1B_022	hsa_circ_0007294	-	459	ANKS1B
chr12:100166700|100175875	chr12	100166700	100175875	20	27	38	19	34	34	29	28	28	hsa_circANKS1B_023	hsa_circ_0096917	-	463	ANKS1B
chr12:100166700|100175875	chr12	100166700	100175875	20	27	38	19	34	34	29	28	28	hsa_circANKS1B_027	hsa_circ_0096919	-	455	ANKS1B
chr14:35331250|35331528	chr14	35331250	35331528	31	33	21	33	30	36	14	24	35	hsa_circBAZ1A_004	hsa_circ_0006137	-	279	BAZ1A
chr9:140611078|140611634	chr9	140611078	140611634	48	28	22	43	33	23	27	15	18	hsa_circEHMT1_012	hsa_circ_0009011	+	557	EHMT1
chr1:176050288|176105683	chr1	176050288	176105683	24	16	32	26	29	34	26	31	38	hsa_circRFWD2_035	hsa_circ_0003572	-	446	RFWD2
chr10:76598441|76603236	chr10	76598441	76603236	31	36	40	29	31	20	24	26	19	hsa_circKAT6B_001	hsa_circ_0005164	+	949	KAT6B
chr12:72020040|72022817	chr12	72020040	72022817	19	25	23	34	38	23	25	39	30	hsa_circZFC3H1_022	hsa_circ_0008912	-	491	ZFC3H1
chr16:11114050|11145498	chr16	11114050	11145498	35	32	29	19	29	18	33	27	34	hsa_circCLEC16A_026	hsa_circ_0002086	+	692	CLEC16A
chr5:151169884|151170623	chr5	151169884	151170623	25	26	26	44	36	34	21	15	29	hsa_circG3BP1_014	hsa_circ_0003967	+	256	G3BP1
chr7:2269619|2270399	chr7	2269619	2270399	36	38	19	28	24	29	38	27	17	hsa_circMAD1L1_002	hsa_circ_0004343	-	376	MAD1L1
chr7:23381683|23391205	chr7	23381683	23391205	33	18	41	27	27	27	23	28	32	hsa_circIGF2BP3_018	hsa_circ_0133970	-	802	IGF2BP3
chr1:219366424|219414650	chr1	219366424	219414650	40	45	28	30	20	16	30	17	29	hsa_circLYPLAL1_006	hsa_circ_0004417	+	30103	LYPLAL1
chr1:43239234|43241150	chr1	43239234	43241150	22	22	39	26	34	26	30	28	28	hsa_circC1orf50_006	hsa_circ_0004752	+	490	C1orf50
chr10:89527430|89536184	chr10	89527430	89536184	29	26	36	24	32	24	28	34	22	hsa_circATAD1_012	hsa_circ_0007229	-	248	ATAD1
chr17:47388674|47389404	chr17	47388674	47389404	24	26	16	28	37	32	40	26	26	hsa_circZNF652_012	hsa_circ_0003258	-	261	ZNF652
chr3:71090479|71102924	chr3	71090479	71102924	32	17	23	22	38	22	44	26	31	hsa_circFOXP1_018	hsa_circ_0008234	-	587	FOXP1
chr5:38991051|39003724	chr5	38991051	39003724	27	36	30	33	21	29	42	19	18	hsa_circRICTOR_009	hsa_circ_0006157	-	388	RICTOR
chr7:100454490|100454798	chr7	100454490	100454798	17	14	10	34	34	31	50	38	27	hsa_circSLC12A9_002	hsa_circ_0007639	+	309	SLC12A9
chr12:117365828|117402659	chr12	117365828	117402659	30	22	31	37	27	25	39	17	26	hsa_circFBXW8_009	hsa_circ_0003677	+	517	FBXW8
chr15:80390758|80415142	chr15	80390758	80415142	35	26	30	0	42	26	32	35	28	hsa_circZFAND6_007	hsa_circ_0000642	+	544	ZFAND6
chr5:50045985|50059076	chr5	50045985	50059076	27	26	33	22	26	30	33	24	33	hsa_circPARP8_002	hsa_circ_0005809	+	372	PARP8
chr11:68527037|68529155	chr11	68527037	68529155	35	31	24	24	36	27	25	28	23	hsa_circCPT1A_037	hsa_circ_0023249	-	360	CPT1A
chr3:4452549|4461830	chr3	4452549	4461830	37	31	25	19	33	35	31	20	22	hsa_circSUMF1_011	hsa_circ_0001260	-	435	SUMF1
chr4:169812073|169837178	chr4	169812073	169837178	26	29	34	17	29	30	33	27	28	hsa_circPALLD_007	hsa_circ_0071410	+	886	PALLD
chr11:20101610|20104725	chr11	20101610	20104725	37	44	35	16	31	25	19	19	26	hsa_circNAV2_034	hsa_circ_0004819	+	328	NAV2
chr16:70292883|70296427	chr16	70292883	70296427	31	25	30	26	41	29	31	20	19	hsa_circAARS_037	hsa_circ_0040188	-	500	AARS
chr7:65705312|65713633	chr7	65705312	65713633	22	29	29	25	41	29	21	25	31	hsa_circTPST1_003	hsa_circ_0134517	+	8322	TPST1
chr10:105199503|105200607	chr10	105199503	105200607	37	30	17	27	20	30	34	21	35	hsa_circPDCD11_054	hsa_circ_0003366	+	532	PDCD11
chr11:110007388|110008139	chr11	110007388	110008139	32	36	25	20	36	16	39	22	25	hsa_circZC3H12C_005	hsa_circ_0005348	+	752	ZC3H12C
chr14:100847247|100848083	chr14	100847247	100848083	9	7	6	34	42	32	37	50	34	hsa_circWDR25_001	hsa_circ_0004310	+	837	WDR25
chr2:24046128|24046439	chr2	24046128	24046439	29	27	21	24	29	30	28	35	28	hsa_circATAD2B_047	hsa_circ_0003828	-	312	ATAD2B
chr20:21321359|21327188	chr20	21321359	21327188	26	22	24	31	31	33	26	31	27	hsa_circXRN2_032	hsa_circ_0002985	+	387	XRN2
chr4:151656410|151729550	chr4	151656410	151729550	27	24	14	25	22	31	49	28	31	hsa_circLRBA_105	hsa_circ_0071174	-	449	LRBA
chr4:154191487|154197282	chr4	154191487	154197282	32	27	34	22	31	21	29	38	17	hsa_circTRIM2_004	hsa_circ_0005272	+	423	TRIM2
chr4:154191487|154197282	chr4	154191487	154197282	32	27	34	22	31	21	29	38	17	hsa_circTRIM2_008	hsa_circ_0125550	+	420	TRIM2
chr16:21350242|21363459	chr16	21350242	21363459	31	22	28	33	22	22	27	35	30	hsa_circRUNDC2B_001	hsa_circ_0002317	+	10549	RUNDC2B
chr16:396148|397106	chr16	396148	397106	33	36	13	31	23	19	31	30	34	hsa_circAXIN1_002	hsa_circ_0005838	-	959	AXIN1
chr2:7154585|7170346	chr2	7154585	7170346	30	18	23	31	43	27	26	25	27	hsa_circRNF144A_005	hsa_circ_0052490	+	612	RNF144A
chr20:33954360|33971936	chr20	33954360	33971936	21	23	33	29	34	22	29	29	29	hsa_circUQCC_009	hsa_circ_0004994	-	335	UQCC
chr22:32874968|32881196	chr22	32874968	32881196	23	32	25	23	26	21	41	18	40	hsa_circFBXO7_007	hsa_circ_0001222	+	665	FBXO7
chr4:151719233|151738409	chr4	151719233	151738409	34	19	25	22	27	25	36	40	21	hsa_circLRBA_098	hsa_circ_0008618	-	409	LRBA
chr7:74119496|74131270	chr7	74119496	74131270	27	29	32	23	20	27	23	37	31	hsa_circGTF2I_019	hsa_circ_0006944	+	294	GTF2I
chr9:4823548|4833228	chr9	4823548	4833228	47	23	25	30	23	24	26	24	27	hsa_circRCL1_006	hsa_circ_0006134	+	323	RCL1
chr9:6880012|6893232	chr9	6880012	6893232	0	80	0	0	0	0	0	169	0	hsa_circKDM4C_016	hsa_circ_0001839	+	292	KDM4C
chr1:155874102|155874595	chr1	155874102	155874595	23	24	17	17	32	34	28	32	41	hsa_circRIT1_002	hsa_circ_0006575	-	266	RIT1
chr16:66971940|66973261	chr16	66971940	66973261	25	23	31	23	33	33	31	27	22	hsa_circCES2_003	hsa_circ_0008716	+	347	CES2
chr2:203817282|203820481	chr2	203817282	203820481	31	20	33	29	32	34	24	13	32	hsa_circALS2CR8_012	hsa_circ_0004919	+	336	ALS2CR8
chr22:30032740|30038274	chr22	30032740	30038274	34	22	29	24	33	21	38	20	27	hsa_circNF2_002	hsa_circ_0005386	+	333	NF2
chr7:24663285|24681487	chr7	24663285	24681487	16	28	27	27	40	27	33	31	19	hsa_circMPP6_010	hsa_circ_0133991	+	275	MPP6
chr7:24663285|24681487	chr7	24663285	24681487	16	28	27	27	40	27	33	31	19	hsa_circMPP6_018	hsa_circ_0079619	+	272	MPP6
chr9:127670656|127674305	chr9	127670656	127674305	29	12	37	24	33	32	33	25	23	hsa_circGOLGA1_012	hsa_circ_0002883	-	222	GOLGA1
chr9:33953283|33956144	chr9	33953283	33956144	41	24	32	25	32	32	18	28	16	hsa_circUBAP2_065	hsa_circ_0003945	-	258	UBAP2
chr10:1149539|1151207	chr10	1149539	1151207	18	35	27	23	35	32	29	14	34	hsa_circWDR37_040	hsa_circ_0005792	+	380	WDR37
chr10:1149539|1151207	chr10	1149539	1151207	18	35	27	23	35	32	29	14	34	hsa_circWDR37_042	hsa_circ_0017465	+	377	WDR37
chr12:49053688|49054402	chr12	49053688	49054402	20	34	19	29	25	30	29	31	30	hsa_circKANSL2_015	hsa_circ_0000399	-	715	KANSL2
chr12:50821545|50824353	chr12	50821545	50824353	31	16	12	22	28	23	40	40	35	hsa_circLARP4_007	hsa_circ_0003664	+	380	LARP4
chr12:50821545|50824353	chr12	50821545	50824353	31	16	12	22	28	23	40	40	35	hsa_circLARP4_015	hsa_circ_0098712	+	377	LARP4
chr16:89371614|89383486	chr16	89371614	89383486	28	23	25	34	30	25	22	38	22	hsa_circANKRD11_008	hsa_circ_0040929	-	285	ANKRD11
chr16:89371614|89383486	chr16	89371614	89383486	28	23	25	34	30	25	22	38	22	hsa_circANKRD11_011	hsa_circ_0003846	-	282	ANKRD11
chr1:246350045|246357265	chr1	246350045	246357265	24	21	25	15	35	29	37	36	24	hsa_circSMYD3_017	hsa_circ_0008650	-	7221	SMYD3
chr15:49517402|49531564	chr15	49517402	49531564	33	28	20	26	30	30	21	32	26	hsa_circGALK2_004	hsa_circ_0007487	+	10884	GALK2
chr19:16790795|16793319	chr19	16790795	16793319	20	16	15	31	37	25	29	38	35	hsa_circTMEM38A_003	hsa_circ_0000906	+	430	TMEM38A
chr7:17908030|17937069	chr7	17908030	17937069	36	36	33	23	18	25	19	22	34	hsa_circSNX13_007	hsa_circ_0004671	-	825	SNX13
chr7:23224689|23226765	chr7	23224689	23226765	100	0	0	81	0	65	0	0	0	hsa_circNUPL2_002	hsa_circ_0001683	+	324	NUPL2
chr7:44714010|44714867	chr7	44714010	44714867	30	21	34	25	30	31	22	28	25	hsa_circOGDH_021	hsa_circ_0005004	+	238	OGDH
chr15:76584772|76588078	chr15	76584772	76588078	18	32	24	21	32	27	35	23	33	hsa_circETFA_005	hsa_circ_0003620	-	312	ETFA
chr2:197777606|197787849	chr2	197777606	197787849	21	17	32	32	40	21	31	26	25	hsa_circPGAP1_001	hsa_circ_0004191	-	3477	PGAP1
chr4:81216713|81284038	chr4	81216713	81284038	42	35	34	25	19	27	30	20	13	hsa_circC4orf22_001	hsa_circ_0006205	+	40452	C4orf22
chr6:155108995|155114110	chr6	155108995	155114110	28	26	25	28	34	26	25	22	31	hsa_circSCAF8_032	hsa_circ_0078373	+	316	SCAF8
chr7:27668990|27672064	chr7	27668990	27672064	28	21	31	18	22	29	32	27	37	hsa_circHIBADH_007	hsa_circ_0003958	-	232	HIBADH
chr7:27668990|27672064	chr7	27668990	27672064	28	21	31	18	22	29	32	27	37	hsa_circHIBADH_008	hsa_circ_0006042	-	228	HIBADH
chr7:27668990|27672064	chr7	27668990	27672064	28	21	31	18	22	29	32	27	37	hsa_circHIBADH_009	hsa_circ_0134031	-	232	HIBADH
chr9:86276692|86284242	chr9	86276692	86284242	20	20	21	12	32	35	49	25	31	hsa_circUBQLN1_001	hsa_circ_0139119	+	7559	UBQLN1
chr9:86276692|86284242	chr9	86276692	86284242	20	20	21	12	32	35	49	25	31	hsa_circUBQLN1_030	hsa_circ_0007698	-	675	UBQLN1
chr9:86276692|86284242	chr9	86276692	86284242	20	20	21	12	32	35	49	25	31	hsa_circUBQLN1_032	hsa_circ_0139118	-	671	UBQLN1
chr2:109388157|109389502	chr2	109388157	109389502	37	22	25	29	22	22	37	31	19	hsa_circRANBP2_018	hsa_circ_0006965	+	443	RANBP2
chr2:160005653|160007067	chr2	160005653	160007067	24	20	21	26	31	39	25	34	24	hsa_circTANC1_024	hsa_circ_0004213	+	318	TANC1
chr2:175740516|175742856	chr2	175740516	175742856	32	18	28	25	37	19	33	26	26	hsa_circCHN1_014	hsa_circ_0004062	-	2341	CHN1
chr2:232879545|232894790	chr2	232879545	232894790	32	29	30	31	27	27	28	17	23	hsa_circDIS3L2_003	hsa_circ_0007321	+	459	DIS3L2
chr3:71542577|71551139	chr3	71542577	71551139	28	17	28	19	24	37	27	28	36	hsa_circFOXP1_004	hsa_circ_0124564	-	8563	FOXP1
chr4:17963526|17974508	chr4	17963526	17974508	32	24	32	29	26	12	33	23	33	hsa_circLCORL_004	hsa_circ_0069285	-	276	LCORL
chr5:141732791|141733148	chr5	141732791	141733148	16	13	27	33	35	35	26	22	37	hsa_circTCONS_l2_00023557_002	hsa_circ_0008403	+	358	TCONS_l2_00023557
chr7:151960101|152012423	chr7	151960101	152012423	47	25	20	25	30	15	33	24	25	hsa_circMLL3_016	hsa_circ_0006784	-	910	MLL3
chr16:70294947|70296427	chr16	70294947	70296427	26	28	31	28	28	25	28	25	24	hsa_circAARS_036	hsa_circ_0003438	-	293	AARS
chr2:29129326|29137074	chr2	29129326	29137074	26	24	25	22	36	19	28	28	35	hsa_circWDR43_008	hsa_circ_0002025	+	383	WDR43
chr5:176370336|176378578	chr5	176370336	176378578	26	18	21	26	24	32	35	21	40	hsa_circUIMC1_018	hsa_circ_0004490	-	258	UIMC1
chr1:205238078|205239012	chr1	205238078	205239012	18	42	22	30	17	18	30	37	28	hsa_circTMCC2_001	hsa_circ_0003344	+	935	TMCC2
chr10:24669798|24673352	chr10	24669798	24673352	29	28	31	36	35	16	14	30	23	hsa_circKIAA1217_003	hsa_circ_0093345	+	3555	KIAA1217
chr10:74468041|74475660	chr10	74468041	74475660	17	21	24	20	39	36	32	27	26	hsa_circMCU_002	hsa_circ_0000246	+	7620	MCU
chr16:68300496|68309152	chr16	68300496	68309152	30	25	29	25	20	29	33	22	29	hsa_circSLC7A6_006	hsa_circ_0005623	+	775	SLC7A6
chr3:51575605|51624575	chr3	51575605	51624575	30	24	14	21	30	42	20	32	29	hsa_circRAD54L2_005	hsa_circ_0065921	+	264	RAD54L2
chr3:51575605|51624575	chr3	51575605	51624575	30	24	14	21	30	42	20	32	29	hsa_circRAD54L2_007	hsa_circ_0006909	+	255	RAD54L2
chr5:21491430|21495291	chr5	21491430	21495291	23	0	38	36	28	43	29	22	23	hsa_circGUSBP1_004	hsa_circ_0072023	+	273	GUSBP1
chr7:30661009|30662078	chr7	30661009	30662078	15	28	24	29	33	25	29	37	22	hsa_circGARS_018	hsa_circ_0009000	+	254	GARS
chr9:126519982|126641300	chr9	126519982	126641300	14	19	19	35	27	32	27	32	37	hsa_circDENND1A_008	hsa_circ_0002544	-	285	DENND1A
chr12:42768665|42792796	chr12	42768665	42792796	23	24	40	25	36	16	23	23	31	hsa_circPPHLN1_014	hsa_circ_0003961	+	610	PPHLN1
chr15:90760671|90763123	chr15	90760671	90763123	31	26	17	29	25	33	27	23	30	hsa_circSEMA4B_004	hsa_circ_0036763	+	326	SEMA4B
chr2:20507739|20527139	chr2	20507739	20527139	24	24	27	27	31	29	23	16	40	hsa_circPUM2_014	hsa_circ_0052868	-	909	PUM2
chr2:20507739|20527139	chr2	20507739	20527139	24	24	27	27	31	29	23	16	40	hsa_circPUM2_022	hsa_circ_0052867	-	901	PUM2
chr3:129546646|129551669	chr3	129546646	129551669	36	33	32	25	18	20	34	18	25	hsa_circTMCC1_026	hsa_circ_0067323	-	759	TMCC1
chr3:197557641|197566268	chr3	197557641	197566268	17	18	23	29	29	28	31	28	38	hsa_circLRCH3_031	hsa_circ_0006040	+	441	LRCH3
chr8:141840571|141900868	chr8	141840571	141900868	35	24	15	27	37	21	31	19	32	hsa_circPTK2_023	hsa_circ_0007786	-	680	PTK2
chr11:47444125|47444524	chr11	47444125	47444524	21	27	15	29	41	30	29	24	24	hsa_circPSMC3_011	hsa_circ_0006723	-	293	PSMC3
chr11:9225207|9229179	chr11	9225207	9229179	32	26	30	24	32	22	23	23	28	hsa_circDENND5A_002	hsa_circ_0004099	-	840	DENND5A
chr11:9451221|9452550	chr11	9451221	9452550	38	31	30	14	23	33	21	19	31	hsa_circIPO7_042	hsa_circ_0005092	+	290	IPO7
chr12:70671912|70713144	chr12	70671912	70713144	13	33	14	28	25	23	46	33	25	hsa_circCNOT2_006	hsa_circ_0027545	+	557	CNOT2
chr12:70671912|70713144	chr12	70671912	70713144	13	33	14	28	25	23	46	33	25	hsa_circCNOT2_010	hsa_circ_0099139	+	555	CNOT2
chr14:24735636|24737825	chr14	24735636	24737825	36	20	31	28	27	26	23	29	20	hsa_circRABGGTA_013	hsa_circ_0007750	-	655	RABGGTA
chr19:40761065|40771258	chr19	40761065	40771258	26	24	24	26	34	27	34	26	19	hsa_circAKT2_003	hsa_circ_0008719	-	371	AKT2
chr22:22153301|22162135	chr22	22153301	22162135	24	26	30	18	24	27	28	18	45	hsa_circMAPK1_004	hsa_circ_0004872	-	490	MAPK1
chr4:37633007|37636745	chr4	37633007	37636745	19	28	22	25	34	33	36	26	17	hsa_circRELL1_007	hsa_circ_0002194	-	376	RELL1
chr2:45925080|45928663	chr2	45925080	45928663	25	22	13	28	35	24	27	46	19	hsa_circPRKCE_007	hsa_circ_0000998	+	3584	PRKCE
chr6:163876311|163899928	chr6	163876311	163899928	25	18	20	29	28	28	22	38	31	hsa_circQKI_005	hsa_circ_0005328	+	260	QKI
chr9:111812563|111826847	chr9	111812563	111826847	34	27	17	33	24	26	34	22	22	hsa_circC9orf5_055	hsa_circ_0003965	-	591	C9orf5
chr1:29481208|29481422	chr1	29481208	29481422	27	22	35	26	35	29	18	27	19	hsa_circSRSF4_006	hsa_circ_0006602	-	215	SRSF4
chr1:40319642|40323089	chr1	40319642	40323089	39	36	26	21	23	19	27	25	22	hsa_circTRIT1_004	hsa_circ_0000057	-	240	TRIT1
chr16:57197913|57207781	chr16	57197913	57207781	44	26	26	25	21	31	30	17	18	hsa_circFAM192A_003	hsa_circ_0006886	-	562	FAM192A
chr2:53941521|53943880	chr2	53941521	53943880	27	23	34	34	31	26	18	22	23	hsa_circASB3_020	hsa_circ_0003959	-	376	ASB3
chr3:98600384|98600611	chr3	98600384	98600611	52	35	49	23	16	14	14	20	15	hsa_circDCBLD2_001	hsa_circ_0004968	-	228	DCBLD2
chr11:8248522|8252051	chr11	8248522	8252051	26	14	28	17	24	30	43	30	25	hsa_circLMO1_001	hsa_circ_0021087	-	340	LMO1
chr16:67070542|67116211	chr16	67070542	67116211	27	19	22	19	35	23	32	27	33	hsa_circCBFB_004	hsa_circ_0006482	+	330	CBFB
chr17:62515439|62519013	chr17	62515439	62519013	11	9	13	27	34	33	27	52	31	hsa_circCEP95_010	hsa_circ_0045306	+	436	CEP95
chr7:73114708|73115261	chr7	73114708	73115261	20	20	12	32	25	34	40	35	19	hsa_circSTX1A_009	hsa_circ_0009012	-	309	STX1A
chr12:28458582|28460682	chr12	28458582	28460682	33	25	26	17	38	25	21	18	33	hsa_circCCDC91_012	hsa_circ_0007723	+	467	CCDC91
chr2:44145164|44153100	chr2	44145164	44153100	25	17	19	21	36	28	36	28	26	hsa_circLRPPRC_077	hsa_circ_0054348	-	412	LRPPRC
chr3:14485132|14489324	chr3	14485132	14489324	25	28	22	22	31	19	37	30	22	hsa_circSLC6A6_004	hsa_circ_0004705	+	610	SLC6A6
chr3:58062773|58067503	chr3	58062773	58067503	25	23	18	30	30	22	31	28	29	hsa_circFLNB_004	hsa_circ_0066290	+	495	FLNB
chr11:119144578|119145663	chr11	119144578	119145663	23	15	15	27	45	24	30	20	36	hsa_circCBL_011	hsa_circ_0000362	+	279	CBL
chr11:77336008|77340944	chr11	77336008	77340944	14	23	24	22	34	29	39	25	25	hsa_circCLNS1A_005	hsa_circ_0004593	-	347	CLNS1A
chr14:69583083|69589077	chr14	69583083	69589077	25	22	19	26	26	18	44	29	26	hsa_circDCAF5_003	hsa_circ_0007392	-	451	DCAF5
chr2:215632206|215646233	chr2	215632206	215646233	41	34	50	29	13	14	15	20	19	hsa_circBARD1_018	hsa_circ_0001098	-	1204	BARD1
chr6:167435897|167447459	chr6	167435897	167447459	27	20	28	22	22	29	31	34	22	hsa_circFGFR1OP_008	hsa_circ_0004558	+	546	FGFR1OP
chr1:185183639|185200840	chr1	185183639	185200840	31	21	20	18	32	27	30	19	36	hsa_circSWT1_037	hsa_circ_0004689	+	469	SWT1
chr2:219520873|219521186	chr2	219520873	219521186	19	29	28	32	34	22	20	24	26	hsa_circZNF142_005	hsa_circ_0007648	-	314	ZNF142
chr5:49698120|49707217	chr5	49698120	49707217	47	32	37	31	20	18	16	10	23	hsa_circEMB_002	hsa_circ_0072428	-	715	EMB
chr5:6604251|6605521	chr5	6604251	6605521	20	10	18	22	41	27	38	30	28	hsa_circNSUN2_025	hsa_circ_0001466	-	356	NSUN2
chr6:52935855|52941341	chr6	52935855	52941341	19	18	29	29	27	33	39	18	22	hsa_circFBXO9_001	hsa_circ_0003700	+	304	FBXO9
chr6:52935855|52941341	chr6	52935855	52941341	19	18	29	29	27	33	39	18	22	hsa_circFBXO9_003	hsa_circ_0131909	+	300	FBXO9
chr9:134312007|134314448	chr9	134312007	134314448	16	20	19	26	31	28	38	25	31	hsa_circPRRC2B_019	hsa_circ_0005871	+	176	PRRC2B
chr10:31661947|31676727	chr10	31661947	31676727	18	20	35	27	20	29	32	26	26	hsa_circZEB1_014	hsa_circ_0003793	+	14781	ZEB1
chr10:70246901|70266475	chr10	70246901	70266475	20	19	18	18	25	29	32	30	42	hsa_circSLC25A16_007	hsa_circ_0007778	-	619	SLC25A16
chr13:103275227|103280274	chr13	103275227	103280274	37	23	24	14	32	19	22	25	37	hsa_circTPP2_010	hsa_circ_0008881	+	396	TPP2
chr2:144966170|144969146	chr2	144966170	144969146	29	34	20	16	28	32	30	14	30	hsa_circGTDC1_009	hsa_circ_0001072	-	267	GTDC1
chr22:22160139|22162135	chr22	22160139	22162135	35	21	33	24	28	13	27	32	20	hsa_circMAPK1_003	hsa_circ_0008870	-	373	MAPK1
chr4:1221987|1235307	chr4	1221987	1235307	21	25	22	21	25	25	46	18	30	hsa_circCTBP1_002	hsa_circ_0007149	-	495	CTBP1
chr9:14639894|14662324	chr9	14639894	14662324	27	25	21	22	37	33	26	21	21	hsa_circZDHHC21_007	hsa_circ_0138312	-	368	ZDHHC21
chr9:88284400|88327481	chr9	88284400	88327481	23	8	23	42	31	29	36	20	21	hsa_circAGTPBP1_006	hsa_circ_0087391	-	695	AGTPBP1
chr1:10155519|10165802	chr1	10155519	10165802	18	23	31	20	24	24	20	28	44	hsa_circUBE4B_004	hsa_circ_0005199	+	598	UBE4B
chr19:39408364|39409453	chr19	39408364	39409453	30	26	22	24	39	23	25	23	20	hsa_circSARS2_006	hsa_circ_0050954	-	401	SARS2
chr1:171492360|171496983	chr1	171492360	171496983	21	24	23	21	36	28	20	33	25	hsa_circPRRC2C_020	hsa_circ_0003644	+	421	PRRC2C
chr1:44386076|44386600	chr1	44386076	44386600	30	17	30	25	22	18	26	31	32	hsa_circST3GAL3_014	hsa_circ_0006595	+	294	ST3GAL3
chr10:5815805|5842668	chr10	5815805	5842668	31	21	38	40	11	29	23	18	20	hsa_circGDI2_009	hsa_circ_0017586	-	774	GDI2
chr12:69983265|69985939	chr12	69983265	69985939	42	18	34	22	18	26	18	22	31	hsa_circCCT2_007	hsa_circ_0000418	+	304	CCT2
chr16:48381418|48382201	chr16	48381418	48382201	35	12	26	37	23	23	30	20	25	hsa_circLONP2_033	hsa_circ_0005813	+	399	LONP2
chr17:49067811|49075978	chr17	49067811	49075978	31	25	22	34	35	25	30	22	7	hsa_circSPAG9_021	hsa_circ_0044647	-	953	SPAG9
chr2:36623757|36706837	chr2	36623757	36706837	47	40	34	26	14	24	18	10	18	hsa_circCRIM1_024	hsa_circ_0002348	+	1041	CRIM1
chr3:110830877|110845182	chr3	110830877	110845182	24	22	32	30	27	34	18	21	23	hsa_circPVRL3_007	hsa_circ_0066776	+	909	PVRL3
chr1:175996708|176015460	chr1	175996708	176015460	35	27	21	27	38	23	28	12	19	hsa_circRFWD2_060	hsa_circ_0015359	-	452	RFWD2
chr1:24140680|24147083	chr1	24140680	24147083	30	23	13	33	32	27	29	21	22	hsa_circHMGCL_002	hsa_circ_0003757	-	437	HMGCL
chr10:96201653|96234540	chr10	96201653	96234540	18	22	24	27	32	19	23	33	32	hsa_circTBC1D12_006	hsa_circ_0008874	+	240	TBC1D12
chr15:76146727|76175765	chr15	76146727	76175765	20	27	23	34	20	27	21	28	30	hsa_circUBE2Q2_005	hsa_circ_0036372	+	704	UBE2Q2
chr2:61340905|61345251	chr2	61340905	61345251	37	20	34	17	23	31	25	23	20	hsa_circKIAA1841_039	hsa_circ_0001014	+	2493	KIAA1841
chr20:21319682|21324846	chr20	21319682	21324846	26	20	15	29	22	36	20	37	25	hsa_circXRN2_028	hsa_circ_0001134	+	296	XRN2
chr9:14146688|14155892	chr9	14146688	14155892	26	26	11	22	37	26	22	32	28	hsa_circNFIB_013	hsa_circ_0086375	-	309	NFIB
chrX:106331666|106332069	chrX	106331666	106332069	27	16	30	27	26	15	36	30	23	hsa_circRBM41_003	hsa_circ_0002995	-	404	RBM41
chr10:126727566|126811437	chr10	126727566	126811437	21	23	24	38	20	27	32	20	24	hsa_circCTBP2_007	hsa_circ_0002545	-	12038	CTBP2
chr14:81329101|81372425	chr14	81329101	81372425	26	33	17	19	31	30	32	16	25	hsa_circCEP128_007	hsa_circ_0002499	-	528	CEP128
chr17:49294695|49302570	chr17	49294695	49302570	24	24	23	27	26	25	41	15	24	hsa_circMBTD1_003	hsa_circ_0003871	-	534	MBTD1
chr20:33057853|33069011	chr20	33057853	33069011	38	23	21	31	24	26	22	21	23	hsa_circITCH_051	hsa_circ_0005868	+	669	ITCH
chr7:100417179|100417918	chr7	100417179	100417918	27	29	12	24	20	38	31	32	16	hsa_circEPHB4_004	hsa_circ_0081534	-	489	EPHB4
chr15:76576098|76585041	chr15	76576098	76585041	24	21	29	25	32	29	22	22	24	hsa_circETFA_018	hsa_circ_0005036	-	547	ETFA
chr18:19371335|19383975	chr18	19371335	19383975	25	23	37	19	31	30	25	20	18	hsa_circMIB1_036	hsa_circ_0108045	+	571	MIB1
chr4:106345353|106377902	chr4	106345353	106377902	31	27	33	21	24	16	24	20	32	hsa_circPPA2_007	hsa_circ_0001434	-	498	PPA2
chr4:52729603|52752804	chr4	52729603	52752804	20	13	13	26	33	22	32	29	40	hsa_circDCUN1D4_012	hsa_circ_0007928	+	389	DCUN1D4
chr9:137716446|137717750	chr9	137716446	137717750	21	17	18	26	30	48	14	28	26	hsa_circCOL5A1_051	hsa_circ_0003596	+	369	COL5A1
chr9:86292642|86301070	chr9	86292642	86301070	37	33	23	19	29	23	24	15	25	hsa_circUBQLN1_005	hsa_circ_0003715	-	925	UBQLN1
chr1:4771960|4772759	chr1	4771960	4772759	48	15	28	19	23	24	29	27	14	hsa_circAJAP1_001	hsa_circ_0009438	+	800	AJAP1
chr11:94528177|94533477	chr11	94528177	94533477	31	20	32	26	24	26	28	21	19	hsa_circAMOTL1_001	hsa_circ_0000350	+	1072	AMOTL1
chr17:26490569|26499644	chr17	26490569	26499644	11	26	37	38	29	18	24	29	15	hsa_circNLK_010	hsa_circ_0003638	+	398	NLK
chr2:168869144|168986268	chr2	168869144	168986268	14	16	10	32	19	28	51	24	33	hsa_circSTK39_024	hsa_circ_0002787	-	524	STK39
chr20:32207323|32211102	chr20	32207323	32211102	15	21	15	29	29	28	18	34	38	hsa_circCBFA2T2_007	hsa_circ_0003426	+	272	CBFA2T2
chr5:64747302|64769779	chr5	64747302	64769779	39	18	35	26	30	14	20	16	29	hsa_circADAMTS6_004	hsa_circ_0072688	-	1352	ADAMTS6
chr6:34614378|34622556	chr6	34614378	34622556	19	20	18	32	29	28	29	26	26	hsa_circC6orf106_003	hsa_circ_0131642	-	353	C6orf106
chr7:3658712|3681737	chr7	3658712	3681737	27	26	27	28	26	21	22	25	25	hsa_circSDK1_006	hsa_circ_0134225	+	415	SDK1
chr10:96005703|96006378	chr10	96005703	96006378	31	33	33	18	28	20	30	17	16	hsa_circPLCE1_005	hsa_circ_0019225	+	676	PLCE1
chr11:66526514|66529921	chr11	66526514	66529921	28	24	17	23	24	28	30	30	22	hsa_circC11orf80_009	hsa_circ_0096217	+	426	C11orf80
chr9:33953283|33973235	chr9	33953283	33973235	30	28	22	16	25	23	45	19	18	hsa_circUBAP2_046	hsa_circ_0003141	-	536	UBAP2
chr10:94653106|94659401	chr10	94653106	94659401	37	25	23	20	18	33	19	24	26	hsa_circEXOC6_007	hsa_circ_0019170	+	357	EXOC6
chr11:117030650|117034608	chr11	117030650	117034608	28	15	19	33	20	29	36	19	26	hsa_circPAFAH1B2_010	hsa_circ_0004962	+	330	PAFAH1B2
chr8:71071740|71075089	chr8	71071740	71075089	17	19	33	21	34	32	15	22	32	hsa_circNCOA2_013	hsa_circ_0001810	-	292	NCOA2
chr1:32502511|32504220	chr1	32502511	32504220	37	27	20	20	26	28	26	20	20	hsa_circKHDRBS1_010	hsa_circ_0007231	+	404	KHDRBS1
chr1:42730786|42744455	chr1	42730786	42744455	24	23	16	26	43	23	22	32	15	hsa_circFOXJ3_009	hsa_circ_0113379	-	512	FOXJ3
chr10:126628943|126631876	chr10	126628943	126631876	23	28	22	28	20	21	25	19	38	hsa_circZRANB1_002	hsa_circ_0006545	+	2934	ZRANB1
chr10:126727566|126799662	chr10	126727566	126799662	19	19	23	15	30	23	23	19	53	hsa_circCTBP2_010	hsa_circ_0005418	-	263	CTBP2
chr16:74493580|74497377	chr16	74493580	74497377	18	14	20	34	25	26	33	26	28	hsa_circGLG1_025	hsa_circ_0003315	-	477	GLG1
chr17:80085568|80092070	chr17	80085568	80092070	16	24	27	33	23	40	26	17	18	hsa_circCCDC57_017	hsa_circ_0107792	-	444	CCDC57
chr2:26022254|26029206	chr2	26022254	26029206	27	27	26	23	37	24	17	28	15	hsa_circASXL2_003	hsa_circ_0004476	-	260	ASXL2
chr2:37543380|37544322	chr2	37543380	37544322	42	18	29	28	16	15	19	19	38	hsa_circPRKD3_001	hsa_circ_0000992	-	943	PRKD3
chr4:25334805|25335610	chr4	25334805	25335610	31	23	31	22	21	9	36	25	26	hsa_circZCCHC4_003	hsa_circ_0001398	+	357	ZCCHC4
chr4:148860976|148887990	chr4	148860976	148887990	26	33	20	38	21	13	17	30	25	hsa_circARHGAP10_034	hsa_circ_0007265	+	488	ARHGAP10
chr8:22054193|22054933	chr8	22054193	22054933	17	21	27	29	19	28	31	26	25	hsa_circBMP1_007	hsa_circ_0002075	+	342	BMP1
chr9:33886879|33900269	chr9	33886879	33900269	29	15	20	19	25	25	36	28	26	hsa_circUBE2R2_004	hsa_circ_0003624	+	185	UBE2R2
chr12:22796697|22826594	chr12	22796697	22826594	30	35	24	29	15	13	28	25	23	hsa_circETNK1_001	hsa_circ_0008664	+	789	ETNK1
chr19:34942886|34955036	chr19	34942886	34955036	20	13	27	28	25	23	26	22	38	hsa_circUBA2_056	hsa_circ_0008813	+	733	UBA2
chr2:174819601|174820960	chr2	174819601	174820960	31	17	35	30	24	24	21	23	17	hsa_circSP3_001	hsa_circ_0002642	-	1360	SP3
chr20:54956489|54961589	chr20	54956489	54961589	42	28	19	24	26	19	26	21	17	hsa_circAURKA_005	hsa_circ_0008777	-	663	AURKA
chr4:128995615|128999117	chr4	128995615	128999117	29	19	31	16	24	29	25	18	31	hsa_circLARP1B_003	hsa_circ_0001438	+	294	LARP1B
chr7:1976323|2041756	chr7	1976323	2041756	25	19	21	24	26	17	52	17	21	hsa_circMAD1L1_024	hsa_circ_0133921	-	448	MAD1L1
chr10:70246901|70253327	chr10	70246901	70253327	15	13	13	33	35	19	38	33	22	hsa_circSLC25A16_013	hsa_circ_0003459	-	421	SLC25A16
chr15:41648237|41669502	chr15	41648237	41669502	28	29	24	18	25	19	26	21	31	hsa_circNUSAP1_007	hsa_circ_0008346	+	784	NUSAP1
chr2:71623271|71645769	chr2	71623271	71645769	31	24	36	27	20	34	15	14	20	hsa_circZNF638_027	hsa_circ_0055151	+	922	ZNF638
chr20:34300941|34313077	chr20	34300941	34313077	26	19	29	19	32	20	34	21	21	hsa_circRBM39_021	hsa_circ_0008143	-	758	RBM39
chr7:104678573|104681470	chr7	104678573	104681470	15	20	10	21	31	23	27	36	38	hsa_circMLL5_002	hsa_circ_0007395	+	259	MLL5
chr7:105099615|105105861	chr7	105099615	105105861	25	36	22	21	29	30	14	23	21	hsa_circPUS7_044	hsa_circ_0008628	-	324	PUS7
chr9:128419930|128434922	chr9	128419930	128434922	45	32	41	22	22	18	18	5	18	hsa_circMAPKAP1_004	hsa_circ_0001890	-	567	MAPKAP1
chr9:128419930|128434922	chr9	128419930	128434922	45	32	41	22	22	18	18	5	18	hsa_circMAPKAP1_009	hsa_circ_0137985	-	567	MAPKAP1
chrX:80064512|80064803	chrX	80064512	80064803	19	15	27	25	27	31	33	19	25	hsa_circBRWD3_001	hsa_circ_0091178	-	89	BRWD3
chr1:179972309|179975702	chr1	179972309	179975702	31	17	20	22	27	29	24	22	28	hsa_circCEP350_022	hsa_circ_0003942	+	228	CEP350
chr1:227192695|227204751	chr1	227192695	227204751	18	30	28	20	32	27	20	20	25	hsa_circCDC42BPA_072	hsa_circ_0016733	-	360	CDC42BPA
chr17:27248706|27254081	chr17	27248706	27254081	13	23	22	24	46	19	23	25	25	hsa_circPHF12_005	hsa_circ_0008542	-	588	PHF12
chr19:34921481|34925873	chr19	34921481	34925873	31	23	23	27	25	29	22	22	18	hsa_circUBA2_006	hsa_circ_0005325	+	321	UBA2
chr22:41277774|41278181	chr22	41277774	41278181	30	14	21	16	24	38	27	31	19	hsa_circXPNPEP3_005	hsa_circ_0008360	+	408	XPNPEP3
chr3:51575514|51586079	chr3	51575514	51586079	20	17	32	20	29	22	42	22	16	hsa_circRAD54L2_001	hsa_circ_0001306	+	10566	RAD54L2
chr7:1937836|1976533	chr7	1937836	1976533	24	18	21	29	34	26	28	23	17	hsa_circMAD1L1_028	hsa_circ_0079136	-	402	MAD1L1
chr9:140705913|140712590	chr9	140705913	140712590	26	31	32	19	28	17	19	34	14	hsa_circEHMT1_069	hsa_circ_0001906	+	828	EHMT1
chr9:33948372|33956144	chr9	33948372	33956144	38	26	20	16	22	25	15	21	37	hsa_circUBAP2_066	hsa_circ_0007367	-	472	UBAP2
chr16:68155890|68160513	chr16	68155890	68160513	25	25	29	20	27	26	23	15	29	hsa_circNFATC3_004	hsa_circ_0000711	+	1298	NFATC3
chr17:80842021|80858607	chr17	80842021	80858607	11	15	22	32	20	23	39	31	26	hsa_circTBCD_101	hsa_circ_0007781	+	255	TBCD
chr19:50902105|50902741	chr19	50902105	50902741	35	17	26	23	35	30	22	16	15	hsa_circPOLD1_002	hsa_circ_0052011	+	320	POLD1
chr19:50902105|50902741	chr19	50902105	50902741	35	17	26	23	35	30	22	16	15	hsa_circPOLD1_003	hsa_circ_0052012	+	317	POLD1
chr3:126445921|126452065	chr3	126445921	126452065	19	18	23	17	25	27	29	33	28	hsa_circCHCHD6_002	hsa_circ_0003181	+	324	CHCHD6
chr6:158850768|158873300	chr6	158850768	158873300	28	30	10	15	30	27	30	24	25	hsa_circTULP4_015	hsa_circ_0002987	+	478	TULP4
chr1:213302870|213349835	chr1	213302870	213349835	22	14	16	24	23	19	39	38	23	hsa_circRPS6KC1_026	hsa_circ_0007772	+	572	RPS6KC1
chr1:44750507|44785416	chr1	44750507	44785416	28	18	24	20	20	33	28	27	20	hsa_circERI3_020	hsa_circ_0005716	-	342	ERI3
chr12:117423011|117426674	chr12	117423011	117426674	31	29	19	19	22	23	19	30	26	hsa_circFBXW8_020	hsa_circ_0006150	+	404	FBXW8
chr17:18110129|18111689	chr17	18110129	18111689	17	19	30	25	33	25	31	22	16	hsa_circALKBH5_003	hsa_circ_0004142	+	313	ALKBH5
chr5:142779221|142780417	chr5	142779221	142780417	19	18	16	31	29	39	16	21	29	hsa_circNR3C1_002	hsa_circ_0001543	-	1197	NR3C1
chr10:12123471|12143180	chr10	12123471	12143180	27	26	19	23	42	25	23	16	16	hsa_circDHTKD1_012	hsa_circ_0017728	+	1742	DHTKD1
chr14:23419523|23421892	chr14	23419523	23421892	27	18	16	32	20	29	21	34	20	hsa_circHAUS4_003	hsa_circ_0005663	-	507	HAUS4
chr16:30740287|30740893	chr16	30740287	30740893	33	21	17	17	24	25	28	22	30	hsa_circSRCAP_039	hsa_circ_0006127	+	469	SRCAP
chr2:10281981|10282502	chr2	10281981	10282502	27	20	30	24	21	29	26	23	17	hsa_circC2orf48_001	hsa_circ_0005520	+	222	C2orf48
chr2:44931422|44942492	chr2	44931422	44942492	16	33	20	19	19	25	25	29	31	hsa_circCAMKMT_008	hsa_circ_0006530	+	247	CAMKMT
chr3:27453133|27465643	chr3	27453133	27465643	22	31	21	30	21	25	28	22	17	hsa_circSLC4A7_026	hsa_circ_0002901	-	616	SLC4A7
chr7:14647059|14712652	chr7	14647059	14712652	19	19	19	20	20	38	32	29	21	hsa_circDGKB_015	hsa_circ_0133628	-	401	DGKB
chr1:31465237|31479949	chr1	31465237	31479949	22	27	26	30	23	24	21	24	19	hsa_circPUM1_016	hsa_circ_0000044	-	726	PUM1
chr1:31465237|31479949	chr1	31465237	31479949	22	27	26	30	23	24	21	24	19	hsa_circPUM1_019	hsa_circ_0006636	-	723	PUM1
chr10:1130343|1151207	chr10	1130343	1151207	25	21	17	29	30	29	23	24	18	hsa_circWDR37_029	hsa_circ_0007796	+	707	WDR37
chr10:116719485|116734144	chr10	116719485	116734144	23	19	22	24	20	24	26	34	24	hsa_circTRUB1_005	hsa_circ_0020091	+	352	TRUB1
chr2:173435454|173460751	chr2	173435454	173460751	23	15	10	33	25	25	29	24	32	hsa_circPDK1_025	hsa_circ_0006006	+	519	PDK1
chr3:36524484|36527741	chr3	36524484	36527741	20	21	22	15	21	25	47	23	22	hsa_circSTAC_006	hsa_circ_0064809	+	299	STAC
chr4:183812556|183836728	chr4	183812556	183836728	21	21	18	33	29	32	20	21	21	hsa_circDCTD_003	hsa_circ_0002212	-	540	DCTD
chr10:126370176|126384781	chr10	126370176	126384781	18	21	17	13	23	30	39	27	27	hsa_circFAM53B_015	hsa_circ_0003570	-	828	FAM53B
chr10:5741488|5756170	chr10	5741488	5756170	30	18	16	20	19	30	32	24	26	hsa_circFAM208B_003	hsa_circ_0000209	+	14683	FAM208B
chr10:80961341|80976031	chr10	80961341	80976031	21	16	18	26	28	35	31	19	21	hsa_circZMIZ1_011	hsa_circ_0003605	+	329	ZMIZ1
chr19:48229069|48229481	chr19	48229069	48229481	22	28	18	30	28	20	21	25	23	hsa_circEHD2_007	hsa_circ_0003146	+	413	EHD2
chr2:209209835|209212747	chr2	209209835	209212747	20	21	20	30	27	24	27	25	21	hsa_circPIKFYVE_034	hsa_circ_0001097	+	347	PIKFYVE
chr20:10536879|10541468	chr20	10536879	10541468	14	18	17	21	27	20	32	25	41	hsa_circC20orf94_002	hsa_circ_0005704	+	211	C20orf94
chr21:38792601|38828610	chr21	38792601	38828610	20	16	12	27	29	17	35	31	28	hsa_circDYRK1A_010	hsa_circ_0001191	+	36010	DYRK1A
chr22:38890635|38897285	chr22	38890635	38897285	20	23	30	20	31	23	22	24	22	hsa_circDDX17_007	hsa_circ_0002211	-	927	DDX17
chr5:132426885|132428481	chr5	132426885	132428481	28	25	17	23	21	22	25	31	23	hsa_circHSPA4_023	hsa_circ_0001531	+	272	HSPA4
chr7:66262361|66270383	chr7	66262361	66270383	24	12	20	19	32	25	30	32	21	hsa_circRABGEF1_014	hsa_circ_0007992	+	482	RABGEF1
chr1:180366651|180382606	chr1	180366651	180382606	14	18	15	28	15	19	29	44	32	hsa_circACBD6_006	hsa_circ_0009175	-	196	ACBD6
chr11:120346049|120348235	chr11	120346049	120348235	19	18	22	22	31	20	27	22	33	hsa_circARHGEF12_074	hsa_circ_0002955	+	423	ARHGEF12
chr15:63845914|63855207	chr15	63845914	63855207	21	28	40	22	28	28	13	17	17	hsa_circUSP3_028	hsa_circ_0008153	+	477	USP3
chr18:6301902|6312055	chr18	6301902	6312055	37	30	29	19	24	19	18	21	17	hsa_circL3MBTL4_004	hsa_circ_0108802	-	217	L3MBTL4
chr21:34804484|34805178	chr21	34804484	34805178	24	27	13	29	31	29	20	19	22	hsa_circIFNGR2_017	hsa_circ_0001185	+	318	IFNGR2
chr7:151917608|151935911	chr7	151917608	151935911	22	23	19	33	31	21	23	16	26	hsa_circMLL3_077	hsa_circ_0002810	-	1180	MLL3
chr9:138905045|138908275	chr9	138905045	138908275	19	23	19	30	36	21	22	29	15	hsa_circNACC2_004	hsa_circ_0089513	-	369	NACC2
chr1:235643370|235659618	chr1	235643370	235659618	24	14	17	15	35	17	36	31	24	hsa_circB3GALNT2_003	hsa_circ_0017073	-	2019	B3GALNT2
chr10:4872867|4951798	chr10	4872867	4951798	32	20	19	18	29	18	41	10	26	hsa_circAKR1E2_012	hsa_circ_0093689	+	63000	AKR1E2
chr3:133876965|133914026	chr3	133876965	133914026	37	10	25	23	23	18	33	25	19	hsa_circRYK_017	hsa_circ_0003113	-	1077	RYK
chr3:133876965|133914026	chr3	133876965	133914026	37	10	25	23	23	18	33	25	19	hsa_circRYK_019	hsa_circ_0122001	-	1071	RYK
chr5:180668492|180669345	chr5	180668492	180669345	25	14	26	25	29	24	24	26	20	hsa_circGNB2L1_014	hsa_circ_0075402	-	320	GNB2L1
chr5:180668492|180669345	chr5	180668492	180669345	25	14	26	25	29	24	24	26	20	hsa_circGNB2L1_020	hsa_circ_0128764	-	320	GNB2L1
chr6:42559889|42562042	chr6	42559889	42562042	22	19	24	27	24	17	23	39	18	hsa_circUBR2_010	hsa_circ_0001603	+	193	UBR2
chr8:100286426|100287482	chr8	100286426	100287482	16	14	21	31	22	31	23	21	34	hsa_circVPS13B_040	hsa_circ_0004366	+	309	VPS13B
chr1:31532051|31532424	chr1	31532051	31532424	16	23	12	24	37	15	41	25	19	hsa_circPUM1_004	hsa_circ_0000045	-	374	PUM1
chr2:24181171|24207701	chr2	24181171	24207701	26	14	34	24	23	21	24	21	25	hsa_circUBXN2A_004	hsa_circ_0052967	+	598	UBXN2A
chr9:88211277|88248289	chr9	88211277	88248289	23	17	21	32	29	29	28	11	22	hsa_circAGTPBP1_060	hsa_circ_0007162	-	1121	AGTPBP1
chr19:11024553|11027453	chr19	11024553	11027453	26	26	14	17	23	21	30	25	29	hsa_circCARM1_014	hsa_circ_0049356	+	351	CARM1
chr2:240929491|240954277	chr2	240929491	240954277	30	16	16	27	25	24	23	19	31	hsa_circNDUFA10_015	hsa_circ_0001119	-	452	NDUFA10
chr3:47762156|47787483	chr3	47762156	47787483	20	13	18	44	22	21	20	35	18	hsa_circSMARCC1_026	hsa_circ_0065301	-	401	SMARCC1
chr5:73930509|73932323	chr5	73930509	73932323	42	29	24	10	22	28	16	22	18	hsa_circENC1_004	hsa_circ_0006859	-	1815	ENC1
chr7:77394812|77402631	chr7	77394812	77402631	15	13	10	28	22	23	35	31	34	hsa_circRSBN1L_012	hsa_circ_0134707	+	449	RSBN1L
chr8:68044186|68049838	chr8	68044186	68049838	20	15	22	25	32	28	23	21	25	hsa_circCSPP1_058	hsa_circ_0003388	+	278	CSPP1
chr9:131271155|131277918	chr9	131271155	131277918	25	24	13	28	28	24	27	18	24	hsa_circGLE1_003	hsa_circ_0002675	+	333	GLE1
chr1:215759838|215768813	chr1	215759838	215768813	28	19	19	15	26	17	29	26	31	hsa_circKCTD3_008	hsa_circ_0005521	+	307	KCTD3
chr1:246021798|246093239	chr1	246021798	246093239	19	18	24	25	24	32	29	23	16	hsa_circSMYD3_024	hsa_circ_0017289	-	545	SMYD3
chr11:122953793|122955421	chr11	122953793	122955421	26	17	28	19	27	23	39	12	19	hsa_circCLMP_003	hsa_circ_0003997	-	493	CLMP
chr12:111855923|111856681	chr12	111855923	111856681	21	12	31	54	19	25	22	20	6	hsa_circSH2B3_002	hsa_circ_0006741	+	759	SH2B3
chr16:89164999|89169167	chr16	89164999	89169167	33	21	25	24	14	25	19	19	30	hsa_circACSF3_001	hsa_circ_0006958	+	1015	ACSF3
chr19:13925329|13925679	chr19	13925329	13925679	16	15	22	29	30	24	36	18	20	hsa_circZSWIM4_005	hsa_circ_0109131	+	351	ZSWIM4
chr19:55610152|55614936	chr19	55610152	55614936	25	10	24	17	14	17	50	30	23	hsa_circPPP1R12C_004	hsa_circ_0000958	-	380	PPP1R12C
chr20:37612342|37623523	chr20	37612342	37623523	23	24	20	16	29	16	27	20	35	hsa_circDHX35_004	hsa_circ_0001158	+	395	DHX35
chr1:8555123|8674745	chr1	8555123	8674745	31	22	13	19	24	28	34	16	22	hsa_circRERE_022	hsa_circ_0009117	-	708	RERE
chr12:112371690|112381173	chr12	112371690	112381173	26	26	21	13	35	16	22	19	31	hsa_circTMEM116_015	hsa_circ_0004206	-	523	TMEM116
chr12:116674626|116675510	chr12	116674626	116675510	30	27	25	35	28	11	15	20	18	hsa_circMED13L_008	hsa_circ_0008151	-	885	MED13L
chr18:77455225|77464917	chr18	77455225	77464917	12	17	12	33	28	21	42	18	26	hsa_circCTDP1_003	hsa_circ_0006209	+	458	CTDP1
chr2:168994598|169038600	chr2	168994598	169038600	23	27	17	28	27	21	24	16	26	hsa_circSTK39_008	hsa_circ_0002029	-	766	STK39
chr2:58425714|58459247	chr2	58425714	58459247	32	24	22	18	18	17	25	28	25	hsa_circFANCL_006	hsa_circ_0003165	-	459	FANCL
chr20:40161689|40179999	chr20	40161689	40179999	16	25	33	35	25	15	16	15	29	hsa_circCHD6_006	hsa_circ_0001159	-	577	CHD6
chr20:44444180|44444552	chr20	44444180	44444552	28	31	39	20	19	16	14	20	22	hsa_circUBE2C_003	hsa_circ_0060551	+	265	UBE2C
chrX:53430498|53430825	chrX	53430498	53430825	18	28	14	24	22	21	17	28	37	hsa_circSMC1A_021	hsa_circ_0001921	-	224	SMC1A
chr1:202742246|202746222	chr1	202742246	202746222	21	13	13	33	29	25	32	23	19	hsa_circKDM5B_004	hsa_circ_0003126	-	372	KDM5B
chr1:35879573|35881315	chr1	35879573	35881315	10	17	43	27	28	19	21	21	22	hsa_circZMYM4_056	hsa_circ_0004709	+	361	ZMYM4
chr11:57258697|57259335	chr11	57258697	57259335	23	17	16	20	25	20	37	26	24	hsa_circSLC43A1_013	hsa_circ_0005204	-	322	SLC43A1
chr19:726138|736078	chr19	726138	736078	19	19	23	22	28	20	30	32	15	hsa_circPALM_003	hsa_circ_0048091	+	497	PALM
chr2:63711738|63720074	chr2	63711738	63720074	20	7	18	31	34	29	19	22	28	hsa_circWDPCP_008	hsa_circ_0005762	-	309	WDPCP
chr3:179310432|179319578	chr3	179310432	179319578	25	13	25	29	16	18	23	23	36	hsa_circMRPL47_006	hsa_circ_0005292	-	385	MRPL47
chr7:142989393|142989791	chr7	142989393	142989791	25	35	16	21	25	29	16	20	21	hsa_circCASP2_003	hsa_circ_0008612	+	250	CASP2
chr7:91924203|91936970	chr7	91924203	91936970	22	25	21	33	27	15	20	20	25	hsa_circANKIB1_003	hsa_circ_0135061	+	576	ANKIB1
chr8:48320423|48353104	chr8	48320423	48353104	26	29	23	23	25	17	36	17	12	hsa_circKIAA0146_014	hsa_circ_0002003	+	321	KIAA0146
chr9:140685300|140695436	chr9	140685300	140695436	21	5	13	37	29	32	25	24	22	hsa_circEHMT1_063	hsa_circ_0001905	+	330	EHMT1
chr1:228582438|228582953	chr1	228582438	228582953	21	19	17	22	20	25	27	29	27	hsa_circTRIM11_006	hsa_circ_0112306	-	516	TRIM11
chr1:230798887|230810870	chr1	230798887	230810870	25	33	25	15	26	17	22	24	20	hsa_circCOG2_010	hsa_circ_0016868	+	726	COG2
chr12:11187381|11199787	chr12	11187381	11199787	29	19	23	20	27	25	0	34	30	hsa_circPRH1-PRR4_008	hsa_circ_0025462	-	273	PRH1-PRR4
chr6:152650865|152653025	chr6	152650865	152653025	16	30	36	23	30	15	20	26	11	hsa_circSYNE1_022	hsa_circ_0078328	-	2161	SYNE1
chr6:16586011|16753578	chr6	16586011	16753578	24	21	20	18	28	15	34	27	20	hsa_circATXN1_013	hsa_circ_0007909	-	369	ATXN1
chr17:28003838|28030080	chr17	28003838	28030080	22	21	21	25	18	23	25	18	33	hsa_circSSH2_012	hsa_circ_0000753	-	426	SSH2
chr2:120684174|120692534	chr2	120684174	120692534	9	32	17	17	39	20	19	30	23	hsa_circPTPN4_046	hsa_circ_0056247	+	354	PTPN4
chr9:20923659|20933131	chr9	20923659	20933131	29	34	13	15	15	21	37	16	26	hsa_circKIAA1797_087	hsa_circ_0005646	+	584	KIAA1797
chr1:175956079|175958615	chr1	175956079	175958615	23	32	25	29	15	20	20	16	25	hsa_circRFWD2_064	hsa_circ_0004722	-	404	RFWD2
chr12:98921664|98931350	chr12	98921664	98931350	31	17	31	13	30	21	16	31	15	hsa_circTMPO_003	hsa_circ_0003517	+	384	TMPO
chr13:46090278|46099186	chr13	46090278	46099186	18	26	22	18	27	15	32	26	21	hsa_circCOG3_017	hsa_circ_0008937	+	421	COG3
chr17:20149239|20163607	chr17	20149239	20163607	30	28	20	24	29	18	22	15	19	hsa_circSPECC1_019	hsa_circ_0003545	+	589	SPECC1
chr2:209150450|209153542	chr2	209150450	209153542	24	19	31	20	24	22	23	28	14	hsa_circPIKFYVE_011	hsa_circ_0004920	+	298	PIKFYVE
chr3:47770515|47814426	chr3	47770515	47814426	30	29	17	25	23	27	22	7	25	hsa_circSMARCC1_011	hsa_circ_0005435	-	451	SMARCC1
chr5:170305101|170323119	chr5	170305101	170323119	27	18	21	22	28	18	25	16	30	hsa_circRANBP17_003	hsa_circ_0001554	+	471	RANBP17
chr6:136472298|136476896	chr6	136472298	136476896	12	16	17	13	26	30	39	24	28	hsa_circPDE7B_005	hsa_circ_0002198	+	329	PDE7B
chr8:131370263|131415139	chr8	131370263	131415139	17	15	28	35	37	32	10	14	17	hsa_circASAP1_006	hsa_circ_0002742	-	1238	ASAP1
chr1:169199956|169256646	chr1	169199956	169256646	19	20	21	27	19	21	27	28	22	hsa_circNME7_012	hsa_circ_0015154	-	342	NME7
chr12:2929252|2930958	chr12	2929252	2930958	25	22	18	26	31	20	23	24	15	hsa_circITFG2_009	hsa_circ_0000374	+	542	ITFG2
chr13:26974590|26975761	chr13	26974590	26975761	27	21	17	23	23	24	20	30	19	hsa_circCDK8_008	hsa_circ_0003489	+	336	CDK8
chr7:140055468|140069482	chr7	140055468	140069482	18	19	0	26	25	25	36	26	29	hsa_circSLC37A3_008	hsa_circ_0082708	-	420	SLC37A3
chr7:5778907|5781446	chr7	5778907	5781446	34	21	20	29	32	25	17	14	12	hsa_circRNF216_005	hsa_circ_0007501	-	920	RNF216
chr8:131370263|131414216	chr8	131370263	131414216	21	33	31	23	26	16	22	17	15	hsa_circASAP1_007	hsa_circ_0003691	-	315	ASAP1
chr9:80409379|80412564	chr9	80409379	80412564	20	29	30	24	21	10	19	36	15	hsa_circGNAQ_013	hsa_circ_0006459	-	259	GNAQ
chr1:155640111|155649303	chr1	155640111	155649303	12	18	27	16	28	20	31	35	16	hsa_circYY1AP1_011	hsa_circ_0110887	-	863	YY1AP1
chr1:27267948|27268309	chr1	27267948	27268309	33	23	26	13	23	19	22	24	20	hsa_circNUDC_004	hsa_circ_0003940	+	270	NUDC
chr1:38332131|38339760	chr1	38332131	38339760	26	16	27	30	17	8	27	30	22	hsa_circINPP5B_017	hsa_circ_0005807	-	531	INPP5B
chr1:44773982|44785416	chr1	44773982	44785416	29	20	19	22	18	38	24	23	10	hsa_circERI3_019	hsa_circ_0012144	-	269	ERI3
chr1:51032749|51061888	chr1	51032749	51061888	24	22	14	15	32	31	22	23	20	hsa_circFAF1_032	hsa_circ_0008197	-	524	FAF1
chr1:9991949|9995685	chr1	9991949	9995685	26	20	16	18	20	33	29	20	21	hsa_circLZIC_004	hsa_circ_0007803	-	413	LZIC
chr11:65198240|65205128	chr11	65198240	65205128	3	4	2	25	30	26	48	34	31	hsa_circ_chr11_00022	hsa_circ_0003812	+	6889	None
chr11:85707869|85712201	chr11	85707869	85712201	14	16	22	28	24	15	27	37	20	hsa_circPICALM_075	hsa_circ_0002513	-	365	PICALM
chr4:2626989|2628304	chr4	2626989	2628304	18	21	12	21	40	14	35	26	16	hsa_circFAM193A_003	hsa_circ_0008424	+	451	FAM193A
chr7:138951079|138957186	chr7	138951079	138957186	21	21	19	24	28	15	32	23	20	hsa_circUBN2_019	hsa_circ_0005594	+	320	UBN2
chr8:141828376|141889736	chr8	141828376	141889736	24	13	23	26	28	23	17	27	22	hsa_circPTK2_035	hsa_circ_0085765	-	672	PTK2
chr14:102486230|102489217	chr14	102486230	102489217	16	26	10	14	30	24	26	29	27	hsa_circDYNC1H1_150	hsa_circ_0008683	+	294	DYNC1H1
chr2:128520636|128528578	chr2	128520636	128528578	33	31	26	26	24	14	8	19	21	hsa_circWDR33_004	hsa_circ_0003192	-	747	WDR33
chr4:141868808|141889027	chr4	141868808	141889027	25	18	29	21	21	24	21	24	19	hsa_circRNF150_002	hsa_circ_0071013	-	406	RNF150
chr9:97535284|97563284	chr9	97535284	97563284	34	15	28	21	28	15	32	12	17	hsa_circC9orf3_003	hsa_circ_0002191	+	567	C9orf3
chr1:211526581|211527809	chr1	211526581	211527809	7	15	18	27	23	16	35	41	19	hsa_circTRAF5_002	hsa_circ_0007234	+	277	TRAF5
chr10:13214376|13214765	chr10	13214376	13214765	28	27	16	22	22	17	20	20	29	hsa_circMCM10_003	hsa_circ_0002109	+	246	MCM10
chr11:128932175|128936763	chr11	128932175	128936763	22	20	24	21	23	26	28	20	17	hsa_circARHGAP32_018	hsa_circ_0024840	-	432	ARHGAP32
chr16:14028049|14029600	chr16	14028049	14029600	21	23	40	19	27	18	12	15	26	hsa_circERCC4_002	hsa_circ_0037935	+	709	ERCC4
chr20:40141485|40143591	chr20	40141485	40143591	24	23	19	27	24	23	30	9	22	hsa_circCHD6_014	hsa_circ_0060420	-	298	CHD6
chr4:119234356|119239711	chr4	119234356	119239711	29	21	23	26	25	25	17	17	18	hsa_circPRSS12_012	hsa_circ_0125164	-	518	PRSS12
chr4:170458960|170477246	chr4	170458960	170477246	20	23	25	23	20	25	23	21	21	hsa_circNEK1_021	hsa_circ_0003196	-	399	NEK1
chr1:39696854|39723700	chr1	39696854	39723700	16	17	11	19	32	20	24	30	31	hsa_circMACF1_005	hsa_circ_0008939	+	323	MACF1
chr1:45223228|45223812	chr1	45223228	45223812	40	41	26	12	14	18	11	18	20	hsa_circKIF2C_012	hsa_circ_0002563	+	247	KIF2C
chr11:86267595|86270865	chr11	86267595	86270865	38	37	35	22	18	13	9	11	17	hsa_circME3_004	hsa_circ_0023966	-	284	ME3
chr12:111991962|111993723	chr12	111991962	111993723	20	14	30	25	20	22	19	21	29	hsa_circATXN2_004	hsa_circ_0000439	-	97	ATXN2
chr16:21973781|21987564	chr16	21973781	21987564	22	7	10	22	30	26	32	33	18	hsa_circUQCRC2_018	hsa_circ_0005690	+	792	UQCRC2
chr16:72845476|72845937	chr16	72845476	72845937	28	8	11	17	35	33	26	24	18	hsa_circZFHX3_017	hsa_circ_0007511	-	335	ZFHX3
chr17:60106902|60112969	chr17	60106902	60112969	34	8	17	28	25	14	25	15	34	hsa_circMED13_012	hsa_circ_0045096	-	813	MED13
chr2:231940225|231951895	chr2	231940225	231951895	27	16	30	21	23	24	26	21	12	hsa_circPSMD1_008	hsa_circ_0001110	+	1002	PSMD1
chr20:3888573|3893281	chr20	3888573	3893281	30	23	22	18	27	20	16	24	20	hsa_circPANK2_004	hsa_circ_0006873	+	784	PANK2
chr3:101389974|101391057	chr3	101389974	101391057	25	31	13	16	28	17	32	13	25	hsa_circZBTB11_002	hsa_circ_0003179	-	468	ZBTB11
chr6:13228048|13230425	chr6	13228048	13230425	29	20	26	21	22	28	26	12	16	hsa_circPHACTR1_008	hsa_circ_0002268	+	405	PHACTR1
chr17:5364259|5365866	chr17	5364259	5365866	32	23	23	10	35	18	11	29	18	hsa_circDHX33_007	hsa_circ_0000740	-	399	DHX33
chr18:29691717|29704808	chr18	29691717	29704808	20	15	27	25	19	20	30	23	20	hsa_circRNF138_004	hsa_circ_0047378	+	451	RNF138
chr2:135010666|135028121	chr2	135010666	135028121	20	17	24	28	21	22	31	20	16	hsa_circMGAT5_004	hsa_circ_0002480	+	1715	MGAT5
chr21:34793787|34805178	chr21	34793787	34805178	36	21	19	24	28	17	22	19	13	hsa_circIFNGR2_012	hsa_circ_0002113	+	673	IFNGR2
chr4:6925100|6925838	chr4	6925100	6925838	25	7	35	28	33	21	15	22	13	hsa_circTBC1D14_002	hsa_circ_0001394	+	739	TBC1D14
chr4:87685746|87689129	chr4	87685746	87689129	34	15	15	33	25	17	22	20	18	hsa_circPTPN13_051	hsa_circ_0007948	+	487	PTPN13
chr5:15616092|15634573	chr5	15616092	15634573	19	19	28	26	14	20	39	17	17	hsa_circFBXL7_005	hsa_circ_0128424	+	18482	FBXL7
chr5:74109665|74137504	chr5	74109665	74137504	27	31	18	21	18	26	13	30	15	hsa_circFAM169A_006	hsa_circ_0007158	-	673	FAM169A
chr5:87516380|87541609	chr5	87516380	87541609	26	22	14	21	24	22	25	22	23	hsa_circTMEM161B_002	hsa_circ_0005476	-	5319	TMEM161B
chr6:157431606|157454341	chr6	157431606	157454341	22	19	14	21	24	25	24	30	20	hsa_circARID1B_046	hsa_circ_0006305	+	270	ARID1B
chr7:102039995|102047945	chr7	102039995	102047945	26	26	22	21	27	23	14	23	17	hsa_circLOC100630923_008	hsa_circ_0007004	+	252	LOC100630923
chr8:37727938|37735069	chr8	37727938	37735069	17	19	23	26	22	17	35	19	21	hsa_circRAB11FIP1_004	hsa_circ_0005630	-	3262	RAB11FIP1
chrY:2821950|2829687	chrY	2821950	2829687	44	41	33	20	5	8	22	11	15	hsa_circZFY_001	hsa_circ_0001953	+	662	ZFY
chr17:60111148|60112969	chr17	60111148	60112969	15	34	31	13	22	16	17	22	28	hsa_circMED13_011	hsa_circ_0004273	-	344	MED13
chr2:40655613|40657441	chr2	40655613	40657441	27	20	23	26	12	20	21	17	32	hsa_circSLC8A1_004	hsa_circ_0120060	-	1830	SLC8A1
chr2:40655613|40657441	chr2	40655613	40657441	27	20	23	26	12	20	21	17	32	hsa_circSLC8A1_005	hsa_circ_0000994	-	1832	SLC8A1
chr2:40655613|40657441	chr2	40655613	40657441	27	20	23	26	12	20	21	17	32	hsa_circSLC8A1_007	hsa_circ_0120059	-	1827	SLC8A1
chr2:40655613|40657441	chr2	40655613	40657441	27	20	23	26	12	20	21	17	32	hsa_circSLC8A1_008	hsa_circ_0005232	-	1829	SLC8A1
chr1:29362338|29365938	chr1	29362338	29365938	16	16	22	25	21	19	39	22	17	hsa_circEPB41_017	hsa_circ_0000042	+	271	EPB41
chr10:126097111|126100769	chr10	126097111	126100769	25	17	20	17	14	30	29	28	17	hsa_circOAT_001	hsa_circ_0008898	-	549	OAT
chr10:64148155|64159552	chr10	64148155	64159552	21	8	20	22	30	35	28	17	16	hsa_circZNF365_001	hsa_circ_0003658	+	485	ZNF365
chr10:93185038|93221941	chr10	93185038	93221941	31	14	25	20	27	26	18	16	20	hsa_circHECTD2_002	hsa_circ_0007168	+	462	HECTD2
chr15:43242460|43258484	chr15	43242460	43258484	31	23	25	5	22	20	35	18	18	hsa_circUBR1_084	hsa_circ_0008546	-	651	UBR1
chr16:70598968|70601439	chr16	70598968	70601439	20	16	29	15	22	22	31	17	25	hsa_circSF3B3_062	hsa_circ_0009163	+	489	SF3B3
chr16:81385188|81411307	chr16	81385188	81411307	25	16	14	25	26	23	25	28	15	hsa_circGAN_005	hsa_circ_0003857	+	1733	GAN
chr18:6263946|6312055	chr18	6263946	6312055	26	21	21	28	27	16	19	24	15	hsa_circL3MBTL4_006	hsa_circ_0000824	-	309	L3MBTL4
chr19:41758256|41762516	chr19	41758256	41762516	36	47	17	11	18	19	23	11	15	hsa_circAXL_044	hsa_circ_0003271	+	485	AXL
chr2:11905659|11907984	chr2	11905659	11907984	39	23	25	13	21	18	28	16	14	hsa_circLPIN1_002	hsa_circ_0002229	+	297	LPIN1
chr3:143704385|143708679	chr3	143704385	143708679	50	38	40	5	19	10	18	8	9	hsa_circC3orf58_002	hsa_circ_0003756	+	627	C3orf58
chr3:143704385|143708679	chr3	143704385	143708679	50	38	40	5	19	10	18	8	9	hsa_circC3orf58_003	hsa_circ_0006731	+	632	C3orf58
chr4:107216251|107230146	chr4	107216251	107230146	9	5	7	28	25	20	26	36	41	hsa_circTBCK_003	hsa_circ_0003673	-	295	TBCK
chr5:179136874|179147561	chr5	179136874	179147561	28	17	21	31	24	16	19	28	13	hsa_circCANX_022	hsa_circ_0002051	+	654	CANX
chr7:66458204|66459328	chr7	66458204	66459328	27	14	23	23	30	20	22	20	18	hsa_circSBDS_004	hsa_circ_0003203	-	331	SBDS
chr9:119976637|119977021	chr9	119976637	119977021	30	29	24	16	23	21	25	15	14	hsa_circASTN2_005	hsa_circ_0088274	-	385	ASTN2
chr1:26772807|26774151	chr1	26772807	26774151	28	20	19	18	18	21	20	17	35	hsa_circDHDDS_006	hsa_circ_0000034	+	219	DHDDS
chr12:52139687|52145377	chr12	52139687	52145377	21	17	14	26	44	21	10	16	27	hsa_circSCN8A_021	hsa_circ_0006763	+	372	SCN8A
chr17:11958206|11984847	chr17	11958206	11984847	21	0	24	36	21	18	24	20	32	hsa_circMAP2K4_003	hsa_circ_0007508	+	278	MAP2K4
chr4:139993020|139994721	chr4	139993020	139994721	13	18	16	30	22	32	22	20	23	hsa_circELF2_018	hsa_circ_0002594	-	288	ELF2
chr1:154223517|154224129	chr1	154223517	154224129	22	28	15	22	16	32	25	20	15	hsa_circUBAP2L_028	hsa_circ_0004717	+	451	UBAP2L
chr1:167741512|167745403	chr1	167741512	167745403	10	21	19	24	27	16	25	28	25	hsa_circMPZL1_008	hsa_circ_0007921	+	450	MPZL1
chr1:207989274|207990759	chr1	207989274	207990759	18	28	25	18	18	27	20	24	17	hsa_circ_chr1_00067	hsa_circ_0006827	-	1486	None
chr1:29068915|29070498	chr1	29068915	29070498	24	28	25	10	24	14	25	24	21	hsa_circYTHDF2_003	hsa_circ_0000039	+	1584	YTHDF2
chr1:82302570|82372915	chr1	82302570	82372915	27	12	13	14	40	22	28	19	20	hsa_circLPHN2_007	hsa_circ_0013048	+	387	LPHN2
chr13:96636058|96651561	chr13	96636058	96651561	26	20	28	17	20	21	16	29	18	hsa_circUGGT2_016	hsa_circ_0030632	-	432	UGGT2
chr14:51107468|51111732	chr14	51107468	51111732	20	17	24	24	20	23	29	17	21	hsa_circSAV1_008	hsa_circ_0007101	-	415	SAV1
chr17:3969741|3976050	chr17	3969741	3976050	17	17	16	22	37	21	18	24	23	hsa_circZZEF1_033	hsa_circ_0004767	-	564	ZZEF1
chr17:57076742|57094785	chr17	57076742	57094785	27	10	36	34	22	14	16	18	18	hsa_circTRIM37_075	hsa_circ_0002809	-	634	TRIM37
chr17:58700882|58725443	chr17	58700882	58725443	13	14	29	23	25	19	27	27	18	hsa_circPPM1D_002	hsa_circ_0044968	+	545	PPM1D
chr17:79563142|79575848	chr17	79563142	79575848	18	15	26	21	19	16	35	18	27	hsa_circNPLOC4_037	hsa_circ_0005221	-	685	NPLOC4
chr18:76856476|76886375	chr18	76856476	76886375	29	24	10	29	22	15	26	40	0	hsa_circATP9B_007	hsa_circ_0002485	+	548	ATP9B
chr19:31038850|31040421	chr19	31038850	31040421	39	25	26	11	17	14	29	12	22	hsa_circZNF536_011	hsa_circ_0000922	+	1572	ZNF536
chr2:171884849|171902872	chr2	171884849	171902872	22	20	17	18	24	12	28	40	14	hsa_circTLK1_021	hsa_circ_0004442	-	256	TLK1
chr2:200233328|200298237	chr2	200233328	200298237	29	39	33	19	17	9	16	17	16	hsa_circSATB2_015	hsa_circ_0003915	-	531	SATB2
chr2:9083316|9098771	chr2	9083316	9098771	19	23	12	27	27	22	16	16	33	hsa_circMBOAT2_013	hsa_circ_0007334	-	224	MBOAT2
chr11:103173822|103194718	chr11	103173822	103194718	22	21	24	14	20	15	33	23	22	hsa_circDYNC2H1_056	hsa_circ_0024143	+	944	DYNC2H1
chr11:73418465|73429935	chr11	73418465	73429935	23	22	14	17	24	29	20	26	19	hsa_circRAB6A_007	hsa_circ_0004596	-	312	RAB6A
chr11:85733410|85742653	chr11	85733410	85742653	25	21	14	15	20	26	19	20	34	hsa_circPICALM_014	hsa_circ_0023942	-	322	PICALM
chr3:61608137|61609229	chr3	61608137	61609229	25	18	12	27	28	27	19	21	17	hsa_circPTPRG_010	hsa_circ_0002134	+	1093	PTPRG
chr3:7494294|7503409	chr3	7494294	7503409	28	28	24	20	18	21	19	10	26	hsa_circGRM7_016	hsa_circ_0124614	+	341	GRM7
chr5:109049221|109065214	chr5	109049221	109065214	30	26	33	11	28	8	12	16	30	hsa_circMAN2A1_005	hsa_circ_0001519	+	572	MAN2A1
chr5:151176788|151178874	chr5	151176788	151178874	28	20	17	21	21	25	24	26	12	hsa_circG3BP1_021	hsa_circ_0006694	+	304	G3BP1
chr9:4860125|4860901	chr9	4860125	4860901	27	26	23	32	21	13	20	12	20	hsa_circRCL1_017	hsa_circ_0007592	+	777	RCL1
chr11:12785726|12785981	chr11	12785726	12785981	18	20	18	19	26	19	19	16	38	hsa_circTEAD1_004	hsa_circ_0095328	+	256	TEAD1
chr19:45766371|45769539	chr19	45766371	45769539	18	18	16	22	28	20	19	31	21	hsa_circMARK4_006	hsa_circ_0051449	+	297	MARK4
chr4:1902353|1920350	chr4	1902353	1920350	26	17	30	24	19	16	28	16	17	hsa_circWHSC1_010	hsa_circ_0004156	+	1439	WHSC1
chr4:76573823|76581054	chr4	76573823	76581054	17	6	18	30	19	30	20	30	23	hsa_circG3BP2_011	hsa_circ_0006977	-	486	G3BP2
chr7:44714010|44715748	chr7	44714010	44715748	22	18	24	25	22	15	24	21	22	hsa_circOGDH_022	hsa_circ_0001701	+	418	OGDH
chr9:91680444|91692818	chr9	91680444	91692818	25	9	19	28	28	35	31	6	12	hsa_circSHC3_007	hsa_circ_0139303	-	290	SHC3
chr17:35310186|35311207	chr17	35310186	35311207	32	28	16	20	25	18	14	16	23	hsa_circAATF_003	hsa_circ_0004751	+	549	AATF
chr19:5039847|5041262	chr19	5039847	5041262	18	17	14	24	21	26	21	28	23	hsa_circKDM4B_013	hsa_circ_0006461	+	291	KDM4B
chr2:107446522|107450602	chr2	107446522	107450602	14	14	27	26	19	31	21	19	21	hsa_circST6GAL2_009	hsa_circ_0055953	-	375	ST6GAL2
chr3:141272699|141278837	chr3	141272699	141278837	20	11	33	15	21	29	25	16	22	hsa_circRASA2_019	hsa_circ_0005372	+	336	RASA2
chr4:88005272|88012981	chr4	88005272	88012981	8	12	0	28	32	22	34	28	28	hsa_circAFF1_011	hsa_circ_0070382	+	169	AFF1
chr10:31749966|31791437	chr10	31749966	31791437	26	18	15	30	26	21	24	9	22	hsa_circZEB1_024	hsa_circ_0004907	+	426	ZEB1
chr13:77700453|77703365	chr13	77700453	77703365	20	21	21	21	39	14	30	12	13	hsa_circMYCBP2_097	hsa_circ_0000495	-	2913	MYCBP2
chr17:49048068|49064598	chr17	49048068	49064598	22	18	32	20	17	18	28	17	19	hsa_circSPAG9_044	hsa_circ_0008060	-	1076	SPAG9
chr2:120885264|120903865	chr2	120885264	120903865	21	20	29	28	23	19	11	13	27	hsa_circEPB41L5_031	hsa_circ_0056280	+	456	EPB41L5
chr2:224862832|224866639	chr2	224862832	224866639	24	25	19	21	24	19	24	13	22	hsa_circSERPINE2_001	hsa_circ_0001103	-	509	SERPINE2
chr2:242346952|242352836	chr2	242346952	242352836	18	20	19	19	19	27	24	21	24	hsa_circFARP2_015	hsa_circ_0059074	+	292	FARP2
chr2:61712903|61717911	chr2	61712903	61717911	23	15	22	20	24	24	23	13	27	hsa_circXPO1_092	hsa_circ_0005050	-	621	XPO1
chr21:29584559|29600797	chr21	29584559	29600797	24	24	21	22	23	19	33	15	10	hsa_circTCONS_l2_00017184_001	hsa_circ_0115739	-	2877	TCONS_l2_00017184
chr6:160467530|160469575	chr6	160467530	160469575	17	19	18	30	24	21	27	18	17	hsa_circIGF2R_017	hsa_circ_0131235	+	611	IGF2R
chr7:98563319|98569568	chr7	98563319	98569568	29	21	20	21	17	21	27	17	18	hsa_circTRRAP_095	hsa_circ_0081311	+	863	TRRAP
chr9:115013209|115060196	chr9	115013209	115060196	16	11	23	30	15	14	31	28	23	hsa_circPTBP3_014	hsa_circ_0003458	-	853	PTBP3
chr1:59805630|59812070	chr1	59805630	59812070	25	20	20	26	17	23	31	12	16	hsa_circFGGY_012	hsa_circ_0000076	+	264	FGGY
chr1:94360170|94367225	chr1	94360170	94367225	13	17	12	22	29	25	28	25	19	hsa_circGCLM_003	hsa_circ_0003513	-	463	GCLM
chr10:126395205|126395456	chr10	126395205	126395456	11	28	11	26	18	11	34	27	24	hsa_circFAM53B_009	hsa_circ_0005734	-	252	FAM53B
chr12:27149675|27152609	chr12	27149675	27152609	17	22	13	18	21	25	15	32	27	hsa_circTM7SF3_011	hsa_circ_0007683	-	272	TM7SF3
chr15:65266940|65275931	chr15	65266940	65275931	28	18	8	18	23	21	19	31	24	hsa_circSPG21_006	hsa_circ_0003526	-	476	SPG21
chr16:1675974|1682366	chr16	1675974	1682366	19	22	19	12	33	29	19	20	17	hsa_circCRAMP1L_003	hsa_circ_0005606	+	348	CRAMP1L
chr17:54926057|54933986	chr17	54926057	54933986	21	14	22	26	25	12	27	15	28	hsa_circDGKE_013	hsa_circ_0000786	+	324	DGKE
chr2:107446522|107460490	chr2	107446522	107460490	30	25	18	20	15	26	14	17	25	hsa_circST6GAL2_005	hsa_circ_0055954	-	1375	ST6GAL2
chr4:139981478|139994721	chr4	139981478	139994721	18	13	21	16	20	32	31	22	17	hsa_circELF2_021	hsa_circ_0007137	-	919	ELF2
chrX:118774655|118787003	chrX	118774655	118787003	18	19	17	24	25	16	22	21	28	hsa_circSEPT6_005	hsa_circ_0008350	-	446	2023-09-06
chr10:4872867|4950612	chr10	4872867	4950612	31	17	18	19	25	13	25	23	18	hsa_circAKR1E2_011	hsa_circ_0093688	+	61814	AKR1E2
chr2:172193963|172196064	chr2	172193963	172196064	24	25	27	0	24	24	18	20	27	hsa_circMETTL8_004	hsa_circ_0057041	-	421	METTL8
chr5:140961879|140963182	chr5	140961879	140963182	21	23	15	16	23	17	25	22	27	hsa_circDIAPH1_008	hsa_circ_0008982	-	282	DIAPH1
chr5:65284463|65310553	chr5	65284463	65310553	19	16	22	30	23	16	29	17	17	hsa_circERBB2IP_006	hsa_circ_0001493	+	590	ERBB2IP
chr7:91752434|91761186	chr7	91752434	91761186	20	21	23	23	20	15	22	18	27	hsa_circCYP51A1_004	hsa_circ_0002085	-	894	CYP51A1
chr1:246754814|246755243	chr1	246754814	246755243	19	14	15	17	24	27	34	15	23	hsa_circCNST_002	hsa_circ_0017310	+	430	CNST
chr2:159922408|159954346	chr2	159922408	159954346	22	7	30	21	22	26	21	22	17	hsa_circTANC1_009	hsa_circ_0056793	+	274	TANC1
chr3:36524484|36547326	chr3	36524484	36547326	27	19	13	14	21	17	27	21	29	hsa_circSTAC_008	hsa_circ_0064811	+	532	STAC
chr5:87577859|87588460	chr5	87577859	87588460	25	24	20	24	18	15	20	24	18	hsa_circTMEM161B-AS1_002	hsa_circ_0129902	+	421	TMEM161B-AS1
chr7:152007051|152055760	chr7	152007051	152055760	12	6	9	28	32	11	41	25	24	hsa_circMLL3_004	hsa_circ_0007017	-	688	MLL3
chr8:141799573|141874498	chr8	141799573	141874498	14	18	16	19	23	35	22	21	20	hsa_circPTK2_050	hsa_circ_0009102	-	815	PTK2
chr1:225140372|225161855	chr1	225140372	225161855	32	18	39	23	19	15	10	15	16	hsa_circDNAH14_002	hsa_circ_0016600	+	863	DNAH14
chr11:122646927|122647918	chr11	122646927	122647918	33	25	26	10	18	13	29	17	16	hsa_circUBASH3B_001	hsa_circ_0003391	+	241	UBASH3B
chr14:71511850|71524441	chr14	71511850	71524441	23	16	19	29	16	14	29	20	21	hsa_circPCNX_087	hsa_circ_0001997	+	985	PCNX
chr15:100871094|100874385	chr15	100871094	100874385	25	25	15	25	21	20	23	19	14	hsa_circADAMTS17_004	hsa_circ_0103076	-	3292	ADAMTS17
chr16:4861171|4862249	chr16	4861171	4862249	23	5	17	23	20	17	28	30	24	hsa_circGLYR1_017	hsa_circ_0037753	-	468	GLYR1
chr19:1241660|1242685	chr19	1241660	1242685	0	0	2	36	27	18	32	50	22	hsa_circATP5D_005	hsa_circ_0109063	-	1026	ATP5D
chr2:61258554|61259248	chr2	61258554	61259248	21	10	16	17	26	18	25	20	34	hsa_circPEX13_002	hsa_circ_0008534	+	695	PEX13
chr20:31376660|31380576	chr20	31376660	31380576	23	9	35	13	21	20	27	19	20	hsa_circDNMT3B_006	hsa_circ_0001137	+	412	DNMT3B
chr7:2252847|2262389	chr7	2252847	2262389	14	17	22	15	31	26	34	12	16	hsa_circMAD1L1_013	hsa_circ_0005860	-	695	MAD1L1
chr1:36826822|36828257	chr1	36826822	36828257	19	27	15	20	17	33	15	17	23	hsa_circSTK40_001	hsa_circ_0000053	-	1436	STK40
chr10:117221451|117228839	chr10	117221451	117228839	35	24	19	19	12	17	16	31	13	hsa_circATRNL1_042	hsa_circ_0092796	+	332	ATRNL1
chr10:117221451|117228839	chr10	117221451	117228839	35	24	19	19	12	17	16	31	13	hsa_circATRNL1_046	hsa_circ_0092799	+	328	ATRNL1
chr2:44436349|44445676	chr2	44436349	44445676	29	16	15	16	23	22	24	24	17	hsa_circPPM1B_005	hsa_circ_0009062	+	288	PPM1B
chr20:57242546|57248767	chr20	57242546	57248767	23	18	13	20	20	14	30	30	18	hsa_circSTX16_004	hsa_circ_0060989	+	729	STX16
chr3:179481790|179483636	chr3	179481790	179483636	24	21	29	22	28	11	15	22	14	hsa_circUSP13_039	hsa_circ_0007541	+	321	USP13
chr5:14290825|14304701	chr5	14290825	14304701	27	23	26	27	18	15	19	18	13	hsa_circTRIO_029	hsa_circ_0005581	+	960	TRIO
chr6:18256592|18258636	chr6	18256592	18258636	22	19	38	23	16	10	22	11	25	hsa_circDEK_001	hsa_circ_0008846	-	307	DEK
chr1:16199311|16203173	chr1	16199311	16203173	27	17	20	27	26	15	14	27	12	hsa_circSPEN_003	hsa_circ_0002237	+	798	SPEN
chr1:97981282|98015300	chr1	97981282	98015300	17	12	20	18	20	24	27	22	25	hsa_circDPYD_035	hsa_circ_0006323	-	401	DPYD
chr14:31346778|31349940	chr14	31346778	31349940	16	13	21	19	24	27	21	21	23	hsa_circCOCH_002	hsa_circ_0031431	+	547	COCH
chr15:85657104|85664245	chr15	85657104	85664245	22	13	16	16	33	14	14	27	30	hsa_circPDE8A_034	hsa_circ_0036629	+	767	PDE8A
chr17:27975162|27999147	chr17	27975162	27999147	25	19	33	19	18	19	19	12	21	hsa_circSSH2_040	hsa_circ_0042802	-	813	SSH2
chr5:179132680|179137066	chr5	179132680	179137066	28	13	21	20	16	22	27	18	20	hsa_circCANX_006	hsa_circ_0001564	+	724	CANX
chr8:38282027|38283763	chr8	38282027	38283763	23	18	27	11	17	10	33	28	18	hsa_circFGFR1_011	hsa_circ_0005564	-	315	FGFR1
chr9:14987891|14990343	chr9	14987891	14990343	23	19	14	24	13	32	20	15	25	hsa_circTCONS_l2_00029211_001	hsa_circ_0004356	-	223	TCONS_l2_00029211
chrX:41519692|41530783	chrX	41519692	41530783	22	11	33	18	17	20	27	19	18	hsa_circCASK_008	hsa_circ_0001917	-	402	CASK
chr15:33149216|33202736	chr15	33149216	33202736	17	16	7	26	18	24	28	28	20	hsa_circFMN1_005	hsa_circ_0103282	-	702	FMN1
chr15:77759437|77764156	chr15	77759437	77764156	16	11	13	32	20	24	38	11	19	hsa_circHMG20A_006	hsa_circ_0036429	+	378	HMG20A
chr17:11984673|11999011	chr17	11984673	11999011	26	25	10	26	23	14	15	16	29	hsa_circMAP2K4_010	hsa_circ_0008996	+	295	MAP2K4
chr18:19345733|19399607	chr18	19345733	19399607	28	19	25	19	25	18	18	17	15	hsa_circMIB1_012	hsa_circ_0000836	+	1600	MIB1
chr18:60015401|60017170	chr18	60015401	60017170	8	8	5	27	10	21	39	39	27	hsa_circTNFRSF11A_002	hsa_circ_0047880	+	208	TNFRSF11A
chr19:30462100|30477324	chr19	30462100	30477324	25	13	12	20	25	12	29	26	22	hsa_circURI1_002	hsa_circ_0050334	+	250	URI1
chr19:4405909|4409756	chr19	4405909	4409756	40	26	22	19	18	17	20	10	12	hsa_circCHAF1A_002	hsa_circ_0000876	+	908	CHAF1A
chr4:54265897|54294350	chr4	54265897	54294350	20	16	12	23	25	20	24	14	30	hsa_circFIP1L1_019	hsa_circ_0005912	+	469	FIP1L1
chr4:79186179|79188586	chr4	79186179	79188586	9	8	11	29	16	14	28	32	37	hsa_circFRAS1_030	hsa_circ_0070113	+	378	FRAS1
chr7:18624904|18633652	chr7	18624904	18633652	21	23	14	0	26	24	30	28	18	hsa_circHDAC9_005	hsa_circ_0001680	+	642	HDAC9
chr1:213037067|213046160	chr1	213037067	213046160	21	24	21	16	27	14	18	23	19	hsa_circFLVCR1_003	hsa_circ_0111906	+	286	FLVCR1
chr1:237023133|237026854	chr1	237023133	237026854	22	25	9	20	25	25	20	20	17	hsa_circMTR_042	hsa_circ_0003929	+	452	MTR
chr10:35805451|35819171	chr10	35805451	35819171	18	22	17	23	31	22	17	21	12	hsa_circCCNY_012	hsa_circ_0000235	+	315	CCNY
chr13:33306238|33309467	chr13	33306238	33309467	29	17	21	17	22	17	18	13	29	hsa_circPDS5B_052	hsa_circ_0004494	+	283	PDS5B
chr17:58342773|58348842	chr17	58342773	58348842	21	28	18	19	27	16	26	9	19	hsa_circUSP32_019	hsa_circ_0000793	-	419	USP32
chr17:59152281|59161925	chr17	59152281	59161925	8	15	11	22	23	23	20	27	34	hsa_circBCAS3_047	hsa_circ_0045006	+	396	BCAS3
chr2:122514816|122519100	chr2	122514816	122519100	22	15	17	21	28	29	18	18	15	hsa_circTSN_003	hsa_circ_0002847	+	307	TSN
chr2:203620261|203624076	chr2	203620261	203624076	19	8	23	15	37	19	25	15	22	hsa_circFAM117B_006	hsa_circ_0118701	+	491	FAM117B
chr2:242541311|242545888	chr2	242541311	242545888	23	20	20	20	19	26	18	16	21	hsa_circTHAP4_005	hsa_circ_0004164	-	374	THAP4
chr3:194180200|194182965	chr3	194180200	194182965	23	19	14	28	31	11	13	20	24	hsa_circATP13A3_003	hsa_circ_0005494	-	525	ATP13A3
chr3:56600622|56601081	chr3	56600622	56601081	21	33	25	27	12	19	10	18	18	hsa_circCCDC66_007	hsa_circ_0001312	+	270	CCDC66
chr4:17961888|17974508	chr4	17961888	17974508	11	5	17	35	19	11	30	22	33	hsa_circLCORL_005	hsa_circ_0003190	-	1914	LCORL
chr7:139415731|139416814	chr7	139415731	139416814	32	28	15	20	25	12	20	17	14	hsa_circHIPK2_003	hsa_circ_0001756	-	1084	HIPK2
chr7:6452442|6456552	chr7	6452442	6456552	11	14	16	13	19	15	35	33	27	hsa_circDAGLB_026	hsa_circ_0006093	-	351	DAGLB
chr9:33971649|33973235	chr9	33971649	33973235	27	27	26	9	13	26	16	17	22	hsa_circUBAP2_042	hsa_circ_0001851	-	159	UBAP2
chr1:246600450|246603426	chr1	246600450	246603426	20	21	15	29	11	23	18	22	23	hsa_circSMYD3_003	hsa_circ_0005988	-	2977	SMYD3
chr17:28811232|28819771	chr17	28811232	28819771	20	20	20	19	26	22	20	25	10	hsa_circGOSR1_006	hsa_circ_0007460	+	363	GOSR1
chr2:242079936|242082489	chr2	242079936	242082489	13	18	20	21	21	23	25	24	17	hsa_circPASK_001	hsa_circ_0058988	-	471	PASK
chr21:17205667|17214859	chr21	17205667	17214859	23	13	19	21	30	16	14	14	32	hsa_circUSP25_052	hsa_circ_0005238	+	344	USP25
chr22:29517345|29521404	chr22	29517345	29521404	17	8	23	22	18	20	30	32	12	hsa_circKREMEN1_004	hsa_circ_0004547	+	279	KREMEN1
chr8:38287200|38287466	chr8	38287200	38287466	25	26	14	17	12	18	25	20	25	hsa_circFGFR1_007	hsa_circ_0008016	-	267	FGFR1
chr17:53478830|53481229	chr17	53478830	53481229	29	13	20	20	18	16	22	12	31	hsa_circMMD_007	hsa_circ_0002015	-	172	MMD
chr2:45925080|45928630	chr2	45925080	45928630	15	24	18	28	28	10	23	18	17	hsa_circPRKCE_006	hsa_circ_0005377	+	3551	PRKCE
chr2:45925080|45928630	chr2	45925080	45928630	15	24	18	28	28	10	23	18	17	hsa_circPRKCE_008	hsa_circ_0004484	+	3547	PRKCE
chr3:171830242|171944737	chr3	171830242	171944737	29	23	18	16	26	13	23	14	19	hsa_circFNDC3B_012	hsa_circ_0006948	+	292	FNDC3B
chr4:1902353|1941505	chr4	1902353	1941505	24	16	22	23	21	16	19	13	27	hsa_circWHSC1_014	hsa_circ_0005881	+	1910	WHSC1
chr12:112513482|112516545	chr12	112513482	112516545	23	23	27	16	21	21	17	18	14	hsa_circNAA25_013	hsa_circ_0097378	-	299	NAA25
chr12:42745687|42792796	chr12	42745687	42792796	30	14	23	24	18	24	22	14	11	hsa_circPPHLN1_007	hsa_circ_0004815	+	837	PPHLN1
chr12:56997143|56999111	chr12	56997143	56999111	17	11	7	21	24	34	18	23	25	hsa_circBAZ2A_013	hsa_circ_0004843	-	786	BAZ2A
chr17:48814321|48819092	chr17	48814321	48819092	22	16	26	20	23	21	24	14	14	hsa_circLUC7L3_002	hsa_circ_0107040	+	327	LUC7L3
chr17:78055345|78055857	chr17	78055345	78055857	17	11	20	20	17	19	24	20	32	hsa_circCCDC40_007	hsa_circ_0107737	+	427	CCDC40
chr3:56694759|56707753	chr3	56694759	56707753	35	18	32	12	23	21	12	13	14	hsa_circFAM208A_012	hsa_circ_0001315	-	1037	FAM208A
chr5:137904614|137906830	chr5	137904614	137906830	24	16	14	32	24	13	22	21	14	hsa_circHSPA9_010	hsa_circ_0003280	-	307	HSPA9
chr7:50737419|50771605	chr7	50737419	50771605	14	13	21	17	16	15	34	25	25	hsa_circGRB10_028	hsa_circ_0080209	-	453	GRB10
chr8:15480589|15531345	chr8	15480589	15531345	22	15	16	20	23	16	25	21	22	hsa_circTUSC3_004	hsa_circ_0083390	+	660	TUSC3
chrX:133607389|133627620	chrX	133607389	133627620	24	16	23	18	25	11	20	20	23	hsa_circHPRT1_004	hsa_circ_0004549	+	458	HPRT1
chr14:50130033|50141145	chr14	50130033	50141145	26	27	20	25	19	17	12	15	18	hsa_circPOLE2_006	hsa_circ_0008002	-	510	POLE2
chr14:89041037|89044484	chr14	89041037	89044484	17	16	8	27	26	16	25	24	20	hsa_circZC3H14_006	hsa_circ_0003164	+	418	ZC3H14
chr15:64495281|64508912	chr15	64495281	64508912	29	19	17	17	10	29	21	15	22	hsa_circCSNK1G1_011	hsa_circ_0001955	-	815	CSNK1G1
chr16:72122886|72124685	chr16	72122886	72124685	21	21	22	17	25	20	19	17	17	hsa_circTXNL4B_002	hsa_circ_0040414	-	321	TXNL4B
chr17:58756814|58786686	chr17	58756814	58786686	8	18	13	25	23	18	31	13	30	hsa_circBCAS3_004	hsa_circ_0007682	+	326	BCAS3
chr19:42839187|42839537	chr19	42839187	42839537	19	15	16	33	18	21	27	13	17	hsa_circMEGF8_006	hsa_circ_0109677	+	270	MEGF8
chr4:169812073|169825057	chr4	169812073	169825057	13	18	22	16	30	22	23	22	13	hsa_circPALLD_006	hsa_circ_0006358	+	658	PALLD
chr7:8043538|8099878	chr7	8043538	8099878	11	22	20	20	18	15	23	24	26	hsa_circGLCCI1_006	hsa_circ_0001678	+	509	GLCCI1
chr8:42183488|42186732	chr8	42183488	42186732	25	18	12	21	23	23	15	25	17	hsa_circIKBKB_009	hsa_circ_0001793	+	219	IKBKB
chr9:108467878|108484902	chr9	108467878	108484902	20	10	19	19	16	18	28	19	30	hsa_circTMEM38B_002	hsa_circ_0005171	+	430	TMEM38B
chr1:156290630|156304709	chr1	156290630	156304709	13	20	19	20	25	24	14	25	18	hsa_circCCT3_012	hsa_circ_0014717	-	516	CCT3
chr1:198201683|198233365	chr1	198201683	198233365	17	21	12	27	30	23	13	19	16	hsa_circNEK7_006	hsa_circ_0002528	+	400	NEK7
chr1:225140372|225195246	chr1	225140372	225195246	32	22	35	20	22	9	13	8	17	hsa_circDNAH14_003	hsa_circ_0016601	+	1140	DNAH14
chr1:225140372|225195246	chr1	225140372	225195246	32	22	35	20	22	9	13	8	17	hsa_circDNAH14_009	hsa_circ_0112174	+	1136	DNAH14
chr10:4872867|4915499	chr10	4872867	4915499	23	13	20	16	17	20	25	24	20	hsa_circAKR1E2_009	hsa_circ_0093686	+	26701	AKR1E2
chr12:24985657|24989530	chr12	24985657	24989530	19	15	15	19	17	17	27	32	17	hsa_circBCAT1_007	hsa_circ_0004426	-	227	BCAT1
chr9:127064215|127076264	chr9	127064215	127076264	20	28	12	21	18	24	16	22	17	hsa_circNEK6_005	hsa_circ_0088485	+	323	NEK6
chr1:239647475|239656107	chr1	239647475	239656107	16	26	22	18	9	11	34	19	22	hsa_circCHRM3_005	hsa_circ_0112691	+	8633	CHRM3
chr1:28362055|28384605	chr1	28362055	28384605	15	14	14	22	27	23	29	15	18	hsa_circEYA3_004	hsa_circ_0007895	-	429	EYA3
chr13:41826781|41835051	chr13	41826781	41835051	23	15	18	14	27	24	16	12	28	hsa_circMTRF1_013	hsa_circ_0008230	-	705	MTRF1
chr16:14738131|14738466	chr16	14738131	14738466	21	17	19	21	27	19	13	13	27	hsa_circBFAR_002	hsa_circ_0009065	+	336	BFAR
chr17:45695716|45696530	chr17	45695716	45696530	16	24	17	20	28	17	21	16	18	hsa_circNPEPPS_042	hsa_circ_0004622	+	264	NPEPPS
chr20:30380538|30382351	chr20	30380538	30382351	22	30	15	20	15	24	21	14	16	hsa_circTPX2_024	hsa_circ_0009098	+	420	TPX2
chr3:15452752|15457449	chr3	15452752	15457449	15	29	28	23	12	18	22	14	16	hsa_circMETTL6_007	hsa_circ_0122464	-	506	METTL6
chr7:8257935|8275570	chr7	8257935	8275570	26	16	18	23	24	22	14	10	24	hsa_circICA1_003	hsa_circ_0134877	-	593	ICA1
chr9:140458886|140459606	chr9	140458886	140459606	21	20	19	20	24	21	21	22	9	hsa_circWDR85_004	hsa_circ_0006502	-	309	WDR85
chr1:231506308|231509845	chr1	231506308	231509845	3	12	11	30	19	18	27	26	30	hsa_circEGLN1_002	hsa_circ_0000196	-	257	EGLN1
chr1:44750507|44804994	chr1	44750507	44804994	24	20	16	17	19	19	17	19	25	hsa_circERI3_014	hsa_circ_0007437	-	620	ERI3
chr1:58971732|59002413	chr1	58971732	59002413	31	11	23	24	22	18	14	18	15	hsa_circOMA1_010	hsa_circ_0000072	-	865	OMA1
chr11:118656761|118657227	chr11	118656761	118657227	33	15	18	34	19	19	15	7	16	hsa_circDDX6_004	hsa_circ_0004293	-	467	DDX6
chr19:49136701|49136912	chr19	49136701	49136912	23	9	6	27	29	18	19	18	27	hsa_circDBP_003	hsa_circ_0003912	-	212	DBP
chr2:9083316|9114564	chr2	9083316	9114564	26	8	15	27	25	17	16	15	27	hsa_circMBOAT2_007	hsa_circ_0121178	-	16017	MBOAT2
chr4:170076631|170077830	chr4	170076631	170077830	32	12	24	17	22	17	17	23	12	hsa_circSH3RF1_004	hsa_circ_0071422	-	372	SH3RF1
chr5:76342172|76344097	chr5	76342172	76344097	21	22	21	22	25	14	14	19	18	hsa_circAGGF1_014	hsa_circ_0008620	+	443	AGGF1
chr7:137597737|137600758	chr7	137597737	137600758	20	24	19	22	27	18	11	16	19	hsa_circCREB3L2_002	hsa_circ_0001753	-	264	CREB3L2
chr1:156848914|156849949	chr1	156848914	156849949	13	11	12	25	19	18	30	20	27	hsa_circNTRK1_003	hsa_circ_0014798	+	400	NTRK1
chr12:78443773|78452895	chr12	78443773	78452895	21	18	22	18	20	25	17	13	21	hsa_circNAV3_046	hsa_circ_0002419	+	613	NAV3
chr14:50616726|50616948	chr14	50616726	50616948	21	5	14	32	28	24	11	14	26	hsa_circSOS2_047	hsa_circ_0007695	-	223	SOS2
chr14:89123720|89131833	chr14	89123720	89131833	27	20	25	23	15	12	22	11	20	hsa_circEML5_055	hsa_circ_0102789	-	880	EML5
chr3:107429299|107451870	chr3	107429299	107451870	24	23	20	21	13	19	24	18	13	hsa_circBBX_009	hsa_circ_0001325	+	678	BBX
chrX:149962164|149984551	chrX	149962164	149984551	10	18	17	26	25	26	21	17	15	hsa_circCD99L2_007	hsa_circ_0001948	-	378	CD99L2
chr1:144994591|145021167	chr1	144994591	145021167	14	19	13	23	26	22	18	11	28	hsa_circPDE4DIP_007	hsa_circ_0008390	-	319	PDE4DIP
chr11:78176922|78204241	chr11	78176922	78204241	19	14	17	17	18	22	21	22	24	hsa_circNARS2_015	hsa_circ_0005935	-	475	NARS2
chr16:2106197|2108874	chr16	2106197	2108874	25	14	18	21	20	26	17	23	10	hsa_circTSC2_010	hsa_circ_0037409	+	376	TSC2
chr17:11998892|12016677	chr17	11998892	12016677	14	23	20	16	16	25	20	20	20	hsa_circMAP2K4_015	hsa_circ_0042098	+	420	MAP2K4
chr17:65850056|65850878	chr17	65850056	65850878	24	26	21	24	23	14	16	15	11	hsa_circBPTF_001	hsa_circ_0045431	+	823	BPTF
chr9:86274695|86284242	chr9	86274695	86284242	22	24	23	19	20	17	11	16	22	hsa_circUBQLN1_031	hsa_circ_0008038	-	2672	UBQLN1
chr1:219366424|219392054	chr1	219366424	219392054	28	21	17	13	16	26	24	8	20	hsa_circLYPLAL1_005	hsa_circ_0004314	+	7507	LYPLAL1
chr12:70193989|70195501	chr12	70193989	70195501	30	17	29	14	16	14	7	24	22	hsa_circRAB3IP_008	hsa_circ_0000419	+	242	RAB3IP
chr13:20425495|20426330	chr13	20425495	20426330	19	20	12	11	16	20	31	13	31	hsa_circZMYM5_001	hsa_circ_0002673	-	596	ZMYM5
chr14:39648295|39648666	chr14	39648295	39648666	33	13	23	20	16	22	14	9	23	hsa_circPNN_004	hsa_circ_0101802	+	295	PNN
chr19:11223954|11224438	chr19	11223954	11224438	37	25	14	15	19	18	22	17	6	hsa_circLDLR_016	hsa_circ_0002579	+	400	LDLR
chr2:225400245|225422573	chr2	225400245	225422573	31	14	22	18	20	13	22	19	14	hsa_circCUL3_002	hsa_circ_0008309	-	312	CUL3
chr3:57832924|57843886	chr3	57832924	57843886	30	12	21	12	19	12	25	15	27	hsa_circSLMAP_016	hsa_circ_0066277	+	268	SLMAP
chr3:8977555|8983488	chr3	8977555	8983488	38	18	29	17	16	15	11	11	18	hsa_circRAD18_008	hsa_circ_0001264	-	623	RAD18
chr7:40037093|40041630	chr7	40037093	40041630	19	20	20	19	36	19	12	15	13	hsa_circCDK13_014	hsa_circ_0003951	+	482	CDK13
chr8:26248759|26265892	chr8	26248759	26265892	6	12	11	27	16	19	33	21	28	hsa_circBNIP3L_003	hsa_circ_0002131	+	511	BNIP3L
chr1:176118142|176153828	chr1	176118142	176153828	20	10	12	22	14	28	30	18	18	hsa_circRFWD2_005	hsa_circ_0004436	-	424	RFWD2
chr1:179087722|179091002	chr1	179087722	179091002	19	35	20	22	12	8	23	14	19	hsa_circABL2_015	hsa_circ_0111334	-	536	ABL2
chr1:227327277|227335260	chr1	227327277	227335260	12	24	24	24	19	13	24	10	22	hsa_circCDC42BPA_023	hsa_circ_0003659	-	697	CDC42BPA
chr1:66713143|66731770	chr1	66713143	66731770	15	12	20	30	25	23	17	19	11	hsa_circPDE4B_010	hsa_circ_0002572	+	353	PDE4B
chr11:128993341|128997200	chr11	128993341	128997200	13	12	23	30	19	13	27	15	20	hsa_circARHGAP32_007	hsa_circ_0005027	-	2588	ARHGAP32
chr12:28458582|28544344	chr12	28458582	28544344	20	18	10	19	36	16	17	12	24	hsa_circCCDC91_015	hsa_circ_0008250	+	653	CCDC91
chr17:42161923|42165064	chr17	42161923	42165064	24	13	23	16	13	23	16	23	21	hsa_circHDAC5_008	hsa_circ_0006255	-	706	HDAC5
chr19:10368898|10369361	chr19	10368898	10369361	18	12	14	29	27	11	16	22	23	hsa_circMRPL4_004	hsa_circ_0008762	+	294	MRPL4
chr21:47768926|47769734	chr21	47768926	47769734	27	22	19	10	23	11	23	21	16	hsa_circPCNT_014	hsa_circ_0002903	+	312	PCNT
chr3:185316200|185331196	chr3	185316200	185331196	23	18	16	22	15	15	20	22	21	hsa_circSENP2_007	hsa_circ_0123058	+	776	SENP2
chr5:6737623|6746540	chr5	6737623	6746540	19	21	16	19	18	16	19	20	24	hsa_circPAPD7_002	hsa_circ_0008903	+	743	PAPD7
chr8:28570974|28575724	chr8	28570974	28575724	23	23	24	20	15	19	18	13	17	hsa_circEXTL3_006	hsa_circ_0003885	+	2717	EXTL3
chr8:61484605|61504528	chr8	61484605	61504528	26	16	26	15	21	17	21	15	15	hsa_circRAB2A_005	hsa_circ_0007581	+	356	RAB2A
chr1:153909964|153910339	chr1	153909964	153910339	13	4	5	22	31	25	15	32	24	hsa_circDENND4B_023	hsa_circ_0004041	-	267	DENND4B
chr1:213341201|213349835	chr1	213341201	213349835	10	9	5	19	22	16	34	27	29	hsa_circRPS6KC1_028	hsa_circ_0005314	+	209	RPS6KC1
chr1:220179448|220180680	chr1	220179448	220180680	18	17	14	25	28	11	24	17	17	hsa_circEPRS_010	hsa_circ_0007739	-	345	EPRS
chr11:85692788|85707972	chr11	85692788	85707972	23	12	8	29	25	14	24	21	15	hsa_circPICALM_079	hsa_circ_0002264	-	525	PICALM
chr14:23502577|23502883	chr14	23502577	23502883	32	17	22	12	18	15	19	14	22	hsa_circPSMB5_002	hsa_circ_0008758	-	307	PSMB5
chr16:89484692|89488713	chr16	89484692	89488713	38	26	14	12	22	10	13	20	16	hsa_circANKRD11_006	hsa_circ_0004566	-	4022	ANKRD11
chr17:28808161|28811788	chr17	28808161	28811788	21	19	11	27	17	25	17	21	13	hsa_circGOSR1_001	hsa_circ_0002167	+	317	GOSR1
chr17:4856090|4857140	chr17	4856090	4857140	23	18	12	23	23	8	31	15	18	hsa_circENO3_005	hsa_circ_0041638	+	359	ENO3
chr2:63711738|63798760	chr2	63711738	63798760	25	12	17	14	26	9	22	24	22	hsa_circWDPCP_003	hsa_circ_0006759	-	78995	WDPCP
chr2:72945232|72968598	chr2	72945232	72968598	4	5	3	22	35	26	34	21	21	hsa_circEXOC6B_006	hsa_circ_0002864	-	556	EXOC6B
chr7:131113792|131130662	chr7	131113792	131130662	22	18	19	21	26	20	13	18	14	hsa_circMKLN1_038	hsa_circ_0082415	+	678	MKLN1
chr9:130206308|130207528	chr9	130206308	130207528	13	10	8	28	23	19	37	23	10	hsa_circZNF79_002	hsa_circ_0006984	+	1221	ZNF79
chrX:117788565|117788924	chrX	117788565	117788924	15	13	13	19	26	12	25	24	24	hsa_circDOCK11_034	hsa_circ_0007733	+	274	DOCK11
chr1:171537386|171544267	chr1	171537386	171544267	18	11	26	30	16	12	19	22	16	hsa_circPRRC2C_047	hsa_circ_0004412	+	397	PRRC2C
chr11:118454524|118455359	chr11	118454524	118455359	18	20	12	25	23	14	21	25	12	hsa_circARCN1_008	hsa_circ_0005589	+	371	ARCN1
chr12:133297264|133297803	chr12	133297264	133297803	20	12	10	23	15	19	26	28	17	hsa_circPGAM5_003	hsa_circ_0097922	+	540	PGAM5
chr16:71712658|71715808	chr16	71712658	71715808	16	17	18	20	26	21	27	14	11	hsa_circPHLPP2_018	hsa_circ_0000715	-	533	PHLPP2
chr17:11984673|12016677	chr17	11984673	12016677	30	17	14	13	24	14	24	16	18	hsa_circMAP2K4_013	hsa_circ_0007456	+	595	MAP2K4
chr21:34799191|34805178	chr21	34799191	34805178	19	18	12	23	27	14	21	20	16	hsa_circIFNGR2_015	hsa_circ_0008725	+	467	IFNGR2
chr4:38055820|38104778	chr4	38055820	38104778	24	7	32	15	17	24	19	13	19	hsa_circTBC1D1_019	hsa_circ_0007820	+	647	TBC1D1
chr4:39739040|39757359	chr4	39739040	39757359	26	15	17	18	15	18	18	22	21	hsa_circUBE2K_012	hsa_circ_0009154	+	236	UBE2K
chr6:137015278|137019820	chr6	137015278	137019820	20	22	15	17	18	21	19	20	18	hsa_circMAP3K5_014	hsa_circ_0006856	-	641	MAP3K5
chr9:100780571|100788733	chr9	100780571	100788733	20	27	17	13	17	30	19	12	15	hsa_circ_chr9_00030	hsa_circ_0004036	+	8163	None
chr1:40654727|40668286	chr1	40654727	40668286	29	8	19	23	23	16	18	18	15	hsa_circRLF_006	hsa_circ_0006373	+	573	RLF
chr10:117849252|117856275	chr10	117849252	117856275	48	30	29	10	9	9	12	5	17	hsa_circGFRA1_005	hsa_circ_0005239	-	427	GFRA1
chr12:109052514|109055934	chr12	109052514	109055934	27	20	18	13	12	22	22	20	15	hsa_circCORO1C_018	hsa_circ_0007007	-	312	CORO1C
chr17:62557618|62559084	chr17	62557618	62559084	16	12	16	17	25	22	16	21	24	hsa_circSMURF2_034	hsa_circ_0008099	-	300	SMURF2
chr17:73808193|73809959	chr17	73808193	73809959	21	18	17	20	22	28	14	16	13	hsa_circUNK_004	hsa_circ_0045714	+	562	UNK
chr17:76000251|76027923	chr17	76000251	76027923	15	15	19	15	20	15	23	22	25	hsa_circTNRC6C_002	hsa_circ_0008622	+	449	TNRC6C
chr2:110342703|110350696	chr2	110342703	110350696	17	10	16	16	31	26	16	15	22	hsa_circSEPT10_002	hsa_circ_0008953	-	383	2023-09-10
chr2:42867313|42887002	chr2	42867313	42887002	23	11	20	21	17	13	14	15	35	hsa_circMTA3_009	hsa_circ_0054263	+	385	MTA3
chr20:56846419|56847931	chr20	56846419	56847931	16	9	11	30	29	18	18	20	18	hsa_circPPP4R1L_003	hsa_circ_0001172	-	1513	PPP4R1L
chr3:49016915|49017929	chr3	49016915	49017929	20	10	16	25	26	24	19	18	11	hsa_circARIH2_013	hsa_circ_0008343	+	296	ARIH2
chr4:40892381|40895428	chr4	40892381	40895428	17	34	22	14	18	21	23	11	9	hsa_circAPBB2_024	hsa_circ_0069559	-	275	APBB2
chr6:170033043|170052104	chr6	170033043	170052104	18	17	6	20	21	16	19	33	19	hsa_circWDR27_024	hsa_circ_0003130	-	821	WDR27
chr6:5404775|5431405	chr6	5404775	5431405	27	16	18	21	13	14	20	18	22	hsa_circFARS2_012	hsa_circ_0075533	+	292	FARS2
chr7:1997264|2041756	chr7	1997264	2041756	23	14	18	15	14	16	27	24	18	hsa_circMAD1L1_023	hsa_circ_0079140	-	237	MAD1L1
chr7:98985662|98987635	chr7	98985662	98987635	16	17	15	26	24	19	14	17	21	hsa_circARPC1B_009	hsa_circ_0004299	+	331	ARPC1B
chr8:32453346|32474403	chr8	32453346	32474403	19	16	11	23	27	19	22	19	13	hsa_circNRG1_018	hsa_circ_0007279	+	402	NRG1
chrX:64295354|64295792	chrX	64295354	64295792	10	20	8	20	25	14	28	21	23	hsa_circTCONS_00017187_002	hsa_circ_0002532	+	266	TCONS_00017187
chr1:180793889|180794480	chr1	180793889	180794480	27	13	19	26	24	11	15	12	21	hsa_circXPR1_016	hsa_circ_0005909	+	371	XPR1
chr1:208383625|208391347	chr1	208383625	208391347	29	17	12	20	20	24	17	13	16	hsa_circPLXNA2_002	hsa_circ_0002472	-	1451	PLXNA2
chr1:245530136|245583047	chr1	245530136	245583047	16	17	27	22	32	20	19	4	11	hsa_circKIF26B_003	hsa_circ_0017280	+	701	KIF26B
chr12:113705648|113707650	chr12	113705648	113707650	24	32	18	16	19	9	21	16	13	hsa_circTPCN1_004	hsa_circ_0002857	+	334	TPCN1
chr14:58785260|58796887	chr14	58785260	58796887	17	12	18	22	24	16	21	27	11	hsa_circARID4A_006	hsa_circ_0000542	+	632	ARID4A
chr18:21644104|21649235	chr18	21644104	21649235	18	29	25	15	8	22	16	15	20	hsa_circTTC39C_005	hsa_circ_0000839	+	293	TTC39C
chr3:155611307|155629068	chr3	155611307	155629068	26	17	23	19	18	18	13	15	19	hsa_circGMPS_006	hsa_circ_0122484	+	859	GMPS
chr3:47139445|47144913	chr3	47139445	47144913	16	8	13	15	26	22	24	30	14	hsa_circSETD2_031	hsa_circ_0001289	-	303	SETD2
chr5:74041503|74046492	chr5	74041503	74046492	13	13	22	14	31	19	23	11	22	hsa_circGFM2_008	hsa_circ_0129604	-	419	GFM2
chr6:105280917|105297121	chr6	105280917	105297121	19	23	20	24	12	15	28	11	16	hsa_circHACE1_010	hsa_circ_0077520	-	313	HACE1
chr9:113734353|113773970	chr9	113734353	113773970	31	8	24	17	24	26	12	7	19	hsa_circLPAR1_008	hsa_circ_0087961	-	38358	LPAR1
chr1:233334685|233372726	chr1	233334685	233372726	20	16	17	12	25	17	26	21	13	hsa_circPCNXL2_037	hsa_circ_0000198	-	844	PCNXL2
chr1:9931245|9938047	chr1	9931245	9938047	14	14	13	21	33	12	22	20	18	hsa_circCTNNBIP1_002	hsa_circ_0009674	-	296	CTNNBIP1
chr11:44129233|44135851	chr11	44129233	44135851	15	25	25	17	23	18	21	10	13	hsa_circEXT2_004	hsa_circ_0009018	+	773	EXT2
chr12:107236367|107237725	chr12	107236367	107237725	19	15	19	26	26	21	20	15	6	hsa_circRIC8B_011	hsa_circ_0002154	+	325	RIC8B
chr15:45467417|45470504	chr15	45467417	45470504	15	28	23	13	13	18	17	13	27	hsa_circSHF_002	hsa_circ_0035115	-	349	SHF
chr16:19627436|19659204	chr16	19627436	19659204	19	18	29	20	18	29	10	10	14	hsa_circC16orf62_033	hsa_circ_0006797	+	1005	C16orf62
chr17:40879653|40882936	chr17	40879653	40882936	21	29	17	18	17	16	10	19	20	hsa_circEZH1_005	hsa_circ_0043898	-	348	EZH1
chr3:183361268|183390272	chr3	183361268	183390272	32	10	16	10	22	24	12	29	12	hsa_circKLHL24_007	hsa_circ_0001368	+	1726	KLHL24
chr4:148867768|148887990	chr4	148867768	148887990	13	19	16	16	21	16	21	26	19	hsa_circARHGAP10_036	hsa_circ_0006473	+	413	ARHGAP10
chr5:139819704|139825560	chr5	139819704	139825560	25	21	16	17	24	20	15	15	14	hsa_circANKHD1_001	hsa_circ_0001540	+	530	ANKHD1
chr7:17908030|17915413	chr7	17908030	17915413	22	11	15	21	16	17	22	23	20	hsa_circSNX13_023	hsa_circ_0005519	-	397	SNX13
chr1:12359259|12368698	chr1	12359259	12368698	16	15	8	17	24	15	21	22	28	hsa_circVPS13D_031	hsa_circ_0008275	+	617	VPS13D
chr1:8555123|8601377	chr1	8555123	8601377	15	15	14	15	12	19	27	21	28	hsa_circRERE_046	hsa_circ_0009581	-	379	RERE
chr1:8555123|8601377	chr1	8555123	8601377	15	15	14	15	12	19	27	21	28	hsa_circRERE_049	hsa_circ_0114325	-	15832	RERE
chr17:29550462|29554624	chr17	29550462	29554624	19	22	23	12	16	19	22	17	16	hsa_circNF1_049	hsa_circ_0003586	+	688	NF1
chr18:68193301|68245227	chr18	68193301	68245227	29	22	25	22	17	4	20	13	14	hsa_circ_chr18_00013	hsa_circ_0108848	+	51927	None
chr18:8714137|8720494	chr18	8714137	8720494	29	11	22	21	14	23	13	18	15	hsa_circSOGA2_001	hsa_circ_0108938	+	3731	SOGA2
chr19:13183861|13186485	chr19	13183861	13186485	13	10	7	25	32	17	25	23	14	hsa_circNFIX_003	hsa_circ_0049657	+	396	NFIX
chr2:190656516|190670480	chr2	190656516	190670480	21	17	30	21	17	17	8	20	15	hsa_circPMS1_003	hsa_circ_0004776	+	438	PMS1
chr2:239090706|239103511	chr2	239090706	239103511	21	11	9	20	25	19	22	22	17	hsa_circILKAP_005	hsa_circ_0058876	-	781	ILKAP
chr3:124456415|124463050	chr3	124456415	124463050	16	28	16	24	23	16	21	9	13	hsa_circUMPS_002	hsa_circ_0006118	+	1252	UMPS
chr5:64520147|64522046	chr5	64520147	64522046	21	16	20	20	23	24	15	12	15	hsa_circADAMTS6_044	hsa_circ_0072672	-	339	ADAMTS6
chr7:102665510|102669865	chr7	102665510	102669865	22	13	21	29	21	17	12	16	15	hsa_circFBXL13_005	hsa_circ_0007375	-	495	FBXL13
chr9:86297866|86301070	chr9	86297866	86301070	23	18	20	21	12	11	21	17	23	hsa_circUBQLN1_002	hsa_circ_0005142	-	268	UBQLN1
chr19:5641605|5641957	chr19	5641605	5641957	23	16	18	23	18	22	17	13	15	hsa_circSAFB_001	hsa_circ_0005104	+	272	SAFB
chr2:233612325|233626146	chr2	233612325	233626146	13	13	17	17	26	15	28	17	19	hsa_circGIGYF2_017	hsa_circ_0003341	+	491	GIGYF2
chr3:172363413|172365904	chr3	172363413	172365904	27	19	33	9	8	6	26	18	19	hsa_circNCEH1_001	hsa_circ_0007042	-	323	NCEH1
chr3:197541779|197547301	chr3	197541779	197547301	19	17	14	14	29	18	17	17	20	hsa_circLRCH3_004	hsa_circ_0002266	+	378	LRCH3
chr3:47702784|47719801	chr3	47702784	47719801	23	18	18	15	16	17	21	22	15	hsa_circSMARCC1_099	hsa_circ_0003602	-	863	SMARCC1
chr4:151682935|151729550	chr4	151682935	151729550	18	15	24	16	24	18	17	11	22	hsa_circLRBA_104	hsa_circ_0071185	-	340	LRBA
chr5:134002513|134007576	chr5	134002513	134007576	10	7	18	21	18	14	22	32	23	hsa_circSEC24A_007	hsa_circ_0003180	+	252	SEC24A
chr5:56542127|56546968	chr5	56542127	56546968	29	22	15	19	15	13	15	17	20	hsa_circGPBP1_017	hsa_circ_0072547	+	682	GPBP1
chr5:70888753|70900295	chr5	70888753	70900295	16	31	14	14	23	8	25	13	21	hsa_circMCCC2_004	hsa_circ_0072904	+	495	MCCC2
chr8:27151597|27156076	chr8	27151597	27156076	20	9	13	21	16	21	14	23	28	hsa_circTRIM35_002	hsa_circ_0083757	-	327	TRIM35
chr8:90736857|90737869	chr8	90736857	90737869	14	17	17	18	16	27	21	14	21	hsa_circ_chr8_00069	hsa_circ_0002576	-	1013	None
chr1:150997087|150998149	chr1	150997087	150998149	22	17	15	14	23	21	14	22	16	hsa_circPRUNE_004	hsa_circ_0006760	+	344	PRUNE
chr1:245765879|245775278	chr1	245765879	245775278	22	23	11	31	22	11	16	16	12	hsa_circKIF26B_004	hsa_circ_0112835	+	748	KIF26B
chr17:61655831|61657304	chr17	61655831	61657304	16	21	18	21	22	18	11	20	17	hsa_circDCAF7_002	hsa_circ_0045202	+	390	DCAF7
chr18:51797730|51800460	chr18	51797730	51800460	12	23	18	18	21	23	17	14	18	hsa_circPOLI_001	hsa_circ_0108622	+	284	POLI
chr18:51797730|51800460	chr18	51797730	51800460	12	23	18	18	21	23	17	14	18	hsa_circPOLI_002	hsa_circ_0007180	+	291	POLI
chr19:45528587|45528995	chr19	45528587	45528995	14	15	16	21	22	12	25	26	13	hsa_circRELB_005	hsa_circ_0008590	+	224	RELB
chr2:128747138|128747440	chr2	128747138	128747440	23	18	11	16	18	19	19	24	16	hsa_circSAP130_026	hsa_circ_0003525	-	303	SAP130
chr2:64800080|64812679	chr2	64800080	64812679	10	11	8	12	31	24	30	21	17	hsa_circAFTPH_007	hsa_circ_0006037	+	392	AFTPH
chr3:123512524|123595464	chr3	123512524	123595464	19	18	16	17	17	13	27	22	15	hsa_circMYLK_002	hsa_circ_0067063	-	350	MYLK
chr5:83356119|83362425	chr5	83356119	83362425	22	12	18	10	24	17	21	17	23	hsa_circEDIL3_004	hsa_circ_0073244	-	486	EDIL3
chr6:117019867|117026323	chr6	117019867	117026323	28	19	18	16	23	11	12	13	24	hsa_circKPNA5_014	hsa_circ_0001639	+	316	KPNA5
chr6:34574332|34614575	chr6	34574332	34614575	17	13	12	8	27	24	35	20	8	hsa_circC6orf106_008	hsa_circ_0009095	-	548	C6orf106
chr7:33407379|33427756	chr7	33407379	33427756	18	11	15	14	19	22	31	16	18	hsa_circBBS9_046	hsa_circ_0007567	+	422	BBS9
chr8:141810558|141900868	chr8	141810558	141900868	15	17	20	21	21	23	24	16	7	hsa_circPTK2_026	hsa_circ_0007521	-	1125	PTK2
chr1:16464348|16464925	chr1	16464348	16464925	24	20	20	24	12	15	19	10	19	hsa_circEPHA2_009	hsa_circ_0005240	-	489	EPHA2
chr1:169947226|170001116	chr1	169947226	170001116	10	22	31	19	10	19	17	16	19	hsa_circKIFAP3_013	hsa_circ_0111121	-	1146	KIFAP3
chr1:224918164|224922408	chr1	224918164	224922408	11	10	19	27	31	24	10	18	13	hsa_circCNIH3_012	hsa_circ_0002137	+	257	CNIH3
chr10:7262373|7327916	chr10	7262373	7327916	23	23	20	18	11	20	10	16	22	hsa_circSFMBT2_026	hsa_circ_0017628	-	894	SFMBT2
chr11:68115315|68115711	chr11	68115315	68115711	27	15	24	13	18	13	18	13	22	hsa_circLRP5_002	hsa_circ_0023179	+	397	LRP5
chr14:89093182|89110855	chr14	89093182	89110855	29	19	35	16	16	13	9	16	10	hsa_circEML5_060	hsa_circ_0102786	-	707	EML5
chr14:89093182|89110855	chr14	89093182	89110855	29	19	35	16	16	13	9	16	10	hsa_circEML5_061	hsa_circ_0032858	-	712	EML5
chr2:20478344|20527139	chr2	20478344	20527139	22	20	12	24	18	18	20	17	12	hsa_circPUM2_017	hsa_circ_0052853	-	1983	PUM2
chr2:20478344|20527139	chr2	20478344	20527139	22	20	12	24	18	18	20	17	12	hsa_circPUM2_028	hsa_circ_0052852	-	1975	PUM2
chr2:63206323|63223901	chr2	63206323	63223901	15	25	28	16	16	20	16	12	15	hsa_circEHBP1_019	hsa_circ_0005552	+	751	EHBP1
chr2:63206323|63223901	chr2	63206323	63223901	15	25	28	16	16	20	16	12	15	hsa_circEHBP1_021	hsa_circ_0120716	+	748	EHBP1
chr4:119541569|119549381	chr4	119541569	119549381	17	19	17	17	20	15	27	12	19	hsa_circTCONS_l2_00020705_005	hsa_circ_0008493	+	7070	TCONS_l2_00020705
chr6:101246589|101253756	chr6	101246589	101253756	22	18	19	21	15	13	15	20	20	hsa_circASCC3_013	hsa_circ_0077495	-	594	ASCC3
chr9:110062422|110074018	chr9	110062422	110074018	27	13	18	17	18	15	20	17	18	hsa_circRAD23B_006	hsa_circ_0008812	+	487	RAD23B
chr9:110062422|110087285	chr9	110062422	110087285	21	19	19	17	22	23	13	11	18	hsa_circRAD23B_009	hsa_circ_0007271	+	1050	RAD23B
chr9:135917474|135919313	chr9	135917474	135919313	0	15	17	26	23	33	20	16	13	hsa_circGTF3C5_001	hsa_circ_0089310	+	419	GTF3C5
chr1:118003111|118045592	chr1	118003111	118045592	12	25	17	21	10	17	28	17	15	hsa_circMAN1A2_030	hsa_circ_0002059	+	843	MAN1A2
chr1:155984752|155988159	chr1	155984752	155988159	19	15	12	11	27	22	7	34	15	hsa_circSSR2_003	hsa_circ_0006897	-	208	SSR2
chr1:180971742|180974599	chr1	180971742	180974599	12	16	11	19	23	13	34	21	13	hsa_circSTX6_004	hsa_circ_0015529	-	265	STX6
chr1:233353645|233372726	chr1	233353645	233372726	14	8	14	12	27	24	16	16	31	hsa_circPCNXL2_035	hsa_circ_0016979	-	469	PCNXL2
chr10:70723047|70726959	chr10	70723047	70726959	23	11	12	31	13	27	15	18	12	hsa_circDDX21_011	hsa_circ_0008523	+	483	DDX21
chr10:7409611|7423911	chr10	7409611	7423911	15	25	17	18	18	14	23	20	12	hsa_circSFMBT2_004	hsa_circ_0017648	-	487	SFMBT2
chr10:79761955|79767624	chr10	79761955	79767624	15	12	19	14	16	35	18	20	13	hsa_circPOLR3A_017	hsa_circ_0094242	-	450	POLR3A
chr11:45883611|45893784	chr11	45883611	45893784	15	20	10	25	15	17	19	18	23	hsa_circCRY2_004	hsa_circ_0000295	+	1132	CRY2
chr16:19627436|19663412	chr16	19627436	19663412	25	13	24	16	19	23	23	7	12	hsa_circC16orf62_035	hsa_circ_0005699	+	1198	C16orf62
chr16:67662273|67663436	chr16	67662273	67663436	17	22	19	15	15	19	25	13	17	hsa_circCTCF_020	hsa_circ_0008272	+	319	CTCF
chr3:130649260|130660543	chr3	130649260	130660543	15	23	18	12	15	22	22	19	16	hsa_circATP2C1_002	hsa_circ_0005797	+	525	ATP2C1
chr3:48585965|48587667	chr3	48585965	48587667	14	15	0	30	21	12	25	22	23	hsa_circPFKFB4_004	hsa_circ_0124008	-	342	PFKFB4
chr4:39843568|39847500	chr4	39843568	39847500	14	11	14	18	24	21	29	14	17	hsa_circPDS5A_091	hsa_circ_0005668	-	318	PDS5A
chr7:129756285|129769416	chr7	129756285	129769416	20	7	20	24	18	21	19	20	13	hsa_circKLHDC10_010	hsa_circ_0082335	+	866	KLHDC10
chr8:132952746|132958880	chr8	132952746	132958880	17	11	19	28	12	24	14	21	16	hsa_circEFR3A_003	hsa_circ_0135761	+	356	EFR3A
chr9:114289548|114296633	chr9	114289548	114296633	20	19	21	24	18	15	14	9	22	hsa_circZNF483_002	hsa_circ_0137709	+	849	ZNF483
chr9:33935837|33941860	chr9	33935837	33941860	14	23	13	21	18	19	14	22	18	hsa_circUBAP2_085	hsa_circ_0008344	-	254	UBAP2
chr10:74322653|74326552	chr10	74322653	74326552	15	21	13	16	12	26	25	13	20	hsa_circMICU1_001	hsa_circ_0006628	-	331	MICU1
chr11:118422501|118430579	chr11	118422501	118430579	28	17	11	21	24	20	13	9	18	hsa_circIFT46_004	hsa_circ_0007372	-	860	IFT46
chr12:11181000|11199787	chr12	11181000	11199787	29	15	20	15	16	23	8	18	17	hsa_circTAS2R14_006	hsa_circ_0097319	-	6654	TAS2R14
chr13:20304379|20356931	chr13	20304379	20356931	21	10	11	21	24	17	19	15	23	hsa_circPSPC1_009	hsa_circ_0029614	-	1192	PSPC1
chr13:61013822|61034674	chr13	61013822	61034674	29	10	7	15	5	28	35	15	17	hsa_circTDRD3_003	hsa_circ_0004245	+	312	TDRD3
chr16:66759731|66763002	chr16	66759731	66763002	22	13	19	15	22	17	16	19	18	hsa_circDYNC1LI2_019	hsa_circ_0008242	-	337	DYNC1LI2
chr17:65924471|65928135	chr17	65924471	65928135	11	10	14	21	27	22	23	17	16	hsa_circBPTF_058	hsa_circ_0045462	+	508	BPTF
chr20:13539655|13568017	chr20	13539655	13568017	11	15	18	14	14	12	23	29	25	hsa_circTASP1_022	hsa_circ_0004580	-	393	TASP1
chr22:47022648|47033857	chr22	47022648	47033857	26	18	14	17	26	11	15	17	17	hsa_circGRAMD4_001	hsa_circ_0001250	+	332	GRAMD4
chr3:183361268|183369064	chr3	183361268	183369064	29	24	24	16	18	21	10	9	10	hsa_circKLHL24_003	hsa_circ_0001367	+	1044	KLHL24
chr3:72881520|72893574	chr3	72881520	72893574	24	19	13	35	14	18	24	7	7	hsa_circSHQ1_003	hsa_circ_0002006	-	456	SHQ1
chr5:38523521|38530768	chr5	38523521	38530768	25	12	18	20	10	12	21	13	30	hsa_circLIFR_002	hsa_circ_0072309	-	580	LIFR
chr6:150092298|150094305	chr6	150092298	150094305	13	28	10	22	22	20	10	16	20	hsa_circPCMT1_006	hsa_circ_0006936	+	137	PCMT1
chr6:43106587|43107263	chr6	43106587	43107263	16	18	30	20	20	19	12	11	15	hsa_circPTK7_009	hsa_circ_0076479	+	390	PTK7
chr8:42716888|42743014	chr8	42716888	42743014	16	15	12	25	27	22	16	15	13	hsa_circRNF170_009	hsa_circ_0084135	-	514	RNF170
chr1:117944808|117948267	chr1	117944808	117948267	21	24	15	26	10	15	16	9	24	hsa_circMAN1A2_006	hsa_circ_0000116	+	353	MAN1A2
chr1:225742608|225755116	chr1	225742608	225755116	16	14	3	30	16	10	29	27	15	hsa_circENAH_007	hsa_circ_0016662	-	344	ENAH
chr1:235582788|235597595	chr1	235582788	235597595	15	19	18	25	12	18	12	16	25	hsa_circTBCE_008	hsa_circ_0006021	+	366	TBCE
chr1:42730786|42776781	chr1	42730786	42776781	20	14	14	22	15	23	19	13	20	hsa_circFOXJ3_006	hsa_circ_0004416	-	461	FOXJ3
chr17:43159012|43164020	chr17	43159012	43164020	22	13	19	12	23	19	20	20	12	hsa_circNMT1_002	hsa_circ_0106961	+	254	NMT1
chr17:986760|1003975	chr17	986760	1003975	23	18	11	17	23	18	17	18	15	hsa_circABR_005	hsa_circ_0005786	-	393	ABR
chr19:41884186|41884424	chr19	41884186	41884424	7	18	5	23	17	25	29	18	18	hsa_circTMEM91_001	hsa_circ_0051220	+	239	TMEM91
chr2:100078958|100081447	chr2	100078958	100081447	43	19	16	9	13	8	6	20	26	hsa_circREV1_002	hsa_circ_0001053	-	191	REV1
chr2:15629018|15674765	chr2	15629018	15674765	19	16	18	22	15	16	17	20	17	hsa_circNBAS_038	hsa_circ_0007128	-	436	NBAS
chr2:38812786|38818790	chr2	38812786	38818790	15	7	17	19	14	13	18	26	31	hsa_circHNRPLL_005	hsa_circ_0054144	-	357	HNRPLL
chr2:48065998|48066908	chr2	48065998	48066908	19	18	16	14	20	14	15	29	15	hsa_circFBXO11_006	hsa_circ_0003872	-	355	FBXO11
chr20:60831113|60838747	chr20	60831113	60838747	8	4	10	21	22	15	30	20	30	hsa_circOSBPL2_002	hsa_circ_0115550	+	386	OSBPL2
chr22:46085592|46125470	chr22	46085592	46125470	27	17	20	11	20	11	16	13	25	hsa_circATXN10_010	hsa_circ_0002657	+	778	ATXN10
chr3:196612022|196613565	chr3	196612022	196613565	22	18	19	14	18	20	26	11	12	hsa_circSENP5_002	hsa_circ_0068669	+	1544	SENP5
chr5:14673751|14681716	chr5	14673751	14681716	17	19	16	21	21	22	18	18	8	hsa_circFAM105B_002	hsa_circ_0005145	+	316	FAM105B
chr7:151092862|151097327	chr7	151092862	151097327	16	16	16	15	6	15	31	24	21	hsa_circWDR86_002	hsa_circ_0133691	-	563	WDR86
chr9:33948372|33953472	chr9	33948372	33953472	27	15	17	17	14	9	20	18	23	hsa_circUBAP2_073	hsa_circ_0003496	-	404	UBAP2
chrX:107083900|107097934	chrX	107083900	107097934	28	23	19	19	0	16	21	10	24	hsa_circMID2_001	hsa_circ_0002153	+	812	MID2
chr1:24840804|24841057	chr1	24840804	24841057	22	15	22	29	15	18	19	11	8	hsa_circRCAN3_001	hsa_circ_0003553	+	254	RCAN3
chr10:70696692|70703013	chr10	70696692	70703013	15	18	20	0	19	18	20	18	31	hsa_circDDX50_010	hsa_circ_0007097	+	340	DDX50
chr12:5269473|5281055	chr12	5269473	5281055	28	23	24	11	29	13	8	11	12	hsa_circ_chr12_00004	hsa_circ_0098791	+	11583	None
chr12:5269473|5281055	chr12	5269473	5281055	28	23	24	11	29	13	8	11	12	hsa_circ_chr12_00006	hsa_circ_0098793	+	11579	None
chr14:51710574|51713938	chr14	51710574	51713938	15	17	23	17	14	11	29	12	21	hsa_circTMX1_003	hsa_circ_0031897	+	291	TMX1
chr16:29916173|29917280	chr16	29916173	29917280	20	20	24	18	18	0	20	24	15	hsa_circASPHD1_002	hsa_circ_0006847	+	286	ASPHD1
chr16:4700366|4707364	chr16	4700366	4707364	17	12	20	21	26	25	19	11	8	hsa_circMGRN1_003	hsa_circ_0007032	+	473	MGRN1
chr16:88037901|88071617	chr16	88037901	88071617	25	25	16	26	18	15	10	9	15	hsa_circBANP_016	hsa_circ_0003098	+	949	BANP
chr22:28269726|28293880	chr22	28269726	28293880	16	12	24	17	25	12	27	10	16	hsa_circPITPNB_013	hsa_circ_0002180	-	337	PITPNB
chr3:185407143|185407415	chr3	185407143	185407415	15	9	15	13	20	31	18	26	12	hsa_circIGF2BP2_009	hsa_circ_0002761	-	273	IGF2BP2
chr3:185638892|185641772	chr3	185638892	185641772	18	16	20	25	17	19	15	17	12	hsa_circTRA2B_007	hsa_circ_0006248	-	389	TRA2B
chr4:73985879|73991029	chr4	73985879	73991029	17	14	13	17	28	20	14	25	11	hsa_circANKRD17_030	hsa_circ_0002831	-	791	ANKRD17
chr5:74130251|74137504	chr5	74130251	74137504	18	27	19	18	21	10	18	17	11	hsa_circFAM169A_005	hsa_circ_0004405	-	493	FAM169A
chr6:90556281|90566918	chr6	90556281	90566918	18	18	13	16	16	12	27	17	22	hsa_circCASP8AP2_004	hsa_circ_0001621	+	444	CASP8AP2
chr9:119380603|119382722	chr9	119380603	119382722	21	12	15	17	14	14	25	19	22	hsa_circASTN2_021	hsa_circ_0088265	-	283	ASTN2
chr1:151611364|151641111	chr1	151611364	151641111	23	14	11	17	23	11	20	16	23	hsa_circSNX27_005	hsa_circ_0000131	+	838	SNX27
chr1:155646339|155650247	chr1	155646339	155650247	9	19	16	14	23	21	23	22	11	hsa_circYY1AP1_004	hsa_circ_0110889	-	500	YY1AP1
chr1:176132005|176153828	chr1	176132005	176153828	14	14	11	9	21	20	20	26	23	hsa_circRFWD2_004	hsa_circ_0009064	-	355	RFWD2
chr1:180366651|180399397	chr1	180366651	180399397	14	14	9	19	18	21	13	21	29	hsa_circACBD6_005	hsa_circ_0000164	-	279	ACBD6
chr1:201821232|201828122	chr1	201821232	201828122	13	17	18	25	22	15	20	23	5	hsa_circIPO9_018	hsa_circ_0111703	+	954	IPO9
chr11:581492|582081	chr11	581492	582081	17	17	14	31	28	12	16	11	12	hsa_circPHRF1_002	hsa_circ_0095989	+	235	PHRF1
chr16:2369582|2369841	chr16	2369582	2369841	12	11	21	22	27	11	21	16	17	hsa_circABCA3_006	hsa_circ_0037516	-	260	ABCA3
chr16:31230416|31230840	chr16	31230416	31230840	0	0	2	19	32	31	29	28	17	hsa_circTRIM72_001	hsa_circ_0105377	+	327	TRIM72
chr17:1257505|1265302	chr17	1257505	1265302	18	10	19	18	16	20	24	9	24	hsa_circYWHAE_008	hsa_circ_0006105	-	451	YWHAE
chr17:61271352|61278318	chr17	61271352	61278318	12	12	20	24	16	19	21	20	14	hsa_circTANC2_020	hsa_circ_0004006	+	336	TANC2
chr17:7842831|7843560	chr17	7842831	7843560	7	9	7	29	16	17	23	28	22	hsa_circCNTROB_003	hsa_circ_0041986	+	384	CNTROB
chr2:215632206|215661841	chr2	215632206	215661841	32	17	21	8	19	22	9	12	18	hsa_circBARD1_003	hsa_circ_0058051	-	1410	BARD1
chr20:62654110|62657411	chr20	62654110	62657411	11	8	2	21	35	19	29	22	11	hsa_circPRPF6_018	hsa_circ_0115583	+	381	PRPF6
chr6:36181657|36185787	chr6	36181657	36185787	20	14	15	17	21	25	20	12	14	hsa_circBRPF3_003	hsa_circ_0009139	+	601	BRPF3
chr7:2403267|2404164	chr7	2403267	2404164	12	23	12	21	25	22	12	15	16	hsa_circEIF3B_007	hsa_circ_0008809	+	287	EIF3B
chr8:18430038|18432795	chr8	18430038	18432795	11	20	23	16	17	18	18	17	18	hsa_circPSD3_034	hsa_circ_0083470	-	303	PSD3
chr8:41905896|41907225	chr8	41905896	41907225	22	21	24	21	16	24	13	7	10	hsa_circKAT6A_001	hsa_circ_0002754	-	1057	KAT6A
chrX:79962926|79975155	chrX	79962926	79975155	16	17	6	27	18	15	21	17	21	hsa_circBRWD3_020	hsa_circ_0001936	-	676	BRWD3
chr11:62606586|62607339	chr11	62606586	62607339	16	12	18	19	12	27	32	10	11	hsa_circWDR74_007	hsa_circ_0005861	-	590	WDR74
chr12:124904503|124922542	chr12	124904503	124922542	16	9	23	16	20	32	16	9	16	hsa_circNCOR2_027	hsa_circ_0029309	-	667	NCOR2
chr12:50821545|50835426	chr12	50821545	50835426	22	11	17	19	16	10	20	25	17	hsa_circLARP4_010	hsa_circ_0026228	+	786	LARP4
chr15:73052748|73067438	chr15	73052748	73067438	23	17	9	8	20	17	28	15	20	hsa_circADPGK_005	hsa_circ_0004033	-	410	ADPGK
chr15:76152219|76165909	chr15	76152219	76165909	19	17	25	15	14	19	17	12	19	hsa_circUBE2Q2_009	hsa_circ_0104568	+	306	UBE2Q2
chr16:1774558|1779579	chr16	1774558	1779579	17	14	16	29	17	16	18	19	11	hsa_circMAPK8IP3_002	hsa_circ_0008480	+	284	MAPK8IP3
chr17:65924471|65925603	chr17	65924471	65925603	14	15	20	19	21	13	21	20	14	hsa_circBPTF_057	hsa_circ_0004392	+	399	BPTF
chr2:231222520|231226412	chr2	231222520	231226412	16	18	13	19	29	14	20	17	11	hsa_circSP140L_004	hsa_circ_0008382	+	416	SP140L
chr22:29025540|29029962	chr22	29025540	29029962	30	26	22	14	16	10	13	19	7	hsa_circTTC28_006	hsa_circ_0116389	-	4423	TTC28
chr7:50737419|50742355	chr7	50737419	50742355	33	4	14	17	19	11	27	13	19	hsa_circGRB10_029	hsa_circ_0008334	-	365	GRB10
chr8:124089351|124096580	chr8	124089351	124096580	28	28	17	17	14	16	12	13	12	hsa_circWDR67_003	hsa_circ_0085438	+	442	WDR67
chr10:50701163|50714058	chr10	50701163	50714058	21	17	20	10	21	17	19	13	18	hsa_circERCC6_005	hsa_circ_0006243	-	424	ERCC6
chr14:102368056|102372866	chr14	102368056	102372866	21	21	20	11	15	15	24	10	19	hsa_circPPP2R5C_012	hsa_circ_0003831	+	299	PPP2R5C
chr17:27975162|27977818	chr17	27975162	27977818	16	19	23	19	18	26	9	11	15	hsa_circSSH2_048	hsa_circ_0042799	-	348	SSH2
chr20:2967411|2969120	chr20	2967411	2969120	10	12	14	24	22	14	15	29	16	hsa_circPTPRA_015	hsa_circ_0001127	+	296	PTPRA
chr20:2967411|2969120	chr20	2967411	2969120	10	12	14	24	22	14	15	29	16	hsa_circPTPRA_026	hsa_circ_0114881	-	1710	PTPRA
chr4:123856869|123900541	chr4	123856869	123900541	15	45	10	20	17	19	9	12	9	hsa_circSPATA5_018	hsa_circ_0006362	+	722	SPATA5
chr4:77045802|77065626	chr4	77045802	77065626	27	21	25	16	7	13	12	14	21	hsa_circNUP54_008	hsa_circ_0070033	-	1097	NUP54
chr5:167995651|167996003	chr5	167995651	167996003	19	14	22	16	20	22	13	17	13	hsa_circPANK3_003	hsa_circ_0006894	-	353	PANK3
chr6:152949400|152949689	chr6	152949400	152949689	11	15	22	9	18	25	12	27	17	hsa_circSYNE1_002	hsa_circ_0003068	-	290	SYNE1
chr6:160819011|160831878	chr6	160819011	160831878	20	26	33	19	13	10	11	14	10	hsa_circSLC22A3_005	hsa_circ_0078607	+	546	SLC22A3
chr7:111575595|111585853	chr7	111575595	111585853	20	11	11	17	17	17	19	25	19	hsa_circDOCK4_018	hsa_circ_0005937	-	365	DOCK4
chr9:123924134|123928458	chr9	123924134	123928458	20	11	12	23	19	11	30	11	19	hsa_circCNTRL_024	hsa_circ_0088333	+	566	CNTRL
[truncated: 28,110 more rows]

## Sheet: find_circ_human
circRNA_ID	chr	circRNA_start	circRNA_end	circBankstrand	mock_1	mock_2	mock_3	vzv_24h_1	vzv_24h_2	vzv_24h_3	vzv_48h_1	vzv_48h_2	vzv_48h_3	circBankID	circbaseID	splicedSeqLength	geneSymbol
chr11:33307958|33309057	chr11	33307958	33309057	+	1312	1115	1115	1056	1101	1030	991	960	1071	hsa_circHIPK3_004	hsa_circ_0000284	1099	HIPK3
chr7:99621041|99621930	chr7	99621041	99621930	+	819	676	676	919	987	849	928	834	804	hsa_circZKSCAN1_005	hsa_circ_0001727	668	ZKSCAN1
chr9:138773478|138774924	chr9	138773478	138774924	-	858	775	775	754	856	979	906	708	636	hsa_circCAMSAP1_006	hsa_circ_0001900	425	CAMSAP1
chr6:4891946|4892613	chr6	4891946	4892613	+	684	678	678	540	527	457	481	366	400	hsa_circCDYL_005	hsa_circ_0008285	667	CDYL
chr12:109046047|109048186	chr12	109046047	109048186	-	511	421	421	384	460	470	465	423	487	hsa_circCORO1C_029	hsa_circ_0000437	251	CORO1C
chr15:64791491|64792365	chr15	64791491	64792365	+	544	428	428	429	470	418	552	321	390	hsa_circZNF609_001	hsa_circ_0000615	874	ZNF609
chr2:55209650|55214834	chr2	55209650	55214834	-	353	309	309	478	519	417	544	482	425	hsa_circRTN4_012	hsa_circ_0001006	347	RTN4
chr9:4286037|4286523	chr9	4286037	4286523	-	318	288	288	342	395	335	410	388	279	hsa_circGLIS3_003	hsa_circ_0002874	486	GLIS3
chr4:144464661|144465125	chr4	144464661	144465125	+	402	327	327	269	263	225	292	266	412	hsa_circSMARCA5_013	hsa_circ_0001445	269	SMARCA5
chr19:18650180|18650530	chr19	18650180	18650530	-	275	281	281	271	295	286	407	308	329	hsa_circFKBP8_005	hsa_circ_0000915	259	FKBP8
chr7:128655032|128658211	chr7	128655032	128658211	-	312	293	293	293	329	312	296	260	260	hsa_circTNPO3_005	hsa_circ_0001741	432	TNPO3
chr14:21971315|21972024	chr14	21971315	21972024	-	392	262	262	301	300	297	292	229	198	hsa_circMETTL3_004	hsa_circ_0000523	623	METTL3
chr1:1158623|1159348	chr1	1158623	1159348	-	276	233	233	276	299	288	256	292	231	hsa_circSDF4_003	hsa_circ_0000002	251	SDF4
chr13:33091993|33101669	chr13	33091993	33101669	-	213	240	240	231	257	251	259	253	289	hsa_circN4BP2L2_008	hsa_circ_0000471	388	N4BP2L2
chr20:52773707|52788209	chr20	52773707	52788209	-	720	575	575	58	61	56	59	28	58	hsa_circCYP24A1_012	hsa_circ_0060927	1106	CYP24A1
chr9:113734352|113735838	chr9	113734352	113735838	-	303	241	241	259	198	233	200	231	251	hsa_circLPAR1_015	hsa_circ_0087960	226	LPAR1
chr6:22020567|22020771	chr6	22020567	22020771	+	177	176	176	218	226	244	268	313	303	hsa_circLINC00340_027	hsa_circ_0075828	204	LINC00340
chr14:89192884|89221015	chr14	89192884	89221015	-	345	273	273	220	220	202	188	146	150	hsa_circEML5_007	hsa_circ_0032877	990	EML5
chr8:128902834|128903244	chr8	128902834	128903244	+	253	208	208	200	214	219	258	206	245	hsa_circTCONS_00015354_001	hsa_circ_0001821	410	TCONS_00015354
chr4:1219147|1235307	chr4	1219147	1235307	-	234	214	214	186	213	205	299	190	235	hsa_circCTBP1_003	hsa_circ_0001386	702	CTBP1
chr1:155823066|155823597	chr1	155823066	155823597	-	249	212	212	237	261	219	214	169	193	hsa_circGON4L_002	hsa_circ_0000139	531	GON4L
chr6:87925620|87928449	chr6	87925620	87928449	+	240	217	217	213	246	234	241	155	201	hsa_circZNF292_006	hsa_circ_0004058	370	ZNF292
chr14:99924615|99932150	chr14	99924615	99932150	-	280	230	230	222	223	203	186	178	208	hsa_circSETD3_003	hsa_circ_0000567	683	SETD3
chr19:3660963|3661999	chr19	3660963	3661999	-	216	188	188	195	229	249	240	211	196	hsa_circPIP5K1C_010	hsa_circ_0000871	249	PIP5K1C
chr19:18648410|18649246	chr19	18648410	18649246	-	241	198	198	181	258	201	241	205	187	hsa_circFKBP8_010	hsa_circ_0000914	394	FKBP8
chr19:18648410|18649246	chr19	18648410	18649246	-	241	198	198	181	258	201	241	205	187	hsa_circFKBP8_011	hsa_circ_0050119	391	FKBP8
chr15:41961025|41962156	chr15	41961025	41962156	+	327	251	251	223	199	174	162	128	194	hsa_circMGA_003	hsa_circ_0000591	1131	MGA
chr22:21288066|21288532	chr22	21288066	21288532	+	211	157	157	247	230	167	228	277	224	hsa_circCRKL_002	hsa_circ_0001206	466	CRKL
chr7:128845043|128846428	chr7	128845043	128846428	+	193	199	199	207	264	222	221	202	191	hsa_circSMO_007	hsa_circ_0001742	727	SMO
chr16:4382215|4383520	chr16	4382215	4383520	+	238	207	207	207	200	197	249	196	183	hsa_circGLIS2_002	hsa_circ_0005692	411	GLIS2
chr9:37424841|37426651	chr9	37424841	37426651	+	205	190	190	220	235	255	200	187	189	hsa_circGRHPR_002	hsa_circ_0001861	321	GRHPR
chr3:196831773|196846401	chr3	196831773	196846401	-	293	284	284	123	153	105	193	154	156	hsa_circDLG1_037	hsa_circ_0008500	381	DLG1
chr2:203329531|203332412	chr2	203329531	203332412	+	174	181	181	201	211	205	184	219	187	hsa_circBMPR2_003	hsa_circ_0003218	342	BMPR2
chr17:20107645|20109225	chr17	20107645	20109225	+	278	247	247	171	191	130	176	115	182	hsa_circSPECC1_006	hsa_circ_0000745	1580	SPECC1
chr3:157839891|157841780	chr3	157839891	157841780	+	230	269	269	173	215	145	155	151	130	hsa_circRSRC1_002	hsa_circ_0001355	322	RSRC1
chr5:56160560|56161804	chr5	56160560	56161804	+	206	190	190	179	198	163	206	171	192	hsa_circMAP3K1_011	hsa_circ_0001485	467	MAP3K1
chr10:126631025|126631876	chr10	126631025	126631876	+	245	227	227	186	164	151	180	127	134	hsa_circZRANB1_005	hsa_circ_0000268	851	ZRANB1
chr17:80521229|80526077	chr17	80521229	80526077	+	193	207	207	199	170	210	173	149	133	hsa_circFOXK2_007	hsa_circ_0000816	343	FOXK2
chr8:142264087|142264728	chr8	142264087	142264728	-	204	190	190	142	170	139	233	209	162	hsa_circTCONS_00015535_001	hsa_circ_0001829	641	TCONS_00015535
chr12:120592773|120593523	chr12	120592773	120593523	-	189	145	145	179	256	221	169	184	123	hsa_circGCN1L1_117	hsa_circ_0000448	389	GCN1L1
chr16:85667519|85667738	chr16	85667519	85667738	+	148	179	179	165	162	175	210	190	192	hsa_circKIAA0182_001	hsa_circ_0000722	219	KIAA0182
chr22:46125304|46136418	chr22	46125304	46136418	+	173	172	172	160	207	166	207	172	167	hsa_circATXN10_025	hsa_circ_0001247	445	ATXN10
chr10:112356155|112358048	chr10	112356155	112358048	+	182	200	200	152	203	184	157	162	139	hsa_circSMC3_016	hsa_circ_0000260	305	SMC3
chr17:7402357|7402810	chr17	7402357	7402810	+	116	114	114	218	192	217	212	208	141	hsa_circPOLR2A_015	hsa_circ_0000741	336	POLR2A
chr5:167915606|167921655	chr5	167915606	167921655	+	143	161	161	182	205	152	179	152	196	hsa_circRARS_004	hsa_circ_0001550	534	RARS
chr5:167915606|167921655	chr5	167915606	167921655	+	143	161	161	182	205	152	179	152	196	hsa_circRARS_010	hsa_circ_0128541	530	RARS
chr7:99090662|99092254	chr7	99090662	99092254	-	137	200	200	204	162	143	158	151	170	hsa_circZNF394_003	hsa_circ_0001726	1592	ZNF394
chr10:70227879|70229920	chr10	70227879	70229920	-	243	204	204	145	233	122	152	102	114	hsa_circDNA2_005	hsa_circ_0006151	367	DNA2
chr1:65830317|65831879	chr1	65830317	65831879	+	165	136	136	214	189	161	183	172	153	hsa_circDNAJC6_002	hsa_circ_0002454	350	DNAJC6
chr18:8718421|8720494	chr18	8718421	8720494	+	165	166	166	143	190	148	180	142	160	hsa_circCCDC165_006	hsa_circ_0000825	384	CCDC165
chr8:18656804|18662408	chr8	18656804	18662408	-	179	172	172	141	139	189	168	142	143	hsa_circPSD3_017	hsa_circ_0004458	448	PSD3
chr5:128440648|128442755	chr5	128440648	128442755	+	176	199	199	133	174	161	133	148	111	hsa_circISOC1_001	hsa_circ_0007067	441	ISOC1
chr2:40655612|40657444	chr2	40655612	40657444	-	174	167	167	142	166	138	150	132	185	hsa_circSLC8A1_004	hsa_circ_0120060	1830	SLC8A1
chr2:40655612|40657444	chr2	40655612	40657444	-	174	167	167	142	166	138	150	132	185	hsa_circSLC8A1_005	hsa_circ_0000994	1832	SLC8A1
chr2:40655612|40657444	chr2	40655612	40657444	-	174	167	167	142	166	138	150	132	185	hsa_circSLC8A1_007	hsa_circ_0120059	1827	SLC8A1
chr2:40655612|40657444	chr2	40655612	40657444	-	174	167	167	142	166	138	150	132	185	hsa_circSLC8A1_008	hsa_circ_0005232	1829	SLC8A1
chr1:117944807|117957453	chr1	117944807	117957453	+	178	149	149	180	162	141	142	169	141	hsa_circMAN1A2_007	hsa_circ_0000117	472	MAN1A2
chr8:131164981|131193126	chr8	131164981	131193126	-	154	161	161	153	162	148	167	161	141	hsa_circASAP1_058	hsa_circ_0008934	550	ASAP1
chr4:119252870|119259469	chr4	119252870	119259469	-	150	135	135	133	164	174	185	161	160	hsa_circPRSS12_004	hsa_circ_0006472	469	PRSS12
chr10:32197099|32199491	chr10	32197099	32199491	-	206	167	167	133	167	141	146	115	153	hsa_circARHGAP12_003	hsa_circ_0000231	794	ARHGAP12
chr7:80418621|80440017	chr7	80418621	80440017	-	192	210	210	124	119	132	163	110	130	hsa_circSEMA3C_021	hsa_circ_0004365	907	SEMA3C
chr4:186168447|186188309	chr4	186168447	186188309	+	154	132	132	161	187	157	170	136	159	hsa_circSNX25_005	hsa_circ_0004874	662	SNX25
chr3:142455220|142467302	chr3	142455220	142467302	+	210	145	145	142	160	163	154	146	116	hsa_circTRPC1_004	hsa_circ_0001345	460	TRPC1
chr7:158552176|158557544	chr7	158552176	158557544	-	102	103	103	165	164	172	195	196	176	hsa_circESYT2_032	hsa_circ_0001776	495	ESYT2
chr19:5047486|5082515	chr19	5047486	5082515	+	146	109	109	158	140	178	195	157	183	hsa_circKDM4B_023	hsa_circ_0002926	486	KDM4B
chr9:103261046|103279053	chr9	103261046	103279053	+	148	190	190	147	155	127	128	121	158	hsa_circTMEFF1_003	hsa_circ_0004425	364	TMEFF1
chr1:155646338|155649303	chr1	155646338	155649303	-	158	150	150	151	167	162	151	113	154	hsa_circYY1AP1_008	hsa_circ_0014606	459	YY1AP1
chr9:16727794|16738483	chr9	16727794	16738483	-	151	141	141	175	150	145	118	165	135	hsa_circBNC2_003	hsa_circ_0008732	327	BNC2
chr3:47466974|47470160	chr3	47466974	47470160	-	174	146	146	105	157	123	182	145	128	hsa_circSCAP_030	hsa_circ_0007291	785	SCAP
chr1:31465236|31468067	chr1	31465236	31468067	-	170	176	176	130	123	131	131	136	108	hsa_circPUM1_021	hsa_circ_0000043	438	PUM1
chr7:152007050|152012423	chr7	152007050	152012423	-	126	118	118	164	173	164	161	141	113	hsa_circMLL3_013	hsa_circ_0001769	460	MLL3
chr2:120885263|120932580	chr2	120885263	120932580	+	192	152	152	154	136	105	142	114	127	hsa_circEPB41L5_036	hsa_circ_0006834	958	EPB41L5
chr2:120885263|120932580	chr2	120885263	120932580	+	192	152	152	154	136	105	142	114	127	hsa_circEPB41L5_037	hsa_circ_0008278	962	EPB41L5
chr19:17212469|17213367	chr19	17212469	17213367	+	126	113	113	154	165	131	186	133	139	hsa_circMYO9B_003	hsa_circ_0000907	898	MYO9B
chr19:45766370|45766625	chr19	45766370	45766625	+	93	83	83	164	139	163	156	192	162	hsa_circMARK4_004	hsa_circ_0000940	103	MARK4
chr8:18622958|18662408	chr8	18622958	18662408	-	188	143	143	108	140	118	145	118	108	hsa_circPSD3_018	hsa_circ_0002111	538	PSD3
chr2:148653869|148657467	chr2	148653869	148657467	+	118	131	131	131	144	109	195	128	123	hsa_circACVR2A_005	hsa_circ_0001073	473	ACVR2A
chr5:14316621|14336836	chr5	14316621	14336836	+	143	131	131	122	138	147	137	116	131	hsa_circTRIO_052	hsa_circ_0005260	546	TRIO
chr5:14316621|14336836	chr5	14316621	14336836	+	143	131	131	122	138	147	137	116	131	hsa_circTRIO_063	hsa_circ_0128205	541	TRIO
chr5:14316621|14336836	chr5	14316621	14336836	+	143	131	131	122	138	147	137	116	131	hsa_circTRIO_064	hsa_circ_0128206	546	TRIO
chr18:19345732|19359646	chr18	19345732	19359646	+	146	142	142	135	141	125	123	119	109	hsa_circMIB1_006	hsa_circ_0000835	679	MIB1
chr7:100410368|100410830	chr7	100410368	100410830	-	150	136	136	133	138	137	153	112	83	hsa_circEPHB4_014	hsa_circ_0001730	362	EPHB4
chr4:151023629|151023964	chr4	151023629	151023964	+	147	123	123	149	145	117	135	109	126	hsa_circDCLK2_002	hsa_circ_0005480	335	DCLK2
chr9:33953282|33963789	chr9	33953282	33963789	-	122	117	117	147	159	106	139	133	118	hsa_circUBAP2_057	hsa_circ_0001847	377	UBAP2
chr2:36668400|36669878	chr2	36668400	36669878	+	174	127	127	133	123	122	132	132	71	hsa_circCRIM1_034	hsa_circ_0007386	364	CRIM1
chr2:36668400|36669878	chr2	36668400	36669878	+	174	127	127	133	123	122	132	132	71	hsa_circCRIM1_045	hsa_circ_0119883	361	CRIM1
chr9:86292641|86293514	chr9	86292641	86293514	-	116	117	117	113	121	135	172	119	130	hsa_circUBQLN1_018	hsa_circ_0001865	394	UBQLN1
chr17:57430575|57430887	chr17	57430575	57430887	+	127	123	123	114	144	117	131	124	118	hsa_circYPEL2_002	hsa_circ_0005600	312	YPEL2
chr1:23356961|23377013	chr1	23356961	23377013	+	125	128	128	124	129	121	146	97	121	hsa_circKDM1A_006	hsa_circ_0009061	360	KDM1A
chr1:23356961|23377013	chr1	23356961	23377013	+	125	128	128	124	129	121	146	97	121	hsa_circKDM1A_012	hsa_circ_0112437	360	KDM1A
chr11:36248634|36248980	chr11	36248634	36248980	+	127	103	103	121	179	134	120	102	119	hsa_circLDLRAD3_007	hsa_circ_0006988	346	LDLRAD3
chr19:47767859|47768203	chr19	47767859	47768203	+	117	126	126	163	134	120	111	131	70	hsa_circCCDC9_003	hsa_circ_0000944	258	CCDC9
chr9:21476897|21477291	chr9	21476897	21477291	-	103	79	79	120	152	139	142	140	127	hsa_circMIR31HG_003	hsa_circ_0008599	261	MIR31HG
chr4:3088665|3109150	chr4	3088665	3109150	+	109	112	112	141	125	100	144	123	111	hsa_circHTT_004	hsa_circ_0001392	484	HTT
chr22:50810448|50832564	chr22	50810448	50832564	+	109	164	164	100	125	105	85	116	97	hsa_circPPP6R2_006	hsa_circ_0001258	374	PPP6R2
chr7:155465560|155473602	chr7	155465560	155473602	+	119	132	132	113	143	107	93	101	106	hsa_circRBM33_012	hsa_circ_0001772	445	RBM33
chr11:130130750|130131824	chr11	130130750	130131824	-	155	118	118	120	123	101	86	116	108	hsa_circZBTB44_003	hsa_circ_0002484	1074	ZBTB44
chr16:69404385|69406258	chr16	69404385	69406258	-	95	117	117	125	129	125	100	112	124	hsa_circTERF2_003	hsa_circ_0105829	234	TERF2
chr19:13039155|13039661	chr19	13039155	13039661	-	134	94	94	135	167	126	110	101	76	hsa_circFARSA_007	hsa_circ_0000896	338	FARSA
chr15:80412669|80415142	chr15	80412669	80415142	+	100	97	97	133	120	87	165	134	101	hsa_circZFAND6_008	hsa_circ_0000643	381	ZFAND6
chr14:102506572|102507010	chr14	102506572	102507010	+	111	93	93	125	120	129	114	129	110	hsa_circDYNC1H1_192	hsa_circ_0002398	251	DYNC1H1
chr20:57014000|57016139	chr20	57014000	57016139	+	104	110	110	153	114	98	107	121	102	hsa_circVAPB_007	hsa_circ_0001173	258	VAPB
chr12:12397195|12397589	chr12	12397195	12397589	-	127	146	146	93	114	99	93	102	91	hsa_circLRP6_002	hsa_circ_0000378	394	LRP6
chr4:153332454|153333681	chr4	153332454	153333681	-	148	89	89	107	137	110	122	91	115	hsa_circFBXW7_009	hsa_circ_0001451	1227	FBXW7
chr17:78022381|78024082	chr17	78022381	78024082	+	98	97	97	92	130	106	133	126	126	hsa_circCCDC40_004	hsa_circ_0008677	483	CCDC40
chr6:87920168|87928449	chr6	87920168	87928449	+	121	125	125	122	114	83	110	80	119	hsa_circZNF292_002	hsa_circ_0004383	5822	ZNF292
chr7:24663284|24690331	chr7	24663284	24690331	+	114	124	124	113	125	96	63	107	124	hsa_circMPP6_012	hsa_circ_0133993	656	MPP6
chr7:24663284|24690331	chr7	24663284	24690331	+	114	124	124	113	125	96	63	107	124	hsa_circMPP6_020	hsa_circ_0001685	653	MPP6
chr7:24663284|24690331	chr7	24663284	24690331	+	114	124	124	113	125	96	63	107	124	hsa_circMPP6_029	hsa_circ_0134001	645	MPP6
chr3:169854206|169867032	chr3	169854206	169867032	-	139	101	101	118	107	110	135	97	81	hsa_circPHC3_023	hsa_circ_0001359	505	PHC3
chr12:6657590|6657991	chr12	6657590	6657991	-	126	71	71	125	120	137	127	116	90	hsa_circIFFO1_001	hsa_circ_0000375	279	IFFO1
chr7:18705835|18706099	chr7	18705835	18706099	+	144	125	125	72	126	92	102	99	93	hsa_circHDAC9_021	hsa_circ_0007904	264	HDAC9
chr15:89656955|89659752	chr15	89656955	89659752	+	134	97	97	109	90	114	131	97	99	hsa_circABHD2_007	hsa_circ_0007099	300	ABHD2
chr15:89656955|89659752	chr15	89656955	89659752	+	134	97	97	109	90	114	131	97	99	hsa_circABHD2_012	hsa_circ_0003679	293	ABHD2
chr17:28011580|28030080	chr17	28011580	28030080	-	116	101	101	93	113	95	121	113	111	hsa_circSSH2_011	hsa_circ_0000754	291	SSH2
chr19:47919908|47920607	chr19	47919908	47920607	-	75	77	77	120	121	124	150	109	111	hsa_circMEIS3_005	hsa_circ_0003449	384	MEIS3
chr1:66378927|66384518	chr1	66378927	66384518	+	90	99	99	90	113	98	142	116	110	hsa_circPDE4B_003	hsa_circ_0008433	351	PDE4B
chr7:43679047|43680248	chr7	43679047	43680248	-	131	89	89	125	122	120	116	86	77	hsa_circC7orf44_006	hsa_circ_0001700	310	C7orf44
chr4:37633006|37640126	chr4	37633006	37640126	-	123	102	102	105	93	113	135	83	86	hsa_circRELL1_005	hsa_circ_0001400	434	RELL1
chr20:60714130|60716000	chr20	60714130	60716000	-	80	74	74	110	132	140	129	95	106	hsa_circPSMA7_004	hsa_circ_0003456	375	PSMA7
chr2:10559859|10560261	chr2	10559859	10560261	+	106	66	66	134	98	112	129	103	121	hsa_circHPCAL1_008	hsa_circ_0000976	402	HPCAL1
chr16:3900297|3901010	chr16	3900297	3901010	-	131	102	102	112	111	96	121	87	69	hsa_circCREBBP_007	hsa_circ_0007637	713	CREBBP
chr1:247319707|247323115	chr1	247319707	247323115	-	158	171	171	113	87	76	44	52	53	hsa_circZNF124_008	hsa_circ_0112879	1186	ZNF124
chr17:75398140|75398785	chr17	75398140	75398785	+	133	109	109	101	88	102	105	98	80	hsa_circSEPT9_001	hsa_circ_0005320	645	2023-09-09
chr5:128861976|128864370	chr5	128861976	128864370	+	143	81	81	123	114	105	87	77	87	hsa_circADAMTS19_003	hsa_circ_0073810	415	ADAMTS19
chr5:95091099|95099324	chr5	95091099	95099324	+	131	103	103	78	118	84	93	81	107	hsa_circRHOBTB3_020	hsa_circ_0007444	479	RHOBTB3
chr12:1136913|1137738	chr12	1136913	1137738	+	87	99	99	96	110	107	101	100	96	hsa_circERC1_003	hsa_circ_0000373	825	ERC1
chr2:36623756|36669878	chr2	36623756	36669878	+	127	101	101	75	108	87	105	95	83	hsa_circCRIM1_021	hsa_circ_0002346	538	CRIM1
chr10:126370175|126370948	chr10	126370175	126370948	-	109	104	104	90	95	74	145	83	73	hsa_circFAM53B_016	hsa_circ_0000267	773	FAM53B
chr17:57808781|57816308	chr17	57808781	57816308	+	83	79	79	99	80	83	119	117	137	hsa_circVMP1_006	hsa_circ_0006508	440	VMP1
chr3:170906490|170912424	chr3	170906490	170912424	-	117	108	108	85	90	89	119	74	86	hsa_circTNIK_010	hsa_circ_0002387	333	TNIK
chr9:98740342|98766983	chr9	98740342	98766983	+	120	77	77	96	134	99	108	84	79	hsa_circ_chr9_00029	hsa_circ_0008720	26641	None
chr1:155408117|155408859	chr1	155408117	155408859	-	89	108	108	114	99	82	101	82	88	hsa_circASH1L_024	hsa_circ_0000137	742	ASH1L
chr5:68470703|68471364	chr5	68470703	68471364	+	103	148	148	69	114	79	71	71	63	hsa_circCCNB1_008	hsa_circ_0001495	378	CCNB1
chr1:33760537|33760906	chr1	33760537	33760906	+	99	97	97	88	121	91	93	70	95	hsa_circZNF362_012	hsa_circ_0009027	238	ZNF362
chr12:49491348|49491888	chr12	49491348	49491888	-	40	52	52	127	122	115	134	118	91	hsa_circLMBR1L_015	hsa_circ_0004602	336	LMBR1L
chr7:148543561|148544397	chr7	148543561	148544397	-	118	104	104	77	88	80	101	92	86	hsa_circEZH2_005	hsa_circ_0006357	253	EZH2
chr16:69729038|69729282	chr16	69729038	69729282	+	89	76	76	115	118	111	80	96	86	hsa_circNFAT5_021	hsa_circ_0006845	244	NFAT5
chr1:155408117|155429689	chr1	155408117	155429689	-	107	84	84	97	85	118	82	80	99	hsa_circASH1L_011	hsa_circ_0003247	844	ASH1L
chr1:67356836|67371058	chr1	67356836	67371058	-	80	70	70	90	80	79	123	107	133	hsa_circWDR78_003	hsa_circ_0006677	473	WDR78
chr19:17387303|17387718	chr19	17387303	17387718	+	85	96	96	106	113	92	79	76	86	hsa_circBABAM1_010	hsa_circ_0003253	217	BABAM1
chr22:28692185|28693840	chr22	28692185	28693840	-	108	100	100	89	96	68	104	72	89	hsa_circTTC28_032	hsa_circ_0003618	404	TTC28
chr9:128099296|128099870	chr9	128099296	128099870	+	100	88	88	69	85	117	92	90	78	hsa_circGAPVD1_035	hsa_circ_0003270	449	GAPVD1
chr2:135010665|135012215	chr2	135010665	135012215	+	118	81	81	75	119	97	83	98	53	hsa_circMGAT5_003	hsa_circ_0001068	1550	MGAT5
chr2:61749745|61761038	chr2	61749745	61761038	-	92	73	73	93	92	94	108	83	97	hsa_circXPO1_005	hsa_circ_0001017	307	XPO1
chr5:129015456|129040084	chr5	129015456	129040084	+	122	94	94	80	96	71	106	67	71	hsa_circADAMTS19_012	hsa_circ_0073816	806	ADAMTS19
chr4:187627716|187630999	chr4	187627716	187630999	-	193	138	138	61	52	71	52	36	55	hsa_circFAT1_004	hsa_circ_0001461	3283	FAT1
chr4:1902352|1906105	chr4	1902352	1906105	+	111	107	107	68	88	73	88	65	83	hsa_circWHSC1_008	hsa_circ_0008460	789	WHSC1
chr20:34302106|34313077	chr20	34302106	34313077	-	104	101	101	89	90	83	86	63	71	hsa_circRBM39_020	hsa_circ_0004870	680	RBM39
chr3:119219541|119236162	chr3	119219541	119236162	+	73	92	92	100	107	75	64	94	82	hsa_circTIMMDC1_006	hsa_circ_0066874	513	TIMMDC1
chr14:66028054|66028484	chr14	66028054	66028484	+	101	98	98	98	80	82	78	63	78	hsa_circFUT8_014	hsa_circ_0003028	430	FUT8
chr5:176370335|176385155	chr5	176370335	176385155	-	57	87	87	68	92	80	110	94	96	hsa_circUIMC1_012	hsa_circ_0001558	397	UIMC1
chr22:24698162|24709434	chr22	24698162	24709434	+	90	78	78	64	101	79	93	100	87	hsa_circSPECC1L_002	hsa_circ_0007312	344	SPECC1L
chr8:131370262|131374017	chr8	131370262	131374017	-	81	71	71	91	71	113	82	89	88	hsa_circASAP1_014	hsa_circ_0085616	229	ASAP1
chr8:141874410|141900868	chr8	141874410	141900868	-	80	94	94	83	88	74	81	84	74	hsa_circPTK2_020	hsa_circ_0002483	482	PTK2
chr16:354303|364683	chr16	354303	364683	-	58	60	60	79	95	76	123	112	73	hsa_circAXIN1_007	hsa_circ_0037158	376	AXIN1
chr16:792249|792543	chr16	792249	792543	+	24	19	19	80	120	101	149	129	90	hsa_circ_chr16_00001	hsa_circ_0006173	294	None
chr15:33445248|33447246	chr15	33445248	33447246	-	103	74	74	87	76	87	79	57	89	hsa_circFMN1_002	hsa_circ_0103284	1998	FMN1
chr8:18725183|18730243	chr8	18725183	18730243	-	79	92	92	79	88	87	69	72	66	hsa_circPSD3_004	hsa_circ_0136098	1504	PSD3
chr7:73770739|73771807	chr7	73770739	73771807	+	60	63	63	65	88	93	100	115	74	hsa_circCLIP2_024	hsa_circ_0002755	412	CLIP2
chr9:136277418|136278041	chr9	136277418	136278041	-	72	68	68	82	66	77	92	110	84	hsa_circREXO4_003	hsa_circ_0089371	338	REXO4
chr17:60741908|60742310	chr17	60741908	60742310	+	60	53	53	86	110	95	123	55	76	hsa_circMRC2_001	hsa_circ_0009052	402	MRC2
chr10:128768965|128798571	chr10	128768965	128798571	+	88	98	98	70	93	63	67	80	49	hsa_circDOCK1_009	hsa_circ_0002669	939	DOCK1
chr2:72945231|72960247	chr2	72945231	72960247	-	94	73	73	79	84	67	77	70	87	hsa_circEXOC6B_010	hsa_circ_0009043	390	EXOC6B
chr5:129019812|129040084	chr5	129019812	129040084	+	83	89	89	99	87	78	60	65	50	hsa_circADAMTS19_013	hsa_circ_0073817	648	ADAMTS19
chr1:243708811|243736350	chr1	243708811	243736350	-	76	61	61	72	112	97	68	80	71	hsa_circAKT3_047	hsa_circ_0000199	555	AKT3
chr11:117023156|117034608	chr11	117023156	117034608	+	102	81	81	77	78	85	59	73	59	hsa_circPAFAH1B2_006	hsa_circ_0007827	418	PAFAH1B2
chr2:206992520|206994966	chr2	206992520	206994966	-	84	82	82	64	78	89	90	76	48	hsa_circNDUFS1_039	hsa_circ_0002431	331	NDUFS1
chr1:117944807|117963271	chr1	117944807	117963271	+	113	97	97	89	51	70	48	52	73	hsa_circMAN1A2_008	hsa_circ_0000118	553	MAN1A2
chr4:56277780|56284152	chr4	56277780	56284152	+	153	74	74	66	74	52	65	65	63	hsa_circTMEM165_005	hsa_circ_0001414	585	TMEM165
chrX:47705503|47755339	chrX	47705503	47755339	+	82	68	68	83	110	63	91	78	43	hsa_circZNF81_002	hsa_circ_0006364	440	ZNF81
chr2:15629017|15651474	chr2	15629017	15651474	-	78	72	72	85	66	74	88	78	69	hsa_circNBAS_044	hsa_circ_0000978	337	NBAS
chr1:21083658|21100103	chr1	21083658	21100103	-	94	75	75	105	75	71	66	72	48	hsa_circHP1BP3_027	hsa_circ_0000024	631	HP1BP3
chr3:128525214|128526514	chr3	128525214	128526514	+	70	64	64	85	82	77	86	69	84	hsa_circRAB7A_012	hsa_circ_0008923	348	RAB7A
chr7:65705311|65751696	chr7	65705311	65751696	+	95	81	81	72	81	48	68	60	89	hsa_circTPST1_004	hsa_circ_0006041	1145	TPST1
chr5:153413350|153414527	chr5	153413350	153414527	-	63	70	70	69	95	55	98	80	74	hsa_circFAM114A2_003	hsa_circ_0001546	417	FAM114A2
chr11:62406454|62407203	chr11	62406454	62407203	-	64	40	40	111	101	77	91	89	60	hsa_circGANAB_002	hsa_circ_0008011	342	GANAB
chr15:67524151|67529158	chr15	67524151	67529158	-	82	64	64	85	78	93	87	56	62	hsa_circAAGAB_003	hsa_circ_0000620	462	AAGAB
chr4:129913321|129925031	chr4	129913321	129925031	-	105	78	78	66	77	76	73	54	61	hsa_circSCLT1_010	hsa_circ_0001439	396	SCLT1
chr7:102106263|102106717	chr7	102106263	102106717	+	78	58	58	73	68	88	81	80	79	hsa_circLRWD1_003	hsa_circ_0003327	352	LRWD1
chr12:116668337|116675510	chr12	116668337	116675510	-	89	85	85	56	53	83	59	77	74	hsa_circMED13L_009	hsa_circ_0000443	7173	MED13L
chr15:99250790|99251336	chr15	99250790	99251336	+	62	55	55	75	91	77	99	59	78	hsa_circIGF1R_001	hsa_circ_0005035	546	IGF1R
chr19:18648410|18649243	chr19	18648410	18649243	-	71	66	66	57	133	71	69	56	62	hsa_circFKBP8_010	hsa_circ_0000914	394	FKBP8
chr19:18648410|18649243	chr19	18648410	18649243	-	71	66	66	57	133	71	69	56	62	hsa_circFKBP8_011	hsa_circ_0050119	391	FKBP8
chr3:51575513|51624575	chr3	51575513	51624575	+	66	56	56	77	78	85	71	93	68	hsa_circRAD54L2_002	hsa_circ_0001307	346	RAD54L2
chr7:24663284|24708279	chr7	24663284	24708279	+	83	106	106	67	65	52	41	60	70	hsa_circMPP6_015	hsa_circ_0133996	1119	MPP6
chr7:24663284|24708279	chr7	24663284	24708279	+	83	106	106	67	65	52	41	60	70	hsa_circMPP6_024	hsa_circ_0001686	1116	MPP6
chr8:141856358|141900868	chr8	141856358	141900868	-	95	63	63	80	70	60	64	97	57	hsa_circPTK2_022	hsa_circ_0003221	625	PTK2
chr7:2269618|2270362	chr7	2269618	2270362	-	77	78	78	77	78	74	60	56	69	hsa_circMAD1L1_005	hsa_circ_0004961	339	MAD1L1
chr7:2269618|2270362	chr7	2269618	2270362	-	77	78	78	77	78	74	60	56	69	hsa_circMAD1L1_009	hsa_circ_0133956	336	MAD1L1
chr1:35824525|35827390	chr1	35824525	35827390	+	85	93	93	80	72	53	67	44	58	hsa_circZMYM4_006	hsa_circ_0011536	755	ZMYM4
chr2:208841374|208842310	chr2	208841374	208842310	-	53	90	90	79	74	66	82	62	45	hsa_circPLEKHM3_002	hsa_circ_0001095	936	PLEKHM3
chr1:33413822|33415375	chr1	33413822	33415375	-	64	54	54	57	51	84	99	83	92	hsa_circRNF19B_003	hsa_circ_0000048	351	RNF19B
chr20:30954186|30956926	chr20	30954186	30956926	+	100	66	66	62	70	69	59	60	82	hsa_circASXL1_003	hsa_circ_0001136	195	ASXL1
chr9:111812562|111812972	chr9	111812562	111812972	-	71	65	65	84	70	80	79	69	51	hsa_circC9orf5_067	hsa_circ_0087905	269	C9orf5
chr4:177632652|177650900	chr4	177632652	177650900	-	82	50	50	71	102	95	56	72	55	hsa_circVEGFC_004	hsa_circ_0004496	557	VEGFC
chr10:116879948|116889297	chr10	116879948	116889297	+	101	95	95	52	70	43	48	62	66	hsa_circATRNL1_004	hsa_circ_0020093	536	ATRNL1
chr19:58904342|58904854	chr19	58904342	58904854	+	72	49	49	74	79	72	98	80	56	hsa_circRPS5_010	hsa_circ_0005598	339	RPS5
chr21:37619814|37620866	chr21	37619814	37620866	+	72	74	74	73	65	69	55	78	68	hsa_circDOPEY2_023	hsa_circ_0001187	301	DOPEY2
chr8:74585341|74601048	chr8	74585341	74601048	-	47	82	82	56	74	83	57	68	76	hsa_circSTAU2_011	hsa_circ_0001811	296	STAU2
chr16:148142|150507	chr16	148142	150507	-	65	47	47	78	78	97	75	74	60	hsa_circNPRL3_009	hsa_circ_0037130	295	NPRL3
chr5:78734832|78752841	chr5	78734832	78752841	-	74	50	50	82	67	70	95	72	61	hsa_circHOMER1_004	hsa_circ_0006916	522	HOMER1
chr8:141828375|141900868	chr8	141828375	141900868	-	83	69	69	88	64	69	60	72	47	hsa_circPTK2_024	hsa_circ_0005982	899	PTK2
chr1:180953812|180974599	chr1	180953812	180974599	-	56	49	49	69	79	74	83	80	81	hsa_circSTX6_007	hsa_circ_0006796	656	STX6
chr3:93714717|93722752	chr3	93714717	93722752	+	76	86	86	68	49	79	61	65	50	hsa_circARL13B_001	hsa_circ_0124784	319	ARL13B
chr3:93714717|93722752	chr3	93714717	93722752	+	76	86	86	68	49	79	61	65	50	hsa_circARL13B_002	hsa_circ_0006135	321	ARL13B
chr3:93714717|93722752	chr3	93714717	93722752	+	76	86	86	68	49	79	61	65	50	hsa_circARL13B_005	hsa_circ_0124786	8031	ARL13B
chr10:31661946|31676195	chr10	31661946	31676195	+	62	77	77	75	60	80	67	64	57	hsa_circZEB1_013	hsa_circ_0000228	14249	ZEB1
chr15:101775286|101775782	chr15	101775286	101775782	-	74	58	58	74	58	60	101	72	61	hsa_circCHSY1_001	hsa_circ_0005019	496	CHSY1
chr10:5836847|5842668	chr10	5836847	5842668	-	74	67	67	51	74	69	80	66	62	hsa_circGDI2_006	hsa_circ_0002665	343	GDI2
chr4:151388824|151412187	chr4	151388824	151412187	-	63	56	56	65	84	76	73	74	60	hsa_circLRBA_123	hsa_circ_0006867	450	LRBA
chr15:49528047|49531564	chr15	49528047	49531564	+	104	51	51	72	41	70	64	79	70	hsa_circGALK2_008	hsa_circ_0008488	238	GALK2
chr10:13169744|13178897	chr10	13169744	13178897	+	69	61	61	64	85	55	77	59	67	hsa_circOPTN_011	hsa_circ_0007242	523	OPTN
chr3:119219541|119222868	chr3	119219541	119222868	+	67	48	48	64	74	84	70	65	78	hsa_circTIMMDC1_004	hsa_circ_0001329	323	TIMMDC1
chr7:23650789|23651172	chr7	23650789	23651172	+	65	73	73	85	63	64	67	50	58	hsa_circCCDC126_004	hsa_circ_0001684	383	CCDC126
chr3:196817782|196846401	chr3	196817782	196846401	-	101	97	97	36	74	49	55	33	55	hsa_circDLG1_038	hsa_circ_0008583	496	DLG1
chr18:45391429|45423180	chr18	45391429	45423180	-	76	79	79	70	56	59	53	54	69	hsa_circSMAD2_005	hsa_circ_0000847	783	SMAD2
chr13:114174930|114193822	chr13	114174930	114193822	+	102	66	66	58	72	60	70	53	46	hsa_circTMCO3_030	hsa_circ_0004361	465	TMCO3
chr16:31102095|31102663	chr16	31102095	31102663	-	69	68	68	62	57	71	75	56	63	hsa_circVKORC1_005	hsa_circ_0006719	568	VKORC1
chr5:10415599|10417516	chr5	10415599	10417516	+	72	54	54	47	62	60	94	73	73	hsa_circMARCH6_047	hsa_circ_0001467	317	2023-03-06
chr3:169863210|169867032	chr3	169863210	169867032	-	69	57	57	63	56	61	76	65	84	hsa_circPHC3_022	hsa_circ_0001360	258	PHC3
chr10:34558584|34573173	chr10	34558584	34573173	-	76	52	52	79	74	71	73	55	55	hsa_circPARD3_036	hsa_circ_0018168	354	PARD3
chr4:38091552|38104778	chr4	38091552	38104778	+	88	67	67	41	74	53	72	60	65	hsa_circTBC1D1_022	hsa_circ_0001402	507	TBC1D1
chr19:50902107|50902741	chr19	50902107	50902741	+	60	75	75	64	68	65	78	50	47	hsa_circPOLD1_002	hsa_circ_0052011	320	POLD1
chr19:50902107|50902741	chr19	50902107	50902741	+	60	75	75	64	68	65	78	50	47	hsa_circPOLD1_003	hsa_circ_0052012	317	POLD1
chr9:103204187|103204638	chr9	103204187	103204638	+	85	61	61	75	41	60	69	68	56	hsa_circC9orf30-TMEFF1_001	hsa_circ_0006388	451	C9orf30-TMEFF1
chr19:5604593|5604947	chr19	5604593	5604947	-	58	63	63	32	63	66	78	79	73	hsa_circSAFB2_013	hsa_circ_0000880	263	SAFB2
chr4:88116475|88116842	chr4	88116475	88116842	-	62	58	58	77	64	62	73	50	69	hsa_circKLHL8_006	hsa_circ_0002538	367	KLHL8
chr18:74561481|74563895	chr18	74561481	74563895	+	98	62	62	53	71	56	49	50	69	hsa_circZNF236_009	hsa_circ_0004979	308	ZNF236
chr7:135262543|135277940	chr7	135262543	135277940	+	91	73	73	62	67	42	49	51	61	hsa_circNUP205_016	hsa_circ_0001750	1182	NUP205
chr2:239090705|239093928	chr2	239090705	239093928	-	53	48	48	68	77	68	67	85	54	hsa_circILKAP_019	hsa_circ_0001116	411	ILKAP
chr10:5827104|5842668	chr10	5827104	5842668	-	88	69	69	60	88	43	46	56	48	hsa_circGDI2_008	hsa_circ_0005379	674	GDI2
chr20:2944917|2945848	chr20	2944917	2945848	+	50	66	66	75	69	49	101	50	41	hsa_circPTPRA_009	hsa_circ_0006117	421	PTPRA
chr16:31733946|31734674	chr16	31733946	31734674	+	76	55	55	54	73	47	78	76	52	hsa_circZNF720_002	hsa_circ_0007059	223	ZNF720
chr17:7849045|7849304	chr17	7849045	7849304	+	83	50	50	60	74	80	59	52	56	hsa_circCNTROB_007	hsa_circ_0008310	259	CNTROB
chr6:159004985|159010814	chr6	159004985	159010814	+	65	64	64	41	85	59	59	75	51	hsa_circTMEM181_032	hsa_circ_0001663	324	TMEM181
chr1:41536266|41541123	chr1	41536266	41541123	-	89	55	55	57	83	79	47	46	50	hsa_circSCMH1_023	hsa_circ_0000061	360	SCMH1
chr3:98568304|98600611	chr3	98568304	98600611	-	60	88	88	64	57	43	61	52	43	hsa_circDCBLD2_002	hsa_circ_0066631	366	DCBLD2
chr21:37711076|37717005	chr21	37711076	37717005	+	59	63	63	56	76	62	45	45	80	hsa_circMORC3_014	hsa_circ_0061620	425	MORC3
chr21:37711076|37717005	chr21	37711076	37717005	+	59	63	63	56	76	62	45	45	80	hsa_circMORC3_020	hsa_circ_0001189	420	MORC3
chr7:33185853|33217203	chr7	33185853	33217203	+	76	53	53	57	52	57	79	64	57	hsa_circBBS9_002	hsa_circ_0003162	453	BBS9
chr4:10099334|10105610	chr4	10099334	10105610	-	51	32	32	61	74	84	73	84	54	hsa_circWDR1_009	hsa_circ_0003550	420	WDR1
chr6:79752559|79770535	chr6	79752559	79770535	-	77	61	61	59	60	66	50	63	48	hsa_circPHIP_008	hsa_circ_0001615	411	PHIP
chr9:96233422|96261168	chr9	96233422	96261168	+	53	80	80	75	48	54	54	36	65	hsa_circFAM120A_007	hsa_circ_0001875	556	FAM120A
chr7:90355880|90356126	chr7	90355880	90356126	+	83	50	50	57	60	70	54	73	47	hsa_circCDK14_007	hsa_circ_0001721	246	CDK14
chr8:22899553|22900756	chr8	22899553	22900756	-	43	72	72	53	61	60	80	59	44	hsa_circTNFRSF10B_002	hsa_circ_0136171	1203	TNFRSF10B
chr7:23224688|23226765	chr7	23224688	23226765	+	75	58	58	67	68	56	64	38	59	hsa_circNUPL2_002	hsa_circ_0001683	324	NUPL2
chr2:136432901|136437894	chr2	136432901	136437894	+	77	60	60	61	51	67	63	40	61	hsa_circR3HDM1_048	hsa_circ_0001070	307	R3HDM1
chr4:77055327|77065626	chr4	77055327	77065626	-	87	81	81	61	56	40	53	33	48	hsa_circNUP54_005	hsa_circ_0070039	643	NUP54
chr16:22360599|22361170	chr16	22360599	22361170	-	68	51	51	55	73	49	67	60	65	hsa_circCDR2_002	hsa_circ_0004682	314	CDR2
chr7:72883846|72884813	chr7	72883846	72884813	-	51	48	48	50	76	44	55	90	73	hsa_circBAZ1B_018	hsa_circ_0003866	273	BAZ1B
chr8:27151596|27151827	chr8	27151596	27151827	-	45	56	56	73	74	53	59	58	61	hsa_circTRIM35_003	hsa_circ_0083756	231	TRIM35
chr10:225933|267296	chr10	225933	267296	+	49	56	56	75	78	71	46	54	49	hsa_circZMYND11_004	hsa_circ_0008225	457	ZMYND11
chr15:33149215|33194241	chr15	33149215	33194241	-	43	36	36	57	62	62	79	75	84	hsa_circFMN1_007	hsa_circ_0005054	551	FMN1
chr19:11623870|11625036	chr19	11623870	11625036	-	63	45	45	87	53	59	89	47	46	hsa_circECSIT_003	hsa_circ_0006471	642	ECSIT
chr7:27668989|27689252	chr7	27668989	27689252	-	60	64	64	60	58	52	76	38	62	hsa_circHIBADH_002	hsa_circ_0006773	393	HIBADH
chr7:27668989|27689252	chr7	27668989	27689252	-	60	64	64	60	58	52	76	38	62	hsa_circHIBADH_005	hsa_circ_0079665	383	HIBADH
chr7:131060182|131084192	chr7	131060182	131084192	+	51	48	48	80	71	62	67	37	67	hsa_circMKLN1_013	hsa_circ_0001746	605	MKLN1
chr5:145197456|145205763	chr5	145197456	145205763	-	62	79	79	52	58	65	52	49	32	hsa_circPRELID2_001	hsa_circ_0006528	496	PRELID2
chr2:64083439|64085070	chr2	64083439	64085070	+	79	56	56	65	46	63	58	50	53	hsa_circUGP2_005	hsa_circ_0001020	236	UGP2
chr22:32874967|32875262	chr22	32874967	32875262	+	59	51	51	56	74	66	52	61	55	hsa_circFBXO7_006	hsa_circ_0008832	295	FBXO7
chr5:60768507|60768864	chr5	60768507	60768864	+	64	64	64	46	65	72	60	49	40	hsa_circZSWIM6_004	hsa_circ_0005399	357	ZSWIM6
chr1:21097422|21100103	chr1	21097422	21100103	-	88	39	39	64	49	53	50	72	67	hsa_circHP1BP3_024	hsa_circ_0005782	304	HP1BP3
chr18:46858233|46906128	chr18	46858233	46906128	-	96	43	43	63	49	44	87	41	55	hsa_circDYM_011	hsa_circ_0002501	570	DYM
chr6:13632601|13644961	chr6	13632601	13644961	-	64	60	60	45	66	54	54	62	56	hsa_circRANBP9_026	hsa_circ_0001577	1020	RANBP9
chr7:140055467|140058585	chr7	140055467	140058585	-	37	56	56	72	55	41	69	75	60	hsa_circSLC37A3_011	hsa_circ_0004069	243	SLC37A3
chr2:75745181|75749613	chr2	75745181	75749613	-	46	55	55	67	64	57	50	53	69	hsa_circFAM176A_004	hsa_circ_0008440	276	FAM176A
chr8:141889569|141900868	chr8	141889569	141900868	-	80	46	46	71	61	65	57	50	39	hsa_circPTK2_018	hsa_circ_0006646	394	PTK2
chr16:11114049|11154879	chr16	11114049	11154879	+	72	51	51	44	64	57	73	61	41	hsa_circCLEC16A_028	hsa_circ_0000672	813	CLEC16A
chr18:42281139|42281797	chr18	42281139	42281797	+	60	48	48	53	60	76	76	36	55	hsa_circSETBP1_003	hsa_circ_0006491	658	SETBP1
chr3:114069120|114070725	chr3	114069120	114070725	-	60	59	59	48	54	61	60	53	53	hsa_circZBTB20_023	hsa_circ_0005332	1605	ZBTB20
chr19:11289020|11289396	chr19	11289020	11289396	-	40	22	22	58	60	69	85	65	85	hsa_circKANK2_001	hsa_circ_0008554	295	KANK2
chr4:108603170|108622441	chr4	108603170	108622441	-	51	56	56	45	70	61	53	61	53	hsa_circPAPSS1_003	hsa_circ_0006935	609	PAPSS1
chr15:41988272|41991357	chr15	41988272	41991357	+	68	71	71	55	43	47	57	50	42	hsa_circMGA_010	hsa_circ_0000592	1124	MGA
chr16:89371613|89383483	chr16	89371613	89383483	-	62	44	44	55	75	61	61	53	48	hsa_circANKRD11_008	hsa_circ_0040929	285	ANKRD11
chr16:89371613|89383483	chr16	89371613	89383483	-	62	44	44	55	75	61	61	53	48	hsa_circANKRD11_011	hsa_circ_0003846	282	ANKRD11
chr7:44684925|44687358	chr7	44684925	44687358	+	31	48	48	44	75	66	71	46	73	hsa_circOGDH_007	hsa_circ_0003340	295	OGDH
chr3:47139444|47147610	chr3	47139444	47147610	-	53	51	51	48	76	41	73	48	60	hsa_circSETD2_025	hsa_circ_0001290	427	SETD2
chr5:72370568|72373320	chr5	72370568	72373320	+	57	47	47	49	66	49	56	61	69	hsa_circFCHO2_044	hsa_circ_0002490	268	FCHO2
chr7:129760588|129762042	chr7	129760588	129762042	+	61	51	51	48	51	67	53	52	67	hsa_circKLHDC10_012	hsa_circ_0002190	304	KLHDC10
chr18:9583114|9595151	chr18	9583114	9595151	-	52	61	61	40	67	41	53	67	56	hsa_circPPP4R1_012	hsa_circ_0007509	866	PPP4R1
chr21:17135209|17138460	chr21	17135209	17138460	+	56	44	44	64	66	79	56	41	48	hsa_circUSP25_003	hsa_circ_0001178	223	USP25
chr18:51804072|51813781	chr18	51804072	51813781	+	66	63	63	49	69	50	70	28	39	hsa_circPOLI_018	hsa_circ_0003428	792	POLI
chr5:124036706|124036962	chr5	124036706	124036962	-	56	52	52	41	66	41	53	61	75	hsa_circZNF608_004	hsa_circ_0001523	256	ZNF608
chr10:7839009|7844817	chr10	7839009	7844817	+	59	45	45	41	59	49	58	60	79	hsa_circATP5C1_006	hsa_circ_0007292	799	ATP5C1
chr10:7839009|7844817	chr10	7839009	7844817	+	59	45	45	41	59	49	58	60	79	hsa_circATP5C1_008	hsa_circ_0094213	792	ATP5C1
chr22:43435785|43442579	chr22	43435785	43442579	-	39	67	67	50	53	53	68	46	51	hsa_circTTLL1_014	hsa_circ_0116692	290	TTLL1
chr1:48821341|48825442	chr1	48821341	48825442	-	45	63	63	57	61	56	60	46	42	hsa_circSPATA6_011	hsa_circ_0008202	285	SPATA6
chr7:156619298|156629579	chr7	156619298	156629579	-	41	60	60	47	43	59	61	64	58	hsa_circLMBR1_004	hsa_circ_0005939	253	LMBR1
chr8:15508205|15531345	chr8	15508205	15531345	+	45	40	40	56	62	59	74	42	74	hsa_circTUSC3_007	hsa_circ_0006410	490	TUSC3
chr12:46622935|46637097	chr12	46622935	46637097	-	67	78	78	54	39	47	43	34	51	hsa_circSLC38A1_012	hsa_circ_0000396	522	SLC38A1
chr8:52773404|52773806	chr8	52773404	52773806	-	58	56	56	73	42	42	53	57	54	hsa_circPCMTD1_004	hsa_circ_0001801	402	PCMTD1
chr9:115336336|115337531	chr9	115336336	115337531	+	65	83	83	57	35	48	45	36	38	hsa_circKIAA1958_002	hsa_circ_0002925	1195	KIAA1958
chr10:7285519|7327916	chr10	7285519	7327916	-	64	55	55	35	60	49	75	32	64	hsa_circSFMBT2_023	hsa_circ_0017636	684	SFMBT2
chr3:149563797|149639014	chr3	149563797	149639014	+	94	64	64	56	43	38	35	39	56	hsa_circRNF13_009	hsa_circ_0001346	716	RNF13
chr7:69364271|69364484	chr7	69364271	69364484	+	43	51	51	53	44	79	65	46	55	hsa_circAUTS2_009	hsa_circ_0080414	213	AUTS2
chr7:69364271|69364484	chr7	69364271	69364484	+	43	51	51	53	44	79	65	46	55	hsa_circAUTS2_013	hsa_circ_0134556	209	AUTS2
chr16:17352844|17353355	chr16	17352844	17353355	-	56	38	38	54	74	46	64	60	54	hsa_circXYLT1_004	hsa_circ_0003559	511	XYLT1
chr5:43675612|43704502	chr5	43675612	43704502	+	64	57	57	49	55	70	53	35	44	hsa_circNNT_036	hsa_circ_0005585	623	NNT
chr6:155095122|155116273	chr6	155095122	155116273	+	50	78	78	58	43	43	43	42	45	hsa_circSCAF8_013	hsa_circ_0001654	576	SCAF8
chr7:99952765|99953427	chr7	99952765	99953427	+	54	77	77	31	36	30	58	74	41	hsa_circPILRB_012	hsa_circ_0005925	662	PILRB
chr1:117944807|117984947	chr1	117944807	117984947	+	56	50	50	62	41	26	65	66	58	hsa_circMAN1A2_009	hsa_circ_0000119	648	MAN1A2
chr1:117944807|117984947	chr1	117944807	117984947	+	56	50	50	62	41	26	65	66	58	hsa_circMAN1A2_010	hsa_circ_0110599	658	MAN1A2
chr2:122363276|122363756	chr2	122363276	122363756	-	57	33	33	48	76	50	58	58	61	hsa_circCLASP1_002	hsa_circ_0007052	480	CLASP1
chr2:207144263|207162097	chr2	207144263	207162097	+	62	41	41	51	56	70	59	53	38	hsa_circZDBF2_003	hsa_circ_0002141	290	ZDBF2
chr5:132227855|132228810	chr5	132227855	132228810	-	37	59	59	52	51	53	61	44	54	hsa_circAFF4_016	hsa_circ_0001529	330	AFF4
chr4:83799882|83803093	chr4	83799882	83803093	-	57	38	38	71	67	41	56	54	47	hsa_circSEC31A_007	hsa_circ_0006618	406	SEC31A
chr4:83799882|83803093	chr4	83799882	83803093	-	57	38	38	71	67	41	56	54	47	hsa_circSEC31A_019	hsa_circ_0001421	403	SEC31A
chr5:619104|620376	chr5	619104	620376	+	64	59	59	45	58	47	49	49	39	hsa_circCEP72_005	hsa_circ_0071653	321	CEP72
chr11:77394754|77404656	chr11	77394754	77404656	-	61	45	45	46	54	26	64	74	53	hsa_circRSF1_029	hsa_circ_0000344	350	RSF1
chr7:22347957|22357656	chr7	22347957	22357656	-	43	53	53	33	44	41	87	53	58	hsa_circRAPGEF5_004	hsa_circ_0133954	449	RAPGEF5
chr10:909682|910210	chr10	909682	910210	-	50	48	48	59	59	48	43	76	33	hsa_circLARP4B_021	hsa_circ_0017412	289	LARP4B
chr22:46085591|46114373	chr22	46085591	46114373	+	48	48	48	45	49	61	65	58	42	hsa_circATXN10_009	hsa_circ_0003054	612	ATXN10
chr1:1192371|1192690	chr1	1192371	1192690	-	40	46	46	54	58	49	51	55	64	hsa_circUBE2J2_010	hsa_circ_0008063	242	UBE2J2
chr16:80718434|80719026	chr16	80718434	80719026	-	78	51	51	47	45	48	54	57	32	hsa_circCDYL2_001	hsa_circ_0004087	592	CDYL2
chr3:119219541|119232566	chr3	119219541	119232566	+	49	40	40	43	59	65	61	41	65	hsa_circTIMMDC1_005	hsa_circ_0006884	402	TIMMDC1
chr12:124071293|124074996	chr12	124071293	124074996	+	50	34	34	63	57	62	59	62	41	hsa_circTMED2_002	hsa_circ_0000458	301	TMED2
chr5:179688683|179707608	chr5	179688683	179707608	-	49	52	52	41	53	47	72	47	44	hsa_circMAPK9_004	hsa_circ_0001566	497	MAPK9
chr14:89192884|89212627	chr14	89192884	89212627	-	84	50	50	66	43	37	55	27	44	hsa_circEML5_019	hsa_circ_0032876	830	EML5
chr1:160293220|160302347	chr1	160293220	160302347	-	41	33	33	75	36	68	61	44	62	hsa_circCOPA_021	hsa_circ_0008661	320	COPA
chrX:77270158|77275895	chrX	77270158	77275895	+	42	50	50	77	56	35	40	34	68	hsa_circATP7A_030	hsa_circ_0001934	375	ATP7A
chr1:211092981|211093411	chr1	211092981	211093411	-	70	52	52	46	57	56	48	34	31	hsa_circKCNH1_013	hsa_circ_0006123	430	KCNH1
chr9:6880011|6893232	chr9	6880011	6893232	+	33	28	28	61	58	57	78	52	51	hsa_circKDM4C_016	hsa_circ_0001839	292	KDM4C
chr20:35812582|35812776	chr20	35812582	35812776	+	40	47	47	36	60	55	57	44	59	hsa_circRPN2_004	hsa_circ_0005759	194	RPN2
chr6:13639794|13644961	chr6	13639794	13644961	-	62	44	44	49	41	40	53	44	68	hsa_circRANBP9_023	hsa_circ_0001578	598	RANBP9
chr22:42204878|42206295	chr22	42204878	42206295	+	81	37	37	36	70	40	47	56	40	hsa_circCCDC134_003	hsa_circ_0001238	326	CCDC134
chr9:95018961|95032265	chr9	95018961	95032265	-	55	50	50	43	68	32	59	48	39	hsa_circIARS_023	hsa_circ_0006702	932	IARS
chr22:46096161|46136418	chr22	46096161	46136418	+	66	47	47	43	34	43	84	40	39	hsa_circATXN10_019	hsa_circ_0001246	782	ATXN10
chr3:31617887|31621588	chr3	31617887	31621588	+	52	42	42	55	68	59	38	44	43	hsa_circSTT3B_002	hsa_circ_0001278	397	STT3B
chr10:128768965|128788867	chr10	128768965	128788867	+	43	60	60	59	49	56	51	31	33	hsa_circDOCK1_006	hsa_circ_0007142	427	DOCK1
chr5:16779653|16783578	chr5	16779653	16783578	-	44	46	46	53	48	39	70	50	46	hsa_circMYO10_008	hsa_circ_0128535	463	MYO10
chr2:159992704|160007067	chr2	159992704	160007067	+	45	40	40	57	52	55	72	43	37	hsa_circTANC1_019	hsa_circ_0008010	423	TANC1
chr6:47251673|47254331	chr6	47251673	47254331	-	76	59	59	44	35	35	46	42	45	hsa_circTNFRSF21_003	hsa_circ_0001610	1147	TNFRSF21
chr1:32381495|32385259	chr1	32381495	32385259	-	46	55	55	55	41	34	49	43	62	hsa_circPTP4A2_004	hsa_circ_0007364	782	PTP4A2
chr1:32381495|32385259	chr1	32381495	32385259	-	46	55	55	55	41	34	49	43	62	hsa_circPTP4A2_005	hsa_circ_0005067	786	PTP4A2
chr16:87782278|87795646	chr16	87782278	87795646	-	71	64	64	36	36	34	34	55	46	hsa_circKLHDC4_004	hsa_circ_0000724	407	KLHDC4
chr10:79613111|79614128	chr10	79613111	79614128	-	36	41	41	46	59	66	68	40	41	hsa_circDLG5_008	hsa_circ_0006649	328	DLG5
chr18:12999419|13019205	chr18	12999419	13019205	+	70	49	49	45	49	44	52	33	47	hsa_circCEP192_006	hsa_circ_0000831	1054	CEP192
chr22:46085591|46098727	chr22	46085591	46098727	+	57	41	41	34	58	41	59	53	54	hsa_circATXN10_008	hsa_circ_0004243	531	ATXN10
chr7:810107|814799	chr7	810107	814799	+	37	31	31	51	73	50	72	41	49	hsa_circHEATR2_010	hsa_circ_0001667	456	HEATR2
chr13:96485180|96489456	chr13	96485180	96489456	-	48	58	58	33	44	45	30	58	60	hsa_circUGGT2_065	hsa_circ_0008274	244	UGGT2
chr22:26853824|26854543	chr22	26853824	26854543	-	50	47	47	49	71	42	51	32	43	hsa_circHPS4_007	hsa_circ_0005175	242	HPS4
chr12:129299319|129299615	chr12	129299319	129299615	-	60	37	37	36	57	50	62	42	49	hsa_circSLC15A4_002	hsa_circ_0000462	296	SLC15A4
chr17:47388673|47390207	chr17	47388673	47390207	-	39	55	55	46	55	41	50	44	45	hsa_circZNF652_011	hsa_circ_0000782	409	ZNF652
chr6:84108085|84117620	chr6	84108085	84117620	-	44	41	41	37	56	64	40	54	52	hsa_circME1_002	hsa_circ_0003267	284	ME1
chr19:41089303|41089623	chr19	41089303	41089623	+	40	27	27	70	82	57	41	45	38	hsa_circSHKBP1_014	hsa_circ_0000936	205	SHKBP1
chr5:77805606|77806221	chr5	77805606	77806221	-	67	57	57	36	51	45	43	46	25	hsa_circLHFPL2_005	hsa_circ_0004539	615	LHFPL2
chr17:59853761|59857762	chr17	59853761	59857762	-	38	35	35	51	70	43	47	58	49	hsa_circBRIP1_023	hsa_circ_0006968	303	BRIP1
chr1:21076215|21100103	chr1	21076215	21100103	-	82	55	55	37	36	53	49	23	34	hsa_circHP1BP3_029	hsa_circ_0000023	791	HP1BP3
chr7:65705311|65706257	chr7	65705311	65706257	+	45	65	65	62	50	30	33	42	31	hsa_circTPST1_002	hsa_circ_0007672	946	TPST1
chr12:123983090|123984083	chr12	123983090	123984083	-	49	30	30	57	70	34	51	46	55	hsa_circRILPL1_002	hsa_circ_0007552	341	RILPL1
chr5:145176004|145205763	chr5	145176004	145205763	-	38	73	73	47	40	23	57	48	23	hsa_circPRELID2_002	hsa_circ_0008647	602	PRELID2
chr7:91924202|91957214	chr7	91924202	91957214	+	54	64	64	37	34	36	47	23	63	hsa_circANKIB1_005	hsa_circ_0135062	877	ANKIB1
chr9:88233897|88248289	chr9	88233897	88248289	-	51	60	60	51	60	43	43	21	33	hsa_circAGTPBP1_058	hsa_circ_0001868	1033	AGTPBP1
chr13:21305979|21306260	chr13	21305979	21306260	-	72	54	54	27	63	33	41	42	35	hsa_circN6AMT2_002	hsa_circ_0003285	281	N6AMT2
chr10:909682|931700	chr10	909682	931700	-	55	36	36	53	59	46	30	53	50	hsa_circLARP4B_015	hsa_circ_0005772	469	LARP4B
chr22:25771779|25777545	chr22	25771779	25777545	-	36	44	44	57	45	28	83	34	47	hsa_circLRP5L_001	hsa_circ_0003102	394	LRP5L
chr22:25771779|25777545	chr22	25771779	25777545	-	36	44	44	57	45	28	83	34	47	hsa_circLRP5L_003	hsa_circ_0062642	393	LRP5L
chr22:46085591|46136418	chr22	46085591	46136418	+	53	35	35	44	57	42	48	52	52	hsa_circATXN10_011	hsa_circ_0008199	1057	ATXN10
chr7:40027197|40027857	chr7	40027197	40027857	+	51	50	50	59	39	35	53	38	43	hsa_circCDK13_005	hsa_circ_0079929	660	CDK13
chr8:141710989|141716304	chr8	141710989	141716304	-	38	48	48	56	41	65	49	50	23	hsa_circPTK2_113	hsa_circ_0005273	357	PTK2
chr7:73510951|73511519	chr7	73510951	73511519	+	59	37	37	49	67	56	42	38	32	hsa_circLIMK1_005	hsa_circ_0002690	249	LIMK1
chr1:94032835|94033408	chr1	94032835	94033408	-	51	48	48	48	45	52	42	45	37	hsa_circBCAR3_009	hsa_circ_0006427	325	BCAR3
chr16:1004356|1004666	chr16	1004356	1004666	-	49	24	24	30	58	50	73	49	59	hsa_circLMF1_003	hsa_circ_0007701	310	LMF1
chr4:54280781|54294350	chr4	54280781	54294350	+	74	33	33	45	43	43	49	46	49	hsa_circFIP1L1_021	hsa_circ_0007476	359	FIP1L1
chr14:34394823|34400421	chr14	34394823	34400421	-	36	33	33	59	38	33	68	47	66	hsa_circEGLN3_002	hsa_circ_0101692	636	EGLN3
chr16:4516153|4519466	chr16	4516153	4519466	-	62	47	47	40	55	55	30	40	36	hsa_circNMRAL1_004	hsa_circ_0007788	489	NMRAL1
chr21:38792600|38802702	chr21	38792600	38802702	+	50	43	43	37	44	54	55	45	41	hsa_circDYRK1A_009	hsa_circ_0006062	10102	DYRK1A
chr9:137582757|137593179	chr9	137582757	137593179	+	17	35	35	34	62	61	60	48	59	hsa_circCOL5A1_003	hsa_circ_0007482	545	COL5A1
chr11:61133516|61135470	chr11	61133516	61135470	+	53	47	47	32	52	44	38	43	54	hsa_circTMEM138_005	hsa_circ_0002058	248	TMEM138
chr16:30715384|30715636	chr16	30715384	30715636	+	51	49	49	33	51	47	48	38	44	hsa_circSRCAP_005	hsa_circ_0039076	252	SRCAP
chr3:111632165|111639266	chr3	111632165	111639266	+	46	38	38	51	64	48	53	29	42	hsa_circPHLDB2_004	hsa_circ_0001326	666	PHLDB2
chr11:61205096|61205585	chr11	61205096	61205585	+	36	45	45	57	50	52	29	47	43	hsa_circSDHAF2_003	hsa_circ_0000311	334	SDHAF2
chr11:61205096|61205585	chr11	61205096	61205585	+	36	45	45	57	50	52	29	47	43	hsa_circSDHAF2_004	hsa_circ_0096029	341	SDHAF2
chr9:96233422|96238620	chr9	96233422	96238620	+	55	34	34	42	47	54	51	42	45	hsa_circFAM120A_005	hsa_circ_0008193	330	FAM120A
chr4:5664833|5667376	chr4	5664833	5667376	-	102	60	60	27	29	45	35	11	34	hsa_circEVC2_006	hsa_circ_0004228	275	EVC2
chr4:83793096|83796975	chr4	83793096	83796975	-	43	46	46	49	51	32	51	42	41	hsa_circSEC31A_034	hsa_circ_0003549	380	SEC31A
chr2:120885263|120932576	chr2	120885263	120932576	+	60	51	51	54	34	48	30	36	35	hsa_circEPB41L5_036	hsa_circ_0006834	958	EPB41L5
chr2:120885263|120932576	chr2	120885263	120932576	+	60	51	51	54	34	48	30	36	35	hsa_circEPB41L5_037	hsa_circ_0008278	962	EPB41L5
chr1:59787207|59812070	chr1	59787207	59812070	+	55	47	47	36	37	47	52	36	41	hsa_circFGGY_005	hsa_circ_0000075	479	FGGY
chr17:80521229|80529746	chr17	80521229	80529746	+	65	50	50	32	45	41	46	40	29	hsa_circFOXK2_008	hsa_circ_0000817	490	FOXK2
chr7:8257934|8275635	chr7	8257934	8275635	-	60	63	63	34	49	40	39	24	26	hsa_circICA1_001	hsa_circ_0079422	658	ICA1
chr11:94532555|94533477	chr11	94532555	94533477	+	44	66	66	42	46	35	49	14	34	hsa_circAMOTL1_004	hsa_circ_0004214	922	AMOTL1
chr17:73238416|73239651	chr17	73238416	73239651	-	51	39	39	39	42	57	48	47	34	hsa_circGGA3_008	hsa_circ_0003684	447	GGA3
chr19:6230580|6270770	chr19	6230580	6270770	-	56	43	43	38	44	49	56	25	42	hsa_circMLLT1_005	hsa_circ_0004594	408	MLLT1
chr6:158994451|159010814	chr6	158994451	159010814	+	44	62	62	49	53	38	35	30	23	hsa_circTMEM181_013	hsa_circ_0004587	484	TMEM181
chr17:59996760|60002460	chr17	59996760	60002460	-	60	21	21	42	48	58	59	39	47	hsa_circINTS2_008	hsa_circ_0007064	356	INTS2
chr1:1747194|1756938	chr1	1747194	1756938	-	58	33	33	45	44	42	55	38	46	hsa_circGNB1_019	hsa_circ_0000008	249	GNB1
chr11:92085261|92088570	chr11	92085261	92088570	+	75	90	90	36	35	14	20	15	16	hsa_circFAT3_006	hsa_circ_0000348	3309	FAT3
chr4:140046317|140060651	chr4	140046317	140060651	-	31	51	51	39	59	46	35	40	39	hsa_circELF2_005	hsa_circ_0001441	489	ELF2
chr1:247320301|247323115	chr1	247320301	247323115	-	71	54	54	50	31	28	35	34	33	hsa_circZNF124_007	hsa_circ_0005667	406	ZNF124
chr8:122640953|122641580	chr8	122640953	122641580	-	29	23	23	53	33	60	70	52	47	hsa_circHAS2_001	hsa_circ_0005015	627	HAS2
chr15:33180372|33194241	chr15	33180372	33194241	-	47	23	23	37	72	56	43	47	41	hsa_circFMN1_006	hsa_circ_0008589	458	FMN1
chr16:18852886|18856973	chr16	18852886	18856973	-	43	39	39	51	57	54	46	33	27	hsa_circSMG1_057	hsa_circ_0006434	700	SMG1
chr9:20819794|20823114	chr9	20819794	20823114	+	65	34	34	43	55	41	42	44	31	hsa_circKIAA1797_043	hsa_circ_0003295	465	KIAA1797
chr1:12638745|12639440	chr1	12638745	12639440	-	64	47	47	40	44	33	44	33	35	hsa_circDHRS3_007	hsa_circ_0010023	359	DHRS3
chr10:12123470|12136270	chr10	12123470	12136270	+	57	50	50	36	49	47	42	21	35	hsa_circDHTKD1_009	hsa_circ_0004630	1204	DHTKD1
chr11:120916382|120930794	chr11	120916382	120930794	+	49	50	50	40	40	29	45	38	46	hsa_circTBCEL_010	hsa_circ_0003302	973	TBCEL
chr2:61505299|61508377	chr2	61505299	61508377	-	45	52	52	36	53	42	36	37	34	hsa_circUSP34_144	hsa_circ_0007493	435	USP34
chr3:125032151|125050082	chr3	125032151	125050082	-	43	48	48	39	45	31	64	31	38	hsa_circZNF148_006	hsa_circ_0001333	566	ZNF148
chr10:122273422|122280607	chr10	122273422	122280607	+	78	56	56	21	25	27	39	52	30	hsa_circPPAPDC1A_006	hsa_circ_0008896	280	PPAPDC1A
chr1:213251037|213290752	chr1	213251037	213290752	+	33	33	33	34	61	44	47	48	50	hsa_circRPS6KC1_011	hsa_circ_0004849	331	RPS6KC1
chr10:105197771|105198565	chr10	105197771	105198565	+	43	44	44	23	36	62	47	44	40	hsa_circPDCD11_046	hsa_circ_0000258	180	PDCD11
chr17:57808781|57851246	chr17	57808781	57851246	+	28	35	35	41	49	41	64	30	60	hsa_circVMP1_008	hsa_circ_0005077	740	VMP1
chr11:70200406|70202360	chr11	70200406	70202360	+	40	59	59	45	34	41	32	32	40	hsa_circPPFIA1_025	hsa_circ_0000337	419	PPFIA1
chr19:13919649|13920034	chr19	13919649	13920034	+	31	31	31	50	53	24	47	60	55	hsa_circZSWIM4_003	hsa_circ_0007836	300	ZSWIM4
chr20:62407030|62422143	chr20	62407030	62422143	-	50	29	29	42	35	40	51	47	59	hsa_circZBTB46_002	hsa_circ_0002805	1255	ZBTB46
chr22:36914809|36915584	chr22	36914809	36915584	-	39	40	40	55	45	34	46	44	39	hsa_circEIF3D_008	hsa_circ_0006385	281	EIF3D
chr9:134305476|134308181	chr9	134305476	134308181	+	54	45	45	44	29	44	47	34	38	hsa_circPRRC2B_004	hsa_circ_0001895	348	PRRC2B
chr9:134305476|134308181	chr9	134305476	134308181	+	54	45	45	44	29	44	47	34	38	hsa_circPRRC2B_012	hsa_circ_0006074	344	PRRC2B
chr12:42604156|42604482	chr12	42604156	42604482	-	32	27	27	47	35	63	42	53	48	hsa_circYAF2_002	hsa_circ_0000392	326	YAF2
chr12:42604156|42604482	chr12	42604156	42604482	-	32	27	27	47	35	63	42	53	48	hsa_circYAF2_003	hsa_circ_0098553	330	YAF2
chr12:83250788|83251359	chr12	83250788	83251359	+	32	29	29	38	60	42	45	45	54	hsa_circTMTC2_002	hsa_circ_0002886	571	TMTC2
chr14:81362061|81372425	chr14	81362061	81372425	-	48	47	47	32	60	40	32	38	29	hsa_circCEP128_006	hsa_circ_0102727	411	CEP128
chr2:9048750|9098771	chr2	9048750	9098771	-	58	46	46	33	51	28	35	30	46	hsa_circMBOAT2_015	hsa_circ_0000972	320	MBOAT2
chr11:85707868|85714494	chr11	85707868	85714494	-	21	33	33	32	48	50	44	51	59	hsa_circPICALM_069	hsa_circ_0023919	451	PICALM
chr12:70671911|70704797	chr12	70671911	70704797	+	44	33	33	48	51	43	57	22	40	hsa_circCNOT2_005	hsa_circ_0007127	490	CNOT2
chr4:1902352|1936989	chr4	1902352	1936989	+	49	58	58	29	40	49	36	26	26	hsa_circWHSC1_012	hsa_circ_0001387	1703	WHSC1
chr3:107429298|107435696	chr3	107429298	107435696	+	34	62	62	45	28	29	36	44	30	hsa_circBBX_007	hsa_circ_0001324	414	BBX
chr2:30748452|30756180	chr2	30748452	30756180	+	55	47	47	33	48	33	46	33	27	hsa_circLCLAT1_003	hsa_circ_0000987	368	LCLAT1
chr12:120995084|120995485	chr12	120995084	120995485	+	39	39	39	39	31	35	62	38	45	hsa_circRNF10_015	hsa_circ_0028899	322	RNF10
chr16:53907697|53922863	chr16	53907697	53922863	+	66	35	35	39	39	19	51	40	43	hsa_circFTO_015	hsa_circ_0005941	344	FTO
chr14:75016565|75022396	chr14	75016565	75022396	-	22	30	30	52	41	55	48	46	42	hsa_circLTBP2_004	hsa_circ_0008641	959	LTBP2
chr16:29845053|29845387	chr16	29845053	29845387	+	40	36	36	48	46	34	40	48	38	hsa_circMVP_006	hsa_circ_0000688	256	MVP
chr16:29906579|29907181	chr16	29906579	29907181	-	54	44	44	38	54	25	45	32	30	hsa_circSEZ6L2_002	hsa_circ_0008535	342	SEZ6L2
chr3:196812450|196846401	chr3	196812450	196846401	-	60	53	53	32	37	35	36	24	36	hsa_circDLG1_039	hsa_circ_0007345	673	DLG1
chr6:160103505|160109274	chr6	160103505	160109274	-	44	42	42	29	41	39	42	52	35	hsa_circSOD2_001	hsa_circ_0004662	462	SOD2
chr5:14290824|14336836	chr5	14290824	14336836	+	43	49	49	51	38	41	49	19	26	hsa_circTRIO_031	hsa_circ_0005683	1506	TRIO
chr5:137320945|137324004	chr5	137320945	137324004	-	44	34	34	40	48	48	26	35	55	hsa_circFAM13B_024	hsa_circ_0001535	331	FAM13B
chr8:145245686|145255444	chr8	145245686	145255444	+	32	39	39	51	33	50	55	38	27	hsa_circHEATR7A_008	hsa_circ_0001833	579	HEATR7A
chr22:41738532|41739580	chr22	41738532	41739580	+	59	33	33	43	49	43	31	30	41	hsa_circZC3H7B_015	hsa_circ_0001236	262	ZC3H7B
chr22:41738532|41739580	chr22	41738532	41739580	+	59	33	33	43	49	43	31	30	41	hsa_circZC3H7B_018	hsa_circ_0003556	258	ZC3H7B
chr7:716865|751164	chr7	716865	751164	-	51	30	30	49	54	43	39	29	36	hsa_circPRKAR1B_005	hsa_circ_0008039	462	PRKAR1B
chr14:55168779|55169298	chr14	55168779	55169298	+	53	35	35	42	57	34	37	34	31	hsa_circSAMD4A_005	hsa_circ_0004846	519	SAMD4A
chr5:138699447|138700432	chr5	138699447	138700432	+	39	53	53	50	21	34	41	26	41	hsa_circPAIP2_001	hsa_circ_0001538	344	PAIP2
chr6:7176887|7189555	chr6	7176887	7189555	+	48	31	31	38	30	36	60	43	41	hsa_circRREB1_005	hsa_circ_0001573	709	RREB1
chrX:53641494|53642796	chrX	53641494	53642796	-	28	45	45	44	39	41	42	40	34	hsa_circHUWE1_057	hsa_circ_0007817	304	HUWE1
chr19:30476129|30477324	chr19	30476129	30477324	+	33	46	46	29	37	44	29	50	43	hsa_circC19orf2_001	hsa_circ_0000921	215	C19orf2
chr4:1656704|1670632	chr4	1656704	1670632	-	34	27	27	38	49	41	72	38	31	hsa_circFAM53A_001	hsa_circ_0008150	1046	FAM53A
chr7:155457868|155473602	chr7	155457868	155473602	+	41	43	43	36	45	40	36	36	37	hsa_circRBM33_006	hsa_circ_0001771	524	RBM33
chr15:49528047|49584734	chr15	49528047	49584734	+	39	38	38	52	35	47	52	31	24	hsa_circGALK2_010	hsa_circ_0035189	701	GALK2
chr19:3623685|3624160	chr19	3623685	3624160	-	27	22	22	49	42	49	63	50	31	hsa_circC19orf29_001	hsa_circ_0002661	475	C19orf29
chr21:46548316|46554747	chr21	46548316	46554747	+	20	32	32	30	51	32	55	62	41	hsa_circADARB1_004	hsa_circ_0005037	290	ADARB1
chrX:44383247|44386611	chrX	44383247	44386611	-	37	45	45	26	42	39	46	30	42	hsa_circFUNDC1_002	hsa_circ_0007290	403	FUNDC1
chr14:104245081|104263855	chr14	104245081	104263855	-	26	38	38	41	44	27	54	41	41	hsa_circPPP1R13B_002	hsa_circ_0005791	345	PPP1R13B
chr17:78865519|78867665	chr17	78865519	78867665	+	36	30	30	40	63	37	41	34	39	hsa_circRPTOR_031	hsa_circ_0000813	418	RPTOR
chr3:50102463|50103935	chr3	50102463	50103935	+	30	20	20	57	40	46	39	48	50	hsa_circRBM6_028	hsa_circ_0006531	357	RBM6
chr13:61013821|61041513	chr13	61013821	61041513	+	59	28	28	23	53	34	44	33	47	hsa_circTDRD3_004	hsa_circ_0003441	454	TDRD3
chr14:70633355|70635201	chr14	70633355	70635201	-	49	51	51	39	41	27	36	18	37	hsa_circSLC8A3_001	hsa_circ_0102507	1844	SLC8A3
chr14:70633355|70635201	chr14	70633355	70635201	-	49	51	51	39	41	27	36	18	37	hsa_circSLC8A3_002	hsa_circ_0000551	1846	SLC8A3
chr12:111990083|111993723	chr12	111990083	111993723	-	41	45	45	25	33	36	39	43	40	hsa_circATXN2_005	hsa_circ_0002457	320	ATXN2
chr1:178252698|178269253	chr1	178252698	178269253	+	15	22	22	44	55	39	76	45	27	hsa_circRASAL2_007	hsa_circ_0002846	255	RASAL2
chr15:90760670|90764997	chr15	90760670	90764997	+	55	34	34	21	32	44	58	32	35	hsa_circSEMA4B_007	hsa_circ_0000650	704	SEMA4B
chr3:11399891|11468400	chr3	11399891	11468400	+	36	35	35	37	43	44	35	37	43	hsa_circATG7_053	hsa_circ_0008210	795	ATG7
chr17:29483000|29497015	chr17	29483000	29497015	+	40	35	35	32	47	33	43	32	47	hsa_circNF1_006	hsa_circ_0007542	526	NF1
chr2:227729319|227779067	chr2	227729319	227779067	+	30	45	45	15	34	50	46	44	34	hsa_circRHBDD1_005	hsa_circ_0058495	946	RHBDD1
chr1:165859440|165860559	chr1	165859440	165860559	+	35	50	50	27	52	29	39	38	22	hsa_circUCK2_005	hsa_circ_0006758	257	UCK2
chr10:70218860|70229920	chr10	70218860	70229920	-	44	37	37	34	72	41	30	23	24	hsa_circDNA2_007	hsa_circ_0009172	645	DNA2
chr9:86293355|86301070	chr9	86293355	86301070	-	43	33	33	26	56	32	45	30	44	hsa_circUBQLN1_004	hsa_circ_0087357	690	UBQLN1
chr9:86293355|86301070	chr9	86293355	86301070	-	43	33	33	26	56	32	45	30	44	hsa_circUBQLN1_009	hsa_circ_0139120	684	UBQLN1
chr19:12825634|12826553	chr19	12825634	12826553	-	24	37	37	36	67	38	52	34	16	hsa_circTNPO2_016	hsa_circ_0000894	565	TNPO2
chr21:30693541|30702014	chr21	30693541	30702014	+	52	51	51	30	24	40	25	31	37	hsa_circBACH1_008	hsa_circ_0001181	1836	BACH1
chr22:46189424|46202902	chr22	46189424	46202902	+	33	30	30	41	39	25	56	50	37	hsa_circATXN10_033	hsa_circ_0116783	298	ATXN10
chr2:36605499|36623930	chr2	36605499	36623930	+	46	45	45	42	41	18	33	21	49	hsa_circCRIM1_012	hsa_circ_0005507	18431	CRIM1
chr11:13435076|13443385	chr11	13435076	13443385	-	61	37	37	27	43	42	41	21	30	hsa_circBTBD10_008	hsa_circ_0008967	707	BTBD10
chr12:19615443|19626289	chr12	19615443	19626289	+	51	40	40	28	47	38	25	42	28	hsa_circAEBP2_003	hsa_circ_0006420	316	AEBP2
chr16:89961445|89967202	chr16	89961445	89967202	+	49	35	35	40	50	41	44	30	15	hsa_circTCF25_029	hsa_circ_0002631	553	TCF25
chr5:168244304|168250336	chr5	168244304	168250336	-	34	40	40	48	52	46	19	32	28	hsa_circSLIT3_006	hsa_circ_0074932	236	SLIT3
chr17:45740454|45745776	chr17	45740454	45745776	+	36	44	44	35	34	34	44	24	43	hsa_circKPNB1_021	hsa_circ_0002854	528	KPNB1
chr6:56716194|56765419	chr6	56716194	56765419	-	16	13	13	39	41	54	64	54	44	hsa_circ_chr6_00137	hsa_circ_0002132	49225	None
chr17:62248459|62265775	chr17	62248459	62265775	-	32	36	36	40	31	36	40	31	54	hsa_circTEX2_005	hsa_circ_0004913	495	TEX2
chr1:51868106|51874004	chr1	51868106	51874004	-	54	26	26	28	44	37	51	34	35	hsa_circEPS15_037	hsa_circ_0005567	607	EPS15
chr2:202625603|202626541	chr2	202625603	202626541	-	56	26	26	34	62	28	44	28	31	hsa_circALS2_002	hsa_circ_0001093	938	ALS2
chr13:113170753|113181798	chr13	113170753	113181798	-	55	38	38	36	38	32	30	36	31	hsa_circTUBGCP3_022	hsa_circ_0000504	751	TUBGCP3
chr5:167915606|167924353	chr5	167915606	167924353	+	38	38	38	27	44	44	30	41	34	hsa_circRARS_006	hsa_circ_0001551	777	RARS
chr10:31661946|31750166	chr10	31661946	31750166	+	22	19	19	34	57	49	47	60	26	hsa_circZEB1_017	hsa_circ_0000230	88220	ZEB1
chr17:74308950|74309972	chr17	74308950	74309972	-	27	37	37	39	46	37	36	35	39	hsa_circPRPSAP1_006	hsa_circ_0004241	218	PRPSAP1
chr18:33606862|33613800	chr18	33606862	33613800	-	58	45	45	44	27	22	15	44	33	hsa_circRPRD1A_007	hsa_circ_0000842	638	RPRD1A
chr3:9792628|9793633	chr3	9792628	9793633	+	45	35	35	26	46	40	29	36	41	hsa_circOGG1_001	hsa_circ_0008027	428	OGG1
chr3:9792628|9793633	chr3	9792628	9793633	+	45	35	35	26	46	40	29	36	41	hsa_circOGG1_002	hsa_circ_0124829	436	OGG1
chr19:38631823|38633350	chr19	38631823	38633350	+	60	42	42	27	33	39	34	19	36	hsa_circSIPA1L3_023	hsa_circ_0006670	390	SIPA1L3
chr19:41754418|41754725	chr19	41754418	41754725	+	48	42	42	30	30	41	49	28	22	hsa_circAXL_035	hsa_circ_0002882	174	AXL
chr7:101870646|101870949	chr7	101870646	101870949	+	53	26	26	38	48	36	44	23	38	hsa_circCUX1_031	hsa_circ_0006501	303	CUX1
chr7:101870646|101870949	chr7	101870646	101870949	+	53	26	26	38	48	36	44	23	38	hsa_circCUX1_034	hsa_circ_0132817	299	CUX1
chr11:85685750|85695016	chr11	85685750	85695016	-	29	31	31	32	44	40	43	46	33	hsa_circPICALM_090	hsa_circ_0006629	560	PICALM
chr18:9524591|9525849	chr18	9524591	9525849	+	28	24	24	24	44	43	42	46	54	hsa_circRALBP1_007	hsa_circ_0005158	294	RALBP1
chr2:179400458|179407088	chr2	179400458	179407088	+	49	32	32	46	32	39	25	42	32	hsa_circLOC100506866_005	hsa_circ_0004305	1824	LOC100506866
chr1:203676136|203677232	chr1	203676136	203677232	+	53	29	29	42	40	48	24	40	23	hsa_circATP2B4_017	hsa_circ_0007167	458	ATP2B4
chr12:69983264|69987393	chr12	69983264	69987393	+	46	58	58	36	30	21	17	38	23	hsa_circCCT2_009	hsa_circ_0002940	536	CCT2
chr12:112757028|112757546	chr12	112757028	112757546	-	26	26	26	37	59	32	41	49	30	hsa_circC12orf51_004	hsa_circ_0002584	518	C12orf51
chr3:138289159|138291774	chr3	138289159	138291774	-	48	41	41	38	36	30	38	17	37	hsa_circCEP70_008	hsa_circ_0004524	470	CEP70
chr5:145634505|145638156	chr5	145634505	145638156	+	31	17	17	29	56	42	49	50	35	hsa_circRBM27_027	hsa_circ_0006087	295	RBM27
chr1:26584087|26586293	chr1	26584087	26586293	+	43	37	37	20	72	30	25	34	27	hsa_circCEP85_013	hsa_circ_0000033	438	CEP85
chr2:70406663|70409129	chr2	70406663	70409129	-	47	34	34	39	33	31	42	30	35	hsa_circC2orf42_004	hsa_circ_0055113	946	C2orf42
chr3:171969049|171979873	chr3	171969049	171979873	+	32	39	39	41	43	38	36	32	25	hsa_circFNDC3B_036	hsa_circ_0122728	10824	FNDC3B
chr7:64004084|64004810	chr7	64004084	64004810	-	40	37	37	44	33	31	34	38	31	hsa_circZNF680_003	hsa_circ_0002566	223	ZNF680
chr11:46515157|46529920	chr11	46515157	46529920	-	29	27	27	37	39	27	46	42	50	hsa_circAMBRA1_033	hsa_circ_0007001	362	AMBRA1
chr14:23395341|23396869	chr14	23395341	23396869	-	46	32	32	33	40	44	34	31	32	hsa_circPRMT5_005	hsa_circ_0002928	462	PRMT5
chr14:97299803|97327072	chr14	97299803	97327072	+	46	50	50	37	13	22	29	35	42	hsa_circVRK1_007	hsa_circ_0000566	1073	VRK1
chr5:60768507|60790237	chr5	60768507	60790237	+	51	35	35	35	29	25	39	38	36	hsa_circZSWIM6_005	hsa_circ_0006381	657	ZSWIM6
chr3:127980970|127983624	chr3	127980970	127983624	+	50	29	29	42	39	27	30	43	32	hsa_circEEFSEC_005	hsa_circ_0008759	262	EEFSEC
chr12:124904502|124915333	chr12	124904502	124915333	-	38	24	24	44	40	29	45	37	39	hsa_circNCOR2_032	hsa_circ_0029308	600	NCOR2
chr16:22236974|22237296	chr16	22236974	22237296	+	41	25	25	53	36	33	38	42	27	hsa_circEEF2K_002	hsa_circ_0038487	322	EEF2K
chr4:7870348|7873807	chr4	7870348	7873807	-	40	21	21	36	26	45	57	36	38	hsa_circAFAP1_002	hsa_circ_0069152	227	AFAP1
chr8:25265498|25266456	chr8	25265498	25266456	+	48	26	26	33	31	32	37	57	30	hsa_circDOCK5_053	hsa_circ_0007618	311	DOCK5
chr2:45773870|45789895	chr2	45773870	45789895	-	39	40	40	28	39	21	46	23	43	hsa_circSRBD1_014	hsa_circ_0000997	569	SRBD1
chr3:119582265|119624699	chr3	119582265	119624699	-	35	13	13	38	31	38	73	36	42	hsa_circGSK3B_023	hsa_circ_0008797	420	GSK3B
chr7:77407654|77408131	chr7	77407654	77408131	+	52	27	27	35	44	32	41	36	24	hsa_circRSBN1L_017	hsa_circ_0134710	394	RSBN1L
chr3:133894452|133914026	chr3	133894452	133914026	-	36	38	38	25	37	26	36	43	37	hsa_circRYK_016	hsa_circ_0003633	796	RYK
chr22:22055264|22065197	chr22	22055264	22065197	-	48	38	38	31	37	35	31	32	25	hsa_circYPEL1_007	hsa_circ_0001208	677	YPEL1
chr4:151509199|151520283	chr4	151509199	151520283	-	10	3	3	61	54	45	49	48	42	hsa_circLRBA_117	hsa_circ_0004780	442	LRBA
chr1:243579003|243589860	chr1	243579003	243589860	+	30	50	50	32	34	27	24	19	48	hsa_circSDCCAG8_031	hsa_circ_0017241	369	SDCCAG8
chr1:243579003|243589860	chr1	243579003	243589860	+	30	50	50	32	34	27	24	19	48	hsa_circSDCCAG8_032	hsa_circ_0112763	365	SDCCAG8
chr16:29917108|29917448	chr16	29917108	29917448	+	30	37	37	40	27	19	62	25	37	hsa_circASPHD1_004	hsa_circ_0105346	340	ASPHD1
chr19:19750893|19751380	chr19	19750893	19751380	-	23	29	29	32	47	32	38	50	34	hsa_circGMIP_004	hsa_circ_0000918	299	GMIP
chr2:73315177|73316443	chr2	73315177	73316443	-	33	37	37	36	44	44	36	30	17	hsa_circRAB11FIP5_002	hsa_circ_0007273	1137	RAB11FIP5
chr3:171965322|171969331	chr3	171965322	171969331	+	51	16	16	27	37	36	41	31	59	hsa_circFNDC3B_029	hsa_circ_0006156	526	FNDC3B
chr15:85223943|85234875	chr15	85223943	85234875	-	31	49	49	24	27	29	34	39	31	hsa_circSEC11A_003	hsa_circ_0000647	380	SEC11A
chr2:63660878|63667005	chr2	63660878	63667005	-	24	41	41	31	25	26	46	26	53	hsa_circWDPCP_020	hsa_circ_0003497	441	WDPCP
chr16:58593707|58594266	chr16	58593707	58594266	-	49	26	26	32	34	24	37	49	35	hsa_circCNOT1_067	hsa_circ_0000705	559	CNOT1
chr7:30590251|30601744	chr7	30590251	30601744	-	52	19	19	48	35	40	29	26	42	hsa_circTCONS_00012989_001	hsa_circ_0001693	11493	TCONS_00012989
chr7:35707043|35712888	chr7	35707043	35712888	-	30	23	23	35	41	40	54	34	30	hsa_circHERPUD2_005	hsa_circ_0001696	347	HERPUD2
chr10:3160973|3162236	chr10	3160973	3162236	+	35	35	35	33	49	42	39	20	21	hsa_circPFKP_023	hsa_circ_0006608	241	PFKP
chr12:116668237|116675510	chr12	116668237	116675510	-	32	37	37	45	32	46	23	29	28	hsa_circMED13L_010	hsa_circ_0000442	7273	MED13L
chr13:100953713|100962162	chr13	100953713	100962162	+	24	12	12	29	38	45	39	49	61	hsa_circPCCA_037	hsa_circ_0002664	364	PCCA
chr7:131071878|131084192	chr7	131071878	131084192	+	42	21	21	26	41	38	41	47	32	hsa_circMKLN1_019	hsa_circ_0001747	535	MKLN1
chr8:37734626|37735069	chr8	37734626	37735069	-	22	23	23	51	40	23	37	47	43	hsa_circRAB11FIP1_002	hsa_circ_0001789	443	RAB11FIP1
chr16:67070541|67116242	chr16	67070541	67116242	+	19	16	16	49	36	38	44	43	47	hsa_circCBFB_005	hsa_circ_0000707	361	CBFB
chr18:13681603|13682104	chr18	13681603	13682104	-	43	35	35	24	47	39	34	26	25	hsa_circFAM210A_004	hsa_circ_0003979	501	FAM210A
chr4:1902352|1932497	chr4	1902352	1932497	+	60	42	42	25	32	25	36	25	21	hsa_circWHSC1_011	hsa_circ_0002688	1584	WHSC1
chr17:57842331|57851246	chr17	57842331	57851246	+	24	34	34	36	29	46	30	26	48	hsa_circVMP1_027	hsa_circ_0004027	300	VMP1
chr3:119222378|119236162	chr3	119222378	119236162	+	24	36	36	32	18	19	70	33	39	hsa_circTIMMDC1_009	hsa_circ_0001330	347	TIMMDC1
chr3:64547253|64582667	chr3	64547253	64582667	-	34	39	39	37	25	18	45	31	39	hsa_circADAMTS9_012	hsa_circ_0066443	681	ADAMTS9
chr6:83728691|83754378	chr6	83728691	83754378	-	45	26	26	23	42	27	50	35	32	hsa_circUBE2CBP_003	hsa_circ_0004908	645	UBE2CBP
chr20:36685933|36694658	chr20	36685933	36694658	+	36	25	25	48	38	30	35	36	32	hsa_circRPRD1B_004	hsa_circ_0007365	416	RPRD1B
chr20:36685933|36694658	chr20	36685933	36694658	+	36	25	25	48	38	30	35	36	32	hsa_circRPRD1B_005	hsa_circ_0007673	410	RPRD1B
chr21:38792600|38845182	chr21	38792600	38845182	+	33	23	23	34	49	35	51	27	29	hsa_circDYRK1A_011	hsa_circ_0005955	283	DYRK1A
chr6:139264649|139265759	chr6	139264649	139265759	-	35	37	37	34	35	20	33	36	37	hsa_circREPS1_006	hsa_circ_0004368	352	REPS1
chr3:64579933|64582667	chr3	64579933	64582667	-	24	40	40	24	19	20	52	33	51	hsa_circADAMTS9_011	hsa_circ_0066444	339	ADAMTS9
chr5:109049220|109051965	chr5	109049220	109051965	+	58	38	38	29	20	20	39	33	28	hsa_circMAN2A1_004	hsa_circ_0008058	400	MAN2A1
chr6:76412360|76412788	chr6	76412360	76412788	+	32	16	16	31	26	46	51	35	50	hsa_circSENP6_051	hsa_circ_0001614	428	SENP6
chr1:211952259|211966532	chr1	211952259	211966532	-	30	30	30	35	37	30	33	26	51	hsa_circLPGAT1_006	hsa_circ_0002274	616	LPGAT1
chr14:103336521|103342862	chr14	103336521	103342862	+	30	30	30	50	39	14	35	48	26	hsa_circTRAF3_008	hsa_circ_0004166	587	TRAF3
chr19:45781180|45783992	chr19	45781180	45783992	+	15	21	21	47	33	39	49	46	31	hsa_circMARK4_022	hsa_circ_0004440	490	MARK4
chr2:242343242|242357524	chr2	242343242	242357524	+	42	39	39	29	35	24	31	31	32	hsa_circFARP2_007	hsa_circ_0004924	588	FARP2
chr5:139819703|139828890	chr5	139819703	139828890	+	53	26	26	34	36	34	19	22	52	hsa_circANKHD1_002	hsa_circ_0001541	625	ANKHD1
chr15:74963795|74967483	chr15	74963795	74967483	-	43	42	42	31	40	23	31	21	28	hsa_circEDC3_004	hsa_circ_0000633	502	EDC3
chr19:47865732|47865950	chr19	47865732	47865950	+	35	20	20	46	27	24	37	54	38	hsa_circDHX34_013	hsa_circ_0051680	218	DHX34
chr2:148730307|148739650	chr2	148730307	148739650	-	36	24	24	45	39	26	38	34	35	hsa_circORC4_004	hsa_circ_0004491	396	ORC4
chr2:148730307|148739650	chr2	148730307	148739650	-	36	24	24	45	39	26	38	34	35	hsa_circORC4_006	hsa_circ_0117546	392	ORC4
chr2:230723487|230744844	chr2	230723487	230744844	-	26	36	36	42	36	19	41	24	41	hsa_circTRIP12_004	hsa_circ_0003273	950	TRIP12
chr4:108603170|108615162	chr4	108603170	108615162	-	34	20	20	31	30	37	45	48	36	hsa_circPAPSS1_007	hsa_circ_0005965	494	PAPSS1
chr10:103427642|103436193	chr10	103427642	103436193	-	45	32	32	21	35	35	46	28	26	hsa_circFBXW4_008	hsa_circ_0008362	510	FBXW4
chr2:183993014|183995273	chr2	183993014	183995273	+	49	44	44	22	48	38	23	15	17	hsa_circNUP35_003	hsa_circ_0004820	299	NUP35
chr6:17665469|17669777	chr6	17665469	17669777	-	47	38	38	26	29	27	33	25	37	hsa_circNUP153_020	hsa_circ_0007268	363	NUP153
chr11:14793482|14810788	chr11	14793482	14810788	+	27	32	32	42	40	43	30	25	28	hsa_circPDE3B_001	hsa_circ_0000277	437	PDE3B
chr15:76566752|76588078	chr15	76566752	76588078	-	29	43	43	35	26	39	29	29	26	hsa_circETFA_010	hsa_circ_0000638	777	ETFA
chr9:138741982|138774924	chr9	138741982	138774924	-	46	34	34	43	30	45	31	15	21	hsa_circCAMSAP1_010	hsa_circ_0004338	885	CAMSAP1
chr1:167734819|167745403	chr1	167734819	167745403	+	30	28	28	41	31	34	36	41	29	hsa_circMPZL1_003	hsa_circ_0000153	617	MPZL1
chr12:122218777|122219098	chr12	122218777	122219098	-	17	21	21	53	27	35	52	40	32	hsa_circRHOF_002	hsa_circ_0000450	245	RHOF
chr18:9583114|9595100	chr18	9583114	9595100	-	37	29	29	24	38	36	36	38	31	hsa_circPPP4R1_023	hsa_circ_0009022	815	PPP4R1
chr15:66727364|66729230	chr15	66727364	66729230	+	27	25	25	34	41	34	29	51	31	hsa_circMAP2K1_003	hsa_circ_0008798	358	MAP2K1
chr1:29481207|29481422	chr1	29481207	29481422	-	31	36	36	36	49	31	24	31	22	hsa_circSRSF4_006	hsa_circ_0006602	215	SRSF4
chr1:41578954|41608784	chr1	41578954	41608784	-	35	27	27	24	34	30	56	35	26	hsa_circSCMH1_017	hsa_circ_0000063	568	SCMH1
chr10:69785302|69804320	chr10	69785302	69804320	-	59	36	36	26	41	31	31	21	13	hsa_circHERC4_012	hsa_circ_0007113	682	HERC4
chr10:69785302|69804320	chr10	69785302	69804320	-	59	36	36	26	41	31	31	21	13	hsa_circHERC4_020	hsa_circ_0004472	677	HERC4
chr12:105321750|105322472	chr12	105321750	105322472	-	38	40	40	35	26	24	25	26	40	hsa_circSLC41A2_008	hsa_circ_0006260	722	SLC41A2
chr8:99718694|99719539	chr8	99718694	99719539	-	40	31	31	31	39	34	33	25	30	hsa_circSTK3_015	hsa_circ_0004592	333	STK3
chr1:151288048|151288985	chr1	151288048	151288985	-	56	26	26	26	32	44	40	23	20	hsa_circPI4KB_002	hsa_circ_0006892	937	PI4KB
chr16:68300495|68309152	chr16	68300495	68309152	+	42	40	40	30	24	27	31	26	33	hsa_circSLC7A6_006	hsa_circ_0005623	775	SLC7A6
chr4:174169130|174169591	chr4	174169130	174169591	+	41	35	35	27	41	34	21	28	31	hsa_circGALNT7_003	hsa_circ_0001458	461	GALNT7
chr4:174169130|174169591	chr4	174169130	174169591	+	41	35	35	27	41	34	21	28	31	hsa_circGALNT7_008	hsa_circ_0125793	457	GALNT7
chr10:70719561|70720005	chr10	70719561	70720005	+	65	26	26	21	25	31	37	35	26	hsa_circDDX21_003	hsa_circ_0008865	444	DDX21
chr9:99220660|99233376	chr9	99220660	99233376	+	29	24	24	35	40	26	31	46	37	hsa_circHABP4_003	hsa_circ_0087631	478	HABP4
chr10:86177526|86185649	chr10	86177526	86185649	+	31	24	24	36	33	49	25	37	32	hsa_circFAM190B_006	hsa_circ_0006956	254	FAM190B
chr20:32617574|32619410	chr20	32617574	32619410	+	34	37	37	36	25	14	39	26	43	hsa_circRALY_002	hsa_circ_0114956	1836	RALY
chr4:146744573|146770713	chr4	146744573	146770713	+	36	28	28	26	36	33	46	17	40	hsa_circRP11-181K12.2_001	hsa_circ_0125450	20471	RP11-181K12.2
chr4:146744573|146770713	chr4	146744573	146770713	-	36	28	28	26	36	33	46	17	40	hsa_circZNF827_019	hsa_circ_0001447	402	ZNF827
chr1:115005725|115007010	chr1	115005725	115007010	-	38	31	31	34	33	34	26	22	40	hsa_circTRIM33_006	hsa_circ_0004127	397	TRIM33
chr7:24659670|24708279	chr7	24659670	24708279	+	31	42	42	41	18	20	16	28	51	hsa_circMPP6_007	hsa_circ_0133989	1285	MPP6
chr14:31596990|31602881	chr14	31596990	31602881	-	34	33	33	35	33	29	39	31	21	hsa_circHECTD1_058	hsa_circ_0002301	1403	HECTD1
chr10:12123470|12133683	chr10	12123470	12133683	+	47	37	37	36	28	19	28	31	23	hsa_circDHTKD1_008	hsa_circ_0003074	1005	DHTKD1
chr6:135360710|135363264	chr6	135360710	135363264	-	32	37	37	36	40	21	27	22	34	hsa_circHBS1L_002	hsa_circ_0001641	321	HBS1L
chr6:135360710|135363264	chr6	135360710	135363264	-	32	37	37	36	40	21	27	22	34	hsa_circHBS1L_005	hsa_circ_0130749	313	HBS1L
chr1:155896466|155896947	chr1	155896466	155896947	-	22	32	32	24	45	37	40	22	31	hsa_circKIAA0907_006	hsa_circ_0008339	217	KIAA0907
chr10:103432671|103436193	chr10	103432671	103436193	-	32	23	23	36	31	43	44	28	23	hsa_circFBXW4_007	hsa_circ_0000255	415	FBXW4
chr14:50616725|50616948	chr14	50616725	50616948	-	36	20	20	50	44	33	19	23	38	hsa_circSOS2_047	hsa_circ_0007695	223	SOS2
chr6:107824860|107827631	chr6	107824860	107827631	+	24	35	35	34	42	22	30	30	31	hsa_circSOBP_002	hsa_circ_0001633	325	SOBP
chr7:37988441|37989994	chr7	37988441	37989994	+	37	41	41	16	41	27	29	15	36	hsa_circEPDR1_002	hsa_circ_0134252	402	EPDR1
chr1:172109619|172113577	chr1	172109619	172113577	-	16	36	36	42	27	25	17	45	38	hsa_circDNM3OS_001	hsa_circ_0005230	3958	DNM3OS
chr11:72695132|72700142	chr11	72695132	72700142	-	35	27	27	40	31	31	41	21	29	hsa_circFCHSD2_008	hsa_circ_0005918	318	FCHSD2
chr11:50274585|50280169	chr11	50274585	50280169	+	39	28	28	41	36	25	34	22	28	hsa_circRP11-574M7.1_001	hsa_circ_0095968	407	RP11-574M7.1
chr1:246490502|246498776	chr1	246490502	246498776	-	34	20	20	35	40	24	49	26	32	hsa_circSMYD3_010	hsa_circ_0017306	303	SMYD3
chr1:78267015|78280916	chr1	78267015	78280916	+	23	44	44	22	25	33	25	29	35	hsa_circFAM73A_006	hsa_circ_0002570	700	FAM73A
chr2:190656515|190682906	chr2	190656515	190682906	+	42	38	38	24	21	29	33	35	20	hsa_circPMS1_004	hsa_circ_0001083	602	PMS1
chrX:80064511|80064803	chrX	80064511	80064803	-	24	34	34	25	33	40	41	21	28	hsa_circBRWD3_001	hsa_circ_0091178	89	BRWD3
chr17:64728805|64738878	chr17	64728805	64738878	+	35	24	24	25	42	28	41	27	33	hsa_circPRKCA_024	hsa_circ_0007580	606	PRKCA
chr6:111583459|111585149	chr6	111583459	111585149	+	36	27	27	32	33	26	41	24	33	hsa_circKIAA1919_001	hsa_circ_0001638	286	KIAA1919
chr6:158870027|158873300	chr6	158870027	158873300	+	50	22	22	40	20	28	34	25	38	hsa_circTULP4_018	hsa_circ_0002073	316	TULP4
chr1:10155518|10165802	chr1	10155518	10165802	+	21	41	41	14	24	27	29	37	44	hsa_circUBE4B_004	hsa_circ_0005199	598	UBE4B
chr2:211018218|211019335	chr2	211018218	211019335	-	26	39	39	39	40	25	25	19	26	hsa_circC2orf67_002	hsa_circ_0008459	1117	C2orf67
chr1:6867042|6885270	chr1	6867042	6885270	+	36	35	35	23	27	31	30	31	29	hsa_circCAMTA1_001	hsa_circ_0008737	13387	CAMTA1
chr11:68571467|68575106	chr11	68571467	68575106	-	23	26	26	33	48	32	34	23	32	hsa_circCPT1A_009	hsa_circ_0023276	274	CPT1A
chr16:70292882|70296427	chr16	70292882	70296427	-	33	37	37	36	37	28	31	19	19	hsa_circAARS_037	hsa_circ_0040188	500	AARS
chr4:128590190|128609022	chr4	128590190	128609022	+	42	33	33	26	37	36	34	22	14	hsa_circINTU_010	hsa_circ_0003390	477	INTU
chr4:128590190|128609022	chr4	128590190	128609022	+	42	33	33	26	37	36	34	22	14	hsa_circINTU_012	hsa_circ_0125260	474	INTU
chr11:33572585|33573787	chr11	33572585	33573787	+	21	23	23	34	38	39	40	34	24	hsa_circC11orf41_004	hsa_circ_0021609	354	C11orf41
chr16:67644726|67646024	chr16	67644726	67646024	+	33	33	33	20	40	34	23	33	27	hsa_circCTCF_006	hsa_circ_0002122	961	CTCF
chr7:24663281|24708279	chr7	24663281	24708279	+	36	45	45	35	17	16	18	24	40	hsa_circMPP6_015	hsa_circ_0133996	1119	MPP6
chr7:24663281|24708279	chr7	24663281	24708279	+	36	45	45	35	17	16	18	24	40	hsa_circMPP6_024	hsa_circ_0001686	1116	MPP6
chr1:23356961|23385660	chr1	23356961	23385660	+	28	34	34	32	40	23	26	29	29	hsa_circKDM1A_008	hsa_circ_0007822	816	KDM1A
chr1:23356961|23385660	chr1	23356961	23385660	+	28	34	34	32	40	23	26	29	29	hsa_circKDM1A_013	hsa_circ_0112438	816	KDM1A
chr15:41036244|41037457	chr15	41036244	41037457	-	35	30	30	25	28	18	42	38	29	hsa_circFAM82A2_004	hsa_circ_0004942	386	FAM82A2
chr22:36737414|36745300	chr22	36737414	36745300	-	33	24	24	29	32	33	30	39	31	hsa_circMYH9_006	hsa_circ_0004470	509	MYH9
chr5:14304569|14336836	chr5	14304569	14336836	+	27	26	26	37	27	45	28	43	16	hsa_circTRIO_045	hsa_circ_0005311	678	TRIO
chr7:6472467|6476164	chr7	6472467	6476164	-	27	34	34	23	39	27	27	38	26	hsa_circDAGLB_005	hsa_circ_0001674	554	DAGLB
chr1:21327691|21329301	chr1	21327691	21329301	-	26	28	28	24	31	43	27	30	36	hsa_circEIF4G3_043	hsa_circ_0008071	1610	EIF4G3
chr1:21599191|21616649	chr1	21599191	21616649	-	46	32	32	25	34	29	18	25	32	hsa_circECE1_004	hsa_circ_0002402	442	ECE1
chr3:149563797|149589941	chr3	149563797	149589941	+	51	29	29	24	37	37	21	28	16	hsa_circRNF13_004	hsa_circ_0067716	337	RNF13
chr3:196842797|196846401	chr3	196842797	196846401	-	46	24	24	36	22	16	42	19	43	hsa_circDLG1_036	hsa_circ_0001383	278	DLG1
chr3:56626997|56628056	chr3	56626997	56628056	+	50	24	24	30	39	24	34	26	20	hsa_circCCDC66_015	hsa_circ_0001313	468	CCDC66
chr7:2269618|2270399	chr7	2269618	2270399	-	51	20	20	26	25	34	47	29	19	hsa_circMAD1L1_002	hsa_circ_0004343	376	MAD1L1
chr1:70758070|70781249	chr1	70758070	70781249	-	43	29	29	33	26	28	29	28	25	hsa_circANKRD13C_011	hsa_circ_0000085	638	ANKRD13C
chr12:12672795|12674397	chr12	12672795	12674397	-	39	30	30	18	32	43	40	13	25	hsa_circDUSP16_005	hsa_circ_0003855	732	DUSP16
chr14:89202707|89221015	chr14	89202707	89221015	-	23	51	51	24	35	21	31	17	17	hsa_circEML5_006	hsa_circ_0032880	852	EML5
chr2:29356520|29368233	chr2	29356520	29368233	+	28	44	44	28	21	29	21	20	35	hsa_circCLIP4_011	hsa_circ_0006908	654	CLIP4
chr21:42598192|42629253	chr21	42598192	42629253	+	65	55	55	17	25	5	23	12	13	hsa_circBACE2_004	hsa_circ_0061774	991	BACE2
chr5:138145726|138163407	chr5	138145726	138163407	+	36	37	37	36	31	16	34	21	22	hsa_circCTNNA1_006	hsa_circ_0007440	761	CTNNA1
chr15:30053341|30065560	chr15	30053341	30065560	-	40	32	32	24	32	22	26	32	29	hsa_circTJP1_008	hsa_circ_0034293	926	TJP1
chr1:163122339|163138158	chr1	163122339	163138158	-	47	19	19	24	41	31	21	44	22	hsa_circRGS5_001	hsa_circ_0015066	340	RGS5
chr16:18809246|18810156	chr16	18809246	18810156	-	40	32	32	27	26	15	42	33	21	hsa_circARL6IP1_003	hsa_circ_0004833	254	ARL6IP1
chr5:107684099|107703654	chr5	107684099	107703654	-	21	25	25	33	39	25	44	30	26	hsa_circFBXL17_003	hsa_circ_0001518	513	FBXL17
chr6:83667030|83754378	chr6	83667030	83754378	-	43	28	28	26	37	34	26	20	26	hsa_circUBE2CBP_004	hsa_circ_0008236	784	UBE2CBP
chr17:79571573|79575848	chr17	79571573	79575848	-	22	39	39	28	26	32	31	17	33	hsa_circNPLOC4_035	hsa_circ_0000814	399	NPLOC4
chr19:46020920|46021352	chr19	46020920	46021352	+	38	28	28	23	30	37	29	28	26	hsa_circVASP_002	hsa_circ_0000942	338	VASP
chr2:47202111|47206046	chr2	47202111	47206046	+	27	21	21	33	38	45	33	22	27	hsa_circTTC7A_004	hsa_circ_0003478	247	TTC7A
chr18:9182379|9221997	chr18	9182379	9221997	+	42	36	36	21	29	16	25	28	33	hsa_circANKRD12_010	hsa_circ_0000826	994	ANKRD12
chr17:45741524|45745776	chr17	45741524	45745776	+	31	31	31	9	29	32	49	25	28	hsa_circKPNB1_030	hsa_circ_0000779	438	KPNB1
chr7:136935976|136939721	chr7	136935976	136939721	-	32	41	41	16	28	26	26	30	25	hsa_circPTN_003	hsa_circ_0003949	452	PTN
chr8:26439484|26441499	chr8	26439484	26441499	+	31	27	27	38	36	23	25	29	29	hsa_circDPYSL2_007	hsa_circ_0005013	274	DPYSL2
chr15:65471271|65472542	chr15	65471271	65472542	-	20	25	25	38	39	29	19	23	46	hsa_circCLPX_002	hsa_circ_0004374	279	CLPX
chr17:58711213|58725443	chr17	58711213	58725443	+	25	26	26	26	38	27	43	25	28	hsa_circPPM1D_005	hsa_circ_0004958	316	PPM1D
chr18:9931806|9937063	chr18	9931806	9937063	+	32	38	38	29	27	37	28	22	13	hsa_circVAPA_005	hsa_circ_0006990	338	VAPA
chr3:138289159|138290198	chr3	138289159	138290198	-	37	28	28	39	26	25	30	31	20	hsa_circCEP70_013	hsa_circ_0002468	396	CEP70
chr9:77631183|77632364	chr9	77631183	77632364	-	24	41	41	31	21	24	43	16	22	hsa_circC9orf41_003	hsa_circ_0004189	360	C9orf41
chr1:32495898|32498935	chr1	32495898	32498935	+	32	31	31	23	26	38	37	21	23	hsa_circKHDRBS1_001	hsa_circ_0007777	389	KHDRBS1
chr13:42385360|42393522	chr13	42385360	42393522	-	38	42	42	21	29	20	26	27	17	hsa_circKIAA0564_040	hsa_circ_0004711	363	KIAA0564
chr19:14568842|14569187	chr19	14568842	14569187	+	29	21	21	34	34	25	34	25	38	hsa_circPKN1_005	hsa_circ_0008950	254	PKN1
chr7:24663281|24690331	chr7	24663281	24690331	+	35	37	37	35	29	19	30	17	22	hsa_circMPP6_012	hsa_circ_0133993	656	MPP6
chr7:24663281|24690331	chr7	24663281	24690331	+	35	37	37	35	29	19	30	17	22	hsa_circMPP6_020	hsa_circ_0001685	653	MPP6
chr3:71090478|71102924	chr3	71090478	71102924	-	33	22	22	23	41	18	47	27	27	hsa_circFOXP1_018	hsa_circ_0008234	587	FOXP1
chr3:71542576|71551139	chr3	71542576	71551139	-	31	26	26	18	24	40	28	29	38	hsa_circFOXP1_004	hsa_circ_0124564	8563	FOXP1
chr5:122881110|122893258	chr5	122881110	122893258	+	42	34	34	34	20	27	24	16	29	hsa_circCSNK1G3_004	hsa_circ_0001522	536	CSNK1G3
chr16:70497071|70497677	chr16	70497071	70497677	+	22	23	23	30	30	30	32	44	25	hsa_circFUK_001	hsa_circ_0002599	256	FUK
chr2:75745181|75753325	chr2	75745181	75753325	-	38	23	23	24	27	26	36	27	35	hsa_circFAM176A_002	hsa_circ_0002651	3988	FAM176A
chr8:141745349|141762415	chr8	141745349	141762415	-	23	31	31	41	28	39	35	11	20	hsa_circPTK2_103	hsa_circ_0004238	698	PTK2
chr14:73614502|73640415	chr14	73614502	73640415	+	25	30	30	24	39	23	46	15	26	hsa_circPSEN1_006	hsa_circ_0002564	615	PSEN1
chr3:47079155|47088111	chr3	47079155	47088111	-	32	24	24	37	35	29	41	14	22	hsa_circSETD2_065	hsa_circ_0005870	387	SETD2
chr4:1221986|1235307	chr4	1221986	1235307	-	19	29	29	22	30	25	41	22	40	hsa_circCTBP1_002	hsa_circ_0007149	495	CTBP1
chr4:48686689|48712715	chr4	48686689	48712715	-	20	36	36	17	28	26	36	22	36	hsa_circFRYL_006	hsa_circ_0002021	303	FRYL
chr6:73005639|73043538	chr6	73005639	73043538	+	25	42	42	38	34	18	22	24	12	hsa_circRIMS1_046	hsa_circ_0132246	546	RIMS1
chr14:100847246|100848083	chr14	100847246	100848083	+	12	4	4	35	46	30	43	47	35	hsa_circWDR25_001	hsa_circ_0004310	837	WDR25
chr3:11399891|11421526	chr3	11399891	11421526	+	22	35	35	42	35	10	19	23	35	hsa_circATG7_052	hsa_circ_0008927	672	ATG7
chr7:30661008|30662078	chr7	30661008	30662078	+	19	31	31	32	27	33	35	35	13	hsa_circGARS_018	hsa_circ_0009000	254	GARS
chr1:4771959|4772759	chr1	4771959	4772759	+	51	28	28	24	28	29	31	19	17	hsa_circAJAP1_001	hsa_circ_0009438	800	AJAP1
chr3:98600383|98600611	chr3	98600383	98600611	-	50	56	56	17	16	12	13	20	15	hsa_circDCBLD2_001	hsa_circ_0004968	228	DCBLD2
chr7:121753171|121773795	chr7	121753171	121773795	-	43	23	23	31	46	25	25	18	21	hsa_circAASS_005	hsa_circ_0006919	1293	AASS
chr9:6420911|6434173	chr9	6420911	6434173	+	33	30	30	32	31	17	19	20	43	hsa_circUHRF2_003	hsa_circ_0002359	491	UHRF2
chr11:94528176|94533477	chr11	94528176	94533477	+	34	37	37	23	21	29	29	22	22	hsa_circAMOTL1_001	hsa_circ_0000350	1072	AMOTL1
chr13:20625572|20641530	chr13	20625572	20641530	+	33	28	28	20	53	29	25	15	23	hsa_circZMYM2_031	hsa_circ_0029633	1161	ZMYM2
chr19:23316881|23318845	chr19	23316881	23318845	+	33	45	45	24	19	30	19	18	21	hsa_circTCONS_l2_00012420_003	hsa_circ_0008122	223	TCONS_l2_00012420
chr10:70547683|70548085	chr10	70547683	70548085	+	28	27	27	30	32	29	37	20	23	hsa_circCCAR1_038	hsa_circ_0002681	307	CCAR1
chr10:70547683|70548085	chr10	70547683	70548085	+	28	27	27	30	32	29	37	20	23	hsa_circCCAR1_041	hsa_circ_0094032	307	CCAR1
chr16:89371613|89383486	chr16	89371613	89383486	-	31	27	27	33	24	22	26	43	20	hsa_circANKRD11_008	hsa_circ_0040929	285	ANKRD11
chr16:89371613|89383486	chr16	89371613	89383486	-	31	27	27	33	24	22	26	43	20	hsa_circANKRD11_011	hsa_circ_0003846	282	ANKRD11
chr4:38055819|38104778	chr4	38055819	38104778	+	31	42	42	16	21	34	28	15	24	hsa_circTBC1D1_019	hsa_circ_0007820	647	TBC1D1
chr6:57058639|57075243	chr6	57058639	57075243	-	40	27	27	25	22	26	35	22	29	hsa_circRAB23_002	hsa_circ_0004119	639	RAB23
chr10:99196947|99197507	chr10	99196947	99197507	-	16	7	7	31	45	29	62	27	28	hsa_circEXOSC1_008	hsa_circ_0004896	136	EXOSC1
chr6:155108994|155114110	chr6	155108994	155114110	+	33	24	24	27	32	33	29	25	25	hsa_circSCAF8_032	hsa_circ_0078373	316	SCAF8
chr8:71071739|71075089	chr8	71071739	71075089	-	19	36	36	22	36	36	17	18	32	hsa_circNCOA2_013	hsa_circ_0001810	292	NCOA2
chr1:12061457|12062160	chr1	12061457	12062160	+	25	24	24	25	37	25	26	40	25	hsa_circMFN2_018	hsa_circ_0006470	344	MFN2
chr12:111855922|111856681	chr12	111855922	111856681	+	24	37	37	53	24	28	23	19	6	hsa_circSH2B3_002	hsa_circ_0006741	759	SH2B3
chr16:66642211|66643906	chr16	66642211	66643906	+	30	22	22	27	26	32	37	33	22	hsa_circCMTM3_002	hsa_circ_0008450	497	CMTM3
chr2:233651863|233660935	chr2	233651863	233660935	+	34	15	15	32	32	22	40	28	33	hsa_circGIGYF2_022	hsa_circ_0058733	1107	GIGYF2
chr2:233651863|233660935	chr2	233651863	233660935	+	34	15	15	32	32	22	40	28	33	hsa_circGIGYF2_023	hsa_circ_0119355	1107	GIGYF2
chr5:141732790|141733148	chr5	141732790	141733148	+	15	17	17	36	32	41	25	25	42	hsa_circTCONS_l2_00023557_002	hsa_circ_0008403	358	TCONS_l2_00023557
chr2:215632205|215646233	chr2	215632205	215646233	-	34	55	55	26	7	15	20	14	23	hsa_circBARD1_018	hsa_circ_0001098	1204	BARD1
chr22:22160138|22162135	chr22	22160138	22162135	-	42	29	29	27	34	15	23	31	19	hsa_circMAPK1_003	hsa_circ_0008870	373	MAPK1
chr7:150814181|150815719	chr7	150814181	150815719	+	28	24	24	33	31	34	31	23	21	hsa_circAGAP3_005	hsa_circ_0003027	579	AGAP3
chr8:37692691|37695457	chr8	37692691	37695457	+	29	21	21	30	32	31	31	33	21	hsa_circGPR124_005	hsa_circ_0007884	651	GPR124
chr7:7826418|7841374	chr7	7826418	7841374	+	32	29	29	34	21	34	19	21	29	hsa_circLOC729852_001	hsa_circ_0001676	14956	LOC729852
chr13:42439871|42442613	chr13	42439871	42442613	-	26	25	25	33	24	22	40	19	33	hsa_circKIAA0564_023	hsa_circ_0000478	345	KIAA0564
chr15:63988322|64008672	chr15	63988322	64008672	-	29	19	19	35	27	29	36	23	30	hsa_circHERC1_110	hsa_circ_0035796	1143	HERC1
chr17:60061531|60062451	chr17	60061531	60062451	-	36	20	20	36	22	23	35	28	27	hsa_circMED13_050	hsa_circ_0002220	503	MED13
chr7:148851036|148851432	chr7	148851036	148851432	+	28	16	16	26	37	34	33	22	35	hsa_circZNF398_001	hsa_circ_0004351	396	ZNF398
chr9:128419929|128434922	chr9	128419929	128434922	-	43	48	48	14	22	16	24	6	26	hsa_circMAPKAP1_004	hsa_circ_0001890	567	MAPKAP1
chr9:128419929|128434922	chr9	128419929	128434922	-	43	48	48	14	22	16	24	6	26	hsa_circMAPKAP1_009	hsa_circ_0137985	567	MAPKAP1
chr2:37543379|37544322	chr2	37543379	37544322	-	43	28	28	31	22	14	17	21	42	hsa_circPRKD3_001	hsa_circ_0000992	943	PRKD3
chr5:179976930|179980471	chr5	179976930	179980471	+	26	16	16	22	37	26	34	29	40	hsa_circCNOT6_008	hsa_circ_0008836	273	CNOT6
chr6:161455290|161471011	chr6	161455290	161471011	+	31	45	45	15	20	24	13	24	28	hsa_circMAP3K4_004	hsa_circ_0078617	1555	MAP3K4
chr9:97535283|97563284	chr9	97535283	97563284	+	43	34	34	17	29	22	40	11	15	hsa_circC9orf3_003	hsa_circ_0002191	567	C9orf3
chr1:246350044|246357265	chr1	246350044	246357265	-	22	21	21	13	43	26	38	43	17	hsa_circSMYD3_017	hsa_circ_0008650	7221	SMYD3
chr1:44386075|44386600	chr1	44386075	44386600	+	23	33	33	28	26	16	20	35	30	hsa_circST3GAL3_014	hsa_circ_0006595	294	ST3GAL3
chr1:46105881|46108171	chr1	46105881	46108171	-	31	26	26	30	33	22	26	32	18	hsa_circGPBP1L1_017	hsa_circ_0008774	267	GPBP1L1
chr12:42768664|42792796	chr12	42768664	42792796	+	15	39	39	29	32	15	20	20	35	hsa_circPPHLN1_014	hsa_circ_0003961	610	PPHLN1
chr12:72020039|72022817	chr12	72020039	72022817	-	20	26	26	37	26	22	22	37	28	hsa_circZFC3H1_022	hsa_circ_0008912	491	ZFC3H1
chr17:49067810|49075978	chr17	49067810	49075978	-	32	22	22	41	30	34	31	24	8	hsa_circSPAG9_021	hsa_circ_0044647	953	SPAG9
chr14:69583082|69589077	chr14	69583082	69589077	-	32	25	25	31	20	19	41	26	24	hsa_circDCAF5_003	hsa_circ_0007392	451	DCAF5
chr4:177648931|177650900	chr4	177648931	177650900	-	39	22	22	33	35	27	28	21	16	hsa_circVEGFC_003	hsa_circ_0002942	405	VEGFC
chr5:138614015|138614818	chr5	138614015	138614818	+	36	27	27	21	19	21	31	33	28	hsa_circMATR3_006	hsa_circ_0008922	161	MATR3
chr8:37623043|37623873	chr8	37623043	37623873	+	17	22	22	26	29	18	34	23	52	hsa_circPROSC_002	hsa_circ_0001788	220	PROSC
chr11:3789810|3797251	chr11	3789810	3797251	-	34	26	26	22	31	25	23	28	27	hsa_circNUP98_016	hsa_circ_0007401	593	NUP98
chr3:110830876|110845182	chr3	110830876	110845182	+	22	30	30	39	28	36	15	22	20	hsa_circPVRL3_007	hsa_circ_0066776	909	PVRL3
chr3:167754623|167759262	chr3	167754623	167759262	-	25	26	26	27	18	29	32	35	24	hsa_circGOLIM4_005	hsa_circ_0004086	326	GOLIM4
chr4:103635594|103647840	chr4	103635594	103647840	-	26	27	27	30	22	31	35	22	22	hsa_circMANBA_013	hsa_circ_0001432	496	MANBA
chr9:137716445|137717750	chr9	137716445	137717750	+	17	26	26	28	30	52	15	25	23	hsa_circCOL5A1_051	hsa_circ_0003596	369	COL5A1
chr1:219366423|219414650	chr1	219366423	219414650	+	42	28	28	32	21	11	31	19	29	hsa_circLYPLAL1_006	hsa_circ_0004417	30103	LYPLAL1
chr20:21321358|21327188	chr20	21321358	21327188	+	22	28	28	20	38	28	28	27	22	hsa_circXRN2_032	hsa_circ_0002985	387	XRN2
chr20:47570092|47580435	chr20	47570092	47580435	+	21	18	18	13	43	30	38	27	33	hsa_circARFGEF2_017	hsa_circ_0003998	304	ARFGEF2
chr22:38083916|38084999	chr22	38083916	38084999	+	23	28	28	25	28	17	31	36	25	hsa_circNOL12_002	hsa_circ_0004543	298	NOL12
chr22:41277773|41278181	chr22	41277773	41278181	+	27	20	20	21	29	43	33	26	22	hsa_circXPNPEP3_005	hsa_circ_0008360	408	XPNPEP3
chr4:37633006|37636745	chr4	37633006	37636745	-	23	20	20	27	31	35	44	23	18	hsa_circRELL1_007	hsa_circ_0002194	376	RELL1
chr7:3658711|3681737	chr7	3658711	3681737	+	29	25	25	26	32	23	27	24	30	hsa_circSDK1_006	hsa_circ_0134225	415	SDK1
chr1:146724277|146731572	chr1	146724277	146731572	+	23	25	25	29	28	27	27	24	32	hsa_circCHD1L_003	hsa_circ_0004220	449	CHD1L
chr14:23378691|23380612	chr14	23378691	23380612	-	37	15	15	26	14	38	32	27	36	hsa_circRBM23_004	hsa_circ_0000524	189	RBM23
chr14:67431907|67525503	chr14	67431907	67525503	+	23	31	31	21	21	26	35	22	30	hsa_circGPHN_009	hsa_circ_0032254	316	GPHN
chr7:90355880|90419967	chr7	90355880	90419967	+	9	33	33	23	37	45	23	28	9	hsa_circCDK14_009	hsa_circ_0008645	421	CDK14
chrX:24190831|24197887	chrX	24190831	24197887	+	33	44	44	24	22	26	22	17	8	hsa_circZFX_006	hsa_circ_0007108	674	ZFX
chr9:33351557|33352717	chr9	33351557	33352717	+	19	14	14	32	23	31	46	31	29	hsa_circNFX1_029	hsa_circ_0005405	305	NFX1
chr11:12785725|12785981	chr11	12785725	12785981	+	20	21	21	23	33	23	26	20	51	hsa_circTEAD1_004	hsa_circ_0095328	256	TEAD1
chr14:23375403|23380612	chr14	23375403	23380612	-	29	23	23	27	39	21	29	29	18	hsa_circRBM23_005	hsa_circ_0031241	411	RBM23
chr16:11114049|11145498	chr16	11114049	11145498	+	39	22	22	19	27	15	25	31	38	hsa_circCLEC16A_026	hsa_circ_0002086	692	CLEC16A
chr21:37775055|37783902	chr21	37775055	37783902	+	18	34	34	19	22	27	26	31	27	hsa_circCHAF1B_010	hsa_circ_0006898	398	CHAF1B
chr8:100286425|100287482	chr8	100286425	100287482	+	13	24	24	31	20	39	27	28	32	hsa_circVPS13B_040	hsa_circ_0004366	309	VPS13B
chr16:28112778|28113266	chr16	28112778	28113266	-	23	13	13	32	32	26	32	30	36	hsa_circXPO6_059	hsa_circ_0038773	330	XPO6
chr17:18110128|18111689	chr17	18110128	18111689	+	20	27	27	25	43	28	24	23	20	hsa_circALKBH5_003	hsa_circ_0004142	313	ALKBH5
chr17:62515438|62519013	chr17	62515438	62519013	+	11	10	10	24	37	34	23	54	34	hsa_circCEP95_010	hsa_circ_0045306	436	CEP95
chr3:145838898|145842016	chr3	145838898	145842016	-	46	23	23	23	21	16	35	27	23	hsa_circPLOD2_001	hsa_circ_0122319	229	PLOD2
chr11:13435076|13466728	chr11	13435076	13466728	-	23	43	43	29	18	33	14	19	14	hsa_circBTBD10_004	hsa_circ_0003234	865	BTBD10
chr12:130884223|130907106	chr12	130884223	130907106	-	43	32	32	11	25	22	30	16	25	hsa_circRIMBP2_009	hsa_circ_0097878	771	RIMBP2
chr16:396147|397106	chr16	396147	397106	-	35	14	14	34	25	17	28	35	34	hsa_circAXIN1_002	hsa_circ_0005838	959	AXIN1
chr22:22153300|22162135	chr22	22153300	22162135	-	29	26	26	17	22	28	26	16	46	hsa_circMAPK1_004	hsa_circ_0004872	490	MAPK1
chr6:90461149|90463341	chr6	90461149	90463341	-	32	15	15	37	45	25	27	20	20	hsa_circMDN1_042	hsa_circ_0001619	263	MDN1
chr7:73752777|73753334	chr7	73752777	73753334	+	32	16	16	27	34	24	32	26	29	hsa_circCLIP2_012	hsa_circ_0001717	557	CLIP2
chr1:21377358|21415706	chr1	21377358	21415706	-	25	20	20	27	26	28	23	33	33	hsa_circEIF4G3_027	hsa_circ_0005075	205	EIF4G3
chr22:50810448|50845304	chr22	50810448	50845304	+	29	30	30	27	28	24	29	16	21	hsa_circPPP6R2_007	hsa_circ_0006997	561	PPP6R2
chr5:64466443|64492978	chr5	64466443	64492978	-	35	22	22	28	34	17	23	26	27	hsa_circADAMTS6_051	hsa_circ_0008667	669	ADAMTS6
chr7:140476711|140494267	chr7	140476711	140494267	-	17	32	32	21	39	26	19	32	16	hsa_circBRAF_033	hsa_circ_0006460	714	BRAF
chr1:173961892|173962273	chr1	173961892	173962273	-	14	18	18	36	40	24	28	29	26	hsa_circRC3H1_001	hsa_circ_0004927	381	RC3H1
chr16:66971939|66973261	chr16	66971939	66973261	+	20	28	28	22	33	23	35	28	16	hsa_circCES2_003	hsa_circ_0008716	347	CES2
chr17:58700881|58711338	chr17	58700881	58711338	+	20	15	15	36	44	29	20	26	28	hsa_circPPM1D_001	hsa_circ_0002598	354	PPM1D
chr2:45773870|45780869	chr2	45773870	45780869	-	26	28	28	22	41	24	26	17	21	hsa_circSRBD1_019	hsa_circ_0005542	465	SRBD1
chr22:38890634|38897285	chr22	38890634	38897285	-	18	37	37	25	22	27	24	26	17	hsa_circDDX17_007	hsa_circ_0002211	927	DDX17
chr4:1902352|1920350	chr4	1902352	1920350	+	26	33	33	33	16	20	31	23	18	hsa_circWHSC1_010	hsa_circ_0004156	1439	WHSC1
chr9:20923658|20933102	chr9	20923658	20933102	+	37	18	18	21	28	24	35	20	32	hsa_circFOCAD_024	hsa_circ_0138479	555	FOCAD
chr9:20923658|20933102	chr9	20923658	20933102	+	37	18	18	21	28	24	35	20	32	hsa_circKIAA1797_086	hsa_circ_0008678	555	KIAA1797
chrX:106331665|106332069	chrX	106331665	106332069	-	30	31	31	29	27	15	28	29	13	hsa_circRBM41_003	hsa_circ_0002995	404	RBM41
chr2:53941520|53943880	chr2	53941520	53943880	-	23	30	30	32	36	20	20	19	22	hsa_circASB3_020	hsa_circ_0003959	376	ASB3
chr8:42812236|42819617	chr8	42812236	42819617	+	18	15	15	31	31	30	26	35	31	hsa_circHOOK3_045	hsa_circ_0006376	311	HOOK3
chr1:114214355|114216087	chr1	114214355	114216087	+	11	26	26	28	20	25	36	35	24	hsa_circMAGI3_029	hsa_circ_0006583	374	MAGI3
chr1:205238077|205239012	chr1	205238077	205239012	+	23	20	20	35	22	22	29	33	27	hsa_circTMCC2_001	hsa_circ_0003344	935	TMCC2
chr1:89236034|89251896	chr1	89236034	89251896	+	24	28	28	24	35	35	12	24	21	hsa_circPKN2_012	hsa_circ_0005900	777	PKN2
chr11:110007387|110008139	chr11	110007387	110008139	+	32	19	19	22	36	17	31	24	31	hsa_circZC3H12C_005	hsa_circ_0005348	752	ZC3H12C
chr16:48381417|48382201	chr16	48381417	48382201	+	40	23	23	40	20	13	25	25	22	hsa_circLONP2_033	hsa_circ_0005813	399	LONP2
chr16:68155889|68160513	chr16	68155889	68160513	+	23	35	35	20	25	24	26	15	28	hsa_circNFATC3_004	hsa_circ_0000711	1298	NFATC3
chr2:234358627|234360706	chr2	234358627	234360706	+	29	24	24	40	34	23	23	18	16	hsa_circDGKD_019	hsa_circ_0001115	376	DGKD
chr3:52771601|52775515	chr3	52771601	52775515	-	36	20	20	16	36	37	15	20	31	hsa_circNEK4_025	hsa_circ_0001309	429	NEK4
chr9:86276691|86284242	chr9	86276691	86284242	+	21	18	18	11	24	33	47	25	34	hsa_circUBQLN1_001	hsa_circ_0139119	7559	UBQLN1
chr9:86276691|86284242	chr9	86276691	86284242	-	21	18	18	11	24	33	47	25	34	hsa_circUBQLN1_030	hsa_circ_0007698	675	UBQLN1
chr9:86276691|86284242	chr9	86276691	86284242	-	21	18	18	11	24	33	47	25	34	hsa_circUBQLN1_032	hsa_circ_0139118	671	UBQLN1
chr17:42231923|42232779	chr17	42231923	42232779	+	25	28	28	27	25	19	29	22	27	hsa_circC17orf53_004	hsa_circ_0004239	324	C17orf53
chr17:42231923|42232779	chr17	42231923	42232779	+	25	28	28	27	25	19	29	22	27	hsa_circC17orf53_005	hsa_circ_0007378	321	C17orf53
chr2:42946127|42950175	chr2	42946127	42950175	+	25	24	24	24	27	28	23	28	27	hsa_circ_chr2_00007	hsa_circ_0003990	4048	None
chr9:37126308|37126939	chr9	37126308	37126939	+	15	11	11	41	19	23	41	35	34	hsa_circZCCHC7_006	hsa_circ_0001860	631	ZCCHC7
chr1:35879572|35881315	chr1	35879572	35881315	+	14	37	37	31	34	15	16	19	25	hsa_circZMYM4_056	hsa_circ_0004709	361	ZMYM4
chr17:27975161|27999147	chr17	27975161	27999147	-	30	37	37	25	19	22	17	11	30	hsa_circSSH2_040	hsa_circ_0042802	813	SSH2
chr7:148716083|148718239	chr7	148716083	148718239	-	34	16	16	18	20	35	31	23	35	hsa_circPDIA4_002	hsa_circ_0001766	387	PDIA4
chr11:119144577|119145663	chr11	119144577	119145663	+	23	9	9	34	43	32	26	23	28	hsa_circCBL_011	hsa_circ_0000362	279	CBL
chr4:154191486|154197282	chr4	154191486	154197282	+	28	38	38	16	21	21	29	28	8	hsa_circTRIM2_004	hsa_circ_0005272	423	TRIM2
chr4:154191486|154197282	chr4	154191486	154197282	+	28	38	38	16	21	21	29	28	8	hsa_circTRIM2_008	hsa_circ_0125550	420	TRIM2
chr7:5680784|5692141	chr7	5680784	5692141	-	19	17	17	32	30	26	29	26	31	hsa_circRNF216_024	hsa_circ_0079284	321	RNF216
chr19:34922765|34929671	chr19	34922765	34929671	+	20	18	18	23	27	30	31	30	29	hsa_circUBA2_014	hsa_circ_0004956	359	UBA2
chr2:231307651|231314970	chr2	231307651	231314970	+	16	28	28	36	29	24	23	23	19	hsa_circSP100_009	hsa_circ_0003922	713	SP100
chr3:196807921|196846401	chr3	196807921	196846401	-	25	17	17	47	17	15	31	24	33	hsa_circDLG1_040	hsa_circ_0007203	740	DLG1
chr1:213290658|213303232	chr1	213290658	213303232	+	23	23	23	23	21	24	33	24	31	hsa_circRPS6KC1_019	hsa_circ_0005522	457	RPS6KC1
chr15:49517401|49584734	chr15	49517401	49584734	+	25	21	21	35	27	22	26	18	30	hsa_circGALK2_006	hsa_circ_0103729	11236	GALK2
chr17:76388556|76400170	chr17	76388556	76400170	+	43	20	20	22	29	25	36	20	10	hsa_circPGS1_007	hsa_circ_0008886	1259	PGS1
chr4:73984404|73991029	chr4	73984404	73991029	-	27	22	22	15	34	38	28	19	20	hsa_circANKRD17_031	hsa_circ_0004148	954	ANKRD17
chr1:180953812|180962561	chr1	180953812	180962561	-	21	26	26	26	30	25	25	31	14	hsa_circSTX6_011	hsa_circ_0007905	391	STX6
chr1:212218001|212220759	chr1	212218001	212220759	+	27	24	24	18	26	27	26	25	27	hsa_circDTL_004	hsa_circ_0000179	282	DTL
chr1:233225806|233231609	chr1	233225806	233231609	-	26	16	16	23	23	21	30	36	33	hsa_circPCNXL2_094	hsa_circ_0005994	239	PCNXL2
chr10:96201652|96234540	chr10	96201652	96234540	+	18	26	26	30	29	15	21	30	29	hsa_circTBC1D12_006	hsa_circ_0008874	240	TBC1D12
chr18:21644103|21663045	chr18	21644103	21663045	+	22	41	41	23	19	27	23	17	11	hsa_circTTC39C_006	hsa_circ_0047270	817	TTC39C
chr12:27867712|27877119	chr12	27867712	27877119	+	19	21	21	24	26	24	32	19	37	hsa_circMRPS35_002	hsa_circ_0000384	410	MRPS35
chr20:31376659|31380576	chr20	31376659	31380576	+	26	35	35	14	23	23	33	15	19	hsa_circDNMT3B_006	hsa_circ_0001137	412	DNMT3B
chr22:29517344|29521404	chr22	29517344	29521404	+	25	25	25	26	18	31	24	34	15	hsa_circKREMEN1_004	hsa_circ_0004547	279	KREMEN1
chr7:44714009|44714867	chr7	44714009	44714867	+	28	30	30	23	18	26	18	28	22	hsa_circOGDH_021	hsa_circ_0005004	238	OGDH
chr9:140611077|140611634	chr9	140611077	140611634	+	37	23	23	40	31	18	24	14	13	hsa_circEHMT1_012	hsa_circ_0009011	557	EHMT1
chr1:43239233|43241150	chr1	43239233	43241150	+	22	39	39	11	22	19	24	20	26	hsa_circC1orf50_006	hsa_circ_0004752	490	C1orf50
chr12:117365827|117402659	chr12	117365827	117402659	+	21	32	32	30	23	23	32	11	18	hsa_circFBXW8_009	hsa_circ_0003677	517	FBXW8
chr3:143704384|143708679	chr3	143704384	143708679	+	58	44	44	5	19	12	24	9	7	hsa_circC3orf58_002	hsa_circ_0003756	627	C3orf58
chr3:143704384|143708679	chr3	143704384	143708679	+	58	44	44	5	19	12	24	9	7	hsa_circC3orf58_003	hsa_circ_0006731	632	C3orf58
chr6:34574331|34574681	chr6	34574331	34574681	-	17	31	31	9	32	34	20	20	28	hsa_circC6orf106_009	hsa_circ_0006757	350	C6orf106
chr9:109734285|109746690	chr9	109734285	109746690	+	16	26	26	26	19	30	26	24	29	hsa_circZNF462_007	hsa_circ_0009029	629	ZNF462
chr10:108458971|108469099	chr10	108458971	108469099	-	34	23	23	12	25	29	30	15	30	hsa_circSORCS1_006	hsa_circ_0019985	389	SORCS1
chr12:96717725|96728643	chr12	96717725	96728643	-	16	25	25	24	29	21	19	39	23	hsa_circCDK17_001	hsa_circ_0002762	312	CDK17
chr13:100909848|100925600	chr13	100909848	100925600	+	20	27	27	17	27	33	14	29	27	hsa_circPCCA_022	hsa_circ_0000500	428	PCCA
chr14:35331249|35331528	chr14	35331249	35331528	-	23	16	16	25	27	38	15	27	34	hsa_circBAZ1A_004	hsa_circ_0006137	279	BAZ1A
chr12:117423010|117426674	chr12	117423010	117426674	+	36	15	15	15	25	23	24	38	29	hsa_circFBXW8_020	hsa_circ_0006150	404	FBXW8
chr12:46633461|46637097	chr12	46633461	46637097	-	23	19	19	27	29	26	20	29	28	hsa_circSLC38A1_010	hsa_circ_0000398	330	SLC38A1
chr14:35020919|35024118	chr14	35020919	35024118	-	6	0	0	24	39	48	26	30	47	hsa_circ_chr14_00334	hsa_circ_0007379	3199	None
chr18:54426095|54448887	chr18	54426095	54448887	+	39	22	22	13	25	27	28	26	18	hsa_circWDR7_020	hsa_circ_0009038	431	WDR7
chr2:32602655|32620661	chr2	32602655	32620661	+	20	33	33	35	20	20	20	23	16	hsa_circBIRC6_011	hsa_circ_0053441	709	BIRC6
chr1:228582437|228582953	chr1	228582437	228582953	-	27	16	16	25	12	29	32	35	27	hsa_circTRIM11_006	hsa_circ_0112306	516	TRIM11
chr10:12123470|12162266	chr10	12123470	12162266	+	45	31	31	23	11	20	28	15	15	hsa_circDHTKD1_017	hsa_circ_0007813	2504	DHTKD1
chr2:227771508|227779067	chr2	227771508	227779067	+	19	30	30	18	19	16	20	24	43	hsa_circRHBDD1_008	hsa_circ_0058497	290	RHBDD1
chr9:79996891|80022523	chr9	79996891	80022523	+	20	17	17	20	20	17	49	24	35	hsa_circVPS13A_043	hsa_circ_0008075	397	VPS13A
chr1:40319641|40323089	chr1	40319641	40323089	-	38	26	26	18	18	19	24	28	21	hsa_circTRIT1_004	hsa_circ_0000057	240	TRIT1
chr11:3752620|3774638	chr11	3752620	3774638	-	20	27	27	24	27	22	26	19	26	hsa_circNUP98_055	hsa_circ_0000274	556	NUP98
chr11:8248521|8252051	chr11	8248521	8252051	-	21	27	27	19	21	30	25	30	18	hsa_circLMO1_001	hsa_circ_0021087	340	LMO1
chr2:169018296|169038600	chr2	169018296	169038600	-	21	20	20	32	27	27	28	28	15	hsa_circSTK39_007	hsa_circ_0001079	420	STK39
chr2:191523883|191537878	chr2	191523883	191537878	+	24	34	34	25	36	20	17	10	18	hsa_circNAB1_009	hsa_circ_0002024	1024	NAB1
chr6:167435896|167447459	chr6	167435896	167447459	+	18	28	28	24	20	26	27	32	15	hsa_circFGFR1OP_008	hsa_circ_0004558	546	FGFR1OP
chr1:159888552|159890327	chr1	159888552	159890327	-	22	15	15	21	18	34	28	41	23	hsa_circTAGLN2_004	hsa_circ_0004617	665	TAGLN2
chr11:85707868|85742653	chr11	85707868	85742653	-	34	32	32	15	37	11	20	16	20	hsa_circPICALM_022	hsa_circ_0023923	1128	PICALM
chr12:22796696|22826594	chr12	22796696	22826594	+	34	25	25	30	10	14	28	28	23	hsa_circETNK1_001	hsa_circ_0008664	789	ETNK1
chr12:42745686|42792796	chr12	42745686	42792796	+	32	24	24	33	22	28	27	19	8	hsa_circPPHLN1_007	hsa_circ_0004815	837	PPHLN1
chr16:70294946|70296427	chr16	70294946	70296427	-	25	30	30	21	26	17	22	24	22	hsa_circAARS_036	hsa_circ_0003438	293	AARS
chr7:24663284|24681487	chr7	24663284	24681487	+	16	28	28	23	36	21	24	25	16	hsa_circMPP6_010	hsa_circ_0133991	275	MPP6
chr7:24663284|24681487	chr7	24663284	24681487	+	16	28	28	23	36	21	24	25	16	hsa_circMPP6_018	hsa_circ_0079619	272	MPP6
chr7:80418621|80435074	chr7	80418621	80435074	-	32	25	25	25	24	24	21	16	25	hsa_circSEMA3C_029	hsa_circ_0002714	816	SEMA3C
chr1:155644800|155649303	chr1	155644800	155649303	-	24	26	26	21	25	30	23	20	21	hsa_circYY1AP1_009	hsa_circ_0003608	546	YY1AP1
chr10:12123470|12143180	chr10	12123470	12143180	+	24	21	21	27	41	26	27	16	13	hsa_circDHTKD1_012	hsa_circ_0017728	1742	DHTKD1
chr19:2213537|2214595	chr19	2213537	2214595	+	19	18	18	28	29	20	29	40	15	hsa_circDOT1L_049	hsa_circ_0007328	366	DOT1L
chr19:48229068|48229481	chr19	48229068	48229481	+	16	27	27	28	27	20	20	25	26	hsa_circEHD2_007	hsa_circ_0003146	413	EHD2
chr1:42730785|42744343	chr1	42730785	42744343	-	37	25	25	18	17	35	17	20	21	hsa_circFOXJ3_012	hsa_circ_0006848	400	FOXJ3
chr19:50210774|50212096	chr19	50210774	50212096	+	30	16	16	26	26	37	22	27	15	hsa_circCPT1C_009	hsa_circ_0051959	223	CPT1C
chr1:236969443|236979843	chr1	236969443	236979843	+	23	15	15	33	27	28	41	15	17	hsa_circMTR_011	hsa_circ_0004039	515	MTR
chr11:20101609|20104725	chr11	20101609	20104725	+	34	35	35	12	23	25	11	18	21	hsa_circNAV2_034	hsa_circ_0004819	328	NAV2
chr16:56419830|56423287	chr16	56419830	56423287	-	19	13	13	35	30	16	28	26	34	hsa_circAMFR_021	hsa_circ_0000704	295	AMFR
chr6:90461149|90472249	chr6	90461149	90472249	-	38	23	23	23	21	29	19	21	17	hsa_circMDN1_035	hsa_circ_0003814	1083	MDN1
chr9:136671202|136677338	chr9	136671202	136677338	-	27	25	25	18	34	14	30	18	23	hsa_circVAV2_016	hsa_circ_0089392	387	VAV2
chr1:31532050|31532424	chr1	31532050	31532424	-	14	15	15	30	41	15	41	24	18	hsa_circPUM1_004	hsa_circ_0000045	374	PUM1
chr11:86267594|86270865	chr11	86267594	86270865	-	49	38	38	15	16	12	9	15	21	hsa_circME3_004	hsa_circ_0023966	284	ME3
chr2:219520872|219521186	chr2	219520872	219521186	-	16	29	29	29	40	15	18	16	21	hsa_circZNF142_005	hsa_circ_0007648	314	ZNF142
chr2:61258553|61259248	chr2	61258553	61259248	+	22	19	19	14	33	16	22	25	43	hsa_circPEX13_002	hsa_circ_0008534	695	PEX13
chr20:44530905|44531243	chr20	44530905	44531243	-	14	14	14	22	22	38	36	30	23	hsa_circPLTP_003	hsa_circ_0060558	233	PLTP
chr21:16386664|16415895	chr21	16386664	16415895	-	19	42	42	20	16	17	10	14	33	hsa_circNRIP1_007	hsa_circ_0004771	203	NRIP1
chr21:16386664|16415895	chr21	16386664	16415895	-	19	42	42	20	16	17	10	14	33	hsa_circNRIP1_016	hsa_circ_0115641	199	NRIP1
chr7:1937835|1976533	chr7	1937835	1976533	-	21	19	19	27	31	23	34	23	16	hsa_circMAD1L1_028	hsa_circ_0079136	402	MAD1L1
chr1:28907071|28907741	chr1	28907071	28907741	-	45	26	26	34	16	12	13	20	20	hsa_circSNHG12_002	hsa_circ_0005174	206	SNHG12
chr3:171830241|171851336	chr3	171830241	171851336	+	30	17	17	15	28	26	27	30	22	hsa_circFNDC3B_010	hsa_circ_0001361	215	FNDC3B
chr3:56703727|56707753	chr3	56703727	56707753	-	25	21	21	19	19	16	46	26	19	hsa_circFAM208A_006	hsa_circ_0001316	404	FAM208A
chr4:140058783|140060651	chr4	140058783	140060651	-	21	13	13	22	34	21	28	34	26	hsa_circELF2_004	hsa_circ_0007466	323	ELF2
chr11:62303416|62304039	chr11	62303416	62304039	-	35	25	25	21	29	14	27	23	12	hsa_circAHNAK_002	hsa_circ_0008194	253	AHNAK
chr5:176370335|176378578	chr5	176370335	176378578	-	27	18	18	20	25	30	28	15	30	hsa_circUIMC1_018	hsa_circ_0004490	258	UIMC1
chr7:100417178|100417918	chr7	100417178	100417918	-	24	15	15	36	15	35	25	29	17	hsa_circEPHB4_004	hsa_circ_0081534	489	EPHB4
chr7:27668989|27672064	chr7	27668989	27672064	-	19	29	29	12	20	26	24	26	26	hsa_circHIBADH_007	hsa_circ_0003958	232	HIBADH
chr7:27668989|27672064	chr7	27668989	27672064	-	19	29	29	12	20	26	24	26	26	hsa_circHIBADH_008	hsa_circ_0006042	228	HIBADH
chr7:27668989|27672064	chr7	27668989	27672064	-	19	29	29	12	20	26	24	26	26	hsa_circHIBADH_009	hsa_circ_0134031	232	HIBADH
chr9:115024714|115060196	chr9	115024714	115060196	-	13	12	12	41	19	26	26	32	30	hsa_circPTBP3_012	hsa_circ_0008192	567	PTBP3
chr9:86292641|86301070	chr9	86292641	86301070	-	34	19	19	19	31	26	25	12	26	hsa_circUBQLN1_005	hsa_circ_0003715	925	UBQLN1
chr10:105199502|105200607	chr10	105199502	105200607	+	39	12	12	29	19	23	24	17	35	hsa_circPDCD11_054	hsa_circ_0003366	532	PDCD11
chr10:126628942|126631876	chr10	126628942	126631876	+	23	25	25	28	20	19	21	18	31	hsa_circZRANB1_002	hsa_circ_0006545	2934	ZRANB1
chr16:30740286|30740893	chr16	30740286	30740893	+	33	15	15	25	23	20	29	19	31	hsa_circSRCAP_039	hsa_circ_0006127	469	SRCAP
chr17:58700881|58725443	chr17	58700881	58725443	+	10	36	36	16	23	19	21	28	21	hsa_circPPM1D_002	hsa_circ_0044968	545	PPM1D
chr18:76856475|76886375	chr18	76856475	76886375	+	29	8	8	34	21	21	30	42	17	hsa_circATP9B_007	hsa_circ_0002485	548	ATP9B
chr5:6604250|6605521	chr5	6604250	6605521	-	22	14	14	21	34	21	33	27	24	hsa_circNSUN2_025	hsa_circ_0001466	356	NSUN2
chr1:245530135|245583047	chr1	245530135	245583047	+	16	33	33	28	41	20	21	4	13	hsa_circKIF26B_003	hsa_circ_0017280	701	KIF26B
chr2:48049356|48050499	chr2	48049356	48050499	-	20	20	20	23	20	35	24	19	28	hsa_circFBXO11_034	hsa_circ_0006794	304	FBXO11
chr4:169812072|169837178	chr4	169812072	169837178	+	20	30	30	16	14	21	25	24	29	hsa_circPALLD_007	hsa_circ_0071410	886	PALLD
chr6:152650864|152653025	chr6	152650864	152653025	-	21	34	34	20	35	13	23	17	12	hsa_circSYNE1_022	hsa_circ_0078328	2161	SYNE1
chr16:88008653|88017865	chr16	88008653	88017865	+	45	25	25	22	24	0	30	22	15	hsa_circBANP_004	hsa_circ_0040809	448	BANP
chr19:40761064|40771258	chr19	40761064	40771258	-	29	16	16	22	30	19	29	30	17	hsa_circAKT2_003	hsa_circ_0008719	371	AKT2
chr1:92798947|92846430	chr1	92798947	92846430	+	22	23	23	30	11	16	26	26	30	hsa_circRPAP2_013	hsa_circ_0000091	383	RPAP2
chr16:47531309|47581459	chr16	47531309	47581459	+	28	17	17	16	18	25	40	15	31	hsa_circPHKB_016	hsa_circ_0004791	634	PHKB
chr16:89164998|89169167	chr16	89164998	89169167	+	38	29	29	23	12	21	17	11	27	hsa_circACSF3_001	hsa_circ_0006958	1015	ACSF3
chr17:49048067|49064598	chr17	49048067	49064598	-	27	27	27	23	19	17	32	13	22	hsa_circSPAG9_044	hsa_circ_0008060	1076	SPAG9
chr18:54423813|54426184	chr18	54423813	54426184	+	37	21	21	25	26	26	16	16	19	hsa_circWDR7_017	hsa_circ_0000852	859	WDR7
chr2:160005652|160007067	chr2	160005652	160007067	+	25	22	22	15	25	23	20	31	24	hsa_circTANC1_024	hsa_circ_0004213	318	TANC1
chr2:29129325|29137074	chr2	29129325	29137074	+	18	19	19	21	32	20	22	24	32	hsa_circWDR43_008	hsa_circ_0002025	383	WDR43
chr5:180668491|180669345	chr5	180668491	180669345	-	25	23	23	16	31	19	23	29	18	hsa_circGNB2L1_014	hsa_circ_0075402	320	GNB2L1
chr5:180668491|180669345	chr5	180668491	180669345	-	25	23	23	16	31	19	23	29	18	hsa_circGNB2L1_020	hsa_circ_0128764	320	GNB2L1
chr10:111883774|111890244	chr10	111883774	111890244	+	20	19	19	25	26	28	37	24	8	hsa_circADD3_014	hsa_circ_0003357	589	ADD3
chr16:1859238|1859834	chr16	1859238	1859834	-	18	19	19	29	22	27	21	19	32	hsa_circHAGH_010	hsa_circ_0105101	289	HAGH
chr2:24046127|24046439	chr2	24046127	24046439	-	24	22	22	16	25	19	23	33	22	hsa_circATAD2B_047	hsa_circ_0003828	312	ATAD2B
chr20:62559687|62562375	chr20	62559687	62562375	+	26	27	27	24	31	17	22	22	10	hsa_circDNAJC5_002	hsa_circ_0007609	504	DNAJC5
chr1:223991875|223994649	chr1	223991875	223994649	-	24	21	21	29	19	17	21	26	27	hsa_circTP53BP2_008	hsa_circ_0003914	277	TP53BP2
chr12:50385780|50386438	chr12	50385780	50386438	-	32	23	23	23	16	31	23	19	15	hsa_circRACGAP1_021	hsa_circ_0009035	375	RACGAP1
chr10:64148154|64159552	chr10	64148154	64159552	+	20	20	20	22	27	36	26	19	14	hsa_circZNF365_001	hsa_circ_0003658	485	ZNF365
chr2:168994597|169038600	chr2	168994597	169038600	-	20	19	19	28	31	20	25	19	23	hsa_circSTK39_008	hsa_circ_0002029	766	STK39
chr20:21346058|21349228	chr20	21346058	21349228	+	21	14	14	29	22	31	17	37	19	hsa_circXRN2_043	hsa_circ_0003298	329	XRN2
chr3:138289159|138291826	chr3	138289159	138291826	-	18	27	27	19	34	20	23	16	20	hsa_circCEP70_005	hsa_circ_0003823	522	CEP70
chr7:100454489|100454798	chr7	100454489	100454798	+	17	4	4	30	25	27	42	33	22	hsa_circSLC12A9_002	hsa_circ_0007639	309	SLC12A9
chr7:127344892|127361454	chr7	127344892	127361454	+	16	24	24	19	23	18	37	27	16	hsa_circSND1_022	hsa_circ_0003655	312	SND1
chr10:1130342|1151207	chr10	1130342	1151207	+	22	13	13	25	38	25	21	27	19	hsa_circWDR37_029	hsa_circ_0007796	707	WDR37
chr11:57258696|57259335	chr11	57258696	57259335	-	26	13	13	25	26	20	38	26	16	hsa_circSLC43A1_013	hsa_circ_0005204	322	SLC43A1
chr18:19371334|19383975	chr18	19371334	19383975	+	20	30	30	16	32	30	16	16	13	hsa_circMIB1_036	hsa_circ_0108045	571	MIB1
chr19:49136700|49136912	chr19	49136700	49136912	-	25	7	7	27	36	21	27	20	33	hsa_circDBP_003	hsa_circ_0003912	212	DBP
chr20:34309661|34313077	chr20	34309661	34313077	-	23	21	21	26	31	10	22	18	31	hsa_circRBM39_017	hsa_circ_0001148	409	RBM39
chr20:34309661|34313077	chr20	34309661	34313077	-	23	21	21	26	31	10	22	18	31	hsa_circRBM39_026	hsa_circ_0115057	407	RBM39
chr21:34793786|34805178	chr21	34793786	34805178	+	34	19	19	33	29	14	23	19	13	hsa_circIFNGR2_012	hsa_circ_0002113	673	IFNGR2
chr4:119234355|119239711	chr4	119234355	119239711	-	27	27	27	28	20	24	16	19	15	hsa_circPRSS12_012	hsa_circ_0125164	518	PRSS12
chr12:69983264|69985939	chr12	69983264	69985939	+	34	33	33	15	13	21	13	17	23	hsa_circCCT2_007	hsa_circ_0000418	304	CCT2
chr2:135010665|135028121	chr2	135010665	135028121	+	23	23	23	29	19	16	34	17	18	hsa_circMGAT5_004	hsa_circ_0002480	1715	MGAT5
chr3:27453132|27465643	chr3	27453132	27465643	-	22	24	24	20	21	24	27	24	16	hsa_circSLC4A7_026	hsa_circ_0002901	616	SLC4A7
chr3:7494293|7503409	chr3	7494293	7503409	+	35	29	29	21	22	19	13	14	20	hsa_circGRM7_016	hsa_circ_0124614	341	GRM7
chr10:126395204|126395456	chr10	126395204	126395456	-	12	9	9	29	25	19	40	29	29	hsa_circFAM53B_009	hsa_circ_0005734	252	FAM53B
chr2:172782046|172809519	chr2	172782046	172809519	+	28	9	9	24	44	19	12	25	31	hsa_circHAT1_002	hsa_circ_0008032	302	HAT1
chr2:224862831|224866639	chr2	224862831	224866639	-	21	21	21	21	25	21	26	14	31	hsa_circSERPINE2_001	hsa_circ_0001103	509	SERPINE2
chr3:8977554|8983488	chr3	8977554	8983488	-	40	36	36	14	12	13	11	13	26	hsa_circRAD18_008	hsa_circ_0001264	623	RAD18
chr4:1902352|1941505	chr4	1902352	1941505	+	20	27	27	18	31	12	21	18	27	hsa_circWHSC1_014	hsa_circ_0005881	1910	WHSC1
chr8:38282026|38283763	chr8	38282026	38283763	-	20	28	28	12	15	10	35	34	19	hsa_circFGFR1_011	hsa_circ_0005564	315	FGFR1
chr8:90734242|90737869	chr8	90734242	90737869	-	19	32	32	23	33	20	12	16	14	hsa_circ_chr8_00070	hsa_circ_0008587	3627	None
chrX:53672262|53681075	chrX	53672262	53681075	-	25	15	15	25	34	26	33	12	16	hsa_circHUWE1_012	hsa_circ_0001922	528	HUWE1
chr1:233334684|233344435	chr1	233334684	233344435	-	15	23	23	20	36	12	29	17	25	hsa_circPCNXL2_062	hsa_circ_0005223	375	PCNXL2
chr16:72845475|72845937	chr16	72845475	72845937	-	28	10	10	13	39	35	20	31	14	hsa_circZFHX3_017	hsa_circ_0007511	335	ZFHX3
chr16:74493579|74497377	chr16	74493579	74497377	-	13	17	17	30	24	25	23	27	24	hsa_circGLG1_025	hsa_circ_0003315	477	GLG1
chr19:1241659|1242685	chr19	1241659	1242685	-	2	3	3	37	30	17	32	51	25	hsa_circATP5D_005	hsa_circ_0109063	1026	ATP5D
chr19:13135834|13136366	chr19	13135834	13136366	+	21	18	18	21	27	38	16	10	31	hsa_circNFIX_001	hsa_circ_0005660	532	NFIX
chr2:101898320|101911643	chr2	101898320	101911643	-	34	18	18	16	38	15	24	25	12	hsa_circRNF149_005	hsa_circ_0055904	699	RNF149
chr2:110321942|110350696	chr2	110321942	110350696	-	18	14	14	19	0	19	56	28	32	hsa_circSEPT10_005	hsa_circ_0002076	998	2023-09-10
chr2:61712902|61717911	chr2	61712902	61717911	-	15	25	25	21	27	28	22	13	24	hsa_circXPO1_092	hsa_circ_0005050	621	XPO1
chr21:34804483|34805178	chr21	34804483	34805178	+	33	12	12	25	35	23	21	18	21	hsa_circIFNGR2_017	hsa_circ_0001185	318	IFNGR2
chr4:6925099|6925838	chr4	6925099	6925838	+	22	35	35	24	27	19	16	13	9	hsa_circTBC1D14_002	hsa_circ_0001394	739	TBC1D14
chr6:163876310|163899928	chr6	163876310	163899928	+	20	11	11	31	25	23	22	34	23	hsa_circQKI_005	hsa_circ_0005328	260	QKI
chr7:44714009|44715748	chr7	44714009	44715748	+	19	22	22	23	24	19	27	20	24	hsa_circOGDH_022	hsa_circ_0001701	418	OGDH
chr1:235643369|235658138	chr1	235643369	235658138	-	20	22	22	22	30	26	19	19	19	hsa_circB3GALNT2_007	hsa_circ_0002343	539	B3GALNT2
chr11:122953792|122955421	chr11	122953792	122955421	-	28	23	23	18	26	23	30	14	14	hsa_circCLMP_003	hsa_circ_0003997	493	CLMP
chr19:31038849|31040421	chr19	31038849	31040421	+	31	26	26	13	22	20	32	10	19	hsa_circZNF536_011	hsa_circ_0000922	1572	ZNF536
chr2:40655612|40657441	chr2	40655612	40657441	-	29	24	24	28	16	19	22	12	25	hsa_circSLC8A1_004	hsa_circ_0120060	1830	SLC8A1
chr2:40655612|40657441	chr2	40655612	40657441	-	29	24	24	28	16	19	22	12	25	hsa_circSLC8A1_005	hsa_circ_0000994	1832	SLC8A1
chr2:40655612|40657441	chr2	40655612	40657441	-	29	24	24	28	16	19	22	12	25	hsa_circSLC8A1_007	hsa_circ_0120059	1827	SLC8A1
chr2:40655612|40657441	chr2	40655612	40657441	-	29	24	24	28	16	19	22	12	25	hsa_circSLC8A1_008	hsa_circ_0005232	1829	SLC8A1
chr2:58449076|58459247	chr2	58449076	58459247	-	25	20	20	15	32	30	27	15	15	hsa_circFANCL_003	hsa_circ_0001009	278	FANCL
chr9:111812562|111826847	chr9	111812562	111826847	-	36	16	16	23	25	26	24	15	18	hsa_circC9orf5_055	hsa_circ_0003965	591	C9orf5
chr1:23376879|23385660	chr1	23376879	23385660	+	26	21	21	21	44	15	21	18	11	hsa_circKDM1A_022	hsa_circ_0003889	590	KDM1A
chr11:128993340|129034322	chr11	128993340	129034322	-	16	16	16	19	27	26	24	37	17	hsa_circARHGAP32_004	hsa_circ_0007843	286	ARHGAP32
chr12:121220457|121222396	chr12	121220457	121222396	-	22	12	12	20	24	40	14	33	21	hsa_circSPPL3_006	hsa_circ_0003472	312	SPPL3
chr17:49340634|49346265	chr17	49340634	49346265	+	28	29	29	20	9	21	21	19	22	hsa_circUTP18_003	hsa_circ_0002789	280	UTP18
chr2:36623756|36706837	chr2	36623756	36706837	+	48	32	32	14	16	21	11	5	19	hsa_circCRIM1_024	hsa_circ_0002348	1041	CRIM1
chr7:18624903|18633652	chr7	18624903	18633652	+	16	11	11	31	24	26	34	27	18	hsa_circHDAC9_005	hsa_circ_0001680	642	HDAC9
chr9:4860124|4860901	chr9	4860124	4860901	+	26	27	27	35	20	12	19	10	22	hsa_circRCL1_017	hsa_circ_0007592	777	RCL1
chr1:145592632|145595220	chr1	145592632	145595220	-	21	16	16	19	20	34	23	25	23	hsa_circPOLR3C_018	hsa_circ_0007755	441	POLR3C
chr14:39648294|39648666	chr14	39648294	39648666	+	29	26	26	18	18	22	18	14	26	hsa_circPNN_004	hsa_circ_0101802	295	PNN
chr15:83819966|83832827	chr15	83819966	83832827	-	28	25	25	24	32	20	16	9	18	hsa_circHDGFRP3_005	hsa_circ_0000646	522	HDGFRP3
chr2:240929490|240954277	chr2	240929490	240954277	-	31	15	15	24	23	21	24	16	28	hsa_circNDUFA10_015	hsa_circ_0001119	452	NDUFA10
chr7:77394811|77402631	chr7	77394811	77402631	+	11	9	9	29	26	20	34	31	28	hsa_circRSBN1L_012	hsa_circ_0134707	449	RSBN1L
chr10:103916775|103917971	chr10	103916775	103917971	+	21	27	27	14	30	22	27	12	16	hsa_circNOLC1_003	hsa_circ_0000257	487	NOLC1
chr14:21825355|21829372	chr14	21825355	21829372	-	27	25	25	19	20	27	24	12	17	hsa_circSUPT16H_013	hsa_circ_0000522	867	SUPT16H
chr17:45741524|45752148	chr17	45741524	45752148	+	21	6	6	22	28	20	38	25	30	hsa_circKPNB1_034	hsa_circ_0000780	1126	KPNB1
chr19:49416267|49416821	chr19	49416267	49416821	+	21	19	19	21	31	23	30	9	23	hsa_circNUCB1_010	hsa_circ_0002084	277	NUCB1
chr4:87685745|87689129	chr4	87685745	87689129	+	32	14	14	31	28	18	28	14	17	hsa_circPTPN13_051	hsa_circ_0007948	487	PTPN13
chr13:26911703|26928017	chr13	26911703	26928017	+	13	20	20	12	33	11	30	26	30	hsa_circCDK8_002	hsa_circ_0029803	328	CDK8
chr14:51107467|51111732	chr14	51107467	51111732	-	23	22	22	20	16	18	28	22	24	hsa_circSAV1_008	hsa_circ_0007101	415	SAV1
chr2:106761645|106782539	chr2	106761645	106782539	-	17	19	19	29	14	16	29	27	25	hsa_circUXS1_003	hsa_circ_0004029	363	UXS1
chr3:15452751|15457449	chr3	15452751	15457449	-	21	29	29	30	8	24	24	14	16	hsa_circMETTL6_007	hsa_circ_0122464	506	METTL6
chr6:160467529|160469575	chr6	160467529	160469575	+	22	18	18	31	20	22	28	21	15	hsa_circIGF2R_017	hsa_circ_0131235	611	IGF2R
chr1:179972308|179975702	chr1	179972308	179975702	+	31	14	14	16	34	21	21	23	20	hsa_circCEP350_022	hsa_circ_0003942	228	CEP350
chr21:17205666|17214859	chr21	17205666	17214859	+	19	20	20	25	34	14	17	13	32	hsa_circUSP25_052	hsa_circ_0005238	344	USP25
chr1:10032075|10041228	chr1	10032075	10041228	+	27	19	19	15	30	21	19	25	18	hsa_circNMNAT1_001	hsa_circ_0110116	495	NMNAT1
chr1:215759837|215768813	chr1	215759837	215768813	+	25	21	21	11	17	13	29	28	28	hsa_circKCTD3_008	hsa_circ_0005521	307	KCTD3
chr20:30904020|30904677	chr20	30904020	30904677	+	20	16	16	23	37	19	18	19	25	hsa_circKIF3B_005	hsa_circ_0002302	344	KIF3B
chr8:29959413|29962002	chr8	29959413	29962002	+	22	17	17	17	35	23	21	20	21	hsa_circLEPROTL1_003	hsa_circ_0007353	263	LEPROTL1
chr15:85657103|85664245	chr15	85657103	85664245	+	24	15	15	16	30	16	15	30	31	hsa_circPDE8A_034	hsa_circ_0036629	767	PDE8A
chr10:1149538|1151207	chr10	1149538	1151207	+	17	24	24	13	31	22	25	12	23	hsa_circWDR37_040	hsa_circ_0005792	380	WDR37
chr10:1149538|1151207	chr10	1149538	1151207	+	17	24	24	13	31	22	25	12	23	hsa_circWDR37_042	hsa_circ_0017465	377	WDR37
chr11:18312988|18314523	chr11	18312988	18314523	-	16	17	17	22	24	21	21	28	25	hsa_circHPS5_018	hsa_circ_0000280	656	HPS5
chr19:13925328|13925679	chr19	13925328	13925679	+	17	18	18	28	24	24	19	16	27	hsa_circZSWIM4_005	hsa_circ_0109131	351	ZSWIM4
chr19:34921480|34929671	chr19	34921480	34929671	+	28	26	26	20	20	12	24	17	18	hsa_circUBA2_007	hsa_circ_0006987	443	UBA2
chr2:203620260|203624076	chr2	203620260	203624076	+	15	19	19	21	37	20	25	15	20	hsa_circFAM117B_006	hsa_circ_0118701	491	FAM117B
chr5:49694940|49707217	chr5	49694940	49707217	-	46	31	31	25	13	20	0	11	14	hsa_circEMB_003	hsa_circ_0001481	954	EMB
chr1:8601272|8674745	chr1	8601272	8674745	-	27	12	12	22	26	20	23	21	27	hsa_circRERE_019	hsa_circ_0008501	434	RERE
chr7:98563318|98569568	chr7	98563318	98569568	+	30	24	24	26	15	17	24	14	16	hsa_circTRRAP_095	hsa_circ_0081311	863	TRRAP
chr1:153637695|153641033	chr1	153637695	153641033	-	11	20	20	28	22	20	23	23	22	hsa_circILF2_011	hsa_circ_0000133	469	ILF2
chr1:9991948|9994918	chr1	9991948	9994918	-	23	21	21	21	23	12	22	18	28	hsa_circLZIC_005	hsa_circ_0000014	277	LZIC
chr12:70193988|70195501	chr12	70193988	70195501	+	25	28	28	15	19	12	9	26	27	hsa_circRAB3IP_008	hsa_circ_0000419	242	RAB3IP
chr13:114806475|114839312	chr13	114806475	114839312	-	20	10	10	13	30	30	29	22	25	hsa_circRASA3_004	hsa_circ_0004096	317	RASA3
chr16:4861170|4862249	chr16	4861170	4862249	-	23	14	14	19	22	13	31	30	23	hsa_circGLYR1_017	hsa_circ_0037753	468	GLYR1
chr16:88061088|88071617	chr16	88061088	88071617	+	30	23	23	17	26	18	19	19	14	hsa_circBANP_022	hsa_circ_0040823	416	BANP
chr20:3888572|3893281	chr20	3888572	3893281	+	26	23	23	22	23	19	13	24	16	hsa_circPANK2_004	hsa_circ_0006873	784	PANK2
chr4:6995910|7002978	chr4	6995910	7002978	+	24	27	27	30	22	23	17	8	11	hsa_circTBC1D14_014	hsa_circ_0006681	427	TBC1D14
chr5:179136873|179147561	chr5	179136873	179147561	+	22	22	22	33	17	11	14	30	18	hsa_circCANX_022	hsa_circ_0002051	654	CANX
chr5:73930508|73932323	chr5	73930508	73932323	-	37	20	20	10	24	21	16	25	16	hsa_circENC1_004	hsa_circ_0006859	1815	ENC1
chr9:127670655|127674305	chr9	127670655	127674305	-	27	19	19	13	19	29	28	20	15	hsa_circGOLGA1_012	hsa_circ_0002883	222	GOLGA1
chr16:81385187|81411307	chr16	81385187	81411307	+	19	13	13	23	30	23	26	24	17	hsa_circGAN_005	hsa_circ_0003857	1733	GAN
chr2:232879544|232894790	chr2	232879544	232894790	+	27	25	25	26	20	18	14	14	19	hsa_circDIS3L2_003	hsa_circ_0007321	459	DIS3L2
chr8:22054192|22054933	chr8	22054192	22054933	+	16	16	16	27	18	22	24	28	21	hsa_circBMP1_007	hsa_circ_0002075	342	BMP1
chr9:86293355|86297981	chr9	86293355	86297981	-	28	20	20	15	27	25	14	16	23	hsa_circUBQLN1_012	hsa_circ_0001866	538	UBQLN1
chr1:207989273|207990759	chr1	207989273	207990759	-	15	27	27	14	20	29	21	21	13	hsa_circ_chr1_00067	hsa_circ_0006827	1486	None
chr1:213037066|213046160	chr1	213037066	213046160	+	20	23	23	19	27	12	15	23	25	hsa_circFLVCR1_003	hsa_circ_0111906	286	FLVCR1
chr12:28458581|28460682	chr12	28458581	28460682	+	26	20	20	17	32	14	16	11	31	hsa_circCCDC91_012	hsa_circ_0007723	467	CCDC91
chr17:47388673|47389404	chr17	47388673	47389404	-	22	12	12	18	23	27	34	21	18	hsa_circZNF652_012	hsa_circ_0003258	261	ZNF652
chr18:60206913|60217693	chr18	60206913	60217693	+	21	11	11	32	14	20	26	24	28	hsa_circZCCHC2_002	hsa_circ_0000854	374	ZCCHC2
chr5:134076752|134079742	chr5	134076752	134079742	+	35	26	26	23	24	10	14	15	14	hsa_circCAMLG_003	hsa_circ_0003154	527	CAMLG
chr6:170852688|170858201	chr6	170852688	170858201	-	20	23	23	16	19	22	17	17	30	hsa_circPSMB1_004	hsa_circ_0006107	320	PSMB1
chr1:154223516|154224129	chr1	154223516	154224129	+	24	11	11	26	16	39	24	16	19	hsa_circUBAP2L_028	hsa_circ_0004717	451	UBAP2L
chr1:231930987|231954263	chr1	231930987	231954263	+	13	13	13	22	21	14	52	19	19	hsa_circDISC1_004	hsa_circ_0007848	347	DISC1
chr1:82302569|82372915	chr1	82302569	82372915	+	20	10	10	15	35	25	26	23	22	hsa_circLPHN2_007	hsa_circ_0013048	387	LPHN2
chr11:1307231|1317024	chr11	1307231	1317024	-	17	11	11	17	36	17	25	18	34	hsa_circTOLLIP_003	hsa_circ_0008301	577	TOLLIP
chr22:30032739|30038274	chr22	30032739	30038274	+	27	22	22	24	24	14	24	13	16	hsa_circNF2_002	hsa_circ_0005386	333	NF2
chr4:170458959|170477246	chr4	170458959	170477246	-	14	23	23	29	15	22	23	18	19	hsa_circNEK1_021	hsa_circ_0003196	399	NEK1
chr1:211092981|211094309	chr1	211092981	211094309	-	26	17	17	17	23	34	22	12	17	hsa_circKCNH1_012	hsa_circ_0111830	1328	KCNH1
chr11:103173821|103194718	chr11	103173821	103194718	+	18	23	23	15	27	14	27	19	19	hsa_circDYNC2H1_056	hsa_circ_0024143	944	DYNC2H1
chr14:81329100|81372425	chr14	81329100	81372425	-	17	14	14	17	31	29	22	17	24	hsa_circCEP128_007	hsa_circ_0002499	528	CEP128
chr18:68193300|68256030	chr18	68193300	68256030	+	22	17	17	21	22	21	27	20	18	hsa_circ_chr18_00014	hsa_circ_0108849	62730	None
chr2:36623756|36691798	chr2	36623756	36691798	+	32	32	32	11	22	15	8	11	22	hsa_circCRIM1_022	hsa_circ_0005579	660	CRIM1
chr5:142779220|142780417	chr5	142779220	142780417	-	17	11	11	26	27	34	15	20	24	hsa_circNR3C1_002	hsa_circ_0001543	1197	NR3C1
chr5:14290824|14304701	chr5	14290824	14304701	+	21	33	33	19	15	19	15	20	10	hsa_circTRIO_029	hsa_circ_0005581	960	TRIO
chr5:74130250|74137504	chr5	74130250	74137504	-	21	26	26	16	27	13	23	20	13	hsa_circFAM169A_005	hsa_circ_0004405	493	FAM169A
chr10:24669797|24673352	chr10	24669797	24673352	+	26	22	22	28	22	11	10	29	14	hsa_circKIAA1217_003	hsa_circ_0093345	3555	KIAA1217
chr17:79563141|79575848	chr17	79563141	79575848	-	16	25	25	19	16	18	28	17	20	hsa_circNPLOC4_037	hsa_circ_0005221	685	NPLOC4
chr5:137288316|137290065	chr5	137288316	137290065	-	25	11	11	21	15	35	21	17	28	hsa_circFAM13B_037	hsa_circ_0008177	423	FAM13B
chr9:119976636|119977021	chr9	119976636	119977021	-	29	27	27	12	23	20	25	10	11	hsa_circASTN2_005	hsa_circ_0088274	385	ASTN2
chr1:225140371|225195246	chr1	225140371	225195246	+	23	37	37	16	26	3	14	11	16	hsa_circDNAH14_003	hsa_circ_0016601	1140	DNAH14
chr1:225140371|225195246	chr1	225140371	225195246	+	23	37	37	16	26	3	14	11	16	hsa_circDNAH14_009	hsa_circ_0112174	1136	DNAH14
chr10:7318853|7327916	chr10	7318853	7327916	-	28	21	21	25	14	22	20	11	21	hsa_circSFMBT2_020	hsa_circ_0000211	434	SFMBT2
chr10:98303832|98325183	chr10	98303832	98325183	-	38	27	27	15	26	19	11	11	9	hsa_circTM9SF3_012	hsa_circ_0005801	887	TM9SF3
chr15:90760670|90763123	chr15	90760670	90763123	+	25	15	15	25	18	26	17	21	21	hsa_circSEMA4B_004	hsa_circ_0036763	326	SEMA4B
chr9:115030328|115060196	chr9	115030328	115060196	-	22	16	16	22	20	14	11	30	32	hsa_circPTBP3_011	hsa_circ_0003500	402	PTBP3
chr1:179089324|179091002	chr1	179089324	179091002	-	16	13	13	29	28	16	28	26	13	hsa_circABL2_014	hsa_circ_0015430	358	ABL2
chr13:30854199|30857928	chr13	30854199	30857928	-	21	29	29	22	12	24	16	22	7	hsa_circKATNAL1_006	hsa_circ_0008651	337	KATNAL1
chr14:71511849|71524441	chr14	71511849	71524441	+	29	14	14	36	13	12	24	17	23	hsa_circPCNX_087	hsa_circ_0001997	985	PCNX
chr18:19345732|19399607	chr18	19345732	19399607	+	25	27	27	14	20	23	14	16	16	hsa_circMIB1_012	hsa_circ_0000836	1600	MIB1
chr22:38208893|38209616	chr22	38208893	38209616	+	26	17	17	21	19	25	18	17	22	hsa_circGCAT_002	hsa_circ_0007513	249	GCAT
chr5:151169883|151170623	chr5	151169883	151170623	+	20	18	18	30	28	30	10	12	16	hsa_circG3BP1_014	hsa_circ_0003967	256	G3BP1
chr6:158870027|158882761	chr6	158870027	158882761	+	23	18	18	10	18	20	28	23	24	hsa_circTULP4_019	hsa_circ_0078467	483	TULP4
chr12:112371689|112381173	chr12	112371689	112381173	-	23	21	21	9	32	16	17	18	24	hsa_circTMEM116_015	hsa_circ_0004206	523	TMEM116
chr12:69210591|69218431	chr12	69210591	69218431	+	20	12	12	28	26	22	25	16	20	hsa_circMDM2_003	hsa_circ_0027491	349	MDM2
chr2:234296902|234299129	chr2	234296902	234299129	+	16	26	26	10	20	26	22	18	17	hsa_circDGKD_005	hsa_circ_0001112	192	DGKD
chr4:107092251|107133992	chr4	107092251	107133992	-	18	17	17	16	18	17	34	28	16	hsa_circTBCK_041	hsa_circ_0007540	461	TBCK
chr6:34614377|34622556	chr6	34614377	34622556	-	14	12	12	30	24	18	31	24	16	hsa_circC6orf106_003	hsa_circ_0131642	353	C6orf106
chr11:47444124|47444524	chr11	47444124	47444524	-	15	14	14	21	31	29	27	16	13	hsa_circPSMC3_011	hsa_circ_0006723	293	PSMC3
chr14:35438375|35441270	chr14	35438375	35441270	-	24	16	16	21	17	10	35	15	26	hsa_circTCONS_l2_00008016_001	hsa_circ_0008568	261	TCONS_l2_00008016
chr19:10602252|10602938	chr19	10602252	10602938	-	14	25	25	21	32	19	9	25	10	hsa_circKEAP1_003	hsa_circ_0006149	686	KEAP1
chr2:168920009|168931741	chr2	168920009	168931741	-	22	16	16	17	28	21	23	20	17	hsa_circSTK39_026	hsa_circ_0003279	287	STK39
chr2:173433468|173460751	chr2	173433468	173460751	+	9	24	24	18	22	28	20	14	21	hsa_circPDK1_023	hsa_circ_0057105	596	PDK1
chr1:41578954|41582682	chr1	41578954	41582682	-	25	29	29	13	13	22	21	16	11	hsa_circSCMH1_019	hsa_circ_0004628	333	SCMH1
chr3:126445920|126452065	chr3	126445920	126452065	+	12	23	23	13	23	20	16	30	19	hsa_circCHCHD6_002	hsa_circ_0003181	324	CHCHD6
chr6:13228047|13230425	chr6	13228047	13230425	+	29	19	19	15	24	29	23	7	14	hsa_circPHACTR1_008	hsa_circ_0002268	405	PHACTR1
chr6:43023282|43024183	chr6	43023282	43024183	-	27	24	24	15	18	14	25	18	14	hsa_circMRPL2_005	hsa_circ_0001608	440	MRPL2
chr17:42161922|42165064	chr17	42161922	42165064	-	23	26	26	14	14	21	16	17	21	hsa_circHDAC5_008	hsa_circ_0006255	706	HDAC5
chr9:130206307|130207528	chr9	130206307	130207528	+	15	13	13	24	18	20	41	24	10	hsa_circZNF79_002	hsa_circ_0006984	1221	ZNF79
chr1:185183638|185200840	chr1	185183638	185200840	+	20	12	12	19	24	19	21	18	32	hsa_circSWT1_037	hsa_circ_0004689	469	SWT1
chr10:13214375|13214765	chr10	13214375	13214765	+	20	12	12	21	21	20	22	19	30	hsa_circMCM10_003	hsa_circ_0002109	246	MCM10
chr14:31346777|31349940	chr14	31346777	31349940	+	16	18	18	17	19	23	19	23	24	hsa_circCOCH_002	hsa_circ_0031431	547	COCH
chr20:34317233|34320057	chr20	34317233	34320057	-	25	18	18	24	9	29	27	15	12	hsa_circRBM39_010	hsa_circ_0008817	315	RBM39
chr3:179481789|179483636	chr3	179481789	179483636	+	24	31	31	21	21	5	14	21	9	hsa_circUSP13_039	hsa_circ_0007541	321	USP13
chr6:111208707|111211559	chr6	111208707	111211559	+	29	15	15	14	28	13	19	23	21	hsa_circAMD1_005	hsa_circ_0005954	317	AMD1
chr6:152949399|152949689	chr6	152949399	152949689	-	11	25	25	10	19	30	12	28	17	hsa_circSYNE1_002	hsa_circ_0003068	290	SYNE1
chr15:49517401|49531564	chr15	49517401	49531564	+	29	14	14	15	16	27	18	19	24	hsa_circGALK2_004	hsa_circ_0007487	10884	GALK2
chr16:71712657|71715808	chr16	71712657	71715808	-	21	20	20	19	19	26	27	16	8	hsa_circPHLPP2_018	hsa_circ_0000715	533	PHLPP2
chr16:72122885|72124685	chr16	72122885	72124685	-	15	26	26	18	23	18	15	20	15	hsa_circTXNL4B_002	hsa_circ_0040414	321	TXNL4B
chr17:27975161|27977818	chr17	27975161	27977818	-	17	26	26	20	20	32	9	12	14	hsa_circSSH2_048	hsa_circ_0042799	348	SSH2
chr2:173435453|173460751	chr2	173435453	173460751	+	17	6	6	23	24	28	29	19	24	hsa_circPDK1_025	hsa_circ_0006006	519	PDK1
chr7:98988515|98988876	chr7	98988515	98988876	+	4	16	16	12	24	21	38	22	23	hsa_circARPC1B_015	hsa_circ_0007940	283	ARPC1B
chr1:179087721|179091002	chr1	179087721	179091002	-	18	23	23	24	12	11	30	14	20	hsa_circABL2_015	hsa_circ_0111334	536	ABL2
chr1:219366423|219392054	chr1	219366423	219392054	+	25	19	19	16	12	26	27	6	25	hsa_circLYPLAL1_005	hsa_circ_0004314	7507	LYPLAL1
chr1:24840803|24841057	chr1	24840803	24841057	+	20	25	25	37	19	12	20	8	9	hsa_circRCAN3_001	hsa_circ_0003553	254	RCAN3
chr14:73459850|73460065	chr14	73459850	73460065	-	12	12	12	25	35	12	27	15	25	hsa_circZFYVE1_008	hsa_circ_0032491	215	ZFYVE1
chr17:61271351|61278318	chr17	61271351	61278318	+	6	24	24	27	22	22	19	17	14	hsa_circTANC2_020	hsa_circ_0004006	336	TANC2
chr5:21491429|21497305	chr5	21491429	21497305	+	20	18	18	16	20	19	31	16	17	hsa_circGUSBP1_005	hsa_circ_0128780	448	GUSBP1
chr6:158850767|158873300	chr6	158850767	158873300	+	21	6	6	16	28	17	32	24	25	hsa_circTULP4_015	hsa_circ_0002987	478	TULP4
chr14:102486229|102489217	chr14	102486229	102489217	+	10	12	12	9	27	20	25	24	35	hsa_circDYNC1H1_150	hsa_circ_0008683	294	DYNC1H1
chr14:89123719|89131833	chr14	89123719	89131833	-	27	24	24	24	13	15	23	13	11	hsa_circEML5_055	hsa_circ_0102789	880	EML5
chr2:10281980|10282502	chr2	10281980	10282502	+	27	24	24	18	8	20	20	17	16	hsa_circC2orf48_001	hsa_circ_0005520	222	C2orf48
chr2:26022253|26029206	chr2	26022253	26029206	-	21	24	24	15	29	14	17	23	7	hsa_circASXL2_003	hsa_circ_0004476	260	ASXL2
chr2:85595808|85598685	chr2	85595808	85598685	+	13	20	20	17	16	24	19	25	20	hsa_circELMOD3_008	hsa_circ_0004726	408	ELMOD3
chr5:38523520|38530768	chr5	38523520	38530768	-	25	20	20	22	12	5	23	18	29	hsa_circLIFR_002	hsa_circ_0072309	580	LIFR
chr10:70723046|70726959	chr10	70723046	70726959	+	28	13	13	35	12	33	15	12	12	hsa_circDDX21_011	hsa_circ_0008523	483	DDX21
chr16:1675973|1682366	chr16	1675973	1682366	+	15	16	16	12	31	35	18	15	15	hsa_circCRAMP1L_003	hsa_circ_0005606	348	CRAMP1L
chr19:12790270|12791139	chr19	12790270	12791139	-	14	10	10	27	32	30	12	25	13	hsa_circDHPS_001	hsa_circ_0000893	471	DHPS
chr5:6737622|6746540	chr5	6737622	6746540	+	18	19	19	12	20	17	23	19	26	hsa_circPAPD7_002	hsa_circ_0008903	743	PAPD7
chr8:141810557|141900868	chr8	141810557	141900868	-	14	26	26	16	17	20	27	16	11	hsa_circPTK2_026	hsa_circ_0007521	1125	PTK2
chrX:53430497|53430825	chrX	53430497	53430825	-	17	15	15	17	15	16	20	21	37	hsa_circSMC1A_021	hsa_circ_0001921	224	SMC1A
chr1:227192694|227204751	chr1	227192694	227204751	-	18	27	27	10	22	21	16	14	17	hsa_circCDC42BPA_072	hsa_circ_0016733	360	CDC42BPA
chr14:93760203|93762503	chr14	93760203	93762503	-	28	31	31	18	24	12	11	10	7	hsa_circBTBD7_003	hsa_circ_0000563	1268	BTBD7
chr17:35310185|35311207	chr17	35310185	35311207	+	28	17	17	16	30	15	14	15	20	hsa_circAATF_003	hsa_circ_0004751	549	AATF
chr17:78055344|78055857	chr17	78055344	78055857	+	10	26	26	18	17	16	18	15	26	hsa_circCCDC40_007	hsa_circ_0107737	427	CCDC40
chr2:200233327|200298237	chr2	200233327	200298237	-	29	30	30	13	16	8	16	13	17	hsa_circSATB2_015	hsa_circ_0003915	531	SATB2
chr2:56813055|56820808	chr2	56813055	56820808	+	21	19	19	17	25	21	15	9	26	hsa_circTCONS_00003691_001	hsa_circ_0120475	7107	TCONS_00003691
chr2:56813055|56820808	chr2	56813055	56820808	+	21	19	19	17	25	21	15	9	26	hsa_circTCONS_00003691_002	hsa_circ_0120476	7104	TCONS_00003691
chr2:72945231|72968598	chr2	72945231	72968598	-	5	4	4	19	31	33	32	21	23	hsa_circEXOC6B_006	hsa_circ_0002864	556	EXOC6B
chr20:32659871|32666359	chr20	32659871	32666359	+	30	15	15	21	34	9	30	12	6	hsa_circRALY_014	hsa_circ_0001140	934	RALY
chr7:151092861|151097327	chr7	151092861	151097327	-	20	20	20	12	5	13	36	26	20	hsa_circWDR86_002	hsa_circ_0133691	563	WDR86
chr7:66038371|66041919	chr7	66038371	66041919	-	13	14	14	15	23	18	27	19	29	hsa_circTCONS_l2_00027397_003	hsa_circ_0007417	344	TCONS_l2_00027397
chr7:66038371|66041919	chr7	66038371	66041919	-	13	14	14	15	23	18	27	19	29	hsa_circTCONS_l2_00027401_001	hsa_circ_0134530	341	TCONS_l2_00027401
chr1:31465236|31479949	chr1	31465236	31479949	-	13	21	21	20	17	21	18	21	19	hsa_circPUM1_016	hsa_circ_0000044	726	PUM1
chr1:31465236|31479949	chr1	31465236	31479949	-	13	21	21	20	17	21	18	21	19	hsa_circPUM1_019	hsa_circ_0006636	723	PUM1
chr17:80085567|80092070	chr17	80085567	80092070	-	11	20	20	29	19	25	20	13	14	hsa_circCCDC57_017	hsa_circ_0107792	444	CCDC57
chr18:29691716|29693823	chr18	29691716	29693823	+	25	33	33	20	9	11	14	26	0	hsa_circRNF138_002	hsa_circ_0005729	282	RNF138
chr18:39607406|39629569	chr18	39607406	39629569	+	7	10	10	21	26	33	19	25	20	hsa_circPIK3C3_033	hsa_circ_0007765	779	PIK3C3
chr22:32874967|32881196	chr22	32874967	32881196	+	18	16	16	16	21	19	30	9	26	hsa_circFBXO7_007	hsa_circ_0001222	665	FBXO7
chr4:83787960|83788469	chr4	83787960	83788469	-	19	15	15	19	15	20	21	35	12	hsa_circSEC31A_041	hsa_circ_0070245	315	SEC31A
chr8:90736856|90737869	chr8	90736856	90737869	-	12	18	18	17	17	32	25	12	20	hsa_circ_chr8_00069	hsa_circ_0002576	1013	None
chr9:113734352|113773970	chr9	113734352	113773970	-	32	25	25	9	22	20	14	6	18	hsa_circLPAR1_008	hsa_circ_0087961	38358	LPAR1
chr1:108690900|108703915	chr1	108690900	108703915	-	20	17	17	13	9	22	20	24	28	hsa_circSLC25A24_007	hsa_circ_0004270	532	SLC25A24
chr1:220179447|220180680	chr1	220179447	220180680	-	21	13	13	21	24	12	29	15	22	hsa_circEPRS_010	hsa_circ_0007739	345	EPRS
chr1:58971731|59002413	chr1	58971731	59002413	-	34	18	18	25	21	13	12	11	18	hsa_circOMA1_010	hsa_circ_0000072	865	OMA1
chr11:78176921|78204241	chr11	78176921	78204241	-	17	20	20	15	16	20	18	22	22	hsa_circNARS2_015	hsa_circ_0005935	475	NARS2
chr13:33306237|33309467	chr13	33306237	33309467	+	19	16	16	17	21	13	22	16	30	hsa_circPDS5B_052	hsa_circ_0004494	283	PDS5B
chr15:93467550|93472321	chr15	93467550	93472321	+	25	22	22	16	25	16	16	13	15	hsa_circCHD2_005	hsa_circ_0007262	381	CHD2
chr17:56081011|56082402	chr17	56081011	56082402	-	14	17	17	22	25	16	23	17	19	hsa_circSRSF1_003	hsa_circ_0107191	1391	SRSF1
chr17:953289|1003975	chr17	953289	1003975	-	36	24	24	5	17	24	18	11	11	hsa_circABR_010	hsa_circ_0007919	1545	ABR
chr3:33725850|33738425	chr3	33725850	33738425	-	22	15	15	17	27	19	19	14	22	hsa_circCLASP2_005	hsa_circ_0001280	449	CLASP2
chr6:5404774|5431405	chr6	5404774	5431405	+	24	22	22	16	10	14	20	21	21	hsa_circFARS2_012	hsa_circ_0075533	292	FARS2
chrX:41519691|41530783	chrX	41519691	41530783	-	18	28	28	13	9	19	25	15	15	hsa_circCASK_008	hsa_circ_0001917	402	CASK
chr11:77336007|77336863	chr11	77336007	77336863	-	14	13	13	16	22	26	15	24	26	hsa_circCLNS1A_010	hsa_circ_0000343	210	CLNS1A
chr11:77336007|77336863	chr11	77336007	77336863	-	14	13	13	16	22	26	15	24	26	hsa_circCLNS1A_013	hsa_circ_0096490	207	CLNS1A
chr12:27149674|27152609	chr12	27149674	27152609	-	12	13	13	22	15	23	15	27	29	hsa_circTM7SF3_011	hsa_circ_0007683	272	TM7SF3
chr12:52139686|52145377	chr12	52139686	52145377	+	17	7	7	24	40	21	11	16	26	hsa_circSCN8A_021	hsa_circ_0006763	372	SCN8A
chr3:129599151|129599402	chr3	129599151	129599402	-	12	8	8	19	26	10	28	18	40	hsa_circTMCC1_004	hsa_circ_0121864	254	TMCC1
chr3:129599151|129599402	chr3	129599151	129599402	-	12	8	8	19	26	10	28	18	40	hsa_circTMCC1_009	hsa_circ_0001340	251	TMCC1
chr4:2626988|2628304	chr4	2626988	2628304	+	17	12	12	14	39	17	25	23	10	hsa_circFAM193A_003	hsa_circ_0008424	451	FAM193A
chr4:40892380|40895428	chr4	40892380	40895428	-	18	27	27	13	22	16	26	13	7	hsa_circAPBB2_024	hsa_circ_0069559	275	APBB2
chr5:135483520|135489852	chr5	135483520	135489852	+	33	20	20	11	26	21	10	14	14	hsa_circSMAD5_003	hsa_circ_0007930	731	SMAD5
chr8:26248758|26265892	chr8	26248758	26265892	+	5	11	11	23	13	20	35	22	29	hsa_circBNIP3L_003	hsa_circ_0002131	511	BNIP3L
chr1:32560384|32566163	chr1	32560384	32566163	+	8	24	24	10	17	22	27	22	14	hsa_circTMEM39B_003	hsa_circ_0003601	309	TMEM39B
chr10:96005702|96006378	chr10	96005702	96006378	+	23	23	23	18	19	16	25	12	9	hsa_circPLCE1_005	hsa_circ_0019225	676	PLCE1
chr12:31595708|31600703	chr12	31595708	31600703	-	14	15	15	29	26	22	12	20	15	hsa_circDENND5B_026	hsa_circ_0008445	383	DENND5B
chr13:114164552|114175048	chr13	114164552	114175048	+	10	16	16	20	17	16	43	18	12	hsa_circTMCO3_023	hsa_circ_0008539	305	TMCO3
chr19:11223953|11224438	chr19	11223953	11224438	+	37	17	17	15	19	18	22	18	5	hsa_circLDLR_016	hsa_circ_0002579	400	LDLR
chr4:22403053|22404422	chr4	22403053	22404422	-	25	23	23	18	18	22	14	9	16	hsa_circGPR125_014	hsa_circ_0002785	249	GPR125
chr8:38287199|38287466	chr8	38287199	38287466	-	25	12	12	20	11	20	28	12	28	hsa_circFGFR1_007	hsa_circ_0008016	267	FGFR1
chr1:153909963|153910339	chr1	153909963	153910339	-	9	7	7	21	28	24	15	36	20	hsa_circDENND4B_023	hsa_circ_0004041	267	DENND4B
chr19:19049161|19049858	chr19	19049161	19049858	-	9	19	19	25	28	12	23	15	17	hsa_circHOMER3_003	hsa_circ_0008135	370	HOMER3
chr3:113207791|113225452	chr3	113207791	113225452	-	25	10	10	12	26	22	22	22	18	hsa_circSPICE1_002	hsa_circ_0006163	611	SPICE1
chr8:48320422|48353104	chr8	48320422	48353104	+	17	22	22	15	22	13	29	18	9	hsa_circKIAA0146_014	hsa_circ_0002003	321	KIAA0146
chr1:16199310|16203173	chr1	16199310	16203173	+	24	7	7	36	26	15	14	24	13	hsa_circSPEN_003	hsa_circ_0002237	798	SPEN
chr10:102683731|102685776	chr10	102683731	102685776	+	28	20	20	15	14	26	11	18	14	hsa_circFAM178A_011	hsa_circ_0006654	1069	FAM178A
chr10:102683731|102685776	chr10	102683731	102685776	+	28	20	20	15	14	26	11	18	14	hsa_circFAM178A_014	hsa_circ_0092401	1066	FAM178A
chr14:31139461|31144271	chr14	31139461	31144271	+	23	21	21	12	24	17	17	17	14	hsa_circSCFD1_028	hsa_circ_0009140	387	SCFD1
chr17:29483000|29509683	chr17	29483000	29509683	+	14	20	20	21	14	18	18	22	19	hsa_circNF1_008	hsa_circ_0042881	828	NF1
chr17:79813017|79813462	chr17	79813017	79813462	-	16	6	6	20	15	22	16	25	40	hsa_circP4HB_007	hsa_circ_0046263	272	P4HB
chr4:169812072|169825057	chr4	169812072	169825057	+	9	20	20	15	25	17	21	20	19	hsa_circPALLD_006	hsa_circ_0006358	658	PALLD
chr7:73114707|73115261	chr7	73114707	73115261	-	9	11	11	31	15	22	29	24	14	hsa_circSTX1A_009	hsa_circ_0009012	309	STX1A
chr9:135917473|135919313	chr9	135917473	135919313	+	18	13	13	26	24	35	19	9	9	hsa_circGTF3C5_001	hsa_circ_0089310	419	GTF3C5
chr11:46333875|46334470	chr11	46333875	46334470	+	9	21	21	26	14	17	35	11	11	hsa_circCREB3L1_004	hsa_circ_0007719	278	CREB3L1
chr12:50821544|50824353	chr12	50821544	50824353	+	29	10	10	13	19	10	22	26	26	hsa_circLARP4_007	hsa_circ_0003664	380	LARP4
chr12:50821544|50824353	chr12	50821544	50824353	+	29	10	10	13	19	10	22	26	26	hsa_circLARP4_015	hsa_circ_0098712	377	LARP4
chr13:114188359|114193822	chr13	114188359	114193822	+	10	27	27	18	23	13	10	12	25	hsa_circTMCO3_032	hsa_circ_0007404	347	TMCO3
chr15:59323002|59323901	chr15	59323002	59323901	+	14	23	23	16	21	11	15	17	25	hsa_circRNF111_004	hsa_circ_0001982	899	RNF111
chr17:65887959|65890281	chr17	65887959	65890281	+	25	25	25	13	14	13	13	20	17	hsa_circBPTF_026	hsa_circ_0005347	679	BPTF
chr2:107446521|107460490	chr2	107446521	107460490	-	23	15	15	19	15	24	16	15	23	hsa_circST6GAL2_005	hsa_circ_0055954	1375	ST6GAL2
chr2:64800079|64812679	chr2	64800079	64812679	+	9	12	12	9	35	20	31	23	14	hsa_circAFTPH_007	hsa_circ_0006037	392	AFTPH
chr20:61488746|61490878	chr20	61488746	61490878	-	9	20	20	19	14	18	21	16	28	hsa_circTCFL5_004	hsa_circ_0006458	407	TCFL5
chr3:155611306|155629068	chr3	155611306	155629068	+	21	21	21	24	14	20	15	13	16	hsa_circGMPS_006	hsa_circ_0122484	859	GMPS
chr4:17963525|17974508	chr4	17963525	17974508	-	23	20	20	21	13	9	22	20	17	hsa_circLCORL_004	hsa_circ_0069285	276	LCORL
chr5:92889466|92899169	chr5	92889466	92899169	-	22	12	12	15	19	30	16	22	17	hsa_circFLJ42709_001	hsa_circ_0007747	325	FLJ42709
chr5:92889466|92899169	chr5	92889466	92899169	-	22	12	12	15	19	30	16	22	17	hsa_circFLJ42709_003	hsa_circ_0003565	322	FLJ42709
chr9:140685299|140695436	chr9	140685299	140695436	+	20	7	7	31	23	24	21	18	14	hsa_circEHMT1_063	hsa_circ_0001905	330	EHMT1
chr1:97981281|98015300	chr1	97981281	98015300	-	11	15	15	11	25	22	23	26	16	hsa_circDPYD_035	hsa_circ_0006323	401	DPYD
chr12:109052513|109055934	chr12	109052513	109055934	-	30	22	22	13	12	19	14	22	10	hsa_circCORO1C_018	hsa_circ_0007007	312	CORO1C
chr12:133297263|133297803	chr12	133297263	133297803	+	19	8	8	26	19	16	30	22	16	hsa_circPGAM5_003	hsa_circ_0097922	540	PGAM5
chr17:5364258|5365866	chr17	5364258	5365866	-	34	12	12	8	31	13	7	28	19	hsa_circDHX33_007	hsa_circ_0000740	399	DHX33
chr17:60111147|60112969	chr17	60111147	60112969	-	11	22	22	10	18	19	19	13	30	hsa_circMED13_011	hsa_circ_0004273	344	MED13
chr5:109049220|109065214	chr5	109049220	109065214	+	27	30	30	8	18	7	8	9	27	hsa_circMAN2A1_005	hsa_circ_0001519	572	MAN2A1
chr5:126140467|126147590	chr5	126140467	126147590	+	43	13	13	31	20	21	10	5	8	hsa_circLMNB1_005	hsa_circ_0007726	580	LMNB1
chr5:73136304|73136585	chr5	73136304	73136585	+	27	18	18	21	16	12	13	9	30	hsa_circRGNEF_014	hsa_circ_0005777	281	RGNEF
chr7:148529725|148544397	chr7	148529725	148544397	-	26	11	11	29	15	19	22	21	10	hsa_circEZH2_006	hsa_circ_0008324	370	EZH2
chr9:119380602|119382722	chr9	119380602	119382722	-	24	15	15	18	16	11	24	16	25	hsa_circASTN2_021	hsa_circ_0088265	283	ASTN2
chr1:246754813|246755243	chr1	246754813	246755243	+	19	14	14	14	20	24	28	12	18	hsa_circCNST_002	hsa_circ_0017310	430	CNST
chr1:31810021|31821821	chr1	31810021	31821821	+	10	23	23	20	18	14	21	11	23	hsa_circZCCHC17_008	hsa_circ_0007249	440	ZCCHC17
chr7:129756284|129769416	chr7	129756284	129769416	+	21	16	16	26	17	13	17	22	15	hsa_circKLHDC10_010	hsa_circ_0082335	866	KLHDC10
chr9:14146687|14179779	chr9	14146687	14179779	-	16	12	12	26	13	29	26	13	16	hsa_circNFIB_011	hsa_circ_0086376	363	NFIB
chr16:67070541|67116211	chr16	67070541	67116211	+	11	17	17	9	15	20	27	22	24	hsa_circCBFB_004	hsa_circ_0006482	330	CBFB
chr5:64747301|64769779	chr5	64747301	64769779	-	32	15	15	16	23	7	20	14	20	hsa_circADAMTS6_004	hsa_circ_0072688	1352	ADAMTS6
chr9:140646782|140652463	chr9	140646782	140652463	+	19	18	18	24	12	17	21	15	18	hsa_circEHMT1_030	hsa_circ_0001904	331	EHMT1
chr12:48477373|48491907	chr12	48477373	48491907	-	9	26	26	24	14	9	25	17	11	hsa_circSENP1_007	hsa_circ_0006222	548	SENP1
chr14:103470264|103478525	chr14	103470264	103478525	-	13	18	18	20	16	12	26	13	25	hsa_circCDC42BPB_002	hsa_circ_0000571	272	CDC42BPB
chr16:67662272|67663436	chr16	67662272	67663436	+	14	21	21	18	16	19	20	13	19	hsa_circCTCF_020	hsa_circ_0008272	319	CTCF
chr18:29691716|29704808	chr18	29691716	29704808	+	17	22	22	16	18	12	23	18	13	hsa_circRNF138_004	hsa_circ_0047378	451	RNF138
chr19:11324950|11328067	chr19	11324950	11328067	-	18	13	13	16	28	10	18	35	10	hsa_circDOCK6_019	hsa_circ_0049434	788	DOCK6
chr19:41884185|41884424	chr19	41884185	41884424	+	6	7	7	15	15	34	27	29	21	hsa_circTMEM91_001	hsa_circ_0051220	239	TMEM91
chr5:139819703|139825560	chr5	139819703	139825560	+	29	13	13	21	24	15	17	19	10	hsa_circANKHD1_001	hsa_circ_0001540	530	ANKHD1
chr8:98817580|98837381	chr8	98817580	98837381	+	16	18	18	17	18	18	17	24	15	hsa_circLAPTM4B_005	hsa_circ_0003214	504	LAPTM4B
chr1:180793888|180794480	chr1	180793888	180794480	+	21	22	22	19	21	12	16	9	18	hsa_circXPR1_016	hsa_circ_0005909	371	XPR1
chr1:213302869|213349835	chr1	213302869	213349835	+	12	9	9	18	19	11	41	24	17	hsa_circRPS6KC1_026	hsa_circ_0007772	572	RPS6KC1
chr11:129979323|129980556	chr11	129979323	129980556	+	15	20	20	15	27	14	15	17	17	hsa_circAPLP2_002	hsa_circ_0000372	298	APLP2
chr12:1399017|1481143	chr12	1399017	1481143	+	15	19	19	18	14	17	24	19	15	hsa_circERC1_027	hsa_circ_0024997	306	ERC1
chr12:40422102|40442012	chr12	40422102	40442012	-	13	4	4	44	19	7	20	30	19	hsa_circSLC2A13_007	hsa_circ_0007918	369	SLC2A13
chr12:53670403|53671011	chr12	53670403	53671011	+	26	24	24	23	13	17	14	10	9	hsa_circESPL1_009	hsa_circ_0000402	385	ESPL1
chr12:57570823|57571374	chr12	57570823	57571374	+	13	15	15	35	28	12	20	8	14	hsa_circLRP1_066	hsa_circ_0006363	370	LRP1
chr14:105718843|105739231	chr14	105718843	105739231	-	14	12	12	20	21	26	21	24	10	hsa_circBRF1_009	hsa_circ_0005309	279	BRF1
chr16:14738130|14738466	chr16	14738130	14738466	+	22	16	16	18	27	13	12	10	26	hsa_circBFAR_002	hsa_circ_0009065	336	BFAR
chr2:109388156|109389502	chr2	109388156	109389502	+	20	18	18	20	10	15	24	29	6	hsa_circRANBP2_018	hsa_circ_0006965	443	RANBP2
chr20:50342357|50346517	chr20	50342357	50346517	-	30	14	14	32	18	8	23	14	7	hsa_circATP9A_005	hsa_circ_0008253	259	ATP9A
chr22:46085591|46125470	chr22	46085591	46125470	+	25	19	19	6	17	11	18	12	33	hsa_circATXN10_010	hsa_circ_0002657	778	ATXN10
chr5:138145726|138147991	chr5	138145726	138147991	+	15	23	23	12	27	21	13	12	14	hsa_circCTNNA1_005	hsa_circ_0003205	287	CTNNA1
chr6:159001971|159010814	chr6	159001971	159010814	+	22	15	15	20	16	20	13	14	25	hsa_circTMEM181_022	hsa_circ_0001661	380	TMEM181
chr6:74190397|74191967	chr6	74190397	74191967	+	19	12	12	15	23	22	10	24	23	hsa_circMTO1_012	hsa_circ_0004973	456	MTO1
chr7:156549086|156619438	chr7	156549086	156619438	-	16	13	13	17	13	20	25	18	25	hsa_circLMBR1_014	hsa_circ_0003511	578	LMBR1
chr7:66038371|66041916	chr7	66038371	66041916	-	11	17	17	18	18	22	25	13	19	hsa_circTCONS_l2_00027397_003	hsa_circ_0007417	344	TCONS_l2_00027397
chr7:66038371|66041916	chr7	66038371	66041916	-	11	17	17	18	18	22	25	13	19	hsa_circTCONS_l2_00027401_001	hsa_circ_0134530	341	TCONS_l2_00027401
chr8:18430037|18432795	chr8	18430037	18432795	-	10	24	24	12	20	16	18	15	21	hsa_circPSD3_034	hsa_circ_0083470	303	PSD3
chr9:33948371|33948585	chr9	33948371	33948585	-	5	23	23	30	13	7	22	9	28	hsa_circUBAP2_077	hsa_circ_0002976	214	UBAP2
chr9:88211276|88248289	chr9	88211276	88248289	-	22	22	22	15	21	20	17	7	14	hsa_circAGTPBP1_060	hsa_circ_0007162	1121	AGTPBP1
chr11:62606585|62607339	chr11	62606585	62607339	-	16	20	20	17	6	31	30	11	8	hsa_circWDR74_007	hsa_circ_0005861	590	WDR74
[truncated: 29,181 more rows]
