# Supplementary material for: Identification and characterization of Varicella Zoster Virus circular RNA in lytic infection
Source: Nat Commun. 2024 Jun 10;15:4932. doi: 10.1038/s41467-024-49112-4 (PMC11164961; doi:10.1038/s41467-024-49112-4)
Supplement: Supplementary file 5 — Supplementary data 2 [file 41467_2024_49112_MOESM5_ESM.xlsx]

## Sheet: CIRI2
circRNA_ID for pOka-GFP-luciferase	circRNA_ID for pOka	circRNA_ID for vOka	circRNA_start	circRNA_end	depth	strand
PP054841:100013|114003	AB097933.1:102563|104785	KU926314.1:100016|102530	100013	114003	3	+
PP054841:100823|101630	AB097933.1:100752|101558	KU926314.1:100826|101632	100823	101630	3	-
PP054841:100823|131803	AB097933.1:102563|109875	KU926314.1:102525|112738	100823	131803	4	-
PP054841:101082|114003	AB097933.1:102563|104785	KU926314.1:102525|104747	101082	114003	6	+
PP054841:102343|114003	AB097933.1:102563|104785	KU926314.1:102525|104747	102343	114003	14	+
PP054841:103154|103986	NA	NA	103154	103986	2	-
PP054841:103154|123956	AB097933.1:102563|109875	KU926314.1:102525|112738	103154	123956	11	-
PP054841:103154|124005	AB097933.1:102563|109875	KU926314.1:102525|112738	103154	124005	5	-
PP054841:112034|113103	AB097933.1:102817|103885	KU926314.1:102779|103847	112034	113103	13	+
PP054841:112034|113612	AB097933.1:102817|104394	KU926314.1:102779|104356	112034	113612	7	+
PP054841:112034|113735	AB097933.1:102817|104517	KU926314.1:102779|104479	112034	113735	5	+
PP054841:112034|114003	AB097933.1:102817|104785	KU926314.1:102779|104747	112034	114003	85	+
PP054841:112039|113612	AB097933.1:102822|104394	KU926314.1:102784|104356	112039	113612	2	+
PP054841:112039|114003	AB097933.1:102822|104785	KU926314.1:102784|104747	112039	114003	2	+
PP054841:112291|113109	AB097933.1:103074|103891	KU926314.1:103036|103853	112291	113109	7	-
PP054841:112846|113103	AB097933.1:103629|103885	KU926314.1:103591|103847	112846	113103	2	+
PP054841:112846|113735	AB097933.1:103629|104517	KU926314.1:103591|104479	112846	113735	9	+
PP054841:112846|114003	AB097933.1:103629|104785	KU926314.1:103591|104747	112846	114003	5	+
PP054841:113008|114003	AB097933.1:103791|104785	KU926314.1:103753|104747	113008	114003	29	+
PP054841:11327|11803	AB097933.1:11328|11803	KU926314.1:11328|11803	11327	11803	3	-
PP054841:113474|114003	AB097933.1:104257|104785	KU926314.1:104219|104747	113474	114003	17	+
PP054841:119701|125289	AB097933.1:110617|112915	KU926314.1:110438|112738	119701	125289	4	+
PP054841:119701|128979	AB097933.1:112976|116672	KU926314.1:112799|116495	119701	128979	47	+
PP054841:119701|129141	AB097933.1:112976|116834	KU926314.1:112799|116657	119701	129141	7	+
PP054841:122168|128979	AB097933.1:112976|116672	KU926314.1:112799|116495	122168	128979	4	+
PP054841:122439|126642	AB097933.1:112976|114335	KU926314.1:112799|114158	122439	126642	6	-
PP054841:122439|131803	AB097933.1:112976|119491	KU926314.1:112799|119318	122439	131803	2	-
PP054841:124128|125289	NA	NA	124128	125289	203	+
PP054841:124128|126161	AB097933.1:112976|113854	KU926314.1:112799|113677	124128	126161	20	+
PP054841:124128|127331	AB097933.1:112976|115024	KU926314.1:112799|114847	124128	127331	9	+
PP054841:124128|127574	AB097933.1:112976|115267	KU926314.1:112799|115090	124128	127574	3	+
PP054841:124128|128979	AB097933.1:112976|116672	KU926314.1:112799|116495	124128	128979	8	+
PP054841:126101|127574	AB097933.1:113795|115267	KU926314.1:113618|115090	126101	127574	6	+
PP054841:126101|128979	AB097933.1:113795|116672	KU926314.1:113618|116495	126101	128979	24	+
PP054841:127228|128979	AB097933.1:114922|116672	KU926314.1:114745|116495	127228	128979	3	+
PP054841:128589|128979	AB097933.1:116283|116672	KU926314.1:116106|116495	128589	128979	50	+
PP054841:128589|130253	AB097933.1:116283|117941	KU926314.1:116106|117768	128589	130253	2	+
PP054841:129951|131803	AB097933.1:117645|119491	KU926314.1:117468|119318	129951	131803	12	-
PP054841:14278|131803	AB097933.1:41362|102069	KU926314.1:14279|102530	14278	131803	2	-
PP054841:15566|77971	AB097933.1:41362|77899	KU926314.1:15567|77973	15566	77971	4	-
PP054841:20993|131803	AB097933.1:41362|102069	KU926314.1:20994|102530	20993	131803	49	-
PP054841:20993|77971	AB097933.1:41362|77899	KU926314.1:20994|77973	20993	77971	3	-
PP054841:24642|25287	AB097933.1:24610|25254	KU926314.1:24643|25287	24642	25287	9	-
PP054841:272|131803	AB097933.1:41362|102069	KU926314.1:273|102530	272	131803	56	-
PP054841:28004|94870	AB097933.1:41362|94798	KU926314.1:28005|94872	28004	94870	2	-
PP054841:2817|131803	AB097933.1:41362|102069	KU926314.1:2818|102530	2817	131803	2	-
PP054841:313|131803	AB097933.1:41362|102069	KU926314.1:314|102530	313	131803	2	-
PP054841:3262|4061	AB097933.1:3263|4061	KU926314.1:3263|4061	3262	4061	10	+
PP054841:3262|5592	AB097933.1:3263|5592	KU926314.1:3263|5592	3262	5592	3	+
PP054841:3517|4142	AB097933.1:3518|4142	KU926314.1:3518|4142	3517	4142	2	-
PP054841:3699|4061	AB097933.1:3700|4061	KU926314.1:3700|4061	3699	4061	13	+
PP054841:37672|131803	AB097933.1:41362|102069	KU926314.1:37673|102530	37672	131803	5	-
PP054841:37672|77971	AB097933.1:41362|77899	KU926314.1:37673|77973	37672	77971	3	-
PP054841:41871|131803	AB097933.1:41803|102069	KU926314.1:41872|102530	41871	131803	6	-
PP054841:41871|42333	AB097933.1:41803|42264	KU926314.1:41872|42333	41871	42333	6	-
PP054841:42003|77971	AB097933.1:41935|77899	KU926314.1:42004|77973	42003	77971	2	-
PP054841:48633|77971	AB097933.1:48563|77899	KU926314.1:48635|77973	48633	77971	2	-
PP054841:495|131803	AB097933.1:41362|102069	KU926314.1:496|102530	495	131803	40	-
PP054841:495|833	AB097933.1:496|833	KU926314.1:496|833	495	833	3	-
PP054841:50157|51238	AB097933.1:50087|51167	KU926314.1:50159|51239	50157	51238	2	-
PP054841:50157|52115	AB097933.1:50087|52044	KU926314.1:50159|52116	50157	52115	2	-
PP054841:53676|77971	AB097933.1:53606|77899	KU926314.1:53678|77973	53676	77971	10	-
PP054841:54303|54837	AB097933.1:54233|54766	KU926314.1:54305|54838	54303	54837	2	+
PP054841:54642|77971	AB097933.1:54572|77899	KU926314.1:54644|77973	54642	77971	2	-
PP054841:55783|56220	AB097933.1:55713|56149	KU926314.1:55785|56221	55783	56220	3	+
PP054841:58094|131803	AB097933.1:58024|102069	KU926314.1:58096|102530	58094	131803	6	-
PP054841:58094|77971	AB097933.1:58024|77899	KU926314.1:58096|77973	58094	77971	5	-
PP054841:65451|66531	AB097933.1:65380|66459	KU926314.1:65454|66533	65451	66531	3	+
PP054841:65491|131803	AB097933.1:65420|102069	KU926314.1:65494|102530	65491	131803	3	-
PP054841:66250|66531	AB097933.1:66179|66459	KU926314.1:66253|66533	66250	66531	3	+
PP054841:66250|67335	AB097933.1:66179|67263	KU926314.1:66253|67337	66250	67335	2	+
PP054841:66319|67047	AB097933.1:66248|66975	KU926314.1:66322|67049	66319	67047	2	-
PP054841:67222|131803	AB097933.1:67151|102069	KU926314.1:67225|102530	67222	131803	3	-
PP054841:6894|9158	AB097933.1:6895|9158	KU926314.1:6895|9158	6894	9158	5	-
PP054841:72021|131803	AB097933.1:71950|102069	KU926314.1:72024|102530	72021	131803	4	-
PP054841:72021|77971	AB097933.1:71950|77899	KU926314.1:72024|77973	72021	77971	4	-
PP054841:72413|131803	AB097933.1:72342|102069	KU926314.1:72416|102530	72413	131803	8	-
PP054841:72413|77971	AB097933.1:72342|77899	KU926314.1:72416|77973	72413	77971	5	-
PP054841:75875|131803	AB097933.1:75804|102069	KU926314.1:75878|102530	75875	131803	100	-
PP054841:75875|76172	AB097933.1:75804|76100	KU926314.1:75878|76174	75875	76172	7	-
PP054841:75875|77971	AB097933.1:75804|77899	KU926314.1:75878|77973	75875	77971	140	-
PP054841:75875|78984	AB097933.1:75804|78912	KU926314.1:75878|78986	75875	78984	2	-
PP054841:75875|83274	AB097933.1:75804|83202	KU926314.1:75878|83276	75875	83274	9	-
PP054841:75875|86703	AB097933.1:75804|86631	KU926314.1:75878|86705	75875	86703	4	-
PP054841:75875|96424	AB097933.1:75804|96352	KU926314.1:75878|96426	75875	96424	5	-
PP054841:77608|77971	AB097933.1:77537|77899	KU926314.1:77611|77973	77608	77971	11	-
PP054841:77612|77971	AB097933.1:77541|77899	KU926314.1:77615|77973	77612	77971	7	-
PP054841:78081|78762	AB097933.1:78010|78690	KU926314.1:78084|78764	78081	78762	6	+
PP054841:81105|81638	AB097933.1:81034|81566	KU926314.1:81108|81640	81105	81638	3	+
PP054841:81470|131803	AB097933.1:81399|102069	KU926314.1:81473|102530	81470	131803	8	-
PP054841:81470|82350	AB097933.1:81399|82278	KU926314.1:81473|82352	81470	82350	6	-
PP054841:81470|83274	AB097933.1:81399|83202	KU926314.1:81473|83276	81470	83274	11	-
PP054841:81470|86703	AB097933.1:81399|86631	KU926314.1:81473|86705	81470	86703	2	-
PP054841:82178|83274	AB097933.1:82107|83202	KU926314.1:82181|83276	82178	83274	2	-
PP054841:83097|84680	AB097933.1:83026|84608	KU926314.1:83100|84682	83097	84680	2	-
PP054841:83097|86090	AB097933.1:83026|86018	KU926314.1:83100|86092	83097	86090	2	-
PP054841:84175|85477	AB097933.1:84104|85405	KU926314.1:84178|85479	84175	85477	3	-
PP054841:85365|85966	AB097933.1:85294|85894	KU926314.1:85368|85968	85365	85966	3	+
PP054841:85936|86248	AB097933.1:85865|86176	KU926314.1:85939|86250	85936	86248	4	-
PP054841:86101|86362	AB097933.1:86030|86290	KU926314.1:86104|86364	86101	86362	3	-
PP054841:93557|131803	AB097933.1:93486|102069	KU926314.1:102525|112738	93557	131803	2	-
PP054841:93557|94870	AB097933.1:93486|94798	KU926314.1:93560|94872	93557	94870	2	-
PP054841:93557|96424	AB097933.1:93486|96352	KU926314.1:93560|96426	93557	96424	6	-
PP054841:94416|96424	AB097933.1:94345|96352	KU926314.1:94419|96426	94416	96424	2	-
PP054841:95271|96424	AB097933.1:95200|96352	KU926314.1:95274|96426	95271	96424	5	-
PP054841:99693|100985	AB097933.1:99622|100913	KU926314.1:99696|100987	99693	100985	2	+

## Sheet: find_cric
circRNA_ID for pOka-GFP-luciferase	circRNA_ID for pOka	circRNA_ID for vOka	circRNA_start	circRNA_end	depth	strand
PP054841:100012|113103	AB097933.1:99941|102069	KU926314.1:100015|102530	100012	113103	2	+
PP054841:100058|100258	AB097933.1:99987|100186	KU926314.1:100061|100260	100058	100258	2	-
PP054841:100077|100468	AB097933.1:100006|100396	KU926314.1:100080|100470	100077	100468	1	-
PP054841:100094|100096	NA	NA	100094	100096	11	-
PP054841:100163|102342	AB097933.1:100092|102069	KU926314.1:100166|102344	100163	102342	1	+
PP054841:100167|100991	AB097933.1:100096|100919	KU926314.1:100170|100993	100167	100991	1	-
PP054841:100189|100837	AB097933.1:100118|100765	KU926314.1:100192|100839	100189	100837	1	-
PP054841:100195|100442	AB097933.1:100124|100370	KU926314.1:100198|100444	100195	100442	7	+
PP054841:100195|101081	AB097933.1:100124|101009	KU926314.1:100198|101083	100195	101081	148	+
PP054841:100195|101243	AB097933.1:100124|101171	KU926314.1:100198|101245	100195	101243	1	+
PP054841:100195|102342	AB097933.1:100124|102069	KU926314.1:100198|102344	100195	102342	227	+
PP054841:100195|112033	AB097933.1:100124|102069	KU926314.1:100198|102530	100195	112033	11	+
PP054841:100195|112038	AB097933.1:100124|102069	KU926314.1:100198|102530	100195	112038	6	+
PP054841:100195|112845	AB097933.1:100124|102069	KU926314.1:100198|102530	100195	112845	1	+
PP054841:100195|113473	AB097933.1:100124|102069	KU926314.1:100198|102530	100195	113473	1	+
PP054841:100241|100269	AB097933.1:100170|100197	KU926314.1:100244|100271	100241	100269	1	-
PP054841:100276|100317	AB097933.1:100205|100245	KU926314.1:100279|100319	100276	100317	2	-
PP054841:100283|100786	AB097933.1:100212|100714	KU926314.1:100286|100788	100283	100786	1	-
PP054841:100338|100343	NA	NA	100338	100343	1	+
PP054841:100366|101081	AB097933.1:100295|101009	KU926314.1:100369|101083	100366	101081	1	+
PP054841:100366|112038	AB097933.1:100295|102069	KU926314.1:100369|102530	100366	112038	1	+
PP054841:100416|101081	AB097933.1:100345|101009	KU926314.1:100419|101083	100416	101081	1	+
PP054841:100433|100435	NA	NA	100433	100435	11	-
PP054841:100473|101037	AB097933.1:100402|100965	KU926314.1:100476|101039	100473	101037	1	+
PP054841:100478|100970	AB097933.1:100407|100898	KU926314.1:100481|100972	100478	100970	5	-
PP054841:100505|100897	AB097933.1:100434|100825	KU926314.1:100508|100899	100505	100897	1	-
PP054841:100506|101081	AB097933.1:100435|101009	KU926314.1:100509|101083	100506	101081	25	+
PP054841:100506|102342	AB097933.1:100435|102069	KU926314.1:100509|102344	100506	102342	23	+
PP054841:100506|112033	AB097933.1:100435|102069	KU926314.1:100509|102530	100506	112033	9	+
PP054841:100562|101081	AB097933.1:100491|101009	KU926314.1:100565|101083	100562	101081	6	+
PP054841:100562|102342	AB097933.1:100491|102069	KU926314.1:100565|102344	100562	102342	4	+
PP054841:100586|101081	AB097933.1:100515|101009	KU926314.1:100589|101083	100586	101081	15	+
PP054841:100586|102342	AB097933.1:100515|102069	KU926314.1:100589|102344	100586	102342	9	+
PP054841:100586|112033	AB097933.1:100515|102069	KU926314.1:100589|102530	100586	112033	1	+
PP054841:100624|101468	AB097933.1:100553|101396	KU926314.1:100627|101470	100624	101468	1	-
PP054841:100821|100823	NA	NA	100821	100823	7	-
PP054841:100822|101630	AB097933.1:100751|101558	KU926314.1:100825|101632	100822	101630	2	-
PP054841:100822|113109	AB097933.1:102563|103891	KU926314.1:100825|102530	100822	113109	1	-
PP054841:100858|100860	NA	NA	100858	100860	3	+
PP054841:100859|101115	AB097933.1:100788|101043	KU926314.1:100862|101117	100859	101115	1	+
PP054841:100873|101152	AB097933.1:100802|101080	KU926314.1:100876|101154	100873	101152	1	+
PP054841:100898|101628	AB097933.1:100827|101556	KU926314.1:100901|101630	100898	101628	1	-
PP054841:100929|101081	AB097933.1:100858|101009	KU926314.1:100932|101083	100929	101081	1	+
PP054841:100976|100978	NA	NA	100976	100978	3	+
PP054841:100977|101081	AB097933.1:100906|101009	KU926314.1:100980|101083	100977	101081	9	+
PP054841:100985|100991	NA	NA	100985	100991	1	+
PP054841:101005|101373	AB097933.1:100934|101301	KU926314.1:101008|101375	101005	101373	1	+
PP054841:101081|114003	AB097933.1:102563|104785	KU926314.1:102525|104747	101081	114003	1	+
PP054841:101114|101620	AB097933.1:101043|101548	KU926314.1:101117|101622	101114	101620	1	-
PP054841:101210|101253	AB097933.1:101139|101181	KU926314.1:101213|101255	101210	101253	1	+
PP054841:101210|101550	AB097933.1:101139|101478	KU926314.1:101213|101552	101210	101550	1	+
PP054841:101210|102342	AB097933.1:101139|102069	KU926314.1:101213|102344	101210	102342	247	+
PP054841:101210|102351	AB097933.1:101139|102069	KU926314.1:101213|102353	101210	102351	1	+
PP054841:101210|112033	AB097933.1:101139|102069	KU926314.1:101213|102530	101210	112033	37	+
PP054841:101210|112038	AB097933.1:101139|102069	KU926314.1:101213|102530	101210	112038	8	+
PP054841:101262|101264	NA	NA	101262	101264	8	+
PP054841:101263|101313	AB097933.1:101192|101241	KU926314.1:101266|101315	101263	101313	2	+
PP054841:101263|102342	AB097933.1:101192|102069	KU926314.1:101266|102344	101263	102342	49	+
PP054841:101263|112033	AB097933.1:101192|102069	KU926314.1:101266|102530	101263	112033	4	+
PP054841:101263|112038	AB097933.1:101192|102069	KU926314.1:101266|102530	101263	112038	4	+
PP054841:101372|101374	NA	NA	101372	101374	1	+
PP054841:101424|101821	AB097933.1:101353|101749	KU926314.1:101427|101823	101424	101821	2	-
PP054841:101605|102323	AB097933.1:101534|102069	KU926314.1:101608|102325	101605	102323	3	+
PP054841:101630|102292	AB097933.1:101559|102069	KU926314.1:101633|102294	101630	102292	50	-
PP054841:101630|102721	AB097933.1:101982|102568	KU926314.1:101633|102530	101630	102721	2	-
PP054841:101630|102726	AB097933.1:101982|102568	KU926314.1:101633|102530	101630	102726	2	-
PP054841:101630|103153	AB097933.1:101982|102568	KU926314.1:101633|102530	101630	103153	67	-
PP054841:101630|108504	AB097933.1:101982|102568	KU926314.1:101633|102530	101630	108504	1	-
PP054841:101630|108692	AB097933.1:101982|102568	KU926314.1:101633|102530	101630	108692	1	-
PP054841:101630|110374	AB097933.1:101982|102568	KU926314.1:101633|102530	101630	110374	1	-
PP054841:101630|110464	AB097933.1:101982|102568	KU926314.1:101633|102530	101630	110464	14	-
PP054841:101630|111809	AB097933.1:101982|102568	KU926314.1:101633|102530	101630	111809	99	-
PP054841:101630|112096	AB097933.1:101982|102568	KU926314.1:101633|102530	101630	112096	1	-
PP054841:101630|112570	AB097933.1:102563|103352	KU926314.1:101633|102530	101630	112570	63	-
PP054841:101649|102326	AB097933.1:101578|102069	KU926314.1:101652|102328	101649	102326	1	+
PP054841:101649|102342	AB097933.1:101578|102069	KU926314.1:101652|102344	101649	102342	360	+
PP054841:101649|109895	AB097933.1:101982|102568	KU926314.1:101652|102530	101649	109895	1	+
PP054841:101649|112033	AB097933.1:101982|102568	KU926314.1:101652|102530	101649	112033	45	+
PP054841:101649|112038	AB097933.1:101982|102568	KU926314.1:101652|102530	101649	112038	1	+
PP054841:101649|112845	AB097933.1:102563|103627	KU926314.1:102525|103589	101649	112845	2	+
PP054841:101649|113473	AB097933.1:102563|104255	KU926314.1:102525|104217	101649	113473	1	+
PP054841:101739|101821	AB097933.1:101668|101749	KU926314.1:101742|101823	101739	101821	1	+
PP054841:101796|102104	AB097933.1:101725|102032	KU926314.1:101799|102106	101796	102104	2	-
PP054841:102015|102342	AB097933.1:102056|102382	KU926314.1:102018|102344	102015	102342	231	+
PP054841:102015|112033	AB097933.1:102056|102568	KU926314.1:102018|102530	102015	112033	4	+
PP054841:10208|11176	AB097933.1:10209|11176	KU926314.1:10209|11176	10208	11176	1	-
PP054841:102342|113612	AB097933.1:102563|104394	KU926314.1:102525|104356	102342	113612	1	+
PP054841:102342|114003	AB097933.1:102563|104785	KU926314.1:102525|104747	102342	114003	5	+
PP054841:102377|102721	AB097933.1:102418|102568	KU926314.1:102380|102530	102377	102721	1	-
PP054841:102377|102726	AB097933.1:102418|102568	KU926314.1:102380|102530	102377	102726	1	-
PP054841:102377|111809	AB097933.1:102418|102568	KU926314.1:102380|102530	102377	111809	3	-
PP054841:102377|112570	AB097933.1:102563|103352	KU926314.1:102525|103314	102377	112570	2	-
PP054841:102403|102486	AB097933.1:102444|102526	KU926314.1:102406|102488	102403	102486	1	-
PP054841:102403|102721	AB097933.1:102444|102568	KU926314.1:102406|102530	102403	102721	7	-
PP054841:102403|102726	AB097933.1:102444|102568	KU926314.1:102406|102530	102403	102726	1	-
PP054841:102403|111809	AB097933.1:102444|102568	KU926314.1:102406|102530	102403	111809	5	-
PP054841:102403|112570	AB097933.1:102563|103352	KU926314.1:102525|103314	102403	112570	5	-
PP054841:102405|102585	AB097933.1:102446|102568	KU926314.1:102408|102530	102405	102585	9	+
PP054841:102405|103190	AB097933.1:102446|102568	KU926314.1:102408|102530	102405	103190	2	+
PP054841:102405|103446	AB097933.1:102446|102568	KU926314.1:102408|102530	102405	103446	3	+
PP054841:102405|103464	AB097933.1:102446|102568	KU926314.1:102408|102530	102405	103464	3	+
PP054841:102405|103541	AB097933.1:102446|102568	KU926314.1:102408|102530	102405	103541	1	+
PP054841:102405|109895	AB097933.1:102446|102568	KU926314.1:102408|102530	102405	109895	10	+
PP054841:102405|110036	AB097933.1:102446|102568	KU926314.1:102408|102530	102405	110036	4	+
PP054841:102405|110113	AB097933.1:102446|102568	KU926314.1:102408|102530	102405	110113	1	+
PP054841:102405|110366	AB097933.1:102446|102568	KU926314.1:102408|102530	102405	110366	1	+
PP054841:102405|110396	AB097933.1:102446|102568	KU926314.1:102408|102530	102405	110396	403	+
PP054841:102405|112033	AB097933.1:102563|102815	KU926314.1:102525|102777	102405	112033	1108	+
PP054841:102405|112038	AB097933.1:102563|102820	KU926314.1:102525|102782	102405	112038	56	+
PP054841:102405|113007	AB097933.1:102563|103789	KU926314.1:102525|103751	102405	113007	5	+
PP054841:102405|113473	AB097933.1:102563|104255	KU926314.1:102525|104217	102405	113473	6	+
PP054841:102405|124127	AB097933.1:102563|109875	KU926314.1:102525|112738	102405	124127	1	+
PP054841:102564|111788	NA	NA	102564	111788	139	-
PP054841:102943|103464	NA	NA	102943	103464	2	+
PP054841:102943|110396	NA	NA	102943	110396	11	+
PP054841:102943|112033	AB097933.1:102563|102815	KU926314.1:102525|102777	102943	112033	2	+
PP054841:102943|112038	AB097933.1:102563|102820	KU926314.1:102525|102782	102943	112038	1	+
PP054841:102943|124127	AB097933.1:102563|109875	KU926314.1:102525|112738	102943	124127	1	+
PP054841:102951|103153	NA	NA	102951	103153	1	-
PP054841:102951|111809	NA	NA	102951	111809	1	-
PP054841:103153|103986	NA	NA	103153	103986	1	-
PP054841:103153|123956	AB097933.1:102563|109875	KU926314.1:102525|112738	103153	123956	8	-
PP054841:103153|124005	AB097933.1:102563|109875	KU926314.1:102525|112738	103153	124005	7	-
PP054841:103163|103832	NA	NA	103163	103832	2	+
PP054841:10324|10369	AB097933.1:10325|10369	KU926314.1:10325|10369	10324	10369	2	+
PP054841:103299|103664	NA	NA	103299	103664	1	+
PP054841:103408|103410	NA	NA	103408	103410	1	-
PP054841:103409|103739	NA	NA	103409	103739	1	-
PP054841:103541|103832	NA	NA	103541	103832	1	+
PP054841:103561|103563	NA	NA	103561	103563	2	-
PP054841:103599|103832	NA	NA	103599	103832	1	+
PP054841:103697|103782	NA	NA	103697	103782	6	+
PP054841:103700|103702	NA	NA	103700	103702	18	+
PP054841:103701|103782	NA	NA	103701	103782	4	+
PP054841:103781|103783	NA	NA	103781	103783	20	+
PP054841:103909|104294	NA	NA	103909	104294	1	+
PP054841:103926|104430	NA	NA	103926	104430	1	-
PP054841:104385|112033	AB097933.1:102563|102815	KU926314.1:102525|102777	104385	112033	2	+
PP054841:10459|10867	AB097933.1:10460|10867	KU926314.1:10460|10867	10459	10867	2	+
PP054841:10547|10549	NA	NA	10547	10549	6	+
PP054841:10548|10701	AB097933.1:10549|10701	KU926314.1:10549|10701	10548	10701	155	+
PP054841:10548|10705	AB097933.1:10549|10705	KU926314.1:10549|10705	10548	10705	100	+
PP054841:10548|11050	AB097933.1:10549|11050	KU926314.1:10549|11050	10548	11050	10	+
PP054841:10548|12390	AB097933.1:10549|12390	KU926314.1:10549|12390	10548	12390	1	+
PP054841:1058|1060	NA	NA	1058	1060	4	+
PP054841:10616|10618	NA	NA	10616	10618	3	-
PP054841:106586|106588	NA	NA	106586	106588	2	-
PP054841:10701|11004	AB097933.1:10702|11004	KU926314.1:10702|11004	10701	11004	3	+
PP054841:10721|10989	AB097933.1:10722|10989	KU926314.1:10722|10989	10721	10989	1	-
PP054841:108033|108129	NA	NA	108033	108129	1	-
PP054841:10823|11050	AB097933.1:10824|11050	KU926314.1:10824|11050	10823	11050	25	+
PP054841:10823|12390	AB097933.1:10824|12390	KU926314.1:10824|12390	10823	12390	1	+
PP054841:108276|109895	NA	NA	108276	109895	4	+
PP054841:10848|11860	AB097933.1:10849|11860	KU926314.1:10849|11860	10848	11860	1	+
PP054841:11014|11119	AB097933.1:11015|11119	KU926314.1:11015|11119	11014	11119	1	-
PP054841:110365|110367	NA	NA	110365	110367	1	+
PP054841:11041|11151	AB097933.1:11042|11151	KU926314.1:11042|11151	11041	11151	1	-
PP054841:110463|110465	NA	NA	110463	110465	2	-
PP054841:110464|111809	NA	NA	110464	111809	4	-
PP054841:110464|112570	AB097933.1:102563|103352	KU926314.1:102525|103314	110464	112570	3	-
PP054841:11050|11807	AB097933.1:11051|11807	KU926314.1:11051|11807	11050	11807	4	+
PP054841:11056|11072	NA	NA	11056	11072	1	+
PP054841:110568|112033	AB097933.1:102563|102815	KU926314.1:102525|102777	110568	112033	22	+
PP054841:110568|112038	AB097933.1:102563|102820	KU926314.1:102525|102782	110568	112038	6	+
PP054841:110656|110756	NA	NA	110656	110756	7	-
PP054841:110656|111809	NA	NA	110656	111809	48	-
PP054841:110656|112096	AB097933.1:102563|102878	KU926314.1:102525|102840	110656	112096	1	-
PP054841:110656|112570	AB097933.1:102563|103352	KU926314.1:102525|103314	110656	112570	5	-
PP054841:110677|110756	NA	NA	110677	110756	2	-
PP054841:110677|111809	NA	NA	110677	111809	1	-
PP054841:11093|11803	AB097933.1:11094|11803	KU926314.1:11094|11803	11093	11803	2	-
PP054841:111111|112033	AB097933.1:102563|102815	KU926314.1:102525|102777	111111	112033	576	+
PP054841:111111|112038	AB097933.1:102563|102820	KU926314.1:102525|102782	111111	112038	47	+
PP054841:111111|113007	AB097933.1:102563|103789	KU926314.1:102525|103751	111111	113007	5	+
PP054841:111111|113473	AB097933.1:102563|104255	KU926314.1:102525|104217	111111	113473	18	+
PP054841:11116|11807	AB097933.1:11117|11807	KU926314.1:11117|11807	11116	11807	2	+
PP054841:111273|111809	NA	NA	111273	111809	25	-
PP054841:111273|111893	AB097933.1:102563|102675	KU926314.1:102525|102637	111273	111893	1	-
PP054841:111273|112203	AB097933.1:102563|102985	KU926314.1:102525|102947	111273	112203	1	-
PP054841:111273|112570	AB097933.1:102563|103352	KU926314.1:102525|103314	111273	112570	11	-
PP054841:111368|111809	NA	NA	111368	111809	16	-
PP054841:111368|112570	AB097933.1:102563|103352	KU926314.1:102525|103314	111368	112570	2	-
PP054841:111501|111503	NA	NA	111501	111503	8	+
PP054841:111511|111809	NA	NA	111511	111809	13	-
PP054841:111511|112096	AB097933.1:102563|102878	KU926314.1:102525|102840	111511	112096	1	-
PP054841:111511|112552	AB097933.1:102563|103334	KU926314.1:102525|103296	111511	112552	1	-
PP054841:111511|112570	AB097933.1:102563|103352	KU926314.1:102525|103314	111511	112570	32	-
PP054841:111545|112008	AB097933.1:102563|102790	KU926314.1:102525|102752	111545	112008	1	+
PP054841:111545|112033	AB097933.1:102563|102815	KU926314.1:102525|102777	111545	112033	292	+
PP054841:111545|112038	AB097933.1:102563|102820	KU926314.1:102525|102782	111545	112038	37	+
PP054841:111545|112845	AB097933.1:102563|103627	KU926314.1:102525|103589	111545	112845	1	+
PP054841:111545|113007	AB097933.1:102563|103789	KU926314.1:102525|103751	111545	113007	1	+
PP054841:111545|113473	AB097933.1:102563|104255	KU926314.1:102525|104217	111545	113473	2	+
PP054841:111708|112033	AB097933.1:102563|102815	KU926314.1:102525|102777	111708	112033	2	+
PP054841:111727|111729	NA	NA	111727	111729	2	+
PP054841:111887|112033	AB097933.1:102670|102815	KU926314.1:102632|102777	111887	112033	5	+
PP054841:111887|112038	AB097933.1:102670|102820	KU926314.1:102632|102782	111887	112038	1	+
PP054841:111888|112403	AB097933.1:102671|103185	KU926314.1:102633|103147	111888	112403	1	+
PP054841:111893|112305	AB097933.1:102676|103087	KU926314.1:102638|103049	111893	112305	1	-
PP054841:111914|112033	AB097933.1:102697|102815	KU926314.1:102659|102777	111914	112033	1	+
PP054841:11196|11209	NA	NA	11196	11209	4	-
PP054841:11196|11219	NA	NA	11196	11219	1	-
PP054841:112033|113103	AB097933.1:102816|103885	KU926314.1:102778|103847	112033	113103	19	+
PP054841:112033|113612	AB097933.1:102816|104394	KU926314.1:102778|104356	112033	113612	5	+
PP054841:112033|113657	AB097933.1:102816|104439	KU926314.1:102778|104401	112033	113657	2	+
PP054841:112033|113735	AB097933.1:102816|104517	KU926314.1:102778|104479	112033	113735	2	+
PP054841:112033|114003	AB097933.1:102816|104785	KU926314.1:102778|104747	112033	114003	40	+
PP054841:112038|113103	AB097933.1:102821|103885	KU926314.1:102783|103847	112038	113103	1	+
PP054841:112038|113612	AB097933.1:102821|104394	KU926314.1:102783|104356	112038	113612	2	+
PP054841:112084|113948	AB097933.1:102867|104730	KU926314.1:102829|104692	112084	113948	1	+
PP054841:11209|11386	AB097933.1:11210|11386	KU926314.1:11210|11386	11209	11386	1	-
PP054841:11209|11710	AB097933.1:11210|11710	KU926314.1:11210|11710	11209	11710	1	-
PP054841:11209|11724	AB097933.1:11210|11724	KU926314.1:11210|11724	11209	11724	3	-
PP054841:11209|11866	AB097933.1:11210|11866	KU926314.1:11210|11866	11209	11866	1	-
PP054841:112106|112403	AB097933.1:102889|103185	KU926314.1:102851|103147	112106	112403	1	+
PP054841:112114|112116	NA	NA	112114	112116	5	-
PP054841:112161|112163	NA	NA	112161	112163	1	+
PP054841:112162|112265	AB097933.1:102945|103047	KU926314.1:102907|103009	112162	112265	21	+
PP054841:112162|112823	AB097933.1:102945|103605	KU926314.1:102907|103567	112162	112823	2	+
PP054841:112162|112845	AB097933.1:102945|103627	KU926314.1:102907|103589	112162	112845	245	+
PP054841:112162|112965	AB097933.1:102945|103747	KU926314.1:102907|103709	112162	112965	1	+
PP054841:112162|113007	AB097933.1:102945|103789	KU926314.1:102907|103751	112162	113007	2207	+
PP054841:112162|113473	AB097933.1:102945|104255	KU926314.1:102907|104217	112162	113473	92	+
PP054841:112203|112583	AB097933.1:102986|103365	KU926314.1:102948|103327	112203	112583	2	-
PP054841:112203|112659	AB097933.1:102986|103441	KU926314.1:102948|103403	112203	112659	1	-
PP054841:112203|112938	AB097933.1:102986|103720	KU926314.1:102948|103682	112203	112938	1	-
PP054841:112205|112616	AB097933.1:102988|103398	KU926314.1:102950|103360	112205	112616	1	+
PP054841:11222|11546	AB097933.1:11223|11546	KU926314.1:11223|11546	11222	11546	1	-
PP054841:112220|112732	AB097933.1:103003|103514	KU926314.1:102965|103476	112220	112732	2	+
PP054841:112243|112290	AB097933.1:103026|103072	KU926314.1:102988|103034	112243	112290	3	-
PP054841:112289|112291	NA	NA	112289	112291	8	-
PP054841:112290|112341	AB097933.1:103073|103123	KU926314.1:103035|103085	112290	112341	1	-
PP054841:112290|112815	AB097933.1:103073|103597	KU926314.1:103035|103559	112290	112815	1	-
PP054841:112290|113109	AB097933.1:103073|103891	KU926314.1:103035|103853	112290	113109	1	-
PP054841:112322|112845	AB097933.1:103105|103627	KU926314.1:103067|103589	112322	112845	11	+
PP054841:112322|113007	AB097933.1:103105|103789	KU926314.1:103067|103751	112322	113007	201	+
PP054841:112326|112328	NA	NA	112326	112328	3	+
PP054841:112327|112616	AB097933.1:103110|103398	KU926314.1:103072|103360	112327	112616	1	+
PP054841:112340|112342	NA	NA	112340	112342	3	-
PP054841:112341|112641	AB097933.1:103124|103423	KU926314.1:103086|103385	112341	112641	1	-
PP054841:112357|112359	NA	NA	112357	112359	3	+
PP054841:112358|112679	AB097933.1:103141|103461	KU926314.1:103103|103423	112358	112679	2	+
PP054841:112381|112570	AB097933.1:103164|103352	KU926314.1:103126|103314	112381	112570	2	-
PP054841:112410|112749	AB097933.1:103193|103531	KU926314.1:103155|103493	112410	112749	2	-
PP054841:112431|112905	AB097933.1:103214|103687	KU926314.1:103176|103649	112431	112905	1	+
PP054841:112437|113450	AB097933.1:103220|104232	KU926314.1:103182|104194	112437	113450	1	+
PP054841:112443|112445	NA	NA	112443	112445	10	+
PP054841:112457|113443	AB097933.1:103240|104225	KU926314.1:103202|104187	112457	113443	1	+
PP054841:112472|112570	AB097933.1:103255|103352	KU926314.1:103217|103314	112472	112570	104	-
PP054841:112478|112845	AB097933.1:103261|103627	KU926314.1:103223|103589	112478	112845	6	+
PP054841:112478|113007	AB097933.1:103261|103789	KU926314.1:103223|103751	112478	113007	19	+
PP054841:112530|113007	AB097933.1:103313|103789	KU926314.1:103275|103751	112530	113007	2	+
PP054841:112539|112679	AB097933.1:103322|103461	KU926314.1:103284|103423	112539	112679	1	+
PP054841:112539|112899	AB097933.1:103322|103681	KU926314.1:103284|103643	112539	112899	2	+
PP054841:112539|113367	AB097933.1:103322|104149	KU926314.1:103284|104111	112539	113367	2	+
PP054841:112570|113716	AB097933.1:103353|104498	KU926314.1:103315|104460	112570	113716	1	-
PP054841:112600|112602	NA	NA	112600	112602	11	+
PP054841:112615|112617	NA	NA	112615	112617	1	+
PP054841:112616|112822	AB097933.1:103399|103604	KU926314.1:103361|103566	112616	112822	2	+
PP054841:112616|112912	AB097933.1:103399|103694	KU926314.1:103361|103656	112616	112912	1	+
PP054841:11263|11568	AB097933.1:11264|11568	KU926314.1:11264|11568	11263	11568	1	+
PP054841:11263|11875	AB097933.1:11264|11875	KU926314.1:11264|11875	11263	11875	1	+
PP054841:112633|113122	AB097933.1:103416|103904	KU926314.1:103378|103866	112633	113122	2	-
PP054841:112640|112642	NA	NA	112640	112642	8	-
PP054841:112641|112815	AB097933.1:103424|103597	KU926314.1:103386|103559	112641	112815	14	-
PP054841:112651|113450	AB097933.1:103434|104232	KU926314.1:103396|104194	112651	113450	2	+
PP054841:112672|112674	NA	NA	112672	112674	7	+
PP054841:112678|112680	NA	NA	112678	112680	2	+
PP054841:112679|112905	AB097933.1:103462|103687	KU926314.1:103424|103649	112679	112905	4	+
PP054841:112693|113103	AB097933.1:103476|103885	KU926314.1:103438|103847	112693	113103	1	+
PP054841:112768|113156	AB097933.1:103551|103938	KU926314.1:103513|103900	112768	113156	1	+
PP054841:112807|113007	AB097933.1:103590|103789	KU926314.1:103552|103751	112807	113007	6	+
PP054841:112814|112816	NA	NA	112814	112816	9	-
PP054841:112845|113103	AB097933.1:103628|103885	KU926314.1:103590|103847	112845	113103	1	+
PP054841:112845|113735	AB097933.1:103628|104517	KU926314.1:103590|104479	112845	113735	9	+
PP054841:112845|114003	AB097933.1:103628|104785	KU926314.1:103590|104747	112845	114003	1	+
PP054841:112899|113007	AB097933.1:103682|103789	KU926314.1:103644|103751	112899	113007	4	+
PP054841:112904|112906	NA	NA	112904	112906	12	+
PP054841:112905|113007	AB097933.1:103688|103789	KU926314.1:103650|103751	112905	113007	33	+
PP054841:112912|113007	AB097933.1:103695|103789	KU926314.1:103657|103751	112912	113007	4	+
PP054841:112919|113200	AB097933.1:103702|103982	KU926314.1:103664|103944	112919	113200	2	-
PP054841:113007|114003	AB097933.1:103790|104785	KU926314.1:103752|104747	113007	114003	2	+
PP054841:113010|113022	NA	NA	113010	113022	1	-
PP054841:113046|113103	AB097933.1:103829|103885	KU926314.1:103791|103847	113046	113103	1	+
PP054841:113077|113352	AB097933.1:103860|104134	KU926314.1:103822|104096	113077	113352	1	-
PP054841:113077|113440	AB097933.1:103860|104222	KU926314.1:103822|104184	113077	113440	1	-
PP054841:113102|113104	NA	NA	113102	113104	8	+
PP054841:113103|113241	AB097933.1:103886|104023	KU926314.1:103848|103985	113103	113241	90	+
PP054841:113103|113300	AB097933.1:103886|104082	KU926314.1:103848|104044	113103	113300	1	+
PP054841:113103|113473	AB097933.1:103886|104255	KU926314.1:103848|104217	113103	113473	3071	+
PP054841:113103|113948	AB097933.1:103886|104730	KU926314.1:103848|104692	113103	113948	2	+
PP054841:113107|113473	AB097933.1:103890|104255	KU926314.1:103852|104217	113107	113473	1	+
PP054841:113121|113123	NA	NA	113121	113123	2	-
PP054841:113122|113317	AB097933.1:103905|104099	KU926314.1:103867|104061	113122	113317	1	-
PP054841:113147|113725	AB097933.1:103930|104507	KU926314.1:103892|104469	113147	113725	1	+
PP054841:113163|113385	AB097933.1:103946|104167	KU926314.1:103908|104129	113163	113385	2	-
PP054841:113254|113612	AB097933.1:104037|104394	KU926314.1:103999|104356	113254	113612	2	+
PP054841:11326|11803	AB097933.1:11327|11803	KU926314.1:11327|11803	11326	11803	1	-
PP054841:11335|11679	AB097933.1:11336|11679	KU926314.1:11336|11679	11335	11679	1	+
PP054841:113367|113473	AB097933.1:104150|104255	KU926314.1:104112|104217	113367	113473	372	+
PP054841:113403|113725	AB097933.1:104186|104507	KU926314.1:104148|104469	113403	113725	1	+
PP054841:113473|114003	AB097933.1:104256|104785	KU926314.1:104218|104747	113473	114003	7	+
PP054841:113521|113523	NA	NA	113521	113523	10	+
PP054841:113522|113612	AB097933.1:104305|104394	KU926314.1:104267|104356	113522	113612	7	+
PP054841:11359|11365	NA	NA	11359	11365	1	+
PP054841:113611|113613	NA	NA	113611	113613	12	+
PP054841:113612|113931	AB097933.1:104395|104713	KU926314.1:104357|104675	113612	113931	26	+
PP054841:113612|113948	AB097933.1:104395|104730	KU926314.1:104357|104692	113612	113948	1548	+
PP054841:113632|113634	NA	NA	113632	113634	4	+
PP054841:113657|113948	AB097933.1:104440|104730	KU926314.1:104402|104692	113657	113948	2	+
PP054841:113666|113948	AB097933.1:104449|104730	KU926314.1:104411|104692	113666	113948	2	+
PP054841:113735|113931	AB097933.1:104518|104713	KU926314.1:104480|104675	113735	113931	2	+
PP054841:113735|113948	AB097933.1:104518|104730	KU926314.1:104480|104692	113735	113948	162	+
PP054841:11378|12016	AB097933.1:11379|12016	KU926314.1:11379|12016	11378	12016	1	+
PP054841:11380|11387	NA	NA	11380	11387	1	-
PP054841:11387|11710	AB097933.1:11388|11710	KU926314.1:11388|11710	11387	11710	1	-
PP054841:113896|113898	NA	NA	113896	113898	5	-
PP054841:114002|114004	NA	NA	114002	114004	1	+
PP054841:114003|122167	AB097933.1:104786|109875	KU926314.1:104748|112738	114003	122167	2	+
PP054841:11406|11408	NA	NA	11406	11408	26	-
PP054841:11407|11803	AB097933.1:11408|11803	KU926314.1:11408|11803	11407	11803	1	-
PP054841:11418|12016	AB097933.1:11419|12016	KU926314.1:11419|12016	11418	12016	1	+
PP054841:11434|11884	AB097933.1:11435|11884	KU926314.1:11435|11884	11434	11884	2	+
PP054841:11557|11953	AB097933.1:11558|11953	KU926314.1:11558|11953	11557	11953	2	+
PP054841:11559|11583	NA	NA	11559	11583	1	+
PP054841:11679|12390	AB097933.1:11680|12390	KU926314.1:11680|12390	11679	12390	2	+
PP054841:11689|11719	AB097933.1:11690|11719	KU926314.1:11690|11719	11689	11719	1	+
PP054841:11722|11946	AB097933.1:11723|11946	KU926314.1:11723|11946	11722	11946	1	+
PP054841:11723|11725	NA	NA	11723	11725	16	-
PP054841:11758|11866	AB097933.1:11759|11866	KU926314.1:11759|11866	11758	11866	14	-
PP054841:11794|12390	AB097933.1:11795|12390	KU926314.1:11795|12390	11794	12390	25	+
PP054841:11802|11804	NA	NA	11802	11804	5	-
PP054841:11803|11848	AB097933.1:11804|11848	KU926314.1:11804|11848	11803	11848	1	-
PP054841:1209|2313	AB097933.1:1210|2313	KU926314.1:1210|2313	1209	2313	1	+
PP054841:12142|12923	AB097933.1:12143|12923	KU926314.1:12143|12923	12142	12923	1	+
PP054841:12142|13088	AB097933.1:12143|13088	KU926314.1:12143|13088	12142	13088	1	+
PP054841:121570|121889	AB097933.1:112481|112799	KU926314.1:112304|112622	121570	121889	3	-
PP054841:121570|122004	AB097933.1:112481|112914	KU926314.1:112304|112737	121570	122004	36	-
PP054841:121570|122434	AB097933.1:112481|112915	KU926314.1:112304|112738	121570	122434	1	-
PP054841:121570|122438	AB097933.1:112481|112915	KU926314.1:112304|112738	121570	122438	95	-
PP054841:121570|122753	AB097933.1:112481|112915	KU926314.1:112304|112738	121570	122753	2	-
PP054841:121570|126398	AB097933.1:112976|114091	KU926314.1:112799|113914	121570	126398	1	-
PP054841:121848|121936	AB097933.1:112759|112846	KU926314.1:112582|112669	121848	121936	1	+
PP054841:121935|121937	NA	NA	121935	121937	3	+
PP054841:121993|121995	NA	NA	121993	121995	1	+
PP054841:121994|124127	NA	NA	121994	124127	2	+
PP054841:122167|128979	AB097933.1:112976|116672	KU926314.1:112799|116495	122167	128979	3	+
PP054841:122297|123198	NA	NA	122297	123198	2	-
PP054841:122422|122424	NA	NA	122422	122424	3	+
PP054841:122438|124005	NA	NA	122438	124005	1	-
PP054841:122438|126642	AB097933.1:112976|114335	KU926314.1:112799|114158	122438	126642	7	-
PP054841:122492|122753	NA	NA	122492	122753	1	-
PP054841:122756|123094	NA	NA	122756	123094	1	+
PP054841:122785|123237	NA	NA	122785	123237	1	-
PP054841:122795|122797	NA	NA	122795	122797	5	-
PP054841:122833|123554	NA	NA	122833	123554	1	-
PP054841:122870|123549	NA	NA	122870	123549	2	-
PP054841:122897|122899	NA	NA	122897	122899	4	+
PP054841:122917|123129	NA	NA	122917	123129	1	+
PP054841:122962|123472	NA	NA	122962	123472	1	+
PP054841:123014|123553	NA	NA	123014	123553	1	-
PP054841:123063|123450	NA	NA	123063	123450	1	+
PP054841:123129|123395	NA	NA	123129	123395	2	+
PP054841:123242|123472	NA	NA	123242	123472	1	+
PP054841:123242|123607	NA	NA	123242	123607	3	+
PP054841:123242|123829	NA	NA	123242	123829	4	+
PP054841:123267|123269	NA	NA	123267	123269	3	+
PP054841:123282|123390	NA	NA	123282	123390	14	+
PP054841:123282|123395	NA	NA	123282	123395	1	+
PP054841:12339|13036	AB097933.1:12340|13036	KU926314.1:12340|13036	12339	13036	2	+
PP054841:123394|123396	NA	NA	123394	123396	5	+
PP054841:123395|123731	NA	NA	123395	123731	1	+
PP054841:12345|12617	AB097933.1:12346|12617	KU926314.1:12346|12617	12345	12617	1	-
PP054841:12345|13061	AB097933.1:12346|13061	KU926314.1:12346|13061	12345	13061	1	-
PP054841:12345|20008	AB097933.1:12346|19975	KU926314.1:12346|20008	12345	20008	2	-
PP054841:12345|20992	AB097933.1:12346|20959	KU926314.1:12346|20992	12345	20992	1	-
PP054841:123458|123460	NA	NA	123458	123460	3	+
PP054841:123543|123827	NA	NA	123543	123827	2	+
PP054841:123554|123956	NA	NA	123554	123956	1	-
PP054841:123554|124005	NA	NA	123554	124005	2	-
PP054841:123622|123624	NA	NA	123622	123624	7	+
PP054841:12363|12909	AB097933.1:12364|12909	KU926314.1:12364|12909	12363	12909	1	-
PP054841:123680|123682	NA	NA	123680	123682	7	+
PP054841:123689|123691	NA	NA	123689	123691	1	+
PP054841:123851|123853	NA	NA	123851	123853	4	+
PP054841:124005|124740	NA	NA	124005	124740	2	-
PP054841:124127|125289	NA	NA	124127	125289	163	+
PP054841:124127|126161	AB097933.1:112976|113854	KU926314.1:112799|113677	124127	126161	1	+
PP054841:124127|127331	AB097933.1:112976|115024	KU926314.1:112799|114847	124127	127331	4	+
PP054841:124127|127574	AB097933.1:112976|115267	KU926314.1:112799|115090	124127	127574	1	+
PP054841:124127|128979	AB097933.1:112976|116672	KU926314.1:112799|116495	124127	128979	4	+
PP054841:124127|129141	AB097933.1:112976|116834	KU926314.1:112799|116657	124127	129141	1	+
PP054841:124168|124170	NA	NA	124168	124170	3	-
PP054841:124169|124444	NA	NA	124169	124444	2	-
PP054841:12420|12422	NA	NA	12420	12422	7	-
PP054841:124226|124504	NA	NA	124226	124504	1	+
PP054841:124235|124237	NA	NA	124235	124237	4	+
PP054841:124250|124507	NA	NA	124250	124507	1	-
PP054841:124273|125124	NA	NA	124273	125124	2	-
PP054841:124444|124459	NA	NA	124444	124459	1	-
PP054841:124504|125050	NA	NA	124504	125050	1	+
PP054841:124590|124592	NA	NA	124590	124592	4	-
PP054841:124591|124834	NA	NA	124591	124834	2	-
PP054841:124619|124621	NA	NA	124619	124621	3	-
PP054841:12463|12465	NA	NA	12463	12465	2	-
PP054841:124644|125023	NA	NA	124644	125023	1	-
PP054841:124752|124754	NA	NA	124752	124754	18	+
PP054841:124766|125008	NA	NA	124766	125008	2	-
PP054841:124791|124983	NA	NA	124791	124983	1	-
PP054841:124818|124820	NA	NA	124818	124820	9	-
PP054841:124911|124913	NA	NA	124911	124913	25	-
PP054841:124938|124940	NA	NA	124938	124940	3	-
PP054841:124953|124955	NA	NA	124953	124955	2	+
PP054841:12511|12556	AB097933.1:12512|12556	KU926314.1:12512|12556	12511	12556	1	-
PP054841:125123|125125	NA	NA	125123	125125	61	-
PP054841:125181|125350	AB097933.1:112976|113043	KU926314.1:112799|112866	125181	125350	1	-
PP054841:125270|125474	AB097933.1:112976|113167	KU926314.1:112799|112990	125270	125474	2	-
PP054841:125270|126060	AB097933.1:112976|113753	KU926314.1:112799|113576	125270	126060	1	-
PP054841:125270|126398	AB097933.1:112976|114091	KU926314.1:112799|113914	125270	126398	2	-
PP054841:125270|128778	AB097933.1:112976|116471	KU926314.1:112799|116294	125270	128778	1	-
PP054841:125289|125399	AB097933.1:112983|113092	KU926314.1:112806|112915	125289	125399	1	+
PP054841:125289|125556	AB097933.1:112983|113249	KU926314.1:112806|113072	125289	125556	1	+
PP054841:125289|126100	AB097933.1:112983|113793	KU926314.1:112806|113616	125289	126100	249	+
PP054841:125289|126956	AB097933.1:112983|114649	KU926314.1:112806|114472	125289	126956	2	+
PP054841:125289|126979	AB097933.1:112983|114672	KU926314.1:112806|114495	125289	126979	2	+
PP054841:125289|127227	AB097933.1:112983|114920	KU926314.1:112806|114743	125289	127227	77	+
PP054841:125289|127462	AB097933.1:112983|115155	KU926314.1:112806|114978	125289	127462	17	+
PP054841:125289|128588	AB097933.1:112983|116281	KU926314.1:112806|116104	125289	128588	2	+
PP054841:125366|126100	AB097933.1:113060|113793	KU926314.1:112883|113616	125366	126100	4	+
PP054841:125366|127227	AB097933.1:113060|114920	KU926314.1:112883|114743	125366	127227	2	+
PP054841:125398|125400	NA	NA	125398	125400	1	+
PP054841:125473|125475	NA	NA	125473	125475	7	-
PP054841:125474|126211	AB097933.1:113168|113904	KU926314.1:112991|113727	125474	126211	2	-
PP054841:125519|127368	AB097933.1:113213|115061	KU926314.1:113036|114884	125519	127368	1	+
PP054841:125539|126100	AB097933.1:113233|113793	KU926314.1:113056|113616	125539	126100	21	+
PP054841:125539|127227	AB097933.1:113233|114920	KU926314.1:113056|114743	125539	127227	21	+
PP054841:125539|127462	AB097933.1:113233|115155	KU926314.1:113056|114978	125539	127462	1	+
PP054841:12559|13545	AB097933.1:12560|13545	KU926314.1:12560|13545	12559	13545	2	-
PP054841:125687|126100	AB097933.1:113381|113793	KU926314.1:113204|113616	125687	126100	1	+
PP054841:12583|13586	AB097933.1:12584|13586	KU926314.1:12584|13586	12583	13586	1	+
PP054841:125849|125979	AB097933.1:113543|113672	KU926314.1:113366|113495	125849	125979	1	-
PP054841:125978|125980	NA	NA	125978	125980	2	-
PP054841:126060|126345	AB097933.1:113754|114038	KU926314.1:113577|113861	126060	126345	2	-
PP054841:126099|126101	NA	NA	126099	126101	4	+
PP054841:126100|127574	AB097933.1:113794|115267	KU926314.1:113617|115090	126100	127574	3	+
PP054841:126100|128979	AB097933.1:113794|116672	KU926314.1:113617|116495	126100	128979	12	+
PP054841:126160|126162	NA	NA	126160	126162	1	+
PP054841:126161|126461	AB097933.1:113855|114154	KU926314.1:113678|113977	126161	126461	1	+
PP054841:126161|126979	AB097933.1:113855|114672	KU926314.1:113678|114495	126161	126979	3	+
PP054841:126161|127227	AB097933.1:113855|114920	KU926314.1:113678|114743	126161	127227	51	+
PP054841:126161|128588	AB097933.1:113855|116281	KU926314.1:113678|116104	126161	128588	2	+
PP054841:126228|126230	NA	NA	126228	126230	5	-
PP054841:12625|12627	NA	NA	12625	12627	4	+
PP054841:126280|126618	AB097933.1:113974|114311	KU926314.1:113797|114134	126280	126618	1	+
PP054841:12650|12855	AB097933.1:12651|12855	KU926314.1:12651|12855	12650	12855	3	-
PP054841:12650|13538	AB097933.1:12651|13538	KU926314.1:12651|13538	12650	13538	1	-
PP054841:12650|13712	AB097933.1:12651|13712	KU926314.1:12651|13712	12650	13712	5	-
PP054841:12650|14277	AB097933.1:12651|14163	KU926314.1:12651|14277	12650	14277	1	-
PP054841:12650|15565	AB097933.1:12651|15532	KU926314.1:12651|15565	12650	15565	11	-
PP054841:12650|20008	AB097933.1:12651|19975	KU926314.1:12651|20008	12650	20008	3	-
PP054841:12650|20992	AB097933.1:12651|20959	KU926314.1:12651|20992	12650	20992	2	-
PP054841:126514|127227	AB097933.1:114208|114920	KU926314.1:114031|114743	126514	127227	3	+
PP054841:126556|127391	AB097933.1:114250|115084	KU926314.1:114073|114907	126556	127391	1	+
PP054841:126557|126559	NA	NA	126557	126559	3	+
PP054841:126558|126979	AB097933.1:114252|114672	KU926314.1:114075|114495	126558	126979	2	+
PP054841:126558|127055	AB097933.1:114252|114748	KU926314.1:114075|114571	126558	127055	1	+
PP054841:126558|127227	AB097933.1:114252|114920	KU926314.1:114075|114743	126558	127227	4	+
PP054841:126625|127000	AB097933.1:114319|114693	KU926314.1:114142|114516	126625	127000	1	+
PP054841:126642|126815	AB097933.1:114336|114508	KU926314.1:114159|114331	126642	126815	7	-
PP054841:126642|126855	AB097933.1:114336|114548	KU926314.1:114159|114371	126642	126855	89	-
PP054841:126642|126953	AB097933.1:114336|114646	KU926314.1:114159|114469	126642	126953	7	-
PP054841:126642|127098	AB097933.1:114336|114791	KU926314.1:114159|114614	126642	127098	172	-
PP054841:126642|127691	AB097933.1:114336|115384	KU926314.1:114159|115207	126642	127691	1	-
PP054841:126642|127767	AB097933.1:114336|115460	KU926314.1:114159|115283	126642	127767	1	-
PP054841:126642|127862	AB097933.1:114336|115555	KU926314.1:114159|115378	126642	127862	20	-
PP054841:126642|127874	AB097933.1:114336|115567	KU926314.1:114159|115390	126642	127874	2	-
PP054841:126642|128457	AB097933.1:114336|116150	KU926314.1:114159|115973	126642	128457	47	-
PP054841:126642|128778	AB097933.1:114336|116471	KU926314.1:114159|116294	126642	128778	1	-
PP054841:126642|128969	AB097933.1:114336|116662	KU926314.1:114159|116485	126642	128969	4	-
PP054841:126642|129000	AB097933.1:114336|116693	KU926314.1:114159|116516	126642	129000	1	-
PP054841:126768|127774	AB097933.1:114462|115467	KU926314.1:114285|115290	126768	127774	2	+
PP054841:126825|127663	AB097933.1:114519|115356	KU926314.1:114342|115179	126825	127663	1	+
PP054841:126859|127250	AB097933.1:114553|114943	KU926314.1:114376|114766	126859	127250	2	+
PP054841:126874|127227	AB097933.1:114568|114920	KU926314.1:114391|114743	126874	127227	1	+
PP054841:126887|126979	AB097933.1:114581|114672	KU926314.1:114404|114495	126887	126979	1	+
PP054841:126887|127227	AB097933.1:114581|114920	KU926314.1:114404|114743	126887	127227	39	+
PP054841:126949|127539	AB097933.1:114643|115232	KU926314.1:114466|115055	126949	127539	1	-
PP054841:126949|127564	AB097933.1:114643|115257	KU926314.1:114466|115080	126949	127564	1	-
PP054841:126956|127353	AB097933.1:114650|115046	KU926314.1:114473|114869	126956	127353	1	+
PP054841:126960|127286	AB097933.1:114654|114979	KU926314.1:114477|114802	126960	127286	1	-
PP054841:126988|127227	AB097933.1:114682|114920	KU926314.1:114505|114743	126988	127227	1	+
PP054841:127000|127008	NA	NA	127000	127008	1	+
PP054841:127001|127686	AB097933.1:114695|115379	KU926314.1:114518|115202	127001	127686	1	+
PP054841:127008|127599	AB097933.1:114702|115292	KU926314.1:114525|115115	127008	127599	2	+
PP054841:127057|127615	AB097933.1:114751|115308	KU926314.1:114574|115131	127057	127615	1	+
PP054841:127093|127095	NA	NA	127093	127095	5	-
PP054841:127098|128004	AB097933.1:114792|115697	KU926314.1:114615|115520	127098	128004	2	-
PP054841:127161|127179	NA	NA	127161	127179	1	+
PP054841:127161|127227	AB097933.1:114855|114920	KU926314.1:114678|114743	127161	127227	4	+
PP054841:127161|127277	AB097933.1:114855|114970	KU926314.1:114678|114793	127161	127277	1	+
PP054841:127161|127462	AB097933.1:114855|115155	KU926314.1:114678|114978	127161	127462	2	+
PP054841:127161|128588	AB097933.1:114855|116281	KU926314.1:114678|116104	127161	128588	1	+
PP054841:127179|127581	AB097933.1:114873|115274	KU926314.1:114696|115097	127179	127581	1	+
PP054841:127203|127805	AB097933.1:114897|115498	KU926314.1:114720|115321	127203	127805	1	+
PP054841:127206|127702	AB097933.1:114900|115395	KU926314.1:114723|115218	127206	127702	1	-
PP054841:127223|127358	AB097933.1:114917|115051	KU926314.1:114740|114874	127223	127358	1	+
PP054841:127223|127462	AB097933.1:114917|115155	KU926314.1:114740|114978	127223	127462	16	+
PP054841:127223|128588	AB097933.1:114917|116281	KU926314.1:114740|116104	127223	128588	6	+
PP054841:127226|127228	NA	NA	127226	127228	8	+
PP054841:127227|128979	AB097933.1:114921|116672	KU926314.1:114744|116495	127227	128979	4	+
PP054841:127286|128457	AB097933.1:114980|116150	KU926314.1:114803|115973	127286	128457	1	-
PP054841:127308|127726	AB097933.1:115002|115419	KU926314.1:114825|115242	127308	127726	2	-
PP054841:127331|127409	AB097933.1:115025|115102	KU926314.1:114848|114925	127331	127409	2	+
PP054841:127331|127462	AB097933.1:115025|115155	KU926314.1:114848|114978	127331	127462	709	+
PP054841:127331|128496	AB097933.1:115025|116189	KU926314.1:114848|116012	127331	128496	1	+
PP054841:127331|128588	AB097933.1:115025|116281	KU926314.1:114848|116104	127331	128588	68	+
PP054841:127331|128721	AB097933.1:115025|116414	KU926314.1:114848|116237	127331	128721	4	+
PP054841:127331|129708	AB097933.1:115025|117401	KU926314.1:114848|117224	127331	129708	1	+
PP054841:127335|127462	AB097933.1:115029|115155	KU926314.1:114852|114978	127335	127462	7	+
PP054841:127343|127539	AB097933.1:115037|115232	KU926314.1:114860|115055	127343	127539	1	-
PP054841:127343|127543	AB097933.1:115037|115236	KU926314.1:114860|115059	127343	127543	2	-
PP054841:12736|12976	AB097933.1:12737|12976	KU926314.1:12737|12976	12736	12976	1	+
PP054841:127440|127476	AB097933.1:115134|115169	KU926314.1:114957|114992	127440	127476	1	-
PP054841:127444|127702	AB097933.1:115138|115395	KU926314.1:114961|115218	127444	127702	1	-
PP054841:127446|127762	AB097933.1:115140|115455	KU926314.1:114963|115278	127446	127762	1	-
PP054841:12746|12748	NA	NA	12746	12748	4	+
PP054841:127462|128979	AB097933.1:115156|116672	KU926314.1:114979|116495	127462	128979	1	+
PP054841:127530|127851	AB097933.1:115224|115544	KU926314.1:115047|115367	127530	127851	1	+
PP054841:127530|128588	AB097933.1:115224|116281	KU926314.1:115047|116104	127530	128588	1	+
PP054841:127538|127540	NA	NA	127538	127540	6	-
PP054841:127543|127553	NA	NA	127543	127553	3	-
PP054841:127553|128194	AB097933.1:115247|115887	KU926314.1:115070|115710	127553	128194	2	-
PP054841:127558|127612	AB097933.1:115252|115305	KU926314.1:115075|115128	127558	127612	1	-
PP054841:127574|127851	AB097933.1:115268|115544	KU926314.1:115091|115367	127574	127851	3	+
PP054841:127574|128588	AB097933.1:115268|116281	KU926314.1:115091|116104	127574	128588	129	+
PP054841:127574|128721	AB097933.1:115268|116414	KU926314.1:115091|116237	127574	128721	1	+
PP054841:127574|128786	AB097933.1:115268|116479	KU926314.1:115091|116302	127574	128786	1	+
PP054841:127663|127974	AB097933.1:115357|115667	KU926314.1:115180|115490	127663	127974	1	-
PP054841:127663|128004	AB097933.1:115357|115697	KU926314.1:115180|115520	127663	128004	1	-
PP054841:127726|128759	AB097933.1:115420|116452	KU926314.1:115243|116275	127726	128759	1	-
PP054841:12777|13194	AB097933.1:12778|13194	KU926314.1:12778|13194	12777	13194	1	+
PP054841:12777|13461	AB097933.1:12778|13461	KU926314.1:12778|13461	12777	13461	1	+
PP054841:12777|13722	AB097933.1:12778|13722	KU926314.1:12778|13722	12777	13722	1	+
PP054841:127795|127801	NA	NA	127795	127801	1	+
PP054841:127820|128238	AB097933.1:115514|115931	KU926314.1:115337|115754	127820	128238	1	-
PP054841:127943|128376	AB097933.1:115637|116069	KU926314.1:115460|115892	127943	128376	1	-
PP054841:127972|128312	AB097933.1:115666|116005	KU926314.1:115489|115828	127972	128312	1	+
PP054841:12807|13545	AB097933.1:12808|13545	KU926314.1:12808|13545	12807	13545	1	-
PP054841:128107|128126	NA	NA	128107	128126	1	+
PP054841:128143|128625	AB097933.1:115837|116318	KU926314.1:115660|116141	128143	128625	1	-
PP054841:128148|128411	AB097933.1:115842|116104	KU926314.1:115665|115927	128148	128411	3	+
PP054841:128165|128167	NA	NA	128165	128167	5	-
PP054841:128206|128578	AB097933.1:115900|116271	KU926314.1:115723|116094	128206	128578	1	+
PP054841:12823|12825	NA	NA	12823	12825	3	+
PP054841:128237|128239	NA	NA	128237	128239	9	-
PP054841:128281|129892	AB097933.1:115975|117585	KU926314.1:115798|117408	128281	129892	1	-
PP054841:128324|129438	AB097933.1:116018|117131	KU926314.1:115841|116954	128324	129438	1	-
PP054841:128336|128702	AB097933.1:116030|116395	KU926314.1:115853|116218	128336	128702	2	-
PP054841:128348|129821	AB097933.1:116042|117514	KU926314.1:115865|117337	128348	129821	1	-
PP054841:128375|128629	AB097933.1:116069|116322	KU926314.1:115892|116145	128375	128629	1	+
PP054841:128411|128588	AB097933.1:116105|116281	KU926314.1:115928|116104	128411	128588	4	+
PP054841:128440|128721	AB097933.1:116134|116414	KU926314.1:115957|116237	128440	128721	1	+
PP054841:128453|129372	AB097933.1:116147|117065	KU926314.1:115970|116888	128453	129372	1	-
PP054841:128456|128458	NA	NA	128456	128458	5	-
PP054841:128568|129578	AB097933.1:116262|117271	KU926314.1:116085|117094	128568	129578	1	-
PP054841:128580|129321	AB097933.1:116274|117014	KU926314.1:116097|116837	128580	129321	2	-
PP054841:128588|128979	AB097933.1:116282|116672	KU926314.1:116105|116495	128588	128979	53	+
PP054841:128608|129529	AB097933.1:116302|117222	KU926314.1:116125|117045	128608	129529	1	-
PP054841:128618|128896	AB097933.1:116312|116589	KU926314.1:116135|116412	128618	128896	1	-
PP054841:128625|128778	AB097933.1:116319|116471	KU926314.1:116142|116294	128625	128778	1	-
PP054841:128625|128969	AB097933.1:116319|116662	KU926314.1:116142|116485	128625	128969	2	-
PP054841:128629|128896	AB097933.1:116323|116589	KU926314.1:116146|116412	128629	128896	1	-
PP054841:128636|129151	AB097933.1:116330|116844	KU926314.1:116153|116667	128636	129151	4	-
PP054841:128647|128979	AB097933.1:116341|116672	KU926314.1:116164|116495	128647	128979	2	+
PP054841:128669|129026	AB097933.1:116363|116719	KU926314.1:116186|116542	128669	129026	1	-
PP054841:128673|129399	AB097933.1:116367|117092	KU926314.1:116190|116915	128673	129399	1	-
PP054841:128687|129026	AB097933.1:116381|116719	KU926314.1:116204|116542	128687	129026	1	-
PP054841:128697|129247	AB097933.1:116391|116940	KU926314.1:116214|116763	128697	129247	2	+
PP054841:128700|129359	AB097933.1:116394|117052	KU926314.1:116217|116875	128700	129359	1	+
PP054841:128737|128739	NA	NA	128737	128739	8	+
PP054841:128738|128906	AB097933.1:116432|116599	KU926314.1:116255|116422	128738	128906	1	+
PP054841:12874|13285	AB097933.1:12875|13285	KU926314.1:12875|13285	12874	13285	4	-
PP054841:128767|129038	AB097933.1:116461|116731	KU926314.1:116284|116554	128767	129038	2	-
PP054841:128838|128840	NA	NA	128838	128840	8	-
PP054841:128852|129234	AB097933.1:116546|116927	KU926314.1:116369|116750	128852	129234	1	-
PP054841:128890|129529	AB097933.1:116584|117222	KU926314.1:116407|117045	128890	129529	2	-
PP054841:128904|129403	AB097933.1:116598|117096	KU926314.1:116421|116919	128904	129403	1	+
PP054841:128906|129219	AB097933.1:116600|116912	KU926314.1:116423|116735	128906	129219	2	-
PP054841:128978|128980	NA	NA	128978	128980	12	+
PP054841:128979|128987	NA	NA	128979	128987	1	+
PP054841:129017|129201	AB097933.1:116711|116894	KU926314.1:116534|116717	129017	129201	4	-
PP054841:129059|129502	AB097933.1:116753|117195	KU926314.1:116576|117018	129059	129502	1	+
PP054841:129059|129707	AB097933.1:116753|117400	KU926314.1:116576|117223	129059	129707	1	+
PP054841:129116|129372	AB097933.1:116810|117065	KU926314.1:116633|116888	129116	129372	2	-
PP054841:129116|129438	AB097933.1:116810|117131	KU926314.1:116633|116954	129116	129438	1	-
PP054841:129150|129152	NA	NA	129150	129152	15	-
PP054841:129160|129971	AB097933.1:116854|117664	KU926314.1:116677|117487	129160	129971	2	-
PP054841:129171|129173	NA	NA	129171	129173	2	-
PP054841:129275|129350	AB097933.1:116969|117043	KU926314.1:116792|116866	129275	129350	1	+
PP054841:129286|129292	NA	NA	129286	129292	1	+
PP054841:129292|129610	AB097933.1:116986|117303	KU926314.1:116809|117126	129292	129610	1	+
PP054841:129317|129543	AB097933.1:117011|117236	KU926314.1:116834|117059	129317	129543	1	+
PP054841:129317|129614	AB097933.1:117011|117307	KU926314.1:116834|117130	129317	129614	1	+
PP054841:129399|129530	AB097933.1:117093|117223	KU926314.1:116916|117046	129399	129530	1	-
PP054841:12945|12947	NA	NA	12945	12947	3	-
PP054841:129465|129467	NA	NA	129465	129467	18	-
PP054841:129466|129892	AB097933.1:117160|117585	KU926314.1:116983|117408	129466	129892	4	-
PP054841:129618|129863	AB097933.1:117312|117556	KU926314.1:117135|117379	129618	129863	1	+
PP054841:129788|130026	AB097933.1:117482|117719	KU926314.1:117305|117542	129788	130026	1	+
PP054841:12984|13712	AB097933.1:12985|13712	KU926314.1:12985|13712	12984	13712	1	-
PP054841:129914|129928	NA	NA	129914	129928	1	+
PP054841:13048|13411	AB097933.1:13049|13411	KU926314.1:13049|13411	13048	13411	2	+
PP054841:13115|13340	AB097933.1:13116|13340	KU926314.1:13116|13340	13115	13340	1	-
PP054841:13230|13586	AB097933.1:13231|13586	KU926314.1:13231|13586	13230	13586	2	+
PP054841:13319|13321	NA	NA	13319	13321	5	-
PP054841:13832|14277	AB097933.1:13833|14163	KU926314.1:13833|14277	13832	14277	2	-
PP054841:14204|14984	AB097933.1:14172|14951	KU926314.1:14205|14984	14204	14984	1	-
PP054841:14206|16527	AB097933.1:14174|16494	KU926314.1:14207|16527	14206	16527	4	+
PP054841:14206|16711	AB097933.1:14174|16678	KU926314.1:14207|16711	14206	16711	4	+
PP054841:14206|16840	AB097933.1:14174|16807	KU926314.1:14207|16840	14206	16840	1	+
PP054841:14238|14240	NA	NA	14238	14240	1	+
PP054841:14272|15855	AB097933.1:14240|15822	KU926314.1:14273|15855	14272	15855	1	-
PP054841:14306|14984	AB097933.1:14274|14951	KU926314.1:14307|14984	14306	14984	1	-
PP054841:14306|15565	AB097933.1:14274|15532	KU926314.1:14307|15565	14306	15565	2	-
PP054841:14350|14352	NA	NA	14350	14352	1	-
PP054841:14358|15145	AB097933.1:14326|15112	KU926314.1:14359|15145	14358	15145	1	-
PP054841:14474|15988	AB097933.1:14442|15955	KU926314.1:14475|15988	14474	15988	4	-
PP054841:14512|15536	AB097933.1:14480|15503	KU926314.1:14513|15536	14512	15536	1	+
PP054841:14542|15346	AB097933.1:14510|15313	KU926314.1:14543|15346	14542	15346	1	-
PP054841:14549|15113	AB097933.1:14517|15080	KU926314.1:14550|15113	14549	15113	1	-
PP054841:14618|15050	AB097933.1:14586|15017	KU926314.1:14619|15050	14618	15050	2	+
PP054841:14660|15113	AB097933.1:14628|15080	KU926314.1:14661|15113	14660	15113	1	-
PP054841:1467|1609	AB097933.1:1468|1609	KU926314.1:1468|1609	1467	1609	1	+
PP054841:1467|16840	AB097933.1:1468|16807	KU926314.1:1468|16840	1467	16840	1	+
PP054841:14749|15351	AB097933.1:14717|15318	KU926314.1:14750|15351	14749	15351	1	-
PP054841:14867|15234	AB097933.1:14835|15201	KU926314.1:14868|15234	14867	15234	1	+
PP054841:14969|15346	AB097933.1:14937|15313	KU926314.1:14970|15346	14969	15346	1	-
PP054841:14969|15428	AB097933.1:14937|15395	KU926314.1:14970|15428	14969	15428	2	-
PP054841:14989|15351	AB097933.1:14957|15318	KU926314.1:14990|15351	14989	15351	4	-
PP054841:1511|1673	AB097933.1:1512|1673	KU926314.1:1512|1673	1511	1673	1	+
PP054841:15111|15351	AB097933.1:15079|15318	KU926314.1:15112|15351	15111	15351	2	-
PP054841:15187|16005	AB097933.1:15155|15972	KU926314.1:15188|16005	15187	16005	1	+
PP054841:15310|51238	AB097933.1:15278|41401	KU926314.1:15311|51239	15310	51238	1	-
PP054841:15346|15379	AB097933.1:15314|15346	KU926314.1:15347|15379	15346	15379	2	-
PP054841:15379|15445	AB097933.1:15347|15412	KU926314.1:15380|15445	15379	15445	1	-
PP054841:15468|15855	AB097933.1:15436|15822	KU926314.1:15469|15855	15468	15855	1	-
PP054841:15532|15865	AB097933.1:15500|15832	KU926314.1:15533|15865	15532	15865	1	+
PP054841:15543|16080	AB097933.1:15511|16047	KU926314.1:15544|16080	15543	16080	1	-
PP054841:15553|15710	AB097933.1:15521|15677	KU926314.1:15554|15710	15553	15710	3	+
PP054841:15553|15755	AB097933.1:15521|15722	KU926314.1:15554|15755	15553	15755	2	+
PP054841:15553|16199	AB097933.1:15521|16166	KU926314.1:15554|16199	15553	16199	5	+
PP054841:15553|16313	AB097933.1:15521|16280	KU926314.1:15554|16313	15553	16313	2	+
PP054841:15553|16527	AB097933.1:15521|16494	KU926314.1:15554|16527	15553	16527	1	+
PP054841:15553|16711	AB097933.1:15521|16678	KU926314.1:15554|16711	15553	16711	4	+
PP054841:15553|16840	AB097933.1:15521|16807	KU926314.1:15554|16840	15553	16840	7	+
PP054841:15553|18483	AB097933.1:15521|18450	KU926314.1:15554|18483	15553	18483	1	+
PP054841:15553|18589	AB097933.1:15521|18556	KU926314.1:15554|18589	15553	18589	4	+
PP054841:15553|18603	AB097933.1:15521|18570	KU926314.1:15554|18603	15553	18603	3	+
PP054841:15553|78080	AB097933.1:41362|78008	KU926314.1:15554|78082	15553	78080	1	+
PP054841:15564|15566	NA	NA	15564	15566	1	-
PP054841:15565|77971	AB097933.1:41362|77899	KU926314.1:15566|77973	15565	77971	1	-
PP054841:15639|15674	AB097933.1:15607|15641	KU926314.1:15640|15674	15639	15674	1	+
PP054841:15674|16527	AB097933.1:15642|16494	KU926314.1:15675|16527	15674	16527	1	+
PP054841:15841|15843	NA	NA	15841	15843	2	-
PP054841:15842|16899	AB097933.1:15810|16866	KU926314.1:15843|16899	15842	16899	1	-
PP054841:15915|15917	NA	NA	15915	15917	1	-
PP054841:16089|16091	NA	NA	16089	16091	3	-
PP054841:16121|16232	AB097933.1:16089|16199	KU926314.1:16122|16232	16121	16232	1	+
PP054841:16136|16138	NA	NA	16136	16138	1	-
PP054841:16199|16665	AB097933.1:16167|16632	KU926314.1:16200|16665	16199	16665	1	+
PP054841:16272|16274	NA	NA	16272	16274	2	-
PP054841:1636|1638	NA	NA	1636	1638	4	-
PP054841:16392|16644	AB097933.1:16360|16611	KU926314.1:16393|16644	16392	16644	1	+
PP054841:164|824	AB097933.1:165|824	KU926314.1:165|824	164	824	1	-
PP054841:16492|16711	AB097933.1:16460|16678	KU926314.1:16493|16711	16492	16711	3	+
PP054841:16492|16840	AB097933.1:16460|16807	KU926314.1:16493|16840	16492	16840	5	+
PP054841:16562|16564	NA	NA	16562	16564	4	-
PP054841:16563|16965	AB097933.1:16531|16932	KU926314.1:16564|16965	16563	16965	1	-
PP054841:16589|16711	AB097933.1:16557|16678	KU926314.1:16590|16711	16589	16711	14	+
PP054841:16643|16645	NA	NA	16643	16645	4	+
PP054841:16644|16662	NA	NA	16644	16662	1	+
PP054841:16665|16840	AB097933.1:16633|16807	KU926314.1:16666|16840	16665	16840	689	+
PP054841:16665|17797	AB097933.1:16633|17764	KU926314.1:16666|17797	16665	17797	1	+
PP054841:16665|18483	AB097933.1:16633|18450	KU926314.1:16666|18483	16665	18483	28	+
PP054841:16665|18589	AB097933.1:16633|18556	KU926314.1:16666|18589	16665	18589	33	+
PP054841:16665|18603	AB097933.1:16633|18570	KU926314.1:16666|18603	16665	18603	29	+
PP054841:16665|57356	AB097933.1:16633|41401	KU926314.1:16666|57357	16665	57356	1	+
PP054841:1673|114003	AB097933.1:41362|102069	KU926314.1:1674|102530	1673	114003	1	+
PP054841:16753|18618	AB097933.1:16721|18585	KU926314.1:16754|18618	16753	18618	1	+
PP054841:16785|17539	AB097933.1:16753|17506	KU926314.1:16786|17539	16785	17539	1	+
PP054841:16818|18621	AB097933.1:16786|18588	KU926314.1:16819|18621	16818	18621	1	+
PP054841:16840|18103	AB097933.1:16808|18070	KU926314.1:16841|18103	16840	18103	1	+
PP054841:16953|127227	AB097933.1:41362|102069	KU926314.1:16954|102530	16953	127227	1	+
PP054841:16953|17797	AB097933.1:16921|17764	KU926314.1:16954|17797	16953	17797	3	+
PP054841:16953|18483	AB097933.1:16921|18450	KU926314.1:16954|18483	16953	18483	200	+
PP054841:16953|18589	AB097933.1:16921|18556	KU926314.1:16954|18589	16953	18589	372	+
PP054841:16953|18603	AB097933.1:16921|18570	KU926314.1:16954|18603	16953	18603	62	+
PP054841:16953|20614	AB097933.1:16921|20581	KU926314.1:16954|20614	16953	20614	1	+
PP054841:16953|50988	AB097933.1:16921|41401	KU926314.1:16954|50989	16953	50988	2	+
PP054841:17035|17581	AB097933.1:17003|17548	KU926314.1:17036|17581	17035	17581	1	-
PP054841:17152|17269	AB097933.1:17120|17236	KU926314.1:17153|17269	17152	17269	1	+
PP054841:17443|17955	AB097933.1:17411|17922	KU926314.1:17444|17955	17443	17955	2	+
PP054841:17443|18435	AB097933.1:17411|18402	KU926314.1:17444|18435	17443	18435	1	+
PP054841:17477|17479	NA	NA	17477	17479	2	+
PP054841:1750|1751	NA	NA	1750	1751	2	+
PP054841:17521|18813	AB097933.1:17489|18780	KU926314.1:17522|18813	17521	18813	2	-
PP054841:17595|17597	NA	NA	17595	17597	2	+
PP054841:17596|18483	AB097933.1:17564|18450	KU926314.1:17597|18483	17596	18483	1	+
PP054841:17596|18589	AB097933.1:17564|18556	KU926314.1:17597|18589	17596	18589	1	+
PP054841:17616|17701	AB097933.1:17584|17668	KU926314.1:17617|17701	17616	17701	3	+
PP054841:17641|17649	NA	NA	17641	17649	1	-
PP054841:17659|17680	NA	NA	17659	17680	2	+
PP054841:17739|17797	AB097933.1:17707|17764	KU926314.1:17740|17797	17739	17797	1	+
PP054841:17740|18483	AB097933.1:17708|18450	KU926314.1:17741|18483	17740	18483	1	+
PP054841:17868|17870	NA	NA	17868	17870	5	+
PP054841:17869|18103	AB097933.1:17837|18070	KU926314.1:17870|18103	17869	18103	1	+
PP054841:18005|18007	NA	NA	18005	18007	4	-
PP054841:18045|18527	AB097933.1:18013|18494	KU926314.1:18046|18527	18045	18527	2	-
PP054841:18153|18173	NA	NA	18153	18173	2	+
PP054841:18173|18466	AB097933.1:18141|18433	KU926314.1:18174|18466	18173	18466	1	+
PP054841:18211|18213	NA	NA	18211	18213	2	+
PP054841:1825|1827	NA	NA	1825	1827	2	-
PP054841:18347|18665	AB097933.1:18315|18632	KU926314.1:18348|18665	18347	18665	1	-
PP054841:1845|3261	AB097933.1:1846|3261	KU926314.1:1846|3261	1845	3261	1	+
PP054841:18482|18484	NA	NA	18482	18484	5	+
PP054841:18748|19054	AB097933.1:18716|19021	KU926314.1:18749|19054	18748	19054	1	-
PP054841:1879|3261	AB097933.1:1880|3261	KU926314.1:1880|3261	1879	3261	9	+
PP054841:18821|19181	AB097933.1:18789|19148	KU926314.1:18822|19181	18821	19181	1	-
PP054841:18821|19192	AB097933.1:18789|19159	KU926314.1:18822|19192	18821	19192	1	-
PP054841:18838|19333	AB097933.1:18806|19300	KU926314.1:18839|19333	18838	19333	1	+
PP054841:18846|19148	AB097933.1:18814|19115	KU926314.1:18847|19148	18846	19148	3	-
PP054841:18858|19051	AB097933.1:18826|19018	KU926314.1:18859|19051	18858	19051	1	-
PP054841:18858|19148	AB097933.1:18826|19115	KU926314.1:18859|19148	18858	19148	1	-
PP054841:18871|19131	AB097933.1:18839|19098	KU926314.1:18872|19131	18871	19131	1	-
PP054841:18928|20614	AB097933.1:18896|20581	KU926314.1:18929|20614	18928	20614	12	+
PP054841:18934|18936	NA	NA	18934	18936	2	-
PP054841:19051|19063	NA	NA	19051	19063	2	-
PP054841:19058|19060	NA	NA	19058	19060	3	-
PP054841:19704|20042	AB097933.1:19672|20009	KU926314.1:19705|20042	19704	20042	1	+
PP054841:19760|19762	NA	NA	19760	19762	1	-
PP054841:198|200	NA	NA	198	200	2	-
PP054841:19826|20087	AB097933.1:19794|20054	KU926314.1:19827|20087	19826	20087	2	+
PP054841:19869|20045	AB097933.1:19837|20012	KU926314.1:19870|20045	19869	20045	1	+
PP054841:19984|19986	NA	NA	19984	19986	1	-
PP054841:20087|20614	AB097933.1:20055|20581	KU926314.1:20088|20614	20087	20614	4	+
PP054841:20087|59625	AB097933.1:20055|41401	KU926314.1:20088|59626	20087	59625	1	+
PP054841:2015|23372	AB097933.1:2016|23339	KU926314.1:2016|23372	2015	23372	1	+
PP054841:20182|20992	AB097933.1:20150|20959	KU926314.1:20183|20992	20182	20992	2	-
PP054841:20385|20387	NA	NA	20385	20387	2	+
PP054841:20466|20992	AB097933.1:20434|20959	KU926314.1:20467|20992	20466	20992	3	-
PP054841:20512|20992	AB097933.1:20480|20959	KU926314.1:20513|20992	20512	20992	13	-
PP054841:20618|20620	NA	NA	20618	20620	2	+
PP054841:2084|2180	AB097933.1:2085|2180	KU926314.1:2085|2180	2084	2180	5	-
PP054841:20992|77971	AB097933.1:41362|77899	KU926314.1:20993|77973	20992	77971	1	-
PP054841:20992|86703	AB097933.1:41362|86631	KU926314.1:20993|86705	20992	86703	1	-
PP054841:21097|24641	AB097933.1:21065|24608	KU926314.1:21098|24641	21097	24641	2	-
PP054841:21097|25097	AB097933.1:21065|25064	KU926314.1:21098|25097	21097	25097	1	-
PP054841:21430|21432	NA	NA	21430	21432	2	+
PP054841:21492|21738	AB097933.1:21460|21705	KU926314.1:21493|21738	21492	21738	3	-
PP054841:21518|21520	NA	NA	21518	21520	2	-
PP054841:21737|21739	NA	NA	21737	21739	6	-
PP054841:21864|21866	NA	NA	21864	21866	4	-
PP054841:22303|22305	NA	NA	22303	22305	4	+
PP054841:22347|24641	AB097933.1:22315|24608	KU926314.1:22348|24641	22347	24641	1	-
PP054841:22392|22394	NA	NA	22392	22394	1	+
PP054841:22434|22535	AB097933.1:22402|22502	KU926314.1:22435|22535	22434	22535	2	-
PP054841:22434|22542	AB097933.1:22402|22509	KU926314.1:22435|22542	22434	22542	1	-
PP054841:22434|23343	AB097933.1:22402|23310	KU926314.1:22435|23343	22434	23343	11	-
PP054841:22434|23963	AB097933.1:22402|23930	KU926314.1:22435|23963	22434	23963	1	-
PP054841:22434|24641	AB097933.1:22402|24608	KU926314.1:22435|24641	22434	24641	74	-
PP054841:22434|24918	AB097933.1:22402|24885	KU926314.1:22435|24918	22434	24918	1	-
PP054841:22434|25097	AB097933.1:22402|25064	KU926314.1:22435|25097	22434	25097	25	-
PP054841:22434|26554	AB097933.1:22402|26521	KU926314.1:22435|26554	22434	26554	2	-
PP054841:2275|2277	NA	NA	2275	2277	1	-
PP054841:2276|21231	AB097933.1:2277|21198	KU926314.1:2277|21231	2276	21231	3	-
PP054841:22770|22772	NA	NA	22770	22772	2	+
PP054841:2286|2566	AB097933.1:2287|2566	KU926314.1:2287|2566	2286	2566	2	-
PP054841:2313|3261	AB097933.1:2314|3261	KU926314.1:2314|3261	2313	3261	34	+
PP054841:2313|3698	AB097933.1:2314|3698	KU926314.1:2314|3698	2313	3698	2	+
PP054841:23231|23304	AB097933.1:23199|23271	KU926314.1:23232|23304	23231	23304	1	-
PP054841:23554|24641	AB097933.1:23522|24608	KU926314.1:23555|24641	23554	24641	1	-
PP054841:23581|24641	AB097933.1:23549|24608	KU926314.1:23582|24641	23581	24641	22	-
PP054841:23581|25097	AB097933.1:23549|25064	KU926314.1:23582|25097	23581	25097	2	-
PP054841:23620|23622	NA	NA	23620	23622	5	+
PP054841:23736|23738	NA	NA	23736	23738	1	-
PP054841:23737|24641	AB097933.1:23705|24608	KU926314.1:23738|24641	23737	24641	8	-
PP054841:2390|2392	NA	NA	2390	2392	4	+
PP054841:24430|24432	NA	NA	24430	24432	1	-
PP054841:24509|24967	AB097933.1:24477|24934	KU926314.1:24510|24967	24509	24967	1	+
PP054841:24621|24822	AB097933.1:24589|24789	KU926314.1:24622|24822	24621	24822	1	-
PP054841:24640|24642	NA	NA	24640	24642	1	-
PP054841:24641|25287	AB097933.1:24609|25254	KU926314.1:24642|25287	24641	25287	6	-
PP054841:24641|77971	AB097933.1:41362|77899	KU926314.1:24642|77973	24641	77971	1	-
PP054841:2468|21973	AB097933.1:2469|21940	KU926314.1:2469|21973	2468	21973	1	-
PP054841:2468|2816	AB097933.1:2469|2816	KU926314.1:2469|2816	2468	2816	48	-
PP054841:2468|3144	AB097933.1:2469|3144	KU926314.1:2469|3144	2468	3144	1	-
PP054841:2468|3516	AB097933.1:2469|3516	KU926314.1:2469|3516	2468	3516	6	-
PP054841:2468|5003	AB097933.1:2469|5003	KU926314.1:2469|5003	2468	5003	13	-
PP054841:2471|3261	AB097933.1:2472|3261	KU926314.1:2472|3261	2471	3261	1	+
PP054841:24974|24976	NA	NA	24974	24976	2	-
PP054841:25011|25097	AB097933.1:24979|25064	KU926314.1:25012|25097	25011	25097	1	-
PP054841:25079|25081	NA	NA	25079	25081	3	+
PP054841:25097|26195	AB097933.1:25065|26162	KU926314.1:25098|26195	25097	26195	1	-
PP054841:25097|28228	AB097933.1:25065|28195	KU926314.1:25098|28228	25097	28228	1	-
PP054841:25163|25165	NA	NA	25163	25165	1	+
PP054841:25193|25195	NA	NA	25193	25195	1	-
PP054841:2528|3261	AB097933.1:2529|3261	KU926314.1:2529|3261	2528	3261	2	+
PP054841:25287|25399	AB097933.1:25255|25366	KU926314.1:25288|25399	25287	25399	1	-
PP054841:25287|26021	AB097933.1:25255|25988	KU926314.1:25288|26021	25287	26021	124	-
PP054841:25287|26240	AB097933.1:25255|26207	KU926314.1:25288|26240	25287	26240	2	-
PP054841:25287|26787	AB097933.1:25255|26754	KU926314.1:25288|26787	25287	26787	1	-
PP054841:25287|27863	AB097933.1:25255|27830	KU926314.1:25288|27863	25287	27863	3	-
PP054841:25287|28003	AB097933.1:25255|27970	KU926314.1:25288|28003	25287	28003	2	-
PP054841:25287|28969	AB097933.1:25255|28936	KU926314.1:25288|28969	25287	28969	1	-
PP054841:25287|29029	AB097933.1:25255|28996	KU926314.1:25288|29029	25287	29029	1	-
PP054841:25287|29051	AB097933.1:25255|29018	KU926314.1:25288|29051	25287	29051	1	-
PP054841:25287|30591	AB097933.1:25255|30558	KU926314.1:25288|30591	25287	30591	3	-
PP054841:25287|32313	AB097933.1:25255|32280	KU926314.1:25288|32313	25287	32313	1	-
PP054841:25287|34627	AB097933.1:25255|34594	KU926314.1:25288|34627	25287	34627	1	-
PP054841:25287|39088	AB097933.1:25255|39055	KU926314.1:25288|39088	25287	39088	1	-
PP054841:25287|41870	AB097933.1:25255|41401	KU926314.1:25288|41870	25287	41870	1	-
PP054841:25287|75874	AB097933.1:41362|75802	KU926314.1:25288|75876	25287	75874	1	-
PP054841:25305|28024	AB097933.1:25273|27991	KU926314.1:25306|28024	25305	28024	1	+
PP054841:25617|26186	AB097933.1:25585|26153	KU926314.1:25618|26186	25617	26186	1	+
PP054841:25629|25631	NA	NA	25629	25631	3	+
PP054841:25655|26195	AB097933.1:25623|26162	KU926314.1:25656|26195	25655	26195	1	-
PP054841:25827|26081	AB097933.1:25795|26048	KU926314.1:25828|26081	25827	26081	1	+
PP054841:25854|30664	AB097933.1:25822|30631	KU926314.1:25855|30664	25854	30664	3	+
PP054841:25882|25884	NA	NA	25882	25884	1	+
PP054841:26155|26157	NA	NA	26155	26157	2	-
PP054841:26195|26554	AB097933.1:26163|26521	KU926314.1:26196|26554	26195	26554	11	-
PP054841:26195|26787	AB097933.1:26163|26754	KU926314.1:26196|26787	26195	26787	29	-
PP054841:26195|27863	AB097933.1:26163|27830	KU926314.1:26196|27863	26195	27863	48	-
PP054841:26195|28003	AB097933.1:26163|27970	KU926314.1:26196|28003	26195	28003	68	-
PP054841:26195|28410	AB097933.1:26163|28377	KU926314.1:26196|28410	26195	28410	1	-
PP054841:26195|29128	AB097933.1:26163|29095	KU926314.1:26196|29128	26195	29128	1	-
PP054841:26195|29421	AB097933.1:26163|29388	KU926314.1:26196|29421	26195	29421	1	-
PP054841:26195|30591	AB097933.1:26163|30558	KU926314.1:26196|30591	26195	30591	1	-
PP054841:26195|31891	AB097933.1:26163|31858	KU926314.1:26196|31891	26195	31891	1	-
PP054841:26195|32313	AB097933.1:26163|32280	KU926314.1:26196|32313	26195	32313	1	-
PP054841:26195|32717	AB097933.1:26163|32684	KU926314.1:26196|32717	26195	32717	1	-
PP054841:26195|33504	AB097933.1:26163|33471	KU926314.1:26196|33504	26195	33504	2	-
PP054841:26195|34627	AB097933.1:26163|34594	KU926314.1:26196|34627	26195	34627	5	-
PP054841:26195|42125	AB097933.1:26163|41401	KU926314.1:26196|42125	26195	42125	2	-
PP054841:26195|58093	AB097933.1:41362|58022	KU926314.1:26196|58094	26195	58093	1	-
PP054841:26195|75874	AB097933.1:41362|75802	KU926314.1:26196|75876	26195	75874	1	-
PP054841:26316|26519	AB097933.1:26284|26486	KU926314.1:26317|26519	26316	26519	1	+
PP054841:26409|26554	AB097933.1:26377|26521	KU926314.1:26410|26554	26409	26554	2	-
PP054841:26409|26787	AB097933.1:26377|26754	KU926314.1:26410|26787	26409	26787	2	-
PP054841:26409|27470	AB097933.1:26377|27437	KU926314.1:26410|27470	26409	27470	1	-
PP054841:26409|27863	AB097933.1:26377|27830	KU926314.1:26410|27863	26409	27863	4	-
PP054841:26409|28003	AB097933.1:26377|27970	KU926314.1:26410|28003	26409	28003	6	-
PP054841:26409|32717	AB097933.1:26377|32684	KU926314.1:26410|32717	26409	32717	1	-
PP054841:26751|27863	AB097933.1:26719|27830	KU926314.1:26752|27863	26751	27863	1	-
PP054841:26866|26868	NA	NA	26866	26868	1	+
PP054841:26910|27470	AB097933.1:26878|27437	KU926314.1:26911|27470	26910	27470	1	-
PP054841:2692|2769	AB097933.1:2693|2769	KU926314.1:2693|2769	2692	2769	3	+
PP054841:26935|27277	AB097933.1:26903|27244	KU926314.1:26936|27277	26935	27277	2	+
PP054841:26935|27507	AB097933.1:26903|27474	KU926314.1:26936|27507	26935	27507	2	+
PP054841:26975|27976	AB097933.1:26943|27943	KU926314.1:26976|27976	26975	27976	1	-
PP054841:27003|27690	AB097933.1:26971|27657	KU926314.1:27004|27690	27003	27690	1	+
PP054841:27019|27788	AB097933.1:26987|27755	KU926314.1:27020|27788	27019	27788	1	+
PP054841:27078|27808	AB097933.1:27046|27775	KU926314.1:27079|27808	27078	27808	1	-
PP054841:2711|2788	AB097933.1:2712|2788	KU926314.1:2712|2788	2711	2788	1	+
PP054841:2711|3261	AB097933.1:2712|3261	KU926314.1:2712|3261	2711	3261	4	+
PP054841:2711|3698	AB097933.1:2712|3698	KU926314.1:2712|3698	2711	3698	1	+
PP054841:27112|27772	AB097933.1:27080|27739	KU926314.1:27113|27772	27112	27772	1	-
PP054841:27234|27235	NA	NA	27234	27235	1	+
PP054841:27312|27314	NA	NA	27312	27314	1	-
PP054841:27319|27704	AB097933.1:27287|27671	KU926314.1:27320|27704	27319	27704	1	-
PP054841:27398|27750	AB097933.1:27366|27717	KU926314.1:27399|27750	27398	27750	4	+
PP054841:27418|27968	AB097933.1:27386|27935	KU926314.1:27419|27968	27418	27968	1	-
PP054841:2759|3190	AB097933.1:2760|3190	KU926314.1:2760|3190	2759	3190	2	+
PP054841:27591|28095	AB097933.1:27559|28062	KU926314.1:27592|28095	27591	28095	1	+
PP054841:27717|30243	AB097933.1:27685|30210	KU926314.1:27718|30243	27717	30243	1	+
PP054841:27765|27841	AB097933.1:27733|27808	KU926314.1:27766|27841	27765	27841	1	-
PP054841:27779|28406	AB097933.1:27747|28373	KU926314.1:27780|28406	27779	28406	3	+
PP054841:27787|27789	NA	NA	27787	27789	2	+
PP054841:27913|28003	AB097933.1:27881|27970	KU926314.1:27914|28003	27913	28003	2	-
PP054841:28002|28004	NA	NA	28002	28004	2	-
PP054841:28003|94870	AB097933.1:41362|94798	KU926314.1:28004|94872	28003	94870	1	-
PP054841:28062|28064	NA	NA	28062	28064	1	-
PP054841:28109|28379	AB097933.1:28077|28346	KU926314.1:28110|28379	28109	28379	1	-
PP054841:28176|28178	NA	NA	28176	28178	4	-
PP054841:28177|28410	AB097933.1:28145|28377	KU926314.1:28178|28410	28177	28410	1	-
PP054841:28177|29059	AB097933.1:28145|29026	KU926314.1:28178|29059	28177	29059	1	-
PP054841:28177|29128	AB097933.1:28145|29095	KU926314.1:28178|29128	28177	29128	1	-
PP054841:28177|29421	AB097933.1:28145|29388	KU926314.1:28178|29421	28177	29421	2	-
PP054841:28177|30591	AB097933.1:28145|30558	KU926314.1:28178|30591	28177	30591	1	-
PP054841:28177|31110	AB097933.1:28145|31077	KU926314.1:28178|31110	28177	31110	1	-
PP054841:28177|31666	AB097933.1:28145|31633	KU926314.1:28178|31666	28177	31666	1	-
PP054841:28177|33222	AB097933.1:28145|33189	KU926314.1:28178|33222	28177	33222	1	-
PP054841:28177|39088	AB097933.1:28145|39055	KU926314.1:28178|39088	28177	39088	1	-
PP054841:28177|75874	AB097933.1:41362|75802	KU926314.1:28178|75876	28177	75874	1	-
PP054841:28228|28410	AB097933.1:28196|28377	KU926314.1:28229|28410	28228	28410	1	-
PP054841:28228|29029	AB097933.1:28196|28996	KU926314.1:28229|29029	28228	29029	1	-
PP054841:28228|29421	AB097933.1:28196|29388	KU926314.1:28229|29421	28228	29421	1	-
PP054841:28228|29423	AB097933.1:28196|29390	KU926314.1:28229|29423	28228	29423	2	-
PP054841:28267|30100	AB097933.1:28235|30067	KU926314.1:28268|30100	28267	30100	3	-
PP054841:28306|28308	NA	NA	28306	28308	1	+
PP054841:2834|3211	AB097933.1:2835|3211	KU926314.1:2835|3211	2834	3211	2	+
PP054841:28374|28376	NA	NA	28374	28376	1	-
PP054841:28375|28628	AB097933.1:28343|28595	KU926314.1:28376|28628	28375	28628	1	-
PP054841:28427|28654	AB097933.1:28395|28621	KU926314.1:28428|28654	28427	28654	2	+
PP054841:28552|28954	AB097933.1:28520|28921	KU926314.1:28553|28954	28552	28954	1	+
PP054841:28582|28584	NA	NA	28582	28584	1	+
PP054841:2860|3261	AB097933.1:2861|3261	KU926314.1:2861|3261	2860	3261	1	+
PP054841:2889|3261	AB097933.1:2890|3261	KU926314.1:2890|3261	2889	3261	2	+
PP054841:29036|29348	AB097933.1:29004|29315	KU926314.1:29037|29348	29036	29348	2	+
PP054841:29050|29052	NA	NA	29050	29052	1	-
PP054841:29051|29963	AB097933.1:29019|29930	KU926314.1:29052|29963	29051	29963	2	-
PP054841:29113|29498	AB097933.1:29081|29465	KU926314.1:29114|29498	29113	29498	3	-
PP054841:29295|30664	AB097933.1:29263|30631	KU926314.1:29296|30664	29295	30664	1	+
PP054841:29422|29424	NA	NA	29422	29424	4	-
PP054841:29557|29558	NA	NA	29557	29558	1	+
PP054841:29587|29589	NA	NA	29587	29589	2	-
PP054841:29684|30350	AB097933.1:29652|30317	KU926314.1:29685|30350	29684	30350	2	-
PP054841:29691|29963	AB097933.1:29659|29930	KU926314.1:29692|29963	29691	29963	1	-
PP054841:29715|29717	NA	NA	29715	29717	5	-
PP054841:29863|29865	NA	NA	29863	29865	2	-
PP054841:29893|30387	AB097933.1:29861|30354	KU926314.1:29894|30387	29893	30387	1	+
PP054841:29903|29905	NA	NA	29903	29905	4	+
PP054841:29925|30265	AB097933.1:29893|30232	KU926314.1:29926|30265	29925	30265	1	+
PP054841:29994|30387	AB097933.1:29962|30354	KU926314.1:29995|30387	29994	30387	1	+
PP054841:30131|30462	AB097933.1:30099|30429	KU926314.1:30132|30462	30131	30462	1	+
PP054841:3014|3413	AB097933.1:3015|3413	KU926314.1:3015|3413	3014	3413	1	+
PP054841:30244|30246	NA	NA	30244	30246	6	-
PP054841:30326|30591	AB097933.1:30294|30558	KU926314.1:30327|30591	30326	30591	29	-
PP054841:30326|31110	AB097933.1:30294|31077	KU926314.1:30327|31110	30326	31110	2	-
PP054841:30326|31222	AB097933.1:30294|31189	KU926314.1:30327|31222	30326	31222	2	-
PP054841:30326|31392	AB097933.1:30294|31359	KU926314.1:30327|31392	30326	31392	2	-
PP054841:30326|31666	AB097933.1:30294|31633	KU926314.1:30327|31666	30326	31666	1	-
PP054841:30326|31891	AB097933.1:30294|31858	KU926314.1:30327|31891	30326	31891	1	-
PP054841:30326|32273	AB097933.1:30294|32240	KU926314.1:30327|32273	30326	32273	2	-
PP054841:30326|32313	AB097933.1:30294|32280	KU926314.1:30327|32313	30326	32313	27	-
PP054841:30326|32717	AB097933.1:30294|32684	KU926314.1:30327|32717	30326	32717	1	-
PP054841:30326|33504	AB097933.1:30294|33471	KU926314.1:30327|33504	30326	33504	5	-
PP054841:30326|34627	AB097933.1:30294|34594	KU926314.1:30327|34627	30326	34627	13	-
PP054841:30326|35417	AB097933.1:30294|35384	KU926314.1:30327|35417	30326	35417	1	-
PP054841:30326|35538	AB097933.1:30294|35505	KU926314.1:30327|35538	30326	35538	1	-
PP054841:30326|37001	AB097933.1:30294|36968	KU926314.1:30327|37001	30326	37001	3	-
PP054841:30326|37306	AB097933.1:30294|37273	KU926314.1:30327|37306	30326	37306	1	-
PP054841:30326|37671	AB097933.1:30294|37638	KU926314.1:30327|37671	30326	37671	11	-
PP054841:30326|37752	AB097933.1:30294|37719	KU926314.1:30327|37752	30326	37752	1	-
PP054841:30326|39088	AB097933.1:30294|39055	KU926314.1:30327|39088	30326	39088	4	-
PP054841:30326|41870	AB097933.1:30294|41401	KU926314.1:30327|41870	30326	41870	9	-
PP054841:30326|42002	AB097933.1:30294|41401	KU926314.1:30327|42002	30326	42002	1	-
PP054841:30326|48632	AB097933.1:30294|41401	KU926314.1:30327|48633	30326	48632	2	-
PP054841:30326|55627	AB097933.1:41362|55556	KU926314.1:30327|55628	30326	55627	1	-
PP054841:30326|59481	AB097933.1:41362|59410	KU926314.1:30327|59482	30326	59481	1	-
PP054841:30326|72020	AB097933.1:41362|71948	KU926314.1:30327|72022	30326	72020	2	-
PP054841:30326|75874	AB097933.1:41362|75802	KU926314.1:30327|75876	30326	75874	3	-
PP054841:3044|4945	AB097933.1:3045|4945	KU926314.1:3045|4945	3044	4945	2	+
PP054841:30535|30537	NA	NA	30535	30537	1	+
PP054841:30664|31392	AB097933.1:30632|31359	KU926314.1:30665|31392	30664	31392	1	-
PP054841:30664|31891	AB097933.1:30632|31858	KU926314.1:30665|31891	30664	31891	1	-
PP054841:30664|33652	AB097933.1:30632|33619	KU926314.1:30665|33652	30664	33652	2	+
PP054841:30832|32408	AB097933.1:30800|32375	KU926314.1:30833|32408	30832	32408	3	+
PP054841:30832|32738	AB097933.1:30800|32705	KU926314.1:30833|32738	30832	32738	34	+
PP054841:30832|33008	AB097933.1:30800|32975	KU926314.1:30833|33008	30832	33008	4	+
PP054841:30832|33912	AB097933.1:30800|33879	KU926314.1:30833|33912	30832	33912	3	+
PP054841:30832|33931	AB097933.1:30800|33898	KU926314.1:30833|33931	30832	33931	3	+
PP054841:30832|57356	AB097933.1:41362|57285	KU926314.1:30833|57357	30832	57356	2	+
PP054841:30835|30841	NA	NA	30835	30841	1	+
PP054841:31021|31023	NA	NA	31021	31023	2	+
PP054841:31022|32738	AB097933.1:30990|32705	KU926314.1:31023|32738	31022	32738	1	+
PP054841:31022|33008	AB097933.1:30990|32975	KU926314.1:31023|33008	31022	33008	1	+
PP054841:31022|33931	AB097933.1:30990|33898	KU926314.1:31023|33931	31022	33931	1	+
PP054841:31109|31111	NA	NA	31109	31111	1	-
PP054841:3114|3149	AB097933.1:3115|3149	KU926314.1:3115|3149	3114	3149	2	+
PP054841:31167|31186	NA	NA	31167	31186	2	+
PP054841:3121|5003	AB097933.1:3122|5003	KU926314.1:3122|5003	3121	5003	1	-
PP054841:31558|31792	AB097933.1:31526|31759	KU926314.1:31559|31792	31558	31792	2	+
PP054841:31589|31814	AB097933.1:31557|31781	KU926314.1:31590|31814	31589	31814	1	+
PP054841:31591|31973	AB097933.1:31559|31940	KU926314.1:31592|31973	31591	31973	5	-
PP054841:31633|32313	AB097933.1:31601|32280	KU926314.1:31634|32313	31633	32313	1	-
PP054841:31665|31667	NA	NA	31665	31667	1	-
PP054841:31717|31746	AB097933.1:31685|31713	KU926314.1:31718|31746	31717	31746	1	-
PP054841:31791|31793	NA	NA	31791	31793	1	+
PP054841:3189|3191	NA	NA	3189	3191	2	+
PP054841:32073|32738	AB097933.1:32041|32705	KU926314.1:32074|32738	32073	32738	4	+
PP054841:32192|32588	AB097933.1:32160|32555	KU926314.1:32193|32588	32192	32588	2	-
PP054841:32312|32314	NA	NA	32312	32314	3	-
PP054841:32369|32738	AB097933.1:32337|32705	KU926314.1:32370|32738	32369	32738	3	+
PP054841:32378|32825	AB097933.1:32346|32792	KU926314.1:32379|32825	32378	32825	1	-
PP054841:32417|32717	AB097933.1:32385|32684	KU926314.1:32418|32717	32417	32717	5	-
PP054841:32417|33341	AB097933.1:32385|33308	KU926314.1:32418|33341	32417	33341	1	-
PP054841:32437|32711	AB097933.1:32405|32678	KU926314.1:32438|32711	32437	32711	4	-
PP054841:3259|3941	AB097933.1:3260|3941	KU926314.1:3260|3941	3259	3941	1	-
PP054841:3261|4061	AB097933.1:3262|4061	KU926314.1:3262|4061	3261	4061	7	+
PP054841:3261|5592	AB097933.1:3262|5592	KU926314.1:3262|5592	3261	5592	1	+
PP054841:32784|32786	NA	NA	32784	32786	1	-
PP054841:33008|35429	AB097933.1:32976|35396	KU926314.1:33009|35429	33008	35429	1	+
PP054841:33027|34627	AB097933.1:32995|34594	KU926314.1:33028|34627	33027	34627	1	-
PP054841:33039|33041	NA	NA	33039	33041	1	+
PP054841:3309|3614	AB097933.1:3310|3614	KU926314.1:3310|3614	3309	3614	2	-
PP054841:33221|33223	NA	NA	33221	33223	3	-
PP054841:33267|38114	AB097933.1:33235|38081	KU926314.1:33268|38114	33267	38114	2	+
PP054841:3335|3698	AB097933.1:3336|3698	KU926314.1:3336|3698	3335	3698	76	+
PP054841:33503|33505	NA	NA	33503	33505	3	-
PP054841:33544|34837	AB097933.1:33512|34804	KU926314.1:33545|34837	33544	34837	2	+
PP054841:3360|3362	NA	NA	3360	3362	6	+
PP054841:3361|3698	AB097933.1:3362|3698	KU926314.1:3362|3698	3361	3698	4	+
PP054841:33620|34383	AB097933.1:33588|34350	KU926314.1:33621|34383	33620	34383	1	-
PP054841:33923|33925	NA	NA	33923	33925	4	-
PP054841:33931|37313	AB097933.1:33899|37280	KU926314.1:33932|37313	33931	37313	1	+
PP054841:34118|34763	AB097933.1:34086|34730	KU926314.1:34119|34763	34118	34763	3	+
PP054841:34118|35261	AB097933.1:34086|35228	KU926314.1:34119|35261	34118	35261	38	+
PP054841:34118|39882	AB097933.1:34086|39849	KU926314.1:34119|39882	34118	39882	1	+
PP054841:34118|59625	AB097933.1:41362|59554	KU926314.1:34119|59626	34118	59625	1	+
PP054841:34334|35261	AB097933.1:34302|35228	KU926314.1:34335|35261	34334	35261	1	+
PP054841:34627|35054	AB097933.1:34595|35021	KU926314.1:34628|35054	34627	35054	2	-
PP054841:34711|34752	AB097933.1:34679|34719	KU926314.1:34712|34752	34711	34752	1	-
PP054841:34743|34862	AB097933.1:34711|34829	KU926314.1:34744|34862	34743	34862	1	-
PP054841:3480|3895	AB097933.1:3481|3895	KU926314.1:3481|3895	3480	3895	1	-
PP054841:34861|34863	NA	NA	34861	34863	2	-
PP054841:34953|35491	AB097933.1:34921|35458	KU926314.1:34954|35491	34953	35491	2	+
PP054841:34994|34996	NA	NA	34994	34996	1	-
PP054841:35095|35261	AB097933.1:35063|35228	KU926314.1:35096|35261	35095	35261	5	+
PP054841:35142|35144	NA	NA	35142	35144	2	+
PP054841:35143|35464	AB097933.1:35111|35431	KU926314.1:35144|35464	35143	35464	1	+
PP054841:35159|35879	AB097933.1:35127|35846	KU926314.1:35160|35879	35159	35879	1	-
PP054841:3516|3995	AB097933.1:3517|3995	KU926314.1:3517|3995	3516	3995	1	-
PP054841:3516|4142	AB097933.1:3517|4142	KU926314.1:3517|4142	3516	4142	4	-
PP054841:35425|36125	AB097933.1:35393|36092	KU926314.1:35426|36125	35425	36125	15	+
PP054841:35425|36136	AB097933.1:35393|36103	KU926314.1:35426|36136	35425	36136	1	+
PP054841:35425|36236	AB097933.1:35393|36203	KU926314.1:35426|36236	35425	36236	1	+
PP054841:35425|39882	AB097933.1:35393|39849	KU926314.1:35426|39882	35425	39882	3	+
PP054841:35429|36125	AB097933.1:35397|36092	KU926314.1:35430|36125	35429	36125	14	+
PP054841:35429|36136	AB097933.1:35397|36103	KU926314.1:35430|36136	35429	36136	2	+
PP054841:35532|35534	NA	NA	35532	35534	1	-
PP054841:35533|35918	AB097933.1:35501|35885	KU926314.1:35534|35918	35533	35918	1	-
PP054841:3555|3833	AB097933.1:3556|3833	KU926314.1:3556|3833	3555	3833	4	-
PP054841:36086|36394	AB097933.1:36054|36361	KU926314.1:36087|36394	36086	36394	2	-
PP054841:36128|36390	AB097933.1:36096|36357	KU926314.1:36129|36390	36128	36390	2	+
PP054841:36221|36223	NA	NA	36221	36223	3	-
PP054841:36406|37196	AB097933.1:36374|37163	KU926314.1:36407|37196	36406	37196	1	-
PP054841:3645|3647	NA	NA	3645	3647	9	-
PP054841:36507|36539	AB097933.1:36475|36506	KU926314.1:36508|36539	36507	36539	1	+
PP054841:36538|36540	NA	NA	36538	36540	2	+
PP054841:36716|37224	AB097933.1:36684|37191	KU926314.1:36717|37224	36716	37224	1	-
PP054841:36823|36825	NA	NA	36823	36825	1	-
PP054841:3698|4061	AB097933.1:3699|4061	KU926314.1:3699|4061	3698	4061	11	+
PP054841:36992|37333	AB097933.1:36960|37300	KU926314.1:36993|37333	36992	37333	2	+
PP054841:37066|37294	AB097933.1:37034|37261	KU926314.1:37067|37294	37066	37294	2	+
PP054841:37165|37228	AB097933.1:37133|37195	KU926314.1:37166|37228	37165	37228	1	+
PP054841:37184|37235	AB097933.1:37152|37202	KU926314.1:37185|37235	37184	37235	2	-
PP054841:37194|37630	AB097933.1:37162|37597	KU926314.1:37195|37630	37194	37630	1	-
PP054841:37196|37306	AB097933.1:37164|37273	KU926314.1:37197|37306	37196	37306	1	-
PP054841:37220|37306	AB097933.1:37188|37273	KU926314.1:37221|37306	37220	37306	1	-
PP054841:37389|38036	AB097933.1:37357|38003	KU926314.1:37390|38036	37389	38036	1	-
PP054841:37671|77971	AB097933.1:41362|77899	KU926314.1:37672|77973	37671	77971	2	-
PP054841:37685|38046	AB097933.1:37653|38013	KU926314.1:37686|38046	37685	38046	1	+
PP054841:37941|37943	NA	NA	37941	37943	2	+
PP054841:37986|38501	AB097933.1:37954|38468	KU926314.1:37987|38501	37986	38501	1	-
PP054841:38036|39145	AB097933.1:38004|39112	KU926314.1:38037|39145	38036	39145	1	-
PP054841:38113|38115	NA	NA	38113	38115	2	+
PP054841:38262|41891	AB097933.1:38230|41401	KU926314.1:38263|41891	38262	41891	1	+
PP054841:38262|59625	AB097933.1:41362|59554	KU926314.1:38263|59626	38262	59625	1	+
PP054841:38440|38442	NA	NA	38440	38442	1	+
PP054841:3854|3953	AB097933.1:3855|3953	KU926314.1:3855|3953	3854	3953	1	+
PP054841:3854|5459	AB097933.1:3855|5459	KU926314.1:3855|5459	3854	5459	6	+
PP054841:3854|9694	AB097933.1:3855|9694	KU926314.1:3855|9694	3854	9694	2	+
PP054841:3854|9780	AB097933.1:3855|9780	KU926314.1:3855|9780	3854	9780	1	+
PP054841:38575|39136	AB097933.1:38543|39103	KU926314.1:38576|39136	38575	39136	1	+
PP054841:38578|38796	AB097933.1:38546|38763	KU926314.1:38579|38796	38578	38796	2	+
PP054841:38706|38708	NA	NA	38706	38708	1	-
PP054841:3872|4099	AB097933.1:3873|4099	KU926314.1:3873|4099	3872	4099	1	+
PP054841:38936|39088	AB097933.1:38904|39055	KU926314.1:38937|39088	38936	39088	4	-
PP054841:39005|39811	AB097933.1:38973|39778	KU926314.1:39006|39811	39005	39811	1	+
PP054841:39176|39284	AB097933.1:39144|39251	KU926314.1:39177|39284	39176	39284	12	-
PP054841:39196|39284	AB097933.1:39164|39251	KU926314.1:39197|39284	39196	39284	1	-
PP054841:39196|41870	AB097933.1:39164|41401	KU926314.1:39197|41870	39196	41870	2	-
PP054841:39332|39882	AB097933.1:39300|39849	KU926314.1:39333|39882	39332	39882	1	+
PP054841:39371|39636	AB097933.1:39339|39603	KU926314.1:39372|39636	39371	39636	1	-
PP054841:39371|40479	AB097933.1:39339|40446	KU926314.1:39372|40479	39371	40479	2	-
PP054841:39371|40896	AB097933.1:39339|40863	KU926314.1:39372|40896	39371	40896	2	-
PP054841:39371|41218	AB097933.1:39339|41185	KU926314.1:39372|41218	39371	41218	1	-
PP054841:39371|41736	AB097933.1:39339|41401	KU926314.1:39372|41736	39371	41736	21	-
PP054841:39371|41767	AB097933.1:39339|41401	KU926314.1:39372|41767	39371	41767	1	-
PP054841:39371|41870	AB097933.1:39339|41401	KU926314.1:39372|41870	39371	41870	49	-
PP054841:39371|42002	AB097933.1:39339|41401	KU926314.1:39372|42002	39371	42002	7	-
PP054841:39371|42080	AB097933.1:39339|41401	KU926314.1:39372|42080	39371	42080	2	-
PP054841:39371|42125	AB097933.1:39339|41401	KU926314.1:39372|42125	39371	42125	8	-
PP054841:39413|39636	AB097933.1:39381|39603	KU926314.1:39414|39636	39413	39636	1	-
PP054841:39413|39737	AB097933.1:39381|39704	KU926314.1:39414|39737	39413	39737	1	-
PP054841:39514|40520	AB097933.1:39482|40487	KU926314.1:39515|40520	39514	40520	1	-
PP054841:39665|40141	AB097933.1:39633|40108	KU926314.1:39666|40141	39665	40141	2	-
PP054841:39763|39765	NA	NA	39763	39765	2	+
PP054841:39810|39812	NA	NA	39810	39812	3	+
PP054841:39872|39874	NA	NA	39872	39874	3	-
PP054841:3995|5003	AB097933.1:3996|5003	KU926314.1:3996|5003	3995	5003	1	-
PP054841:40075|40553	AB097933.1:40043|40520	KU926314.1:40076|40553	40075	40553	1	+
PP054841:40113|40387	AB097933.1:40081|40354	KU926314.1:40114|40387	40113	40387	1	-
PP054841:40139|40418	AB097933.1:40107|40385	KU926314.1:40140|40418	40139	40418	1	-
PP054841:40228|40230	NA	NA	40228	40230	1	+
PP054841:4037|4038	NA	NA	4037	4038	1	-
PP054841:40390|40632	AB097933.1:40358|40599	KU926314.1:40391|40632	40390	40632	4	+
PP054841:4060|4062	NA	NA	4060	4062	6	+
PP054841:4061|5266	AB097933.1:4062|5266	KU926314.1:4062|5266	4061	5266	3	+
PP054841:4061|5459	AB097933.1:4062|5459	KU926314.1:4062|5459	4061	5459	55	+
PP054841:4061|6195	AB097933.1:4062|6195	KU926314.1:4062|6195	4061	6195	3	+
PP054841:4061|8362	AB097933.1:4062|8362	KU926314.1:4062|8362	4061	8362	19	+
PP054841:4061|9694	AB097933.1:4062|9694	KU926314.1:4062|9694	4061	9694	22	+
PP054841:4061|9780	AB097933.1:4062|9780	KU926314.1:4062|9780	4061	9780	3	+
PP054841:4067|5003	AB097933.1:4068|5003	KU926314.1:4068|5003	4067	5003	1	-
PP054841:40714|41750	AB097933.1:40682|41401	KU926314.1:40715|41750	40714	41750	3	+
PP054841:40714|41891	AB097933.1:40682|41401	KU926314.1:40715|41891	40714	41891	2	+
PP054841:40714|42117	AB097933.1:40682|41401	KU926314.1:40715|42117	40714	42117	1	+
PP054841:40722|41075	AB097933.1:40690|41042	KU926314.1:40723|41075	40722	41075	1	-
PP054841:40761|41127	AB097933.1:40729|41094	KU926314.1:40762|41127	40761	41127	1	-
PP054841:4109|5003	AB097933.1:4110|5003	KU926314.1:4110|5003	4109	5003	2	-
PP054841:4142|15565	AB097933.1:4143|15532	KU926314.1:4143|15565	4142	15565	1	-
PP054841:4142|20008	AB097933.1:4143|19975	KU926314.1:4143|20008	4142	20008	1	-
PP054841:4142|20992	AB097933.1:4143|20959	KU926314.1:4143|20992	4142	20992	6	-
PP054841:4142|4696	AB097933.1:4143|4696	KU926314.1:4143|4696	4142	4696	2	-
PP054841:4142|4923	AB097933.1:4143|4923	KU926314.1:4143|4923	4142	4923	3	-
PP054841:4142|5003	AB097933.1:4143|5003	KU926314.1:4143|5003	4142	5003	122	-
PP054841:4142|8462	AB097933.1:4143|8462	KU926314.1:4143|8462	4142	8462	1	-
PP054841:4153|15565	AB097933.1:4154|15532	KU926314.1:4154|15565	4153	15565	1	-
PP054841:4153|20992	AB097933.1:4154|20959	KU926314.1:4154|20992	4153	20992	12	-
PP054841:4153|4696	AB097933.1:4154|4696	KU926314.1:4154|4696	4153	4696	6	-
PP054841:4153|4822	AB097933.1:4154|4822	KU926314.1:4154|4822	4153	4822	1	-
PP054841:4153|5003	AB097933.1:4154|5003	KU926314.1:4154|5003	4153	5003	184	-
PP054841:4153|6893	AB097933.1:4154|6893	KU926314.1:4154|6893	4153	6893	1	-
PP054841:4153|75874	AB097933.1:4154|41401	KU926314.1:4154|75876	4153	75874	1	-
PP054841:4153|7923	AB097933.1:4154|7923	KU926314.1:4154|7923	4153	7923	1	-
PP054841:41593|41595	NA	NA	41593	41595	1	-
PP054841:41735|41737	NA	NA	41735	41737	1	-
PP054841:41736|42283	AB097933.1:41668|42214	KU926314.1:41737|42283	41736	42283	3	-
PP054841:4178|5003	AB097933.1:4179|5003	KU926314.1:4179|5003	4178	5003	1	-
PP054841:41869|41871	NA	NA	41869	41871	3	-
PP054841:41870|42333	AB097933.1:41802|42264	KU926314.1:41871|42333	41870	42333	6	-
PP054841:41870|77971	AB097933.1:41802|77899	KU926314.1:41871|77973	41870	77971	1	-
PP054841:41891|42288	AB097933.1:41823|42219	KU926314.1:41892|42288	41891	42288	1	+
PP054841:41910|41912	NA	NA	41910	41912	2	-
PP054841:41911|42013	AB097933.1:41843|41944	KU926314.1:41912|42013	41911	42013	1	-
PP054841:41922|42002	AB097933.1:41854|41933	KU926314.1:41923|42002	41922	42002	1	-
PP054841:42002|77971	AB097933.1:41934|77899	KU926314.1:42003|77973	42002	77971	3	-
PP054841:42012|42014	NA	NA	42012	42014	1	-
PP054841:42013|42125	AB097933.1:41945|42056	KU926314.1:42014|42125	42013	42125	19	-
PP054841:42158|42548	AB097933.1:42090|42477	KU926314.1:42159|42549	42158	42548	1	-
PP054841:42281|42670	AB097933.1:42213|42599	KU926314.1:42282|42671	42281	42670	1	+
PP054841:42288|42568	AB097933.1:42220|42497	KU926314.1:42289|42569	42288	42568	16	+
PP054841:42288|42571	AB097933.1:42220|42500	KU926314.1:42289|42572	42288	42571	5	+
PP054841:42288|44409	AB097933.1:42220|44338	KU926314.1:42289|44410	42288	44409	1	+
PP054841:42288|50741	AB097933.1:42220|50670	KU926314.1:42289|50742	42288	50741	1	+
PP054841:42288|57356	AB097933.1:42220|57285	KU926314.1:42289|57357	42288	57356	2	+
PP054841:42288|85943	AB097933.1:42220|85871	KU926314.1:42289|85945	42288	85943	2	+
PP054841:42431|42433	NA	NA	42431	42433	1	+
PP054841:42432|42568	AB097933.1:42362|42497	KU926314.1:42434|42569	42432	42568	2	+
PP054841:42621|42623	NA	NA	42621	42623	2	+
PP054841:42668|42790	AB097933.1:42598|42719	KU926314.1:42670|42791	42668	42790	16	-
PP054841:42673|42679	NA	NA	42673	42679	1	+
PP054841:4291|4293	NA	NA	4291	4293	1	-
PP054841:42957|42959	NA	NA	42957	42959	5	+
PP054841:42967|43250	AB097933.1:42897|43179	KU926314.1:42969|43251	42967	43250	2	+
PP054841:42985|43235	AB097933.1:42915|43164	KU926314.1:42987|43236	42985	43235	1	+
PP054841:43069|43441	AB097933.1:42999|43370	KU926314.1:43071|43442	43069	43441	1	+
PP054841:43133|43776	AB097933.1:43063|43705	KU926314.1:43135|43777	43133	43776	1	-
PP054841:43235|43559	AB097933.1:43165|43488	KU926314.1:43237|43560	43235	43559	1	+
PP054841:43257|43297	AB097933.1:43187|43226	KU926314.1:43259|43298	43257	43297	1	+
PP054841:43258|43584	AB097933.1:43188|43513	KU926314.1:43260|43585	43258	43584	1	+
PP054841:43260|43609	AB097933.1:43190|43538	KU926314.1:43262|43610	43260	43609	1	-
PP054841:43288|43290	NA	NA	43288	43290	2	+
PP054841:43289|43559	AB097933.1:43219|43488	KU926314.1:43291|43560	43289	43559	1	+
PP054841:43289|43910	AB097933.1:43219|43839	KU926314.1:43291|43911	43289	43910	3	+
PP054841:43405|43736	AB097933.1:43335|43665	KU926314.1:43407|43737	43405	43736	2	-
PP054841:43433|43477	AB097933.1:43363|43406	KU926314.1:43435|43478	43433	43477	1	+
PP054841:43434|43982	AB097933.1:43364|43911	KU926314.1:43436|43983	43434	43982	1	+
PP054841:43454|43776	AB097933.1:43384|43705	KU926314.1:43456|43777	43454	43776	161	-
PP054841:43472|60591	AB097933.1:43402|60519	KU926314.1:43474|60593	43472	60591	1	-
PP054841:43534|43536	NA	NA	43534	43536	4	+
PP054841:43583|43585	NA	NA	43583	43585	1	+
PP054841:43649|43776	AB097933.1:43579|43705	KU926314.1:43651|43777	43649	43776	2	-
PP054841:43678|43680	NA	NA	43678	43680	2	-
PP054841:43783|44644	AB097933.1:43713|44573	KU926314.1:43785|44645	43783	44644	1	+
PP054841:43812|43900	AB097933.1:43742|43829	KU926314.1:43814|43901	43812	43900	46	-
PP054841:43812|44380	AB097933.1:43742|44309	KU926314.1:43814|44381	43812	44380	1	-
PP054841:43812|44941	AB097933.1:43742|44870	KU926314.1:43814|44942	43812	44941	1	-
PP054841:43812|45042	AB097933.1:43742|44971	KU926314.1:43814|45043	43812	45042	2	-
PP054841:43812|45239	AB097933.1:43742|45168	KU926314.1:43814|45240	43812	45239	1	-
PP054841:43812|45403	AB097933.1:43742|45332	KU926314.1:43814|45404	43812	45403	1	-
PP054841:43812|46093	AB097933.1:43742|46022	KU926314.1:43814|46094	43812	46093	1	-
PP054841:43812|47384	AB097933.1:43742|47313	KU926314.1:43814|47385	43812	47384	1	-
PP054841:43812|48632	AB097933.1:43742|48561	KU926314.1:43814|48633	43812	48632	2	-
PP054841:43812|49101	AB097933.1:43742|49030	KU926314.1:43814|49102	43812	49101	1	-
PP054841:43812|49378	AB097933.1:43742|49307	KU926314.1:43814|49379	43812	49378	1	-
PP054841:43812|50156	AB097933.1:43742|50085	KU926314.1:43814|50157	43812	50156	2	-
PP054841:43812|52058	AB097933.1:43742|51987	KU926314.1:43814|52059	43812	52058	1	-
PP054841:43812|53675	AB097933.1:43742|53604	KU926314.1:43814|53676	43812	53675	1	-
PP054841:43812|56326	AB097933.1:43742|56255	KU926314.1:43814|56327	43812	56326	1	-
PP054841:43812|75874	AB097933.1:43742|75802	KU926314.1:43814|75876	43812	75874	1	-
PP054841:43812|80781	AB097933.1:43742|80709	KU926314.1:43814|80783	43812	80781	1	-
PP054841:43881|44094	AB097933.1:43811|44023	KU926314.1:43883|44095	43881	44094	1	+
PP054841:43907|44260	AB097933.1:43837|44189	KU926314.1:43909|44261	43907	44260	1	-
PP054841:43907|44682	AB097933.1:43837|44611	KU926314.1:43909|44683	43907	44682	1	-
PP054841:43977|44380	AB097933.1:43907|44309	KU926314.1:43979|44381	43977	44380	12	-
PP054841:43977|46093	AB097933.1:43907|46022	KU926314.1:43979|46094	43977	46093	2	-
PP054841:43977|48632	AB097933.1:43907|48561	KU926314.1:43979|48633	43977	48632	4	-
PP054841:43977|49101	AB097933.1:43907|49030	KU926314.1:43979|49102	43977	49101	1	-
PP054841:43977|50156	AB097933.1:43907|50085	KU926314.1:43979|50157	43977	50156	9	-
PP054841:43977|51649	AB097933.1:43907|51578	KU926314.1:43979|51650	43977	51649	1	-
PP054841:43977|53675	AB097933.1:43907|53604	KU926314.1:43979|53676	43977	53675	2	-
PP054841:43977|75874	AB097933.1:43907|75802	KU926314.1:43979|75876	43977	75874	1	-
PP054841:43981|43983	NA	NA	43981	43983	1	+
PP054841:44263|44453	AB097933.1:44193|44382	KU926314.1:44265|44454	44263	44453	1	+
PP054841:44409|44696	AB097933.1:44339|44625	KU926314.1:44411|44697	44409	44696	2	+
PP054841:44522|66318	AB097933.1:44452|66246	KU926314.1:44524|66320	44522	66318	2	-
PP054841:44587|44673	AB097933.1:44517|44602	KU926314.1:44589|44674	44587	44673	12	-
PP054841:44587|44941	AB097933.1:44517|44870	KU926314.1:44589|44942	44587	44941	13	-
PP054841:44587|45042	AB097933.1:44517|44971	KU926314.1:44589|45043	44587	45042	29	-
PP054841:44587|45115	AB097933.1:44517|45044	KU926314.1:44589|45116	44587	45115	1	-
PP054841:44587|45205	AB097933.1:44517|45134	KU926314.1:44589|45206	44587	45205	5	-
PP054841:44587|45327	AB097933.1:44517|45256	KU926314.1:44589|45328	44587	45327	1	-
PP054841:44587|45403	AB097933.1:44517|45332	KU926314.1:44589|45404	44587	45403	7	-
PP054841:44587|46093	AB097933.1:44517|46022	KU926314.1:44589|46094	44587	46093	26	-
PP054841:44587|46761	AB097933.1:44517|46690	KU926314.1:44589|46762	44587	46761	1	-
PP054841:44587|47384	AB097933.1:44517|47313	KU926314.1:44589|47385	44587	47384	3	-
PP054841:44587|48054	AB097933.1:44517|47983	KU926314.1:44589|48055	44587	48054	4	-
PP054841:44587|48632	AB097933.1:44517|48561	KU926314.1:44589|48633	44587	48632	21	-
PP054841:44587|48920	AB097933.1:44517|48849	KU926314.1:44589|48921	44587	48920	2	-
PP054841:44587|49101	AB097933.1:44517|49030	KU926314.1:44589|49102	44587	49101	6	-
PP054841:44587|49378	AB097933.1:44517|49307	KU926314.1:44589|49379	44587	49378	15	-
PP054841:44587|49473	AB097933.1:44517|49402	KU926314.1:44589|49474	44587	49473	2	-
PP054841:44587|50156	AB097933.1:44517|50085	KU926314.1:44589|50157	44587	50156	11	-
PP054841:44587|50945	AB097933.1:44517|50874	KU926314.1:44589|50946	44587	50945	3	-
PP054841:44587|53675	AB097933.1:44517|53604	KU926314.1:44589|53676	44587	53675	3	-
PP054841:44587|54641	AB097933.1:44517|54570	KU926314.1:44589|54642	44587	54641	1	-
PP054841:44587|55627	AB097933.1:44517|55556	KU926314.1:44589|55628	44587	55627	3	-
PP054841:44587|58093	AB097933.1:44517|58022	KU926314.1:44589|58094	44587	58093	1	-
PP054841:44587|59481	AB097933.1:44517|59410	KU926314.1:44589|59482	44587	59481	1	-
PP054841:44587|62549	AB097933.1:44517|62477	KU926314.1:44589|62551	44587	62549	1	-
PP054841:44587|72020	AB097933.1:44517|71948	KU926314.1:44589|72022	44587	72020	1	-
PP054841:44587|72412	AB097933.1:44517|72340	KU926314.1:44589|72414	44587	72412	1	-
PP054841:44587|75874	AB097933.1:44517|75802	KU926314.1:44589|75876	44587	75874	11	-
PP054841:44590|44673	AB097933.1:44520|44602	KU926314.1:44592|44674	44590	44673	1	-
PP054841:44590|44941	AB097933.1:44520|44870	KU926314.1:44592|44942	44590	44941	8	-
PP054841:44590|45042	AB097933.1:44520|44971	KU926314.1:44592|45043	44590	45042	42	-
PP054841:44590|45056	AB097933.1:44520|44985	KU926314.1:44592|45057	44590	45056	1	-
PP054841:44590|45115	AB097933.1:44520|45044	KU926314.1:44592|45116	44590	45115	1	-
PP054841:44590|45239	AB097933.1:44520|45168	KU926314.1:44592|45240	44590	45239	1	-
PP054841:44590|45403	AB097933.1:44520|45332	KU926314.1:44592|45404	44590	45403	22	-
PP054841:44590|45791	AB097933.1:44520|45720	KU926314.1:44592|45792	44590	45791	1	-
PP054841:44590|46093	AB097933.1:44520|46022	KU926314.1:44592|46094	44590	46093	67	-
PP054841:44590|46761	AB097933.1:44520|46690	KU926314.1:44592|46762	44590	46761	1	-
PP054841:44590|47384	AB097933.1:44520|47313	KU926314.1:44592|47385	44590	47384	3	-
PP054841:44590|48632	AB097933.1:44520|48561	KU926314.1:44592|48633	44590	48632	64	-
PP054841:44590|48920	AB097933.1:44520|48849	KU926314.1:44592|48921	44590	48920	2	-
PP054841:44590|49101	AB097933.1:44520|49030	KU926314.1:44592|49102	44590	49101	12	-
PP054841:44590|49253	AB097933.1:44520|49182	KU926314.1:44592|49254	44590	49253	1	-
PP054841:44590|49378	AB097933.1:44520|49307	KU926314.1:44592|49379	44590	49378	13	-
PP054841:44590|49473	AB097933.1:44520|49402	KU926314.1:44592|49474	44590	49473	3	-
PP054841:44590|50156	AB097933.1:44520|50085	KU926314.1:44592|50157	44590	50156	28	-
PP054841:44590|50945	AB097933.1:44520|50874	KU926314.1:44592|50946	44590	50945	7	-
PP054841:44590|52058	AB097933.1:44520|51987	KU926314.1:44592|52059	44590	52058	2	-
PP054841:44590|53675	AB097933.1:44520|53604	KU926314.1:44592|53676	44590	53675	3	-
PP054841:44590|55627	AB097933.1:44520|55556	KU926314.1:44592|55628	44590	55627	3	-
PP054841:44590|56326	AB097933.1:44520|56255	KU926314.1:44592|56327	44590	56326	1	-
PP054841:44590|58093	AB097933.1:44520|58022	KU926314.1:44592|58094	44590	58093	10	-
PP054841:44590|59481	AB097933.1:44520|59410	KU926314.1:44592|59482	44590	59481	3	-
PP054841:44590|60155	AB097933.1:44520|60084	KU926314.1:44592|60156	44590	60155	1	-
PP054841:44590|61146	AB097933.1:44520|61074	KU926314.1:44592|61148	44590	61146	1	-
PP054841:44590|65490	AB097933.1:44520|65418	KU926314.1:44592|65492	44590	65490	3	-
PP054841:44590|74331	AB097933.1:44520|74259	KU926314.1:44592|74333	44590	74331	1	-
PP054841:44590|74681	AB097933.1:44520|74609	KU926314.1:44592|74683	44590	74681	2	-
PP054841:44590|75874	AB097933.1:44520|75802	KU926314.1:44592|75876	44590	75874	15	-
PP054841:44695|44697	NA	NA	44695	44697	1	+
PP054841:44696|45130	AB097933.1:44626|45059	KU926314.1:44698|45131	44696	45130	1	+
PP054841:44724|44941	AB097933.1:44654|44870	KU926314.1:44726|44942	44724	44941	1	-
PP054841:44724|44995	AB097933.1:44654|44924	KU926314.1:44726|44996	44724	44995	2	-
PP054841:44995|45115	AB097933.1:44925|45044	KU926314.1:44997|45116	44995	45115	5	-
PP054841:44995|45205	AB097933.1:44925|45134	KU926314.1:44997|45206	44995	45205	1	-
PP054841:44995|45239	AB097933.1:44925|45168	KU926314.1:44997|45240	44995	45239	1	-
PP054841:45077|45214	AB097933.1:45007|45143	KU926314.1:45079|45215	45077	45214	1	+
PP054841:45077|46935	AB097933.1:45007|46864	KU926314.1:45079|46936	45077	46935	2	+
PP054841:45191|46935	AB097933.1:45121|46864	KU926314.1:45193|46936	45191	46935	1	+
PP054841:45238|45240	NA	NA	45238	45240	3	-
PP054841:45326|45328	NA	NA	45326	45328	1	-
PP054841:46042|46044	NA	NA	46042	46044	2	+
PP054841:46093|46841	AB097933.1:46023|46770	KU926314.1:46095|46842	46093	46841	1	-
PP054841:4615|4617	NA	NA	4615	4617	1	-
PP054841:46203|46840	AB097933.1:46133|46769	KU926314.1:46205|46841	46203	46840	1	+
PP054841:46203|46859	AB097933.1:46133|46788	KU926314.1:46205|46860	46203	46859	1	+
PP054841:46203|46935	AB097933.1:46133|46864	KU926314.1:46205|46936	46203	46935	3	+
PP054841:46209|48054	AB097933.1:46139|47983	KU926314.1:46211|48055	46209	48054	1	-
PP054841:46350|46352	NA	NA	46350	46352	2	+
PP054841:46490|46492	NA	NA	46490	46492	1	+
PP054841:46499|46501	NA	NA	46499	46501	1	+
PP054841:46779|47063	AB097933.1:46709|46992	KU926314.1:46781|47064	46779	47063	1	+
PP054841:46828|46830	NA	NA	46828	46830	1	-
PP054841:46838|47181	AB097933.1:46768|47110	KU926314.1:46840|47182	46838	47181	1	-
PP054841:46859|47195	AB097933.1:46789|47124	KU926314.1:46861|47196	46859	47195	2	+
PP054841:46906|47330	AB097933.1:46836|47259	KU926314.1:46908|47331	46906	47330	1	-
PP054841:46999|47001	NA	NA	46999	47001	4	-
PP054841:47183|48632	AB097933.1:47113|48561	KU926314.1:47185|48633	47183	48632	2	-
PP054841:47183|49101	AB097933.1:47113|49030	KU926314.1:47185|49102	47183	49101	1	-
PP054841:47183|50156	AB097933.1:47113|50085	KU926314.1:47185|50157	47183	50156	2	-
PP054841:47383|47385	NA	NA	47383	47385	1	-
PP054841:47450|48632	AB097933.1:47380|48561	KU926314.1:47452|48633	47450	48632	1	-
PP054841:47539|47888	AB097933.1:47469|47817	KU926314.1:47541|47889	47539	47888	1	+
PP054841:47768|49101	AB097933.1:47698|49030	KU926314.1:47770|49102	47768	49101	1	-
PP054841:4793|5131	AB097933.1:4794|5131	KU926314.1:4794|5131	4793	5131	2	+
PP054841:47941|48764	AB097933.1:47871|48693	KU926314.1:47943|48765	47941	48764	1	-
PP054841:48047|48049	NA	NA	48047	48049	1	-
PP054841:48101|48632	AB097933.1:48031|48561	KU926314.1:48103|48633	48101	48632	1	-
PP054841:48155|48852	AB097933.1:48085|48781	KU926314.1:48157|48853	48155	48852	3	-
PP054841:48213|48490	AB097933.1:48143|48419	KU926314.1:48215|48491	48213	48490	2	+
PP054841:48258|48510	AB097933.1:48188|48439	KU926314.1:48260|48511	48258	48510	1	-
PP054841:48395|48966	AB097933.1:48325|48895	KU926314.1:48397|48967	48395	48966	1	+
PP054841:48458|48792	AB097933.1:48388|48721	KU926314.1:48460|48793	48458	48792	2	-
PP054841:48632|51238	AB097933.1:48562|51167	KU926314.1:48634|51239	48632	51238	1	-
PP054841:48632|77971	AB097933.1:48562|77899	KU926314.1:48634|77973	48632	77971	2	-
PP054841:48696|49520	AB097933.1:48626|49449	KU926314.1:48698|49521	48696	49520	2	-
PP054841:48764|49378	AB097933.1:48694|49307	KU926314.1:48766|49379	48764	49378	1	-
PP054841:48764|49473	AB097933.1:48694|49402	KU926314.1:48766|49474	48764	49473	1	-
PP054841:48814|49004	AB097933.1:48744|48933	KU926314.1:48816|49005	48814	49004	1	+
PP054841:48858|49055	AB097933.1:48788|48984	KU926314.1:48860|49056	48858	49055	1	+
PP054841:49100|49102	NA	NA	49100	49102	1	-
PP054841:49101|77971	AB097933.1:49031|77899	KU926314.1:49103|77973	49101	77971	1	-
PP054841:49150|49554	AB097933.1:49080|49483	KU926314.1:49152|49555	49150	49554	1	-
PP054841:49252|49254	NA	NA	49252	49254	1	-
PP054841:49284|50503	AB097933.1:49214|50432	KU926314.1:49286|50504	49284	50503	1	-
PP054841:49377|49379	NA	NA	49377	49379	1	-
PP054841:49385|49988	AB097933.1:49315|49917	KU926314.1:49387|49989	49385	49988	4	+
PP054841:49385|50717	AB097933.1:49315|50646	KU926314.1:49387|50718	49385	50717	2	+
PP054841:49385|50741	AB097933.1:49315|50670	KU926314.1:49387|50742	49385	50741	16	+
PP054841:49385|53924	AB097933.1:49315|53853	KU926314.1:49387|53925	49385	53924	1	+
PP054841:49385|59625	AB097933.1:49315|59554	KU926314.1:49387|59626	49385	59625	1	+
PP054841:494|1288	AB097933.1:495|1288	KU926314.1:495|1288	494	1288	1	-
PP054841:494|833	AB097933.1:495|833	KU926314.1:495|833	494	833	3	-
PP054841:49633|51221	AB097933.1:49563|51150	KU926314.1:49635|51222	49633	51221	1	-
PP054841:49684|49686	NA	NA	49684	49686	1	+
PP054841:49708|50156	AB097933.1:49638|50085	KU926314.1:49710|50157	49708	50156	5	-
PP054841:49768|50113	AB097933.1:49698|50042	KU926314.1:49770|50114	49768	50113	4	-
PP054841:4980|4982	NA	NA	4980	4982	4	+
PP054841:49889|49891	NA	NA	49889	49891	2	-
PP054841:49929|49931	NA	NA	49929	49931	1	+
PP054841:49930|50741	AB097933.1:49860|50670	KU926314.1:49932|50742	49930	50741	3	+
PP054841:50057|50059	NA	NA	50057	50059	1	-
PP054841:50144|51391	AB097933.1:50074|51320	KU926314.1:50146|51392	50144	51391	1	+
PP054841:50156|51238	AB097933.1:50086|51167	KU926314.1:50158|51239	50156	51238	2	-
PP054841:50156|52115	AB097933.1:50086|52044	KU926314.1:50158|52116	50156	52115	2	-
PP054841:50432|50857	AB097933.1:50362|50786	KU926314.1:50434|50858	50432	50857	1	-
PP054841:50432|50945	AB097933.1:50362|50874	KU926314.1:50434|50946	50432	50945	313	-
PP054841:50432|51135	AB097933.1:50362|51064	KU926314.1:50434|51136	50432	51135	1	-
PP054841:50432|51649	AB097933.1:50362|51578	KU926314.1:50434|51650	50432	51649	1	-
PP054841:50432|53675	AB097933.1:50362|53604	KU926314.1:50434|53676	50432	53675	3	-
PP054841:50432|58093	AB097933.1:50362|58022	KU926314.1:50434|58094	50432	58093	1	-
PP054841:50432|75874	AB097933.1:50362|75802	KU926314.1:50434|75876	50432	75874	1	-
PP054841:50674|51830	AB097933.1:50604|51759	KU926314.1:50676|51831	50674	51830	2	-
PP054841:50887|53151	AB097933.1:50817|53080	KU926314.1:50889|53152	50887	53151	1	-
PP054841:50944|50946	NA	NA	50944	50946	3	-
PP054841:50945|51397	AB097933.1:50875|51326	KU926314.1:50947|51398	50945	51397	1	-
PP054841:50976|51569	AB097933.1:50906|51498	KU926314.1:50978|51570	50976	51569	2	-
PP054841:51041|51043	NA	NA	51041	51043	6	-
PP054841:51053|51057	NA	NA	51053	51057	1	-
PP054841:51103|51455	AB097933.1:51033|51384	KU926314.1:51105|51456	51103	51455	1	-
PP054841:51130|51148	NA	NA	51130	51148	1	-
PP054841:51238|51380	AB097933.1:51168|51309	KU926314.1:51240|51381	51238	51380	5	-
PP054841:51238|51595	AB097933.1:51168|51524	KU926314.1:51240|51596	51238	51595	2	-
PP054841:51238|51649	AB097933.1:51168|51578	KU926314.1:51240|51650	51238	51649	43	-
PP054841:51238|51912	AB097933.1:51168|51841	KU926314.1:51240|51913	51238	51912	5	-
PP054841:51238|52058	AB097933.1:51168|51987	KU926314.1:51240|52059	51238	52058	3	-
PP054841:51238|53064	AB097933.1:51168|52993	KU926314.1:51240|53065	51238	53064	1	-
PP054841:51238|53527	AB097933.1:51168|53456	KU926314.1:51240|53528	51238	53527	1	-
PP054841:51238|53675	AB097933.1:51168|53604	KU926314.1:51240|53676	51238	53675	135	-
PP054841:51238|54511	AB097933.1:51168|54440	KU926314.1:51240|54512	51238	54511	8	-
PP054841:51238|54641	AB097933.1:51168|54570	KU926314.1:51240|54642	51238	54641	11	-
PP054841:51238|55627	AB097933.1:51168|55556	KU926314.1:51240|55628	51238	55627	39	-
PP054841:51238|56326	AB097933.1:51168|56255	KU926314.1:51240|56327	51238	56326	2	-
PP054841:51238|57532	AB097933.1:51168|57461	KU926314.1:51240|57533	51238	57532	2	-
PP054841:51238|58093	AB097933.1:51168|58022	KU926314.1:51240|58094	51238	58093	51	-
PP054841:51238|59481	AB097933.1:51168|59410	KU926314.1:51240|59482	51238	59481	8	-
PP054841:51238|59897	AB097933.1:51168|59826	KU926314.1:51240|59898	51238	59897	3	-
PP054841:51238|62549	AB097933.1:51168|62477	KU926314.1:51240|62551	51238	62549	1	-
PP054841:51238|65490	AB097933.1:51168|65418	KU926314.1:51240|65492	51238	65490	2	-
PP054841:51238|68716	AB097933.1:51168|68644	KU926314.1:51240|68718	51238	68716	2	-
PP054841:51238|72020	AB097933.1:51168|71948	KU926314.1:51240|72022	51238	72020	3	-
PP054841:51238|75874	AB097933.1:51168|75802	KU926314.1:51240|75876	51238	75874	28	-
PP054841:51238|91195	AB097933.1:51168|91123	KU926314.1:51240|91197	51238	91195	1	-
PP054841:51398|51595	AB097933.1:51328|51524	KU926314.1:51400|51596	51398	51595	2	-
PP054841:51452|51454	NA	NA	51452	51454	1	+
PP054841:5147|5452	AB097933.1:5148|5452	KU926314.1:5148|5452	5147	5452	1	-
PP054841:51594|51596	NA	NA	51594	51596	4	-
PP054841:51800|52137	AB097933.1:51730|52066	KU926314.1:51802|52138	51800	52137	2	+
PP054841:51839|52109	AB097933.1:51769|52038	KU926314.1:51841|52110	51839	52109	1	+
PP054841:51839|52702	AB097933.1:51769|52631	KU926314.1:51841|52703	51839	52702	1	+
PP054841:51848|52295	AB097933.1:51778|52224	KU926314.1:51850|52296	51848	52295	2	+
PP054841:51866|52254	AB097933.1:51796|52183	KU926314.1:51868|52255	51866	52254	1	+
PP054841:51978|51980	NA	NA	51978	51980	11	+
PP054841:52057|52059	NA	NA	52057	52059	2	-
PP054841:52115|53675	AB097933.1:52045|53604	KU926314.1:52117|53676	52115	53675	10	-
PP054841:52115|55627	AB097933.1:52045|55556	KU926314.1:52117|55628	52115	55627	3	-
PP054841:52115|75874	AB097933.1:52045|75802	KU926314.1:52117|75876	52115	75874	1	-
PP054841:52226|54302	AB097933.1:52156|54231	KU926314.1:52228|54303	52226	54302	1	+
PP054841:52226|57356	AB097933.1:52156|57285	KU926314.1:52228|57357	52226	57356	6	+
PP054841:52226|59625	AB097933.1:52156|59554	KU926314.1:52228|59626	52226	59625	1	+
PP054841:52226|60547	AB097933.1:52156|60475	KU926314.1:52228|60549	52226	60547	1	+
PP054841:52254|52431	AB097933.1:52184|52360	KU926314.1:52256|52432	52254	52431	1	+
PP054841:52274|52276	NA	NA	52274	52276	1	-
PP054841:52341|53003	AB097933.1:52271|52932	KU926314.1:52343|53004	52341	53003	4	-
PP054841:52393|52395	NA	NA	52393	52395	5	-
PP054841:52606|52843	AB097933.1:52536|52772	KU926314.1:52608|52844	52606	52843	1	+
PP054841:52655|53098	AB097933.1:52585|53027	KU926314.1:52657|53099	52655	53098	1	+
PP054841:52729|53131	AB097933.1:52659|53060	KU926314.1:52731|53132	52729	53131	1	+
PP054841:52809|53064	AB097933.1:52739|52993	KU926314.1:52811|53065	52809	53064	1	-
PP054841:52833|52835	NA	NA	52833	52835	3	-
PP054841:52900|53322	AB097933.1:52830|53251	KU926314.1:52902|53323	52900	53322	1	+
PP054841:52927|52929	NA	NA	52927	52929	5	-
PP054841:52985|53269	AB097933.1:52915|53198	KU926314.1:52987|53270	52985	53269	2	-
PP054841:52992|53368	AB097933.1:52922|53297	KU926314.1:52994|53369	52992	53368	5	-
PP054841:53008|53010	NA	NA	53008	53010	2	+
PP054841:53014|53565	AB097933.1:52944|53494	KU926314.1:53016|53566	53014	53565	3	+
PP054841:53140|53142	NA	NA	53140	53142	6	+
PP054841:53141|53924	AB097933.1:53071|53853	KU926314.1:53143|53925	53141	53924	1	+
PP054841:53141|54302	AB097933.1:53071|54231	KU926314.1:53143|54303	53141	54302	1	+
PP054841:53141|54650	AB097933.1:53071|54579	KU926314.1:53143|54651	53141	54650	1	+
PP054841:53145|54279	AB097933.1:53075|54208	KU926314.1:53147|54280	53145	54279	1	-
PP054841:5317|5459	AB097933.1:5318|5459	KU926314.1:5318|5459	5317	5459	4	+
PP054841:5317|6195	AB097933.1:5318|6195	KU926314.1:5318|6195	5317	6195	1	+
PP054841:53297|53894	AB097933.1:53227|53823	KU926314.1:53299|53895	53297	53894	2	-
PP054841:53479|53917	AB097933.1:53409|53846	KU926314.1:53481|53918	53479	53917	1	+
PP054841:5352|5354	NA	NA	5352	5354	2	+
PP054841:5353|5592	AB097933.1:5354|5592	KU926314.1:5354|5592	5353	5592	2	+
PP054841:53675|77971	AB097933.1:53605|77899	KU926314.1:53677|77973	53675	77971	7	-
PP054841:53834|53924	AB097933.1:53764|53853	KU926314.1:53836|53925	53834	53924	1	+
PP054841:53842|53924	AB097933.1:53772|53853	KU926314.1:53844|53925	53842	53924	11	+
PP054841:53842|54302	AB097933.1:53772|54231	KU926314.1:53844|54303	53842	54302	2	+
PP054841:53902|53904	NA	NA	53902	53904	2	+
PP054841:540|542	NA	NA	540	542	4	-
PP054841:54067|54355	AB097933.1:53997|54284	KU926314.1:54069|54356	54067	54355	1	-
PP054841:54127|54691	AB097933.1:54057|54620	KU926314.1:54129|54692	54127	54691	1	-
PP054841:54172|54511	AB097933.1:54102|54440	KU926314.1:54174|54512	54172	54511	2	-
PP054841:54172|54641	AB097933.1:54102|54570	KU926314.1:54174|54642	54172	54641	1	-
PP054841:54172|55627	AB097933.1:54102|55556	KU926314.1:54174|55628	54172	55627	3	-
PP054841:54302|54837	AB097933.1:54232|54766	KU926314.1:54304|54838	54302	54837	3	+
PP054841:54406|54408	NA	NA	54406	54408	2	-
PP054841:54440|54550	AB097933.1:54370|54479	KU926314.1:54442|54551	54440	54550	4	+
PP054841:54440|54650	AB097933.1:54370|54579	KU926314.1:54442|54651	54440	54650	5	+
PP054841:54440|56858	AB097933.1:54370|56787	KU926314.1:54442|56859	54440	56858	1	+
PP054841:54440|57356	AB097933.1:54370|57285	KU926314.1:54442|57357	54440	57356	9	+
PP054841:54440|59625	AB097933.1:54370|59554	KU926314.1:54442|59626	54440	59625	3	+
PP054841:5459|9885	AB097933.1:5460|9885	KU926314.1:5460|9885	5459	9885	1	+
PP054841:54641|77971	AB097933.1:54571|77899	KU926314.1:54643|77973	54641	77971	1	-
PP054841:54649|54651	NA	NA	54649	54651	3	+
PP054841:54703|56858	AB097933.1:54633|56787	KU926314.1:54705|56859	54703	56858	1	+
PP054841:54703|57356	AB097933.1:54633|57285	KU926314.1:54705|57357	54703	57356	3	+
PP054841:54703|59625	AB097933.1:54633|59554	KU926314.1:54705|59626	54703	59625	2	+
PP054841:54794|57356	AB097933.1:54724|57285	KU926314.1:54796|57357	54794	57356	1	+
PP054841:54837|56858	AB097933.1:54767|56787	KU926314.1:54839|56859	54837	56858	3	+
PP054841:54837|57356	AB097933.1:54767|57285	KU926314.1:54839|57357	54837	57356	30	+
PP054841:54837|59625	AB097933.1:54767|59554	KU926314.1:54839|59626	54837	59625	30	+
PP054841:54837|60547	AB097933.1:54767|60475	KU926314.1:54839|60549	54837	60547	1	+
PP054841:55220|55222	NA	NA	55220	55222	2	+
PP054841:55221|56858	AB097933.1:55151|56787	KU926314.1:55223|56859	55221	56858	2	+
PP054841:55221|57336	AB097933.1:55151|57265	KU926314.1:55223|57337	55221	57336	1	+
PP054841:55221|57356	AB097933.1:55151|57285	KU926314.1:55223|57357	55221	57356	11	+
PP054841:55221|59625	AB097933.1:55151|59554	KU926314.1:55223|59626	55221	59625	17	+
PP054841:55227|55229	NA	NA	55227	55229	2	-
PP054841:5540|6893	AB097933.1:5541|6893	KU926314.1:5541|6893	5540	6893	1	-
PP054841:55484|55486	NA	NA	55484	55486	4	-
PP054841:55627|77971	AB097933.1:55557|77899	KU926314.1:55629|77973	55627	77971	1	-
PP054841:5576|6947	AB097933.1:5577|6947	KU926314.1:5577|6947	5576	6947	3	-
PP054841:55782|56120	AB097933.1:55712|56049	KU926314.1:55784|56121	55782	56120	2	+
PP054841:55782|56220	AB097933.1:55712|56149	KU926314.1:55784|56221	55782	56220	2	+
PP054841:55783|55988	AB097933.1:55713|55917	KU926314.1:55785|55989	55783	55988	2	-
PP054841:55823|56045	AB097933.1:55753|55974	KU926314.1:55825|56046	55823	56045	1	-
PP054841:5591|5593	NA	NA	5591	5593	1	+
PP054841:5592|6195	AB097933.1:5593|6195	KU926314.1:5593|6195	5592	6195	22	+
PP054841:5592|8362	AB097933.1:5593|8362	KU926314.1:5593|8362	5592	8362	9	+
PP054841:5592|9694	AB097933.1:5593|9694	KU926314.1:5593|9694	5592	9694	4	+
PP054841:55988|56326	AB097933.1:55918|56255	KU926314.1:55990|56327	55988	56326	1	-
PP054841:55988|57532	AB097933.1:55918|57461	KU926314.1:55990|57533	55988	57532	1	-
PP054841:55988|58093	AB097933.1:55918|58022	KU926314.1:55990|58094	55988	58093	1	-
PP054841:56013|56316	AB097933.1:55943|56245	KU926314.1:56015|56317	56013	56316	2	-
PP054841:56013|56326	AB097933.1:55943|56255	KU926314.1:56015|56327	56013	56326	2	-
PP054841:56013|58093	AB097933.1:55943|58022	KU926314.1:56015|58094	56013	58093	1	-
PP054841:56013|59481	AB097933.1:55943|59410	KU926314.1:56015|59482	56013	59481	2	-
PP054841:56013|75874	AB097933.1:55943|75802	KU926314.1:56015|75876	56013	75874	1	-
PP054841:56120|56858	AB097933.1:56050|56787	KU926314.1:56122|56859	56120	56858	3	+
PP054841:56120|57356	AB097933.1:56050|57285	KU926314.1:56122|57357	56120	57356	1	+
PP054841:56120|59625	AB097933.1:56050|59554	KU926314.1:56122|59626	56120	59625	2	+
PP054841:56203|56205	NA	NA	56203	56205	3	+
PP054841:56280|56282	NA	NA	56280	56282	1	-
PP054841:56315|56317	NA	NA	56315	56317	1	-
PP054841:56378|56547	AB097933.1:56308|56476	KU926314.1:56380|56548	56378	56547	2	-
PP054841:56465|56956	AB097933.1:56395|56885	KU926314.1:56467|56957	56465	56956	1	+
PP054841:56610|56612	NA	NA	56610	56612	1	-
PP054841:56660|56662	NA	NA	56660	56662	1	+
PP054841:56661|56858	AB097933.1:56591|56787	KU926314.1:56663|56859	56661	56858	3	+
PP054841:56661|57356	AB097933.1:56591|57285	KU926314.1:56663|57357	56661	57356	11	+
PP054841:56661|59625	AB097933.1:56591|59554	KU926314.1:56663|59626	56661	59625	115	+
PP054841:56740|57181	AB097933.1:56670|57110	KU926314.1:56742|57182	56740	57181	1	-
PP054841:56858|57405	AB097933.1:56788|57334	KU926314.1:56860|57406	56858	57405	1	+
PP054841:56979|56989	NA	NA	56979	56989	3	+
PP054841:57017|57574	AB097933.1:56947|57503	KU926314.1:57019|57575	57017	57574	1	+
PP054841:57157|57159	NA	NA	57157	57159	1	-
PP054841:57180|57182	NA	NA	57180	57182	3	-
PP054841:57185|57356	AB097933.1:57115|57285	KU926314.1:57187|57357	57185	57356	228	+
PP054841:57185|57358	AB097933.1:57115|57287	KU926314.1:57187|57359	57185	57358	1	+
PP054841:57185|59625	AB097933.1:57115|59554	KU926314.1:57187|59626	57185	59625	11	+
PP054841:57192|58093	AB097933.1:57122|58022	KU926314.1:57194|58094	57192	58093	1	-
PP054841:57265|57764	AB097933.1:57195|57693	KU926314.1:57267|57765	57265	57764	1	-
PP054841:57269|58171	AB097933.1:57199|58100	KU926314.1:57271|58172	57269	58171	1	+
PP054841:57369|57757	AB097933.1:57299|57686	KU926314.1:57371|57758	57369	57757	1	-
PP054841:57401|57820	AB097933.1:57331|57749	KU926314.1:57403|57821	57401	57820	1	+
PP054841:57405|59625	AB097933.1:57335|59554	KU926314.1:57407|59626	57405	59625	2	+
PP054841:57516|58396	AB097933.1:57446|58325	KU926314.1:57518|58397	57516	58396	1	-
PP054841:57526|58159	AB097933.1:57456|58088	KU926314.1:57528|58160	57526	58159	1	-
PP054841:57532|57937	AB097933.1:57462|57866	KU926314.1:57534|57938	57532	57937	1	-
PP054841:57570|59160	AB097933.1:57500|59089	KU926314.1:57572|59161	57570	59160	1	-
PP054841:57592|58117	AB097933.1:57522|58046	KU926314.1:57594|58118	57592	58117	1	+
PP054841:57676|58093	AB097933.1:57606|58022	KU926314.1:57678|58094	57676	58093	6	-
PP054841:57768|58502	AB097933.1:57698|58431	KU926314.1:57770|58503	57768	58502	1	+
PP054841:57781|57783	NA	NA	57781	57783	2	-
PP054841:57796|58061	AB097933.1:57726|57990	KU926314.1:57798|58062	57796	58061	1	-
PP054841:57831|58093	AB097933.1:57761|58022	KU926314.1:57833|58094	57831	58093	2	-
PP054841:57879|57881	NA	NA	57879	57881	4	+
PP054841:57903|59625	AB097933.1:57833|59554	KU926314.1:57905|59626	57903	59625	5	+
PP054841:58088|58090	NA	NA	58088	58090	3	-
PP054841:58093|77971	AB097933.1:58023|77899	KU926314.1:58095|77973	58093	77971	5	-
PP054841:58114|58137	NA	NA	58114	58137	1	+
PP054841:58166|58662	AB097933.1:58096|58591	KU926314.1:58168|58663	58166	58662	1	+
PP054841:582|584	NA	NA	582	584	1	+
PP054841:58207|59102	AB097933.1:58137|59031	KU926314.1:58209|59103	58207	59102	1	-
PP054841:58277|58279	NA	NA	58277	58279	3	-
PP054841:583|713	AB097933.1:584|713	KU926314.1:584|713	583	713	1743	+
PP054841:58423|58711	AB097933.1:58353|58640	KU926314.1:58425|58712	58423	58711	2	-
PP054841:58552|59625	AB097933.1:58482|59554	KU926314.1:58554|59626	58552	59625	5	+
PP054841:58646|59041	AB097933.1:58576|58970	KU926314.1:58648|59042	58646	59041	1	+
PP054841:5877|5927	AB097933.1:5878|5927	KU926314.1:5878|5927	5877	5927	1	-
PP054841:58894|59265	AB097933.1:58824|59194	KU926314.1:58896|59266	58894	59265	1	-
PP054841:58950|58952	NA	NA	58950	58952	1	+
PP054841:58951|59625	AB097933.1:58881|59554	KU926314.1:58953|59626	58951	59625	1	+
PP054841:59175|59625	AB097933.1:59105|59554	KU926314.1:59177|59626	59175	59625	77	+
PP054841:5920|6451	AB097933.1:5921|6451	KU926314.1:5921|6451	5920	6451	1	+
PP054841:5920|9694	AB097933.1:5921|9694	KU926314.1:5921|9694	5920	9694	1	+
PP054841:5920|9780	AB097933.1:5921|9780	KU926314.1:5921|9780	5920	9780	1	+
PP054841:59334|59625	AB097933.1:59264|59554	KU926314.1:59336|59626	59334	59625	2	+
PP054841:59338|59625	AB097933.1:59268|59554	KU926314.1:59340|59626	59338	59625	41	+
PP054841:59375|59533	AB097933.1:59305|59462	KU926314.1:59377|59534	59375	59533	1	+
PP054841:59400|59625	AB097933.1:59330|59554	KU926314.1:59402|59626	59400	59625	3	+
PP054841:59481|78984	AB097933.1:59411|78912	KU926314.1:59483|78986	59481	78984	1	-
PP054841:59533|59625	AB097933.1:59463|59554	KU926314.1:59535|59626	59533	59625	29	+
PP054841:59544|59625	AB097933.1:59474|59554	KU926314.1:59546|59626	59544	59625	1	+
PP054841:59559|60547	AB097933.1:59489|60475	KU926314.1:59561|60549	59559	60547	1	+
PP054841:59623|60118	AB097933.1:59553|60047	KU926314.1:59625|60119	59623	60118	1	-
PP054841:59665|59667	NA	NA	59665	59667	2	-
PP054841:5971|6893	AB097933.1:5972|6893	KU926314.1:5972|6893	5971	6893	21	-
PP054841:59740|59749	NA	NA	59740	59749	1	-
PP054841:59824|59826	NA	NA	59824	59826	4	+
PP054841:59874|60138	AB097933.1:59804|60067	KU926314.1:59876|60139	59874	60138	2	-
PP054841:59896|59898	NA	NA	59896	59898	2	-
PP054841:59897|59934	AB097933.1:59827|59863	KU926314.1:59899|59935	59897	59934	1	-
PP054841:59919|59921	NA	NA	59919	59921	1	-
PP054841:60150|60155	NA	NA	60150	60155	1	-
PP054841:60195|60287	AB097933.1:60125|60215	KU926314.1:60197|60289	60195	60287	1	-
PP054841:6025|6893	AB097933.1:6026|6893	KU926314.1:6026|6893	6025	6893	1	-
PP054841:60268|61221	AB097933.1:60197|61149	KU926314.1:60271|61223	60268	61221	1	-
PP054841:60287|61940	AB097933.1:60216|61868	KU926314.1:60290|61942	60287	61940	1	-
PP054841:60494|61755	AB097933.1:60423|61683	KU926314.1:60497|61757	60494	61755	2	-
PP054841:60526|60535	NA	NA	60526	60535	1	-
PP054841:60526|60806	AB097933.1:60455|60734	KU926314.1:60529|60808	60526	60806	1	+
PP054841:60534|60536	NA	NA	60534	60536	14	-
PP054841:60535|60559	NA	NA	60535	60559	1	-
PP054841:60568|61040	AB097933.1:60497|60968	KU926314.1:60571|61042	60568	61040	1	+
PP054841:60621|61860	AB097933.1:60550|61788	KU926314.1:60624|61862	60621	61860	1	+
PP054841:60686|61120	AB097933.1:60615|61048	KU926314.1:60689|61122	60686	61120	1	-
PP054841:60710|61146	AB097933.1:60639|61074	KU926314.1:60713|61148	60710	61146	2	-
PP054841:60720|61658	AB097933.1:60649|61586	KU926314.1:60723|61660	60720	61658	1	+
PP054841:60786|61146	AB097933.1:60715|61074	KU926314.1:60789|61148	60786	61146	55	-
PP054841:60786|62107	AB097933.1:60715|62035	KU926314.1:60789|62109	60786	62107	1	-
PP054841:60786|75874	AB097933.1:60715|75802	KU926314.1:60789|75876	60786	75874	1	-
PP054841:60801|63717	AB097933.1:60730|63645	KU926314.1:60804|63719	60801	63717	1	-
PP054841:60815|61330	AB097933.1:60744|61258	KU926314.1:60818|61332	60815	61330	1	+
PP054841:60942|61146	AB097933.1:60871|61074	KU926314.1:60945|61148	60942	61146	10	-
PP054841:61026|61028	NA	NA	61026	61028	13	-
PP054841:61027|61146	AB097933.1:60956|61074	KU926314.1:61030|61148	61027	61146	154	-
PP054841:61027|61631	AB097933.1:60956|61559	KU926314.1:61030|61633	61027	61631	1	-
PP054841:61027|61671	AB097933.1:60956|61599	KU926314.1:61030|61673	61027	61671	1	-
PP054841:61027|62021	AB097933.1:60956|61949	KU926314.1:61030|62023	61027	62021	1	-
PP054841:61027|62107	AB097933.1:60956|62035	KU926314.1:61030|62109	61027	62107	3	-
PP054841:61027|62549	AB097933.1:60956|62477	KU926314.1:61030|62551	61027	62549	2	-
PP054841:61027|65490	AB097933.1:60956|65418	KU926314.1:61030|65492	61027	65490	1	-
PP054841:61040|61057	NA	NA	61040	61057	1	+
PP054841:61042|61146	AB097933.1:60971|61074	KU926314.1:61045|61148	61042	61146	1	-
PP054841:61057|61146	AB097933.1:60986|61074	KU926314.1:61060|61148	61057	61146	46	-
PP054841:61057|68926	AB097933.1:60986|68854	KU926314.1:61060|68928	61057	68926	1	-
PP054841:61073|61523	AB097933.1:61002|61451	KU926314.1:61076|61525	61073	61523	5	+
PP054841:61073|61590	AB097933.1:61002|61518	KU926314.1:61076|61592	61073	61590	2	+
PP054841:61073|63497	AB097933.1:61002|63425	KU926314.1:61076|63499	61073	63497	21	+
PP054841:61073|65450	AB097933.1:61002|65378	KU926314.1:61076|65452	61073	65450	9	+
PP054841:61073|66249	AB097933.1:61002|66177	KU926314.1:61076|66251	61073	66249	1	+
PP054841:61073|71722	AB097933.1:61002|71650	KU926314.1:61076|71724	61073	71722	1	+
PP054841:61073|76794	AB097933.1:61002|76722	KU926314.1:61076|76796	61073	76794	2	+
PP054841:61076|61078	NA	NA	61076	61078	8	+
PP054841:61087|61427	AB097933.1:61016|61355	KU926314.1:61090|61429	61087	61427	2	-
PP054841:61087|62049	AB097933.1:61016|61977	KU926314.1:61090|62051	61087	62049	1	-
PP054841:61134|61433	AB097933.1:61063|61361	KU926314.1:61137|61435	61134	61433	1	-
PP054841:61140|61658	AB097933.1:61069|61586	KU926314.1:61143|61660	61140	61658	1	+
PP054841:61145|61147	NA	NA	61145	61147	3	-
PP054841:61146|61433	AB097933.1:61075|61361	KU926314.1:61149|61435	61146	61433	1	-
PP054841:61175|61192	NA	NA	61175	61192	1	-
PP054841:61191|61193	NA	NA	61191	61193	3	-
PP054841:61192|61524	AB097933.1:61121|61452	KU926314.1:61195|61526	61192	61524	1	-
PP054841:61192|61548	AB097933.1:61121|61476	KU926314.1:61195|61550	61192	61548	1	-
PP054841:61192|61631	AB097933.1:61121|61559	KU926314.1:61195|61633	61192	61631	2	-
PP054841:61330|69340	AB097933.1:61259|69268	KU926314.1:61333|69342	61330	69340	1	-
PP054841:61378|62353	AB097933.1:61307|62281	KU926314.1:61381|62355	61378	62353	2	-
PP054841:61383|61776	AB097933.1:61312|61704	KU926314.1:61386|61778	61383	61776	1	-
PP054841:61441|61741	AB097933.1:61370|61669	KU926314.1:61444|61743	61441	61741	1	+
PP054841:61470|61472	NA	NA	61470	61472	5	-
PP054841:61480|63569	AB097933.1:61409|63497	KU926314.1:61483|63571	61480	63569	1	+
PP054841:615|713	AB097933.1:616|713	KU926314.1:616|713	615	713	1	+
PP054841:6160|8362	AB097933.1:6161|8362	KU926314.1:6161|8362	6160	8362	1	+
PP054841:6160|9780	AB097933.1:6161|9780	KU926314.1:6161|9780	6160	9780	4	+
PP054841:61631|61644	NA	NA	61631	61644	1	-
PP054841:61722|62045	AB097933.1:61651|61973	KU926314.1:61725|62047	61722	62045	3	+
PP054841:61722|63497	AB097933.1:61651|63425	KU926314.1:61725|63499	61722	63497	273	+
PP054841:61722|64511	AB097933.1:61651|64439	KU926314.1:61725|64513	61722	64511	1	+
PP054841:61722|65450	AB097933.1:61651|65378	KU926314.1:61725|65452	61722	65450	13	+
PP054841:61722|66249	AB097933.1:61651|66177	KU926314.1:61725|66251	61722	66249	12	+
PP054841:61726|61828	AB097933.1:61655|61756	KU926314.1:61729|61830	61726	61828	2	+
PP054841:61778|61941	AB097933.1:61707|61869	KU926314.1:61781|61943	61778	61941	1	-
PP054841:61859|61861	NA	NA	61859	61861	2	+
PP054841:62036|62424	AB097933.1:61965|62352	KU926314.1:62039|62426	62036	62424	1	-
PP054841:62043|62353	AB097933.1:61972|62281	KU926314.1:62046|62355	62043	62353	2	-
PP054841:62043|62453	AB097933.1:61972|62381	KU926314.1:62046|62455	62043	62453	1	-
PP054841:62045|62370	AB097933.1:61974|62298	KU926314.1:62048|62372	62045	62370	1	+
PP054841:62121|62549	AB097933.1:62050|62477	KU926314.1:62124|62551	62121	62549	2	-
PP054841:62133|63004	AB097933.1:62062|62932	KU926314.1:62136|63006	62133	63004	1	-
PP054841:62225|63497	AB097933.1:62154|63425	KU926314.1:62228|63499	62225	63497	2	+
PP054841:62373|63444	AB097933.1:62302|63372	KU926314.1:62376|63446	62373	63444	1	-
PP054841:62453|62549	AB097933.1:62382|62477	KU926314.1:62456|62551	62453	62549	2	-
PP054841:62595|63361	AB097933.1:62524|63289	KU926314.1:62598|63363	62595	63361	2	-
PP054841:62602|63497	AB097933.1:62531|63425	KU926314.1:62605|63499	62602	63497	3	+
PP054841:62824|63497	AB097933.1:62753|63425	KU926314.1:62827|63499	62824	63497	3	+
PP054841:62872|62874	NA	NA	62872	62874	2	+
PP054841:62968|63190	AB097933.1:62897|63118	KU926314.1:62971|63192	62968	63190	1	-
PP054841:63098|63497	AB097933.1:63027|63425	KU926314.1:63101|63499	63098	63497	8	+
PP054841:63098|65450	AB097933.1:63027|65378	KU926314.1:63101|65452	63098	65450	1	+
PP054841:63127|63476	AB097933.1:63056|63404	KU926314.1:63130|63478	63127	63476	1	-
PP054841:63183|64017	AB097933.1:63112|63945	KU926314.1:63186|64019	63183	64017	1	-
PP054841:63345|63370	NA	NA	63345	63370	1	+
PP054841:63443|63445	NA	NA	63443	63445	2	-
PP054841:63497|64021	AB097933.1:63426|63949	KU926314.1:63500|64023	63497	64021	2	+
PP054841:63551|63553	NA	NA	63551	63553	3	-
PP054841:63565|64511	AB097933.1:63494|64439	KU926314.1:63568|64513	63565	64511	1	+
PP054841:63585|63616	AB097933.1:63514|63544	KU926314.1:63588|63618	63585	63616	1	-
PP054841:63611|64511	AB097933.1:63540|64439	KU926314.1:63614|64513	63611	64511	20	+
PP054841:63611|65450	AB097933.1:63540|65378	KU926314.1:63614|65452	63611	65450	20	+
PP054841:63635|63637	NA	NA	63635	63637	3	+
PP054841:63769|64360	AB097933.1:63698|64288	KU926314.1:63772|64362	63769	64360	2	+
PP054841:63769|64442	AB097933.1:63698|64370	KU926314.1:63772|64444	63769	64442	2	+
PP054841:63771|63913	AB097933.1:63700|63841	KU926314.1:63774|63915	63771	63913	1	-
PP054841:63797|64083	AB097933.1:63726|64011	KU926314.1:63800|64085	63797	64083	1	-
PP054841:63797|64108	AB097933.1:63726|64036	KU926314.1:63800|64110	63797	64108	2	-
PP054841:63848|64209	AB097933.1:63777|64137	KU926314.1:63851|64211	63848	64209	2	-
PP054841:63848|65490	AB097933.1:63777|65418	KU926314.1:63851|65492	63848	65490	35	-
PP054841:63848|66318	AB097933.1:63777|66246	KU926314.1:63851|66320	63848	66318	13	-
PP054841:63848|67014	AB097933.1:63777|66942	KU926314.1:63851|67016	63848	67014	1	-
PP054841:63848|75874	AB097933.1:63777|75802	KU926314.1:63851|75876	63848	75874	5	-
PP054841:63867|65490	AB097933.1:63796|65418	KU926314.1:63870|65492	63867	65490	6	-
PP054841:63867|66318	AB097933.1:63796|66246	KU926314.1:63870|66320	63867	66318	1	-
PP054841:63886|65450	AB097933.1:63815|65378	KU926314.1:63889|65452	63886	65450	1	+
PP054841:6394|6396	NA	NA	6394	6396	1	-
PP054841:63961|63963	NA	NA	63961	63963	2	-
PP054841:6402|7306	AB097933.1:6403|7306	KU926314.1:6403|7306	6402	7306	1	+
PP054841:6402|8362	AB097933.1:6403|8362	KU926314.1:6403|8362	6402	8362	16	+
PP054841:6402|9694	AB097933.1:6403|9694	KU926314.1:6403|9694	6402	9694	5	+
PP054841:6402|9780	AB097933.1:6403|9780	KU926314.1:6403|9780	6402	9780	1	+
PP054841:64143|64605	AB097933.1:64072|64533	KU926314.1:64146|64607	64143	64605	1	-
PP054841:64143|65017	AB097933.1:64072|64945	KU926314.1:64146|65019	64143	65017	1	-
PP054841:64172|64174	NA	NA	64172	64174	1	+
PP054841:64209|64509	AB097933.1:64138|64437	KU926314.1:64212|64511	64209	64509	1	-
PP054841:64209|64593	AB097933.1:64138|64521	KU926314.1:64212|64595	64209	64593	6	-
PP054841:64209|65260	AB097933.1:64138|65188	KU926314.1:64212|65262	64209	65260	1	-
PP054841:64209|65490	AB097933.1:64138|65418	KU926314.1:64212|65492	64209	65490	105	-
PP054841:64209|66318	AB097933.1:64138|66246	KU926314.1:64212|66320	64209	66318	30	-
PP054841:64209|66626	AB097933.1:64138|66554	KU926314.1:64212|66628	64209	66626	3	-
PP054841:64209|68716	AB097933.1:64138|68644	KU926314.1:64212|68718	64209	68716	1	-
PP054841:64209|68926	AB097933.1:64138|68854	KU926314.1:64212|68928	64209	68926	2	-
PP054841:64209|72020	AB097933.1:64138|71948	KU926314.1:64212|72022	64209	72020	3	-
PP054841:64209|72412	AB097933.1:64138|72340	KU926314.1:64212|72414	64209	72412	1	-
PP054841:64209|75874	AB097933.1:64138|75802	KU926314.1:64212|75876	64209	75874	12	-
PP054841:64537|64713	AB097933.1:64466|64641	KU926314.1:64540|64715	64537	64713	1	-
PP054841:64582|64584	NA	NA	64582	64584	6	-
PP054841:64593|66511	AB097933.1:64522|66439	KU926314.1:64596|66513	64593	66511	2	-
PP054841:64617|64920	AB097933.1:64546|64848	KU926314.1:64620|64922	64617	64920	2	-
PP054841:6464|6893	AB097933.1:6465|6893	KU926314.1:6465|6893	6464	6893	1	-
PP054841:64659|64816	AB097933.1:64588|64744	KU926314.1:64662|64818	64659	64816	1	-
PP054841:64712|64714	NA	NA	64712	64714	8	-
PP054841:64713|65490	AB097933.1:64642|65418	KU926314.1:64716|65492	64713	65490	17	-
PP054841:64713|66318	AB097933.1:64642|66246	KU926314.1:64716|66320	64713	66318	6	-
PP054841:64728|64872	AB097933.1:64657|64800	KU926314.1:64731|64874	64728	64872	1	-
PP054841:64728|65490	AB097933.1:64657|65418	KU926314.1:64731|65492	64728	65490	95	-
PP054841:64728|66318	AB097933.1:64657|66246	KU926314.1:64731|66320	64728	66318	23	-
PP054841:64728|68111	AB097933.1:64657|68039	KU926314.1:64731|68113	64728	68111	1	-
PP054841:64728|72020	AB097933.1:64657|71948	KU926314.1:64731|72022	64728	72020	2	-
PP054841:64728|75874	AB097933.1:64657|75802	KU926314.1:64731|75876	64728	75874	1	-
PP054841:64739|65158	AB097933.1:64668|65086	KU926314.1:64742|65160	64739	65158	2	-
PP054841:64747|65140	AB097933.1:64676|65068	KU926314.1:64750|65142	64747	65140	1	-
PP054841:64903|64905	NA	NA	64903	64905	4	-
PP054841:65090|65450	AB097933.1:65019|65378	KU926314.1:65093|65452	65090	65450	2	+
PP054841:65090|66249	AB097933.1:65019|66177	KU926314.1:65093|66251	65090	66249	3	+
PP054841:65288|65293	NA	NA	65288	65293	2	+
PP054841:65288|65450	AB097933.1:65217|65378	KU926314.1:65291|65452	65288	65450	6	+
PP054841:65288|65634	AB097933.1:65217|65562	KU926314.1:65291|65636	65288	65634	3	+
PP054841:65293|65629	AB097933.1:65222|65557	KU926314.1:65296|65631	65293	65629	1	+
PP054841:65351|65450	AB097933.1:65280|65378	KU926314.1:65354|65452	65351	65450	29	+
PP054841:65450|66531	AB097933.1:65379|66459	KU926314.1:65453|66533	65450	66531	5	+
PP054841:65489|65491	NA	NA	65489	65491	4	-
PP054841:65490|67047	AB097933.1:65419|66975	KU926314.1:65493|67049	65490	67047	5	-
PP054841:65490|77971	AB097933.1:65419|77899	KU926314.1:65493|77973	65490	77971	1	-
PP054841:65629|65634	NA	NA	65629	65634	2	+
PP054841:65634|67818	AB097933.1:65563|67746	KU926314.1:65637|67820	65634	67818	1	+
PP054841:65704|66080	AB097933.1:65633|66008	KU926314.1:65707|66082	65704	66080	2	-
PP054841:65704|66318	AB097933.1:65633|66246	KU926314.1:65707|66320	65704	66318	4	-
PP054841:65770|65772	NA	NA	65770	65772	2	-
PP054841:65782|66249	AB097933.1:65711|66177	KU926314.1:65785|66251	65782	66249	38	+
PP054841:65800|66136	AB097933.1:65729|66064	KU926314.1:65803|66138	65800	66136	1	+
PP054841:6581|9694	AB097933.1:6582|9694	KU926314.1:6582|9694	6581	9694	2	+
PP054841:65825|66249	AB097933.1:65754|66177	KU926314.1:65828|66251	65825	66249	3	+
PP054841:66157|67003	AB097933.1:66086|66931	KU926314.1:66160|67005	66157	67003	2	+
PP054841:66206|66318	AB097933.1:66135|66246	KU926314.1:66209|66320	66206	66318	2	-
PP054841:66228|66537	AB097933.1:66157|66465	KU926314.1:66231|66539	66228	66537	1	-
PP054841:66249|66531	AB097933.1:66178|66459	KU926314.1:66252|66533	66249	66531	2	+
PP054841:66249|67335	AB097933.1:66178|67263	KU926314.1:66252|67337	66249	67335	3	+
PP054841:66263|66454	AB097933.1:66192|66382	KU926314.1:66266|66456	66263	66454	2	-
PP054841:66318|67047	AB097933.1:66247|66975	KU926314.1:66321|67049	66318	67047	3	-
PP054841:66398|68480	AB097933.1:66327|68408	KU926314.1:66401|68482	66398	68480	4	+
PP054841:66410|66769	AB097933.1:66339|66697	KU926314.1:66413|66771	66410	66769	2	+
PP054841:66511|66626	AB097933.1:66440|66554	KU926314.1:66514|66628	66511	66626	1	-
PP054841:66531|66844	AB097933.1:66460|66772	KU926314.1:66534|66846	66531	66844	46	+
PP054841:66531|66885	AB097933.1:66460|66813	KU926314.1:66534|66887	66531	66885	3	+
PP054841:66531|67237	AB097933.1:66460|67165	KU926314.1:66534|67239	66531	67237	3	+
PP054841:66531|67335	AB097933.1:66460|67263	KU926314.1:66534|67337	66531	67335	1	+
PP054841:66531|68106	AB097933.1:66460|68034	KU926314.1:66534|68108	66531	68106	1	+
PP054841:66531|68860	AB097933.1:66460|68788	KU926314.1:66534|68862	66531	68860	4	+
PP054841:66531|69505	AB097933.1:66460|69433	KU926314.1:66534|69507	66531	69505	1	+
PP054841:66531|71413	AB097933.1:66460|71341	KU926314.1:66534|71415	66531	71413	2	+
PP054841:66531|76794	AB097933.1:66460|76722	KU926314.1:66534|76796	66531	76794	2	+
PP054841:66531|85943	AB097933.1:66460|85871	KU926314.1:66534|85945	66531	85943	1	+
PP054841:66759|66866	AB097933.1:66688|66794	KU926314.1:66762|66868	66759	66866	1	+
PP054841:66775|67172	AB097933.1:66704|67100	KU926314.1:66778|67174	66775	67172	1	+
PP054841:66803|66838	AB097933.1:66732|66766	KU926314.1:66806|66840	66803	66838	2	-
PP054841:66835|67441	AB097933.1:66764|67369	KU926314.1:66838|67443	66835	67441	2	-
PP054841:6685|6985	AB097933.1:6686|6985	KU926314.1:6686|6985	6685	6985	1	+
PP054841:67047|67157	AB097933.1:66976|67085	KU926314.1:67050|67159	67047	67157	8	-
PP054841:67047|67221	AB097933.1:66976|67149	KU926314.1:67050|67223	67047	67221	4	-
PP054841:67047|67752	AB097933.1:66976|67680	KU926314.1:67050|67754	67047	67752	1	-
PP054841:67047|68418	AB097933.1:66976|68346	KU926314.1:67050|68420	67047	68418	1	-
PP054841:67047|68716	AB097933.1:66976|68644	KU926314.1:67050|68718	67047	68716	48	-
PP054841:67047|68926	AB097933.1:66976|68854	KU926314.1:67050|68928	67047	68926	10	-
PP054841:67047|69198	AB097933.1:66976|69126	KU926314.1:67050|69200	67047	69198	2	-
PP054841:67047|72020	AB097933.1:66976|71948	KU926314.1:67050|72022	67047	72020	2	-
PP054841:67047|72412	AB097933.1:66976|72340	KU926314.1:67050|72414	67047	72412	1	-
PP054841:67047|75874	AB097933.1:66976|75802	KU926314.1:67050|75876	67047	75874	17	-
PP054841:67124|68428	AB097933.1:67053|68356	KU926314.1:67127|68430	67124	68428	1	-
PP054841:67189|67581	AB097933.1:67118|67509	KU926314.1:67192|67583	67189	67581	2	+
PP054841:67270|67272	NA	NA	67270	67272	3	-
PP054841:67334|67336	NA	NA	67334	67336	4	+
PP054841:67335|67750	AB097933.1:67264|67678	KU926314.1:67338|67752	67335	67750	2	+
PP054841:67335|68192	AB097933.1:67264|68120	KU926314.1:67338|68194	67335	68192	1	+
PP054841:67335|68249	AB097933.1:67264|68177	KU926314.1:67338|68251	67335	68249	15	+
PP054841:67335|68860	AB097933.1:67264|68788	KU926314.1:67338|68862	67335	68860	2	+
PP054841:67335|71413	AB097933.1:67264|71341	KU926314.1:67338|71415	67335	71413	2	+
PP054841:67335|76794	AB097933.1:67264|76722	KU926314.1:67338|76796	67335	76794	3	+
PP054841:67397|67687	AB097933.1:67326|67615	KU926314.1:67400|67689	67397	67687	1	-
PP054841:67455|67466	NA	NA	67455	67466	3	+
PP054841:67680|68119	AB097933.1:67609|68047	KU926314.1:67683|68121	67680	68119	1	-
PP054841:67751|67753	NA	NA	67751	67753	4	-
PP054841:67817|67819	NA	NA	67817	67819	1	+
PP054841:67818|68192	AB097933.1:67747|68120	KU926314.1:67821|68194	67818	68192	1	+
PP054841:67818|68249	AB097933.1:67747|68177	KU926314.1:67821|68251	67818	68249	2	+
PP054841:67972|68551	AB097933.1:67901|68479	KU926314.1:67975|68553	67972	68551	1	+
PP054841:68125|68359	AB097933.1:68054|68287	KU926314.1:68128|68361	68125	68359	4	-
PP054841:6813|7210	AB097933.1:6814|7210	KU926314.1:6814|7210	6813	7210	1	-
PP054841:68204|68441	AB097933.1:68133|68369	KU926314.1:68207|68443	68204	68441	2	+
PP054841:68247|68521	AB097933.1:68176|68449	KU926314.1:68250|68523	68247	68521	2	-
PP054841:68266|68521	AB097933.1:68195|68449	KU926314.1:68269|68523	68266	68521	1	-
PP054841:68359|68389	AB097933.1:68288|68317	KU926314.1:68362|68391	68359	68389	1	-
PP054841:68417|68419	NA	NA	68417	68419	6	-
PP054841:68499|68716	AB097933.1:68428|68644	KU926314.1:68502|68718	68499	68716	2	-
PP054841:68521|69079	AB097933.1:68450|69007	KU926314.1:68524|69081	68521	69079	1	-
PP054841:68523|68716	AB097933.1:68452|68644	KU926314.1:68526|68718	68523	68716	2	-
PP054841:68523|68826	AB097933.1:68452|68754	KU926314.1:68526|68828	68523	68826	1	-
PP054841:68603|68605	NA	NA	68603	68605	1	-
PP054841:68806|69464	AB097933.1:68735|69392	KU926314.1:68809|69466	68806	69464	1	+
PP054841:6892|6894	NA	NA	6892	6894	1	-
PP054841:68925|68927	NA	NA	68925	68927	3	-
PP054841:6893|9158	AB097933.1:6894|9158	KU926314.1:6894|9158	6893	9158	5	-
PP054841:68969|69198	AB097933.1:68898|69126	KU926314.1:68972|69200	68969	69198	11	-
PP054841:68969|70252	AB097933.1:68898|70180	KU926314.1:68972|70254	68969	70252	2	-
PP054841:68969|70728	AB097933.1:68898|70656	KU926314.1:68972|70730	68969	70728	2	-
PP054841:68969|72020	AB097933.1:68898|71948	KU926314.1:68972|72022	68969	72020	1	-
PP054841:68969|72412	AB097933.1:68898|72340	KU926314.1:68972|72414	68969	72412	2	-
PP054841:68969|75874	AB097933.1:68898|75802	KU926314.1:68972|75876	68969	75874	1	-
PP054841:69100|69468	AB097933.1:69029|69396	KU926314.1:69103|69470	69100	69468	1	-
PP054841:692|694	NA	NA	692	694	10	-
PP054841:69352|69354	NA	NA	69352	69354	2	-
PP054841:69437|69800	AB097933.1:69366|69728	KU926314.1:69440|69802	69437	69800	1	-
PP054841:69687|69689	NA	NA	69687	69689	1	-
PP054841:69691|72020	AB097933.1:69620|71948	KU926314.1:69694|72022	69691	72020	1	-
PP054841:69742|70581	AB097933.1:69671|70509	KU926314.1:69745|70583	69742	70581	1	+
PP054841:69742|70951	AB097933.1:69671|70879	KU926314.1:69745|70953	69742	70951	1	+
PP054841:69742|71067	AB097933.1:69671|70995	KU926314.1:69745|71069	69742	71067	2	+
PP054841:69742|71413	AB097933.1:69671|71341	KU926314.1:69745|71415	69742	71413	19	+
PP054841:69742|71722	AB097933.1:69671|71650	KU926314.1:69745|71724	69742	71722	8	+
PP054841:69742|76794	AB097933.1:69671|76722	KU926314.1:69745|76796	69742	76794	20	+
PP054841:69818|99328	AB097933.1:69747|99256	KU926314.1:69821|99330	69818	99328	1	-
PP054841:69916|69918	NA	NA	69916	69918	7	+
PP054841:69943|70252	AB097933.1:69872|70180	KU926314.1:69946|70254	69943	70252	1	-
PP054841:69943|75874	AB097933.1:69872|75802	KU926314.1:69946|75876	69943	75874	2	-
PP054841:69949|76794	AB097933.1:69878|76722	KU926314.1:69952|76796	69949	76794	1	+
PP054841:69958|70027	AB097933.1:69887|69955	KU926314.1:69961|70029	69958	70027	1	-
PP054841:69958|70728	AB097933.1:69887|70656	KU926314.1:69961|70730	69958	70728	6	-
PP054841:69958|72412	AB097933.1:69887|72340	KU926314.1:69961|72414	69958	72412	1	-
PP054841:69958|75724	AB097933.1:69887|75652	KU926314.1:69961|75726	69958	75724	1	-
PP054841:69958|75874	AB097933.1:69887|75802	KU926314.1:69961|75876	69958	75874	11	-
PP054841:70050|75874	AB097933.1:69979|75802	KU926314.1:70053|75876	70050	75874	2	-
PP054841:70155|70252	AB097933.1:70084|70180	KU926314.1:70158|70254	70155	70252	2	-
PP054841:70155|70728	AB097933.1:70084|70656	KU926314.1:70158|70730	70155	70728	1	-
PP054841:70155|73370	AB097933.1:70084|73298	KU926314.1:70158|73372	70155	73370	1	-
PP054841:70166|70728	AB097933.1:70095|70656	KU926314.1:70169|70730	70166	70728	5	-
PP054841:70166|72412	AB097933.1:70095|72340	KU926314.1:70169|72414	70166	72412	2	-
PP054841:70251|70253	NA	NA	70251	70253	6	-
PP054841:70259|70980	AB097933.1:70188|70908	KU926314.1:70262|70982	70259	70980	2	-
PP054841:70289|70575	AB097933.1:70218|70503	KU926314.1:70292|70577	70289	70575	3	-
PP054841:70289|70728	AB097933.1:70218|70656	KU926314.1:70292|70730	70289	70728	14	-
PP054841:70289|71351	AB097933.1:70218|71279	KU926314.1:70292|71353	70289	71351	4	-
PP054841:70289|71381	AB097933.1:70218|71309	KU926314.1:70292|71383	70289	71381	3	-
PP054841:70289|71397	AB097933.1:70218|71325	KU926314.1:70292|71399	70289	71397	1	-
PP054841:70289|72020	AB097933.1:70218|71948	KU926314.1:70292|72022	70289	72020	9	-
PP054841:70289|72412	AB097933.1:70218|72340	KU926314.1:70292|72414	70289	72412	12	-
PP054841:70289|74331	AB097933.1:70218|74259	KU926314.1:70292|74333	70289	74331	2	-
PP054841:70289|74681	AB097933.1:70218|74609	KU926314.1:70292|74683	70289	74681	1	-
PP054841:70289|75874	AB097933.1:70218|75802	KU926314.1:70292|75876	70289	75874	9	-
PP054841:70322|70575	AB097933.1:70251|70503	KU926314.1:70325|70577	70322	70575	5	-
PP054841:70322|70728	AB097933.1:70251|70656	KU926314.1:70325|70730	70322	70728	10	-
PP054841:70322|71351	AB097933.1:70251|71279	KU926314.1:70325|71353	70322	71351	2	-
PP054841:70322|71381	AB097933.1:70251|71309	KU926314.1:70325|71383	70322	71381	2	-
PP054841:70322|72020	AB097933.1:70251|71948	KU926314.1:70325|72022	70322	72020	4	-
PP054841:70322|72412	AB097933.1:70251|72340	KU926314.1:70325|72414	70322	72412	6	-
PP054841:70322|72547	AB097933.1:70251|72475	KU926314.1:70325|72549	70322	72547	1	-
PP054841:70322|73755	AB097933.1:70251|73683	KU926314.1:70325|73757	70322	73755	2	-
PP054841:70322|75874	AB097933.1:70251|75802	KU926314.1:70325|75876	70322	75874	11	-
PP054841:70397|70399	NA	NA	70397	70399	3	-
PP054841:7041|7043	NA	NA	7041	7043	2	+
PP054841:70420|70705	AB097933.1:70349|70633	KU926314.1:70423|70707	70420	70705	1	+
PP054841:70458|72183	AB097933.1:70387|72111	KU926314.1:70461|72185	70458	72183	2	+
PP054841:70529|71321	AB097933.1:70458|71249	KU926314.1:70532|71323	70529	71321	1	-
PP054841:70652|70951	AB097933.1:70581|70879	KU926314.1:70655|70953	70652	70951	4	+
PP054841:70652|71413	AB097933.1:70581|71341	KU926314.1:70655|71415	70652	71413	27	+
PP054841:70652|71722	AB097933.1:70581|71650	KU926314.1:70655|71724	70652	71722	1	+
PP054841:70652|76794	AB097933.1:70581|76722	KU926314.1:70655|76796	70652	76794	13	+
PP054841:70728|77971	AB097933.1:70657|77899	KU926314.1:70731|77973	70728	77971	1	-
PP054841:70767|70769	NA	NA	70767	70769	3	+
PP054841:70768|70951	AB097933.1:70697|70879	KU926314.1:70771|70953	70768	70951	1	+
PP054841:70768|71413	AB097933.1:70697|71341	KU926314.1:70771|71415	70768	71413	2	+
PP054841:70768|76794	AB097933.1:70697|76722	KU926314.1:70771|76796	70768	76794	3	+
PP054841:70852|70853	NA	NA	70852	70853	1	-
PP054841:70966|70968	NA	NA	70966	70968	3	-
PP054841:71180|71413	AB097933.1:71109|71341	KU926314.1:71183|71415	71180	71413	12	+
PP054841:71180|76794	AB097933.1:71109|76722	KU926314.1:71183|76796	71180	76794	3	+
PP054841:71225|76205	AB097933.1:71154|76133	KU926314.1:71228|76207	71225	76205	1	+
PP054841:713|114003	AB097933.1:41362|102069	KU926314.1:714|102530	713	114003	10	+
PP054841:713|74566	AB097933.1:714|41401	KU926314.1:714|74568	713	74566	1	+
PP054841:71392|71851	AB097933.1:71321|71779	KU926314.1:71395|71853	71392	71851	1	-
PP054841:71397|71752	AB097933.1:71326|71680	KU926314.1:71400|71754	71397	71752	1	-
PP054841:71413|71713	AB097933.1:71342|71641	KU926314.1:71416|71715	71413	71713	1	+
PP054841:71413|71975	AB097933.1:71342|71903	KU926314.1:71416|71977	71413	71975	1	+
PP054841:71461|72020	AB097933.1:71390|71948	KU926314.1:71464|72022	71461	72020	135	-
PP054841:71461|72412	AB097933.1:71390|72340	KU926314.1:71464|72414	71461	72412	18	-
PP054841:71461|72547	AB097933.1:71390|72475	KU926314.1:71464|72549	71461	72547	5	-
PP054841:71461|75874	AB097933.1:71390|75802	KU926314.1:71464|75876	71461	75874	3	-
PP054841:71464|72020	AB097933.1:71393|71948	KU926314.1:71467|72022	71464	72020	4	-
PP054841:71464|72412	AB097933.1:71393|72340	KU926314.1:71467|72414	71464	72412	6	-
PP054841:71464|72547	AB097933.1:71393|72475	KU926314.1:71467|72549	71464	72547	6	-
PP054841:71464|74331	AB097933.1:71393|74259	KU926314.1:71467|74333	71464	74331	1	-
PP054841:71464|75874	AB097933.1:71393|75802	KU926314.1:71467|75876	71464	75874	2	-
PP054841:71591|71593	NA	NA	71591	71593	2	+
PP054841:71592|71722	AB097933.1:71521|71650	KU926314.1:71595|71724	71592	71722	122	+
PP054841:71592|76794	AB097933.1:71521|76722	KU926314.1:71595|76796	71592	76794	71	+
PP054841:71801|71803	NA	NA	71801	71803	3	+
PP054841:71802|127250	AB097933.1:71731|102069	KU926314.1:71805|102530	71802	127250	1	+
PP054841:71802|72197	AB097933.1:71731|72125	KU926314.1:71805|72199	71802	72197	1	+
PP054841:71802|76794	AB097933.1:71731|76722	KU926314.1:71805|76796	71802	76794	7	+
PP054841:71939|72285	AB097933.1:71868|72213	KU926314.1:71942|72287	71939	72285	1	+
PP054841:72020|77971	AB097933.1:71949|77899	KU926314.1:72023|77973	72020	77971	5	-
PP054841:72029|72047	NA	NA	72029	72047	1	-
PP054841:72058|72569	AB097933.1:71987|72497	KU926314.1:72061|72571	72058	72569	3	-
PP054841:72069|72412	AB097933.1:71998|72340	KU926314.1:72072|72414	72069	72412	1	-
PP054841:7213|7215	NA	NA	7213	7215	2	+
PP054841:72170|72172	NA	NA	72170	72172	2	-
PP054841:72185|72524	AB097933.1:72114|72452	KU926314.1:72188|72526	72185	72524	2	-
PP054841:72225|72227	NA	NA	72225	72227	2	-
PP054841:72230|72498	AB097933.1:72159|72426	KU926314.1:72233|72500	72230	72498	2	+
PP054841:72292|72700	AB097933.1:72221|72628	KU926314.1:72295|72702	72292	72700	1	-
PP054841:72299|72529	AB097933.1:72228|72457	KU926314.1:72302|72531	72299	72529	2	-
PP054841:72323|72325	NA	NA	72323	72325	7	+
PP054841:72324|72672	AB097933.1:72253|72600	KU926314.1:72327|72674	72324	72672	2	+
PP054841:72344|72799	AB097933.1:72273|72727	KU926314.1:72347|72801	72344	72799	1	-
PP054841:72352|72354	NA	NA	72352	72354	3	-
PP054841:72412|77971	AB097933.1:72341|77899	KU926314.1:72415|77973	72412	77971	5	-
PP054841:72529|72536	NA	NA	72529	72536	2	-
PP054841:72547|86703	AB097933.1:72476|86631	KU926314.1:72550|86705	72547	86703	1	-
PP054841:72745|73037	AB097933.1:72674|72965	KU926314.1:72748|73039	72745	73037	1	+
PP054841:72938|74325	AB097933.1:72867|74253	KU926314.1:72941|74327	72938	74325	1	-
PP054841:73036|73038	NA	NA	73036	73038	5	+
PP054841:73057|73512	AB097933.1:72986|73440	KU926314.1:73060|73514	73057	73512	1	+
PP054841:73057|73579	AB097933.1:72986|73507	KU926314.1:73060|73581	73057	73579	1	+
PP054841:73083|76794	AB097933.1:73012|76722	KU926314.1:73086|76796	73083	76794	5	+
PP054841:73110|73460	AB097933.1:73039|73388	KU926314.1:73113|73462	73110	73460	2	+
PP054841:73190|73192	NA	NA	73190	73192	5	-
PP054841:73389|74634	AB097933.1:73318|74562	KU926314.1:73392|74636	73389	74634	1	-
PP054841:73520|73755	AB097933.1:73449|73683	KU926314.1:73523|73757	73520	73755	1	-
PP054841:73675|73677	NA	NA	73675	73677	3	-
PP054841:73722|73724	NA	NA	73722	73724	3	-
PP054841:73755|74121	AB097933.1:73684|74049	KU926314.1:73758|74123	73755	74121	2	-
PP054841:74052|81414	AB097933.1:73981|81342	KU926314.1:74055|81416	74052	81414	1	+
PP054841:74118|74337	AB097933.1:74047|74265	KU926314.1:74121|74339	74118	74337	1	-
PP054841:74162|74212	AB097933.1:74091|74140	KU926314.1:74165|74214	74162	74212	2	-
PP054841:74177|74179	NA	NA	74177	74179	4	-
PP054841:74183|74503	AB097933.1:74112|74431	KU926314.1:74186|74505	74183	74503	6	-
PP054841:74243|74632	AB097933.1:74172|74560	KU926314.1:74246|74634	74243	74632	1	-
PP054841:74288|74596	AB097933.1:74217|74524	KU926314.1:74291|74598	74288	74596	1	-
PP054841:74331|77971	AB097933.1:74260|77899	KU926314.1:74334|77973	74331	77971	1	-
PP054841:74372|74632	AB097933.1:74301|74560	KU926314.1:74375|74634	74372	74632	4	-
PP054841:74434|74747	AB097933.1:74363|74675	KU926314.1:74437|74749	74434	74747	2	-
PP054841:7454|8362	AB097933.1:7455|8362	KU926314.1:7455|8362	7454	8362	4	+
PP054841:7454|9694	AB097933.1:7455|9694	KU926314.1:7455|9694	7454	9694	2	+
PP054841:74566|76794	AB097933.1:74495|76722	KU926314.1:74569|76796	74566	76794	150	+
PP054841:74566|78080	AB097933.1:74495|78008	KU926314.1:74569|78082	74566	78080	1	+
PP054841:74641|76684	AB097933.1:74570|76612	KU926314.1:74644|76686	74641	76684	1	-
PP054841:74650|75130	AB097933.1:74579|75058	KU926314.1:74653|75132	74650	75130	2	-
PP054841:74710|75753	AB097933.1:74639|75681	KU926314.1:74713|75755	74710	75753	2	+
PP054841:74716|75130	AB097933.1:74645|75058	KU926314.1:74719|75132	74716	75130	1	-
PP054841:74716|75347	AB097933.1:74645|75275	KU926314.1:74719|75349	74716	75347	1	-
PP054841:74748|75315	AB097933.1:74677|75243	KU926314.1:74751|75317	74748	75315	2	-
PP054841:74748|75749	AB097933.1:74677|75677	KU926314.1:74751|75751	74748	75749	1	-
PP054841:74799|75347	AB097933.1:74728|75275	KU926314.1:74802|75349	74799	75347	2	-
PP054841:74831|74833	NA	NA	74831	74833	5	-
PP054841:7484|7923	AB097933.1:7485|7923	KU926314.1:7485|7923	7484	7923	1	-
PP054841:74851|74926	AB097933.1:74780|74854	KU926314.1:74854|74928	74851	74926	1	-
PP054841:74883|75669	AB097933.1:74812|75597	KU926314.1:74886|75671	74883	75669	1	-
PP054841:74955|75956	AB097933.1:74884|75884	KU926314.1:74958|75958	74955	75956	2	-
PP054841:74981|75685	AB097933.1:74910|75613	KU926314.1:74984|75687	74981	75685	2	-
PP054841:75113|75115	NA	NA	75113	75115	2	-
PP054841:75114|75180	AB097933.1:75043|75108	KU926314.1:75117|75182	75114	75180	4	-
PP054841:75128|75643	AB097933.1:75057|75571	KU926314.1:75131|75645	75128	75643	6	+
PP054841:75146|75353	AB097933.1:75075|75281	KU926314.1:75149|75355	75146	75353	1	+
PP054841:75147|75149	NA	NA	75147	75149	3	+
PP054841:75258|75821	AB097933.1:75187|75749	KU926314.1:75261|75823	75258	75821	1	-
PP054841:75294|75303	NA	NA	75294	75303	1	-
PP054841:75300|75612	AB097933.1:75229|75540	KU926314.1:75303|75614	75300	75612	1	-
PP054841:75314|75316	NA	NA	75314	75316	4	-
PP054841:75315|76871	AB097933.1:75244|76799	KU926314.1:75318|76873	75315	76871	2	-
PP054841:75354|76130	AB097933.1:75283|76058	KU926314.1:75357|76132	75354	76130	1	+
PP054841:75371|75373	NA	NA	75371	75373	1	+
PP054841:75449|75840	AB097933.1:75378|75768	KU926314.1:75452|75842	75449	75840	2	-
PP054841:75507|75932	AB097933.1:75436|75860	KU926314.1:75510|75934	75507	75932	1	-
PP054841:75638|128682	AB097933.1:75567|102069	KU926314.1:75641|102530	75638	128682	1	+
PP054841:7572|8362	AB097933.1:7573|8362	KU926314.1:7573|8362	7572	8362	7	+
PP054841:7572|9694	AB097933.1:7573|9694	KU926314.1:7573|9694	7572	9694	1	+
PP054841:75724|96424	AB097933.1:75653|96352	KU926314.1:75727|96426	75724	96424	1	-
PP054841:75729|76736	AB097933.1:75658|76664	KU926314.1:75732|76738	75729	76736	1	+
PP054841:75769|76207	AB097933.1:75698|76135	KU926314.1:75772|76209	75769	76207	1	-
PP054841:75783|75874	AB097933.1:75712|75802	KU926314.1:75786|75876	75783	75874	12	-
PP054841:75797|76391	AB097933.1:75726|76319	KU926314.1:75800|76393	75797	76391	1	+
PP054841:75802|75804	NA	NA	75802	75804	11	+
PP054841:75803|76794	AB097933.1:75732|76722	KU926314.1:75806|76796	75803	76794	24	+
PP054841:75819|76166	AB097933.1:75748|76094	KU926314.1:75822|76168	75819	76166	1	+
PP054841:75840|75977	AB097933.1:75769|75905	KU926314.1:75843|75979	75840	75977	1	-
PP054841:75855|76794	AB097933.1:75784|76722	KU926314.1:75858|76796	75855	76794	132	+
PP054841:75873|75875	NA	NA	75873	75875	3	-
PP054841:75874|76172	AB097933.1:75803|76100	KU926314.1:75877|76174	75874	76172	7	-
PP054841:75874|77971	AB097933.1:75803|77899	KU926314.1:75877|77973	75874	77971	119	-
PP054841:75874|78984	AB097933.1:75803|78912	KU926314.1:75877|78986	75874	78984	1	-
PP054841:75874|82350	AB097933.1:75803|82278	KU926314.1:75877|82352	75874	82350	1	-
PP054841:75874|83274	AB097933.1:75803|83202	KU926314.1:75877|83276	75874	83274	7	-
PP054841:75874|86703	AB097933.1:75803|86631	KU926314.1:75877|86705	75874	86703	4	-
PP054841:75874|96424	AB097933.1:75803|96352	KU926314.1:75877|96426	75874	96424	4	-
PP054841:75932|76188	AB097933.1:75861|76116	KU926314.1:75935|76190	75932	76188	2	-
PP054841:75932|76292	AB097933.1:75861|76220	KU926314.1:75935|76294	75932	76292	1	-
PP054841:75938|76400	AB097933.1:75867|76328	KU926314.1:75941|76402	75938	76400	1	-
PP054841:75964|75971	NA	NA	75964	75971	1	+
PP054841:75969|76329	AB097933.1:75898|76257	KU926314.1:75972|76331	75969	76329	2	+
PP054841:75977|76452	AB097933.1:75906|76380	KU926314.1:75980|76454	75977	76452	1	-
PP054841:76005|76188	AB097933.1:75934|76116	KU926314.1:76008|76190	76005	76188	1	-
PP054841:76043|76794	AB097933.1:75972|76722	KU926314.1:76046|76796	76043	76794	1	+
PP054841:76146|76456	AB097933.1:76075|76384	KU926314.1:76149|76458	76146	76456	1	+
PP054841:76164|77607	AB097933.1:76093|77535	KU926314.1:76167|77609	76164	77607	1	-
PP054841:76172|76639	AB097933.1:76101|76567	KU926314.1:76175|76641	76172	76639	1	-
PP054841:76172|76939	AB097933.1:76101|76867	KU926314.1:76175|76941	76172	76939	2	-
PP054841:76172|77607	AB097933.1:76101|77535	KU926314.1:76175|77609	76172	77607	19	-
PP054841:76172|77611	AB097933.1:76101|77539	KU926314.1:76175|77613	76172	77611	25	-
PP054841:76172|81469	AB097933.1:76101|81397	KU926314.1:76175|81471	76172	81469	1	-
[truncated: 807 more rows]

## Sheet: vircircRNA
circRNA_ID for pOka-GFP-luciferase	circRNA_ID for vOka	circRNA_ID for pOka	circRNA_start	circRNA_end	strand	depth
PP054841:100079|100468	KU926314.1:100081|100470	AB097933.1:100006|100396	100079	100468	-	1
PP054841:111781|119093	KU926314.1:109692|119318	AB097933.1:100024|119491	111781	119093	-	2
PP054841:100824|101630	KU926314.1:100826|101632	AB097933.1:100751|101558	100824	101630	-	2
PP054841:111781|113109	KU926314.1:101944|103853	AB097933.1:100751|103891	111781	113109	-	1
PP054841:111781|119093	KU926314.1:109692|119318	AB097933.1:100751|119491	111781	119093	-	3
PP054841:111781|114003	KU926314.1:101944|104747	AB097933.1:101010|104785	111781	114003	+	4
PP054841:111811|119093	KU926314.1:109692|119318	AB097933.1:102592|119491	111811	119093	-	1
PP054841:112010|114003	KU926314.1:102754|104747	AB097933.1:102791|104785	112010	114003	+	2
PP054841:112035|113103	KU926314.1:102779|103847	AB097933.1:102816|103885	112035	113103	+	16
PP054841:112035|113612	KU926314.1:102779|104356	AB097933.1:102816|104394	112035	113612	+	9
PP054841:112035|113657	KU926314.1:102779|104401	AB097933.1:102816|104439	112035	113657	+	1
PP054841:112035|113735	KU926314.1:102779|104479	AB097933.1:102816|104517	112035	113735	+	7
PP054841:112035|114003	KU926314.1:102779|104747	AB097933.1:102816|104785	112035	114003	+	67
PP054841:112040|113612	KU926314.1:102784|104356	AB097933.1:102821|104394	112040	113612	+	3
PP054841:112040|114003	KU926314.1:102784|104747	AB097933.1:102821|104785	112040	114003	+	2
PP054841:112205|112938	KU926314.1:102949|103682	AB097933.1:102986|103720	112205	112938	-	1
PP054841:112224|112815	KU926314.1:102968|103559	AB097933.1:103005|103597	112224	112815	-	2
PP054841:112292|113109	KU926314.1:103036|103853	AB097933.1:103073|103891	112292	113109	-	1
PP054841:112360|112679	KU926314.1:103104|103423	AB097933.1:103141|103461	112360	112679	+	1
PP054841:112572|113716	KU926314.1:103316|104460	AB097933.1:103353|104498	112572	113716	-	1
PP054841:112572|119093	KU926314.1:103316|109837	AB097933.1:103353|112223	112572	119093	-	2
PP054841:112635|113122	KU926314.1:103379|103866	AB097933.1:103416|103904	112635	113122	-	2
PP054841:112681|112905	KU926314.1:103425|103649	AB097933.1:103462|103687	112681	112905	+	4
PP054841:112847|113103	KU926314.1:103591|103847	AB097933.1:103628|103885	112847	113103	+	2
PP054841:112847|113612	KU926314.1:103591|104356	AB097933.1:103628|104394	112847	113612	+	2
PP054841:112847|113735	KU926314.1:103591|104479	AB097933.1:103628|104517	112847	113735	+	9
PP054841:112847|114003	KU926314.1:103591|104747	AB097933.1:103628|104785	112847	114003	+	5
PP054841:113009|113735	KU926314.1:103753|104479	AB097933.1:103790|104517	113009	113735	+	2
PP054841:113009|114003	KU926314.1:103753|104747	AB097933.1:103790|104785	113009	114003	+	19
PP054841:113149|113725	KU926314.1:103893|104469	AB097933.1:103930|104507	113149	113725	+	1
PP054841:113165|113385	KU926314.1:103909|104129	AB097933.1:103946|104167	113165	113385	-	2
PP054841:113475|114003	KU926314.1:104219|104747	AB097933.1:104256|104785	113475	114003	+	16
PP054841:113614|114003	KU926314.1:104358|104747	AB097933.1:104395|104785	113614	114003	+	2
PP054841:134933|137155	KU926314.1:122448|124670	AB097933.1:105122|107345	134933	137155	-	1
PP054841:135040|136949	KU926314.1:122555|124464	AB097933.1:105328|107238	135040	136949	-	2
PP054841:114847|115262	KU926314.1:105591|106006	AB097933.1:105628|106044	114847	115262	+	2
PP054841:115020|115277	KU926314.1:105764|106021	AB097933.1:105801|106059	115020	115277	-	1
PP054841:115227|116003	KU926314.1:105971|106747	AB097933.1:106008|106785	115227	116003	-	2
PP054841:115241|116003	KU926314.1:105985|106747	AB097933.1:106022|106785	115241	116003	-	1
PP054841:115454|115728	KU926314.1:106198|106472	AB097933.1:106235|106510	115454	115728	-	1
PP054841:115508|115793	KU926314.1:106252|106537	AB097933.1:106289|106575	115508	115793	-	1
PP054841:115726|116201	KU926314.1:106470|106945	AB097933.1:106507|106983	115726	116201	+	1
PP054841:132895|135667	KU926314.1:120410|123182	AB097933.1:106610|109383	132895	135667	-	1
PP054841:134751|135633	KU926314.1:122266|123148	AB097933.1:106644|107527	134751	135633	-	2
PP054841:115868|116225	KU926314.1:106612|106969	AB097933.1:106649|107007	115868	116225	-	3
PP054841:115928|116277	KU926314.1:106672|107021	AB097933.1:106709|107059	115928	116277	+	1
PP054841:134650|135374	KU926314.1:122165|122889	AB097933.1:106903|107628	134650	135374	-	2
PP054841:116660|118194	KU926314.1:107404|108938	AB097933.1:107441|108976	116660	118194	+	2
PP054841:116847|117856	KU926314.1:107591|108600	AB097933.1:107628|108638	116847	117856	-	2
PP054841:117164|118601	KU926314.1:107908|109345	AB097933.1:107945|109383	117164	118601	-	1
PP054841:117273|118601	KU926314.1:108017|109345	AB097933.1:108054|109383	117273	118601	-	5
PP054841:117511|118130	KU926314.1:108255|108874	AB097933.1:108292|108912	117511	118130	-	1
PP054841:117562|118601	KU926314.1:108306|109345	AB097933.1:108343|109383	117562	118601	-	1
PP054841:117562|119093	KU926314.1:108306|109837	AB097933.1:108343|110570	117562	119093	-	220
PP054841:125283|131803	KU926314.1:109692|119318	AB097933.1:108459|119491	125283	131803	-	1
PP054841:125283|131803	KU926314.1:109692|119318	AB097933.1:108507|119491	125283	131803	-	2
PP054841:117858|118320	KU926314.1:108602|109063	AB097933.1:108639|109102	117858	118320	-	5
PP054841:117858|118367	KU926314.1:108602|109111	AB097933.1:108639|109149	117858	118367	-	22
PP054841:117858|118601	KU926314.1:108602|109345	AB097933.1:108639|109383	117858	118601	-	47
PP054841:125283|131803	KU926314.1:109692|119318	AB097933.1:108639|119491	125283	131803	-	4
PP054841:125283|131803	KU926314.1:109692|119318	AB097933.1:109124|119491	125283	131803	-	1
PP054841:118948|121308	KU926314.1:109692|112044	AB097933.1:109510|112223	118948	121308	-	2
PP054841:119126|120753	KU926314.1:109870|111489	AB097933.1:110042|111668	119126	120753	+	2
PP054841:119126|120777	KU926314.1:109870|111513	AB097933.1:110042|111692	119126	120777	+	4
PP054841:119126|120865	KU926314.1:109870|111601	AB097933.1:110042|111780	119126	120865	+	19
PP054841:119126|121025	KU926314.1:109870|111761	AB097933.1:110042|111940	119126	121025	+	3
PP054841:119702|119925	KU926314.1:110438|110661	AB097933.1:110616|110840	119702	119925	+	4
PP054841:119702|120293	KU926314.1:110438|111029	AB097933.1:110616|111208	119702	120293	+	21
PP054841:119702|120395	KU926314.1:110438|111131	AB097933.1:110616|111310	119702	120395	+	46
PP054841:119702|120480	KU926314.1:110438|111216	AB097933.1:110616|111395	119702	120480	+	6
PP054841:119702|120602	KU926314.1:110438|111338	AB097933.1:110616|111517	119702	120602	+	2
PP054841:119702|120629	KU926314.1:110438|111365	AB097933.1:110616|111544	119702	120629	+	4
PP054841:119702|120753	KU926314.1:110438|111489	AB097933.1:110616|111668	119702	120753	+	13
PP054841:119702|120777	KU926314.1:110438|111513	AB097933.1:110616|111692	119702	120777	+	33
PP054841:119702|120865	KU926314.1:110438|111601	AB097933.1:110616|111780	119702	120865	+	251
PP054841:119702|121046	KU926314.1:110438|111782	AB097933.1:110616|111961	119702	121046	+	1
PP054841:119702|121132	KU926314.1:110438|111868	AB097933.1:110616|112047	119702	121132	+	3
PP054841:119702|121246	KU926314.1:110438|111982	AB097933.1:110616|112161	119702	121246	+	10
PP054841:119702|121261	KU926314.1:110438|111997	AB097933.1:110616|112176	119702	121261	+	74
PP054841:125283|128979	KU926314.1:110438|116495	AB097933.1:110616|116672	125283	128979	+	121
PP054841:125283|129141	KU926314.1:110438|116657	AB097933.1:110616|116834	125283	129141	+	20
PP054841:125283|130026	KU926314.1:110438|117542	AB097933.1:110616|117719	125283	130026	+	1
PP054841:125283|130253	KU926314.1:110438|117768	AB097933.1:110616|117941	125283	130253	+	18
PP054841:125283|130441	KU926314.1:110438|117956	AB097933.1:110616|118129	125283	130441	+	1
PP054841:125283|130664	KU926314.1:110438|118179	AB097933.1:110616|118352	125283	130664	+	1
PP054841:125283|130983	KU926314.1:110438|118498	AB097933.1:110616|118671	125283	130983	+	1
PP054841:125283|131368	KU926314.1:110438|118883	AB097933.1:110616|119056	125283	131368	+	5
PP054841:125283|131716	KU926314.1:110438|119231	AB097933.1:110616|119404	125283	131716	+	4
PP054841:125283|132548	KU926314.1:110438|120063	AB097933.1:110616|120983	125283	132548	+	1
PP054841:125283|132548	KU926314.1:110438|120063	AB097933.1:110616|121468	125283	132548	+	4
PP054841:125283|132548	KU926314.1:110438|120063	AB097933.1:110616|121600	125283	132548	+	2
PP054841:125283|132548	KU926314.1:110438|120063	AB097933.1:110616|121648	125283	132548	+	1
PP054841:119784|121308	KU926314.1:110520|112044	AB097933.1:110698|112223	119784	121308	-	4
PP054841:119789|121308	KU926314.1:110525|112044	AB097933.1:110703|112223	119789	121308	-	8
PP054841:125283|131803	KU926314.1:110525|119318	AB097933.1:110703|119491	125283	131803	-	4
PP054841:119992|120293	KU926314.1:110728|111029	AB097933.1:110906|111208	119992	120293	+	1
PP054841:125283|128979	KU926314.1:110728|116495	AB097933.1:110906|116672	125283	128979	+	1
PP054841:120137|121308	KU926314.1:110873|112044	AB097933.1:111051|112223	120137	121308	-	3
PP054841:125283|131803	KU926314.1:110873|119318	AB097933.1:111051|119491	125283	131803	-	5
PP054841:125283|128979	KU926314.1:110955|116495	AB097933.1:111133|116672	125283	128979	+	1
PP054841:11118|11817	KU926314.1:11118|11817	AB097933.1:11117|11817	11118	11817	+	2
PP054841:125283|131803	KU926314.1:111258|119318	AB097933.1:111436|119491	125283	131803	-	1
PP054841:125283|131803	KU926314.1:111577|119318	AB097933.1:111755|119491	125283	131803	-	1
PP054841:120900|121294	KU926314.1:111636|112030	AB097933.1:111814|112209	120900	121294	-	1
PP054841:125283|131803	KU926314.1:111800|119318	AB097933.1:111978|119491	125283	131803	-	1
PP054841:125283|130253	KU926314.1:111972|117768	AB097933.1:112150|117941	125283	130253	+	2
PP054841:121252|121525	KU926314.1:111988|112258	AB097933.1:112166|112435	121252	121525	-	1
PP054841:125283|130269	KU926314.1:111988|117784	AB097933.1:112166|117957	125283	130269	-	2
PP054841:125283|131803	KU926314.1:111988|119318	AB097933.1:112166|119491	125283	131803	-	18
PP054841:11254|11518	KU926314.1:11254|11518	AB097933.1:11253|11518	11254	11518	+	2
PP054841:11328|11803	KU926314.1:11328|11803	AB097933.1:11327|11803	11328	11803	-	1
PP054841:11337|11679	KU926314.1:11337|11679	AB097933.1:11336|11679	11337	11679	+	1
PP054841:11362|11742	KU926314.1:11362|11742	AB097933.1:11361|11742	11362	11742	+	2
PP054841:126102|127574	KU926314.1:113618|115090	AB097933.1:113794|115267	126102	127574	+	8
PP054841:126102|128979	KU926314.1:113618|116495	AB097933.1:113794|116672	126102	128979	+	19
PP054841:11409|11803	KU926314.1:11409|11803	AB097933.1:11408|11803	11409	11803	-	1
PP054841:126770|127774	KU926314.1:114286|115290	AB097933.1:114462|115467	126770	127774	+	1
PP054841:126951|127539	KU926314.1:114467|115055	AB097933.1:114643|115232	126951	127539	-	1
PP054841:127100|128004	KU926314.1:114616|115520	AB097933.1:114792|115697	127100	128004	-	1
PP054841:127229|128979	KU926314.1:114745|116495	AB097933.1:114921|116672	127229	128979	+	4
PP054841:128455|129372	KU926314.1:115971|116888	AB097933.1:116147|117065	128455	129372	-	2
PP054841:128590|128979	KU926314.1:116106|116495	AB097933.1:116282|116672	128590	128979	+	48
PP054841:128590|130253	KU926314.1:116106|117768	AB097933.1:116282|117941	128590	130253	+	3
PP054841:128649|128979	KU926314.1:116165|116495	AB097933.1:116341|116672	128649	128979	+	2
PP054841:128689|129026	KU926314.1:116205|116542	AB097933.1:116381|116719	128689	129026	-	1
PP054841:128723|130253	KU926314.1:116239|117768	AB097933.1:116415|117941	128723	130253	+	2
PP054841:129118|129466	KU926314.1:116634|116982	AB097933.1:116810|117159	129118	129466	-	2
PP054841:129710|130253	KU926314.1:117226|117768	AB097933.1:117402|117941	129710	130253	+	3
PP054841:129952|131286	KU926314.1:117468|118801	AB097933.1:117644|118974	129952	131286	-	1
PP054841:129952|131803	KU926314.1:117468|119318	AB097933.1:117644|119491	129952	131803	-	25
PP054841:129967|131803	KU926314.1:117483|119318	AB097933.1:117659|119491	129967	131803	-	2
PP054841:121251|121524	KU926314.1:111987|112257	AB097933.1:117672|117941	121251	121524	+	1
PP054841:120136|121307	KU926314.1:110872|112043	AB097933.1:117884|119056	120136	121307	+	3
PP054841:119788|121307	KU926314.1:110524|112043	AB097933.1:117884|119404	119788	121307	+	8
PP054841:119783|121307	KU926314.1:110519|112043	AB097933.1:117884|119409	119783	121307	+	4
PP054841:118948|121307	KU926314.1:109692|112043	AB097933.1:117884|120597	118948	121307	+	2
PP054841:120899|121293	KU926314.1:111635|112029	AB097933.1:117898|118293	120899	121293	+	1
PP054841:119701|121260	KU926314.1:110437|111996	AB097933.1:117931|119491	119701	121260	-	74
PP054841:119701|121245	KU926314.1:110437|111981	AB097933.1:117946|119491	119701	121245	-	10
PP054841:119701|121131	KU926314.1:110437|111867	AB097933.1:118060|119491	119701	121131	-	3
PP054841:119701|121045	KU926314.1:110437|111781	AB097933.1:118146|119491	119701	121045	-	1
PP054841:119125|121024	KU926314.1:109869|111760	AB097933.1:118167|120065	119125	121024	-	3
PP054841:119701|120864	KU926314.1:110437|111600	AB097933.1:118327|119491	119701	120864	-	251
PP054841:119125|120864	KU926314.1:109869|111600	AB097933.1:118327|120065	119125	120864	-	19
PP054841:119701|120776	KU926314.1:110437|111512	AB097933.1:118415|119491	119701	120776	-	33
PP054841:119125|120776	KU926314.1:109869|111512	AB097933.1:118415|120065	119125	120776	-	4
PP054841:119701|120752	KU926314.1:110437|111488	AB097933.1:118439|119491	119701	120752	-	13
PP054841:119125|120752	KU926314.1:109869|111488	AB097933.1:118439|120065	119125	120752	-	2
PP054841:119701|120628	KU926314.1:110437|111364	AB097933.1:118563|119491	119701	120628	-	4
PP054841:119701|120601	KU926314.1:110437|111337	AB097933.1:118590|119491	119701	120601	-	2
PP054841:119701|120479	KU926314.1:110437|111215	AB097933.1:118712|119491	119701	120479	-	6
PP054841:119701|120394	KU926314.1:110437|111130	AB097933.1:118797|119491	119701	120394	-	46
PP054841:119991|120292	KU926314.1:110727|111028	AB097933.1:118899|119201	119991	120292	-	1
PP054841:119701|120292	KU926314.1:110437|111028	AB097933.1:118899|119491	119701	120292	-	21
PP054841:119701|119924	KU926314.1:110437|110660	AB097933.1:119267|119491	119701	119924	-	4
PP054841:117561|119093	KU926314.1:108305|109837	AB097933.1:119537|121764	117561	119093	+	220
PP054841:117857|118600	KU926314.1:108601|109344	AB097933.1:120724|121468	117857	118600	+	47
PP054841:117561|118600	KU926314.1:108305|109344	AB097933.1:120724|121764	117561	118600	+	1
PP054841:117272|118600	KU926314.1:108016|109344	AB097933.1:120724|122053	117272	118600	+	5
PP054841:117163|118600	KU926314.1:107907|109344	AB097933.1:120724|122162	117163	118600	+	1
PP054841:132896|135668	KU926314.1:120411|123183	AB097933.1:120724|123497	132896	135668	+	1
PP054841:117857|118366	KU926314.1:108601|109110	AB097933.1:120958|121468	117857	118366	+	22
PP054841:117857|118319	KU926314.1:108601|109063	AB097933.1:121005|121468	117857	118319	+	5
PP054841:116659|118193	KU926314.1:107403|108937	AB097933.1:121131|122666	116659	118193	-	2
PP054841:117510|118129	KU926314.1:108254|108873	AB097933.1:121195|121815	117510	118129	+	1
PP054841:116846|117855	KU926314.1:107590|108599	AB097933.1:121469|122479	116846	117855	+	2
PP054841:134651|135375	KU926314.1:122166|122890	AB097933.1:122479|123204	134651	135375	+	2
PP054841:134752|135634	KU926314.1:122267|123149	AB097933.1:122580|123463	134752	135634	+	2
PP054841:134934|137156	KU926314.1:122449|124671	AB097933.1:122762|124985	134934	137156	+	1
PP054841:135041|136950	KU926314.1:122556|124465	AB097933.1:122869|124779	135041	136950	+	2
PP054841:115927|116276	KU926314.1:106671|107020	AB097933.1:123048|123398	115927	116276	-	1
PP054841:115867|116224	KU926314.1:106611|106968	AB097933.1:123100|123458	115867	116224	+	3
PP054841:115725|116200	KU926314.1:106469|106944	AB097933.1:123124|123600	115725	116200	-	1
PP054841:115240|116002	KU926314.1:105984|106746	AB097933.1:123322|124085	115240	116002	+	1
PP054841:115226|116002	KU926314.1:105970|106746	AB097933.1:123322|124099	115226	116002	+	2
PP054841:115507|115792	KU926314.1:106251|106536	AB097933.1:123532|123818	115507	115792	+	1
PP054841:115453|115727	KU926314.1:106197|106471	AB097933.1:123597|123872	115453	115727	+	1
PP054841:115019|115276	KU926314.1:105763|106020	AB097933.1:124048|124306	115019	115276	+	1
PP054841:114846|115261	KU926314.1:105590|106005	AB097933.1:124063|124479	114846	115261	-	2
PP054841:12738|12976	KU926314.1:12738|12976	AB097933.1:12737|12976	12738	12976	+	1
PP054841:14119|15379	KU926314.1:14119|15379	AB097933.1:14048|15346	14119	15379	-	1
PP054841:18750|19054	KU926314.1:18750|19054	AB097933.1:18716|19021	18750	19054	-	1
PP054841:18823|19181	KU926314.1:18823|19181	AB097933.1:18789|19148	18823	19181	-	1
PP054841:24643|25287	KU926314.1:24643|25287	AB097933.1:24609|25254	24643	25287	-	7
PP054841:25099|26195	KU926314.1:25099|26195	AB097933.1:25065|26162	25099	26195	-	1
PP054841:27321|27704	KU926314.1:27321|27704	AB097933.1:27287|27671	27321	27704	-	1
PP054841:32281|32553	KU926314.1:32281|32553	AB097933.1:32247|32520	32281	32553	+	3
PP054841:3263|4061	KU926314.1:3263|4061	AB097933.1:3262|4061	3263	4061	+	12
PP054841:3263|5592	KU926314.1:3263|5592	AB097933.1:3262|5592	3263	5592	+	1
PP054841:3263|9885	KU926314.1:3263|9885	AB097933.1:3262|9885	3263	9885	+	2
PP054841:33010|35429	KU926314.1:33010|35429	AB097933.1:32976|35396	33010	35429	+	1
PP054841:3311|3614	KU926314.1:3311|3614	AB097933.1:3310|3614	3311	3614	-	2
PP054841:33546|34837	KU926314.1:33546|34837	AB097933.1:33512|34804	33546	34837	+	2
PP054841:34057|36320	KU926314.1:34057|36320	AB097933.1:34023|36287	34057	36320	+	1
PP054841:34629|35054	KU926314.1:34629|35054	AB097933.1:34595|35021	34629	35054	-	2
PP054841:35161|35879	KU926314.1:35161|35879	AB097933.1:35127|35846	35161	35879	-	1
PP054841:3518|3995	KU926314.1:3518|3995	AB097933.1:3517|3995	3518	3995	-	1
PP054841:3518|4142	KU926314.1:3518|4142	AB097933.1:3517|4142	3518	4142	-	4
PP054841:3518|4153	KU926314.1:3518|4153	AB097933.1:3517|4153	3518	4153	-	2
PP054841:35535|35918	KU926314.1:35535|35918	AB097933.1:35501|35885	35535	35918	-	1
PP054841:3700|4061	KU926314.1:3700|4061	AB097933.1:3699|4061	3700	4061	+	12
PP054841:41612|41736	KU926314.1:41612|41736	AB097933.1:41542|41667	41612	41736	-	1
PP054841:41752|42288	KU926314.1:41752|42288	AB097933.1:41682|42219	41752	42288	+	1
PP054841:41872|42333	KU926314.1:41872|42333	AB097933.1:41802|42264	41872	42333	-	6
PP054841:41893|42288	KU926314.1:41893|42288	AB097933.1:41823|42219	41893	42288	+	1
PP054841:43909|44682	KU926314.1:43910|44683	AB097933.1:43837|44611	43909	44682	-	1
PP054841:46095|46841	KU926314.1:46096|46842	AB097933.1:46023|46770	46095	46841	-	1
PP054841:46861|47195	KU926314.1:46862|47196	AB097933.1:46789|47124	46861	47195	+	2
PP054841:496|1288	KU926314.1:496|1288	AB097933.1:495|1288	496	1288	-	1
PP054841:496|833	KU926314.1:496|833	AB097933.1:495|833	496	833	-	2
PP054841:50158|51238	KU926314.1:50159|51239	AB097933.1:50086|51167	50158	51238	-	2
PP054841:50158|52115	KU926314.1:50159|52116	AB097933.1:50086|52044	50158	52115	-	2
PP054841:50947|51455	KU926314.1:50948|51456	AB097933.1:50875|51384	50947	51455	-	1
PP054841:50947|53064	KU926314.1:50948|53065	AB097933.1:50875|52993	50947	53064	-	2
PP054841:53299|53894	KU926314.1:53300|53895	AB097933.1:53227|53823	53299	53894	-	2
PP054841:53390|53527	KU926314.1:53391|53528	AB097933.1:53318|53456	53390	53527	-	1
PP054841:5355|5592	KU926314.1:5355|5592	AB097933.1:5354|5592	5355	5592	+	2
PP054841:54304|54837	KU926314.1:54305|54838	AB097933.1:54232|54766	54304	54837	+	2
PP054841:5461|9885	KU926314.1:5461|9885	AB097933.1:5460|9885	5461	9885	+	1
PP054841:55784|56120	KU926314.1:55785|56121	AB097933.1:55712|56049	55784	56120	+	1
PP054841:55784|56220	KU926314.1:55785|56221	AB097933.1:55712|56149	55784	56220	+	2
PP054841:56860|57405	KU926314.1:56861|57406	AB097933.1:56788|57334	56860	57405	+	1
PP054841:58425|58711	KU926314.1:58426|58712	AB097933.1:58353|58640	58425	58711	-	2
PP054841:59483|102141	KU926314.1:59484|102143	AB097933.1:59411|119491	59483	102141	-	2
PP054841:60549|61073	KU926314.1:60551|61075	AB097933.1:60476|61001	60549	61073	+	1
PP054841:61385|61776	KU926314.1:61387|61778	AB097933.1:61312|61704	61385	61776	-	1
PP054841:62045|62353	KU926314.1:62047|62355	AB097933.1:61972|62281	62045	62353	-	2
PP054841:64595|66511	KU926314.1:64597|66513	AB097933.1:64522|66439	64595	66511	-	2
PP054841:64741|65158	KU926314.1:64743|65160	AB097933.1:64668|65086	64741	65158	-	2
PP054841:65452|66531	KU926314.1:65454|66533	AB097933.1:65379|66459	65452	66531	+	5
PP054841:65492|102141	KU926314.1:65494|102143	AB097933.1:65419|119491	65492	102141	-	3
PP054841:65492|66511	KU926314.1:65494|66513	AB097933.1:65419|66439	65492	66511	-	1
PP054841:65492|67047	KU926314.1:65494|67049	AB097933.1:65419|66975	65492	67047	-	5
PP054841:66251|66531	KU926314.1:66253|66533	AB097933.1:66178|66459	66251	66531	+	2
PP054841:66251|67335	KU926314.1:66253|67337	AB097933.1:66178|67263	66251	67335	+	3
PP054841:66320|102141	KU926314.1:66322|102143	AB097933.1:66247|119491	66320	102141	-	2
PP054841:66320|67047	KU926314.1:66322|67049	AB097933.1:66247|66975	66320	67047	-	3
PP054841:67126|68428	KU926314.1:67128|68430	AB097933.1:67053|68356	67126	68428	-	1
PP054841:67223|102141	KU926314.1:67225|102143	AB097933.1:67150|119491	67223	102141	-	2
PP054841:6895|9158	KU926314.1:6895|9158	AB097933.1:6894|9158	6895	9158	-	3
PP054841:70460|72183	KU926314.1:70462|72185	AB097933.1:70387|72111	70460	72183	+	1
PP054841:73112|73460	KU926314.1:73114|73462	AB097933.1:73039|73388	73112	73460	+	2
PP054841:73549|76639	KU926314.1:73551|76641	AB097933.1:73476|76567	73549	76639	-	4
PP054841:73757|74121	KU926314.1:73759|74123	AB097933.1:73684|74049	73757	74121	-	2
PP054841:74054|81414	KU926314.1:74056|81416	AB097933.1:73981|81342	74054	81414	+	1
PP054841:75726|83274	KU926314.1:75728|83276	AB097933.1:75653|83202	75726	83274	-	2
PP054841:75799|76391	KU926314.1:75801|76393	AB097933.1:75726|76319	75799	76391	+	1
PP054841:75876|102141	KU926314.1:75878|102143	AB097933.1:75803|119491	75876	102141	-	38
PP054841:75876|76172	KU926314.1:75878|76174	AB097933.1:75803|76100	75876	76172	-	7
PP054841:75876|77971	KU926314.1:75878|77973	AB097933.1:75803|77899	75876	77971	-	15
PP054841:75876|78984	KU926314.1:75878|78986	AB097933.1:75803|78912	75876	78984	-	1
PP054841:75876|82350	KU926314.1:75878|82352	AB097933.1:75803|82278	75876	82350	-	1
PP054841:75876|83274	KU926314.1:75878|83276	AB097933.1:75803|83202	75876	83274	-	9
PP054841:75876|96424	KU926314.1:75878|96426	AB097933.1:75803|96352	75876	96424	-	1
PP054841:75971|76329	KU926314.1:75973|76331	AB097933.1:75898|76257	75971	76329	+	2
PP054841:77609|77971	KU926314.1:77611|77973	AB097933.1:77536|77899	77609	77971	-	4
PP054841:77609|82350	KU926314.1:77611|82352	AB097933.1:77536|82278	77609	82350	-	2
PP054841:77613|77971	KU926314.1:77615|77973	AB097933.1:77540|77899	77613	77971	-	5
PP054841:78082|78762	KU926314.1:78084|78764	AB097933.1:78009|78690	78082	78762	+	4
PP054841:79601|80067	KU926314.1:79603|80069	AB097933.1:79528|79995	79601	80067	-	2
PP054841:81106|81638	KU926314.1:81108|81640	AB097933.1:81033|81566	81106	81638	+	2
PP054841:81189|83274	KU926314.1:81191|83276	AB097933.1:81116|83202	81189	83274	-	4
PP054841:81219|81767	KU926314.1:81221|81769	AB097933.1:81146|81695	81219	81767	-	8
PP054841:81471|102141	KU926314.1:81473|102143	AB097933.1:81398|119491	81471	102141	-	9
PP054841:81471|81818	KU926314.1:81473|81820	AB097933.1:81398|81746	81471	81818	-	1
PP054841:81471|82350	KU926314.1:81473|82352	AB097933.1:81398|82278	81471	82350	-	6
PP054841:81471|83274	KU926314.1:81473|83276	AB097933.1:81398|83202	81471	83274	-	17
PP054841:82179|83274	KU926314.1:82181|83276	AB097933.1:82106|83202	82179	83274	-	1
PP054841:82599|84680	KU926314.1:82601|84682	AB097933.1:82526|84608	82599	84680	-	2
PP054841:82672|82855	KU926314.1:82674|82857	AB097933.1:82599|82783	82672	82855	-	1
PP054841:83098|84680	KU926314.1:83100|84682	AB097933.1:83025|84608	83098	84680	-	2
PP054841:83098|86090	KU926314.1:83100|86092	AB097933.1:83025|86018	83098	86090	-	1
PP054841:83098|88501	KU926314.1:83100|88503	AB097933.1:83025|88429	83098	88501	-	2
PP054841:83189|86072	KU926314.1:83191|86074	AB097933.1:83116|86000	83189	86072	-	1
PP054841:83504|83911	KU926314.1:83506|83913	AB097933.1:83431|83839	83504	83911	-	1
PP054841:84141|102141	KU926314.1:84143|102143	AB097933.1:84068|119491	84141	102141	-	2
PP054841:84176|85477	KU926314.1:84178|85479	AB097933.1:84103|85405	84176	85477	-	2
PP054841:85183|85679	KU926314.1:85185|85681	AB097933.1:85110|85607	85183	85679	+	2
PP054841:85366|85966	KU926314.1:85368|85968	AB097933.1:85293|85894	85366	85966	+	4
PP054841:85479|85915	KU926314.1:85481|85917	AB097933.1:85406|85843	85479	85915	-	1
PP054841:85937|86248	KU926314.1:85939|86250	AB097933.1:85864|86176	85937	86248	-	1
PP054841:85945|86210	KU926314.1:85947|86212	AB097933.1:85872|86138	85945	86210	+	2
PP054841:86102|86362	KU926314.1:86104|86364	AB097933.1:86029|86290	86102	86362	-	1
PP054841:86350|86939	KU926314.1:86352|86941	AB097933.1:86277|86867	86350	86939	-	1
PP054841:90600|90961	KU926314.1:90602|90963	AB097933.1:90527|90889	90600	90961	+	2
PP054841:91197|92241	KU926314.1:91199|92243	AB097933.1:91124|92169	91197	92241	-	1
PP054841:91536|102141	KU926314.1:91538|102143	AB097933.1:91463|119491	91536	102141	-	1
PP054841:93558|102141	KU926314.1:109692|119318	AB097933.1:93485|119491	93558	102141	-	2
PP054841:93558|94870	KU926314.1:93560|94872	AB097933.1:93485|94798	93558	94870	-	4
PP054841:93558|96424	KU926314.1:93560|96426	AB097933.1:93485|96352	93558	96424	-	6
PP054841:93677|94737	KU926314.1:93679|94739	AB097933.1:93604|94665	93677	94737	-	1
PP054841:94417|96424	KU926314.1:94419|96426	AB097933.1:94344|96352	94417	96424	-	2
PP054841:95272|95811	KU926314.1:95274|95813	AB097933.1:95199|95739	95272	95811	-	2
PP054841:95272|96424	KU926314.1:95274|96426	AB097933.1:95199|96352	95272	96424	-	6
PP054841:98376|99351	KU926314.1:98378|99353	AB097933.1:98303|99279	98376	99351	+	2
PP054841:98612|102141	KU926314.1:98614|102143	AB097933.1:98539|104394	98612	102141	+	2
PP054841:99071|100078	KU926314.1:99073|100080	AB097933.1:98998|100006	99071	100078	-	1
PP054841:99353|99719	KU926314.1:99355|99721	AB097933.1:99280|99647	99353	99719	+	1
PP054841:111781|119093	KU926314.1:109692|119318	AB097933.1:99350|119491	111781	119093	-	2
PP054841:99694|100985	KU926314.1:99696|100987	AB097933.1:99621|100913	99694	100985	+	2
PP054841:99725|99990	KU926314.1:99727|99992	AB097933.1:99652|99918	99725	99990	+	1
PP054841:100014|102141	KU926314.1:100016|102143	AB097933.1:99941|102944	100014	102141	+	2
PP054841:100014|102141	KU926314.1:100016|102143	AB097933.1:99941|103885	100014	102141	+	1
PP054841:111781|114003	KU926314.1:101944|104747	AB097933.1:99941|104785	111781	114003	+	2

## Sheet: CIRI-long
circRNA_ID for pOka-GFP-luciferase	circRNA_ID for vOka	circRNA_ID for pOka	circRNA_start	circRNA_end	depth
PP054841:10000|10370	KU926314.1:10001|10370	AB097933.1:10001|10370	10000	10370	14	circ_id "PP054841:10000-10370"; splice_site "None"; equivalent_seq "g"; circ_type "Unknown"; circ_len "371"; isoform "10000-10370";
PP054841:100046|100315	KU926314.1:100049|100317	AB097933.1:99975|100243	100046	100315	261	circ_id "PP054841:100046-100315"; splice_site "None"; equivalent_seq ""; circ_type "Unknown"; circ_len "270"; isoform "100046-100315";
PP054841:100081|100729	KU926314.1:100084|100731	AB097933.1:100010|100657	100081	100729	68	circ_id "PP054841:100081-100729"; splice_site "None"; equivalent_seq "tg"; circ_type "Unknown"; circ_len "649"; isoform "100081-100729";
PP054841:100099|100965	KU926314.1:100102|100967	AB097933.1:100028|100893	100099	100965	18	circ_id "PP054841:100099-100965"; splice_site "None"; equivalent_seq "aattt"; circ_type "Unknown"; circ_len "867"; isoform "100099-100965";
PP054841:100140|100474	KU926314.1:100143|100476	AB097933.1:100069|100402	100140	100474	7	circ_id "PP054841:100140-100474"; splice_site "None"; equivalent_seq "a"; circ_type "Unknown"; circ_len "335"; isoform "100140-100474";
PP054841:100150|100579	KU926314.1:100153|100581	AB097933.1:100079|100507	100150	100579	60	circ_id "PP054841:100150-100579"; splice_site "None"; equivalent_seq ""; circ_type "Unknown"; circ_len "430"; isoform "100150-100579";
PP054841:100154|101444	KU926314.1:100157|101446	AB097933.1:100083|101372	100154	101444	7	circ_id "PP054841:100154-101444"; splice_site "None"; equivalent_seq ""; circ_type "Unknown"; circ_len "1291"; isoform "100154-101444";
PP054841:100166|100845	KU926314.1:100169|100847	AB097933.1:100095|100773	100166	100845	35	circ_id "PP054841:100166-100845"; splice_site "None"; equivalent_seq "tg"; circ_type "Unknown"; circ_len "680"; isoform "100166-100845";
PP054841:100193|101054	KU926314.1:100196|101056	AB097933.1:100122|100982	100193	101054	5	circ_id "PP054841:100193-101054"; splice_site "None"; equivalent_seq "a"; circ_type "Unknown"; circ_len "862"; isoform "100193-101054";
PP054841:100253|100616	KU926314.1:100256|100618	AB097933.1:100182|100544	100253	100616	763	circ_id "PP054841:100253-100616"; splice_site "None"; equivalent_seq ""; circ_type "Unknown"; circ_len "364"; isoform "100253-100616";
PP054841:100261|100961	KU926314.1:100264|100963	AB097933.1:100190|100889	100261	100961	12	circ_id "PP054841:100261-100961"; splice_site "None"; equivalent_seq "tg"; circ_type "Unknown"; circ_len "701"; isoform "100261-100961";
PP054841:100267|100841	KU926314.1:100270|100843	AB097933.1:100196|100769	100267	100841	88	circ_id "PP054841:100267-100841"; splice_site "None"; equivalent_seq ""; circ_type "Unknown"; circ_len "575"; isoform "100267-100841";
PP054841:100280|100477	KU926314.1:100283|100479	AB097933.1:100209|100405	100280	100477	2	circ_id "PP054841:100280-100477"; splice_site "None"; equivalent_seq ""; circ_type "Unknown"; circ_len "198"; isoform "100280-100477";
PP054841:100434|101288	KU926314.1:100437|101290	AB097933.1:100363|101216	100434	101288	106	circ_id "PP054841:100434-101288"; splice_site "None"; equivalent_seq ""; circ_type "Unknown"; circ_len "855"; isoform "100434-101288|100434-100706,101111-101288";
PP054841:100462|100741	KU926314.1:100465|100743	AB097933.1:100391|100669	100462	100741	197	circ_id "PP054841:100462-100741"; splice_site "None"; equivalent_seq "c"; circ_type "Unknown"; circ_len "280"; isoform "100462-100741";
PP054841:100476|101039	KU926314.1:100479|101041	AB097933.1:100405|100967	100476	101039	99	circ_id "PP054841:100476-101039"; splice_site "None"; equivalent_seq ""; circ_type "Unknown"; circ_len "564"; isoform "100476-101039";
PP054841:100732|101109	KU926314.1:100735|101111	AB097933.1:100661|101037	100732	101109	35	circ_id "PP054841:100732-101109"; splice_site "None"; equivalent_seq ""; circ_type "Unknown"; circ_len "378"; isoform "100732-101109";
PP054841:100737|100993	KU926314.1:100740|100995	AB097933.1:100666|100921	100737	100993	11	circ_id "PP054841:100737-100993"; splice_site "None"; equivalent_seq ""; circ_type "Unknown"; circ_len "257"; isoform "100737-100993";
PP054841:100794|101165	KU926314.1:100797|101167	AB097933.1:100723|101093	100794	101165	20	circ_id "PP054841:100794-101165"; splice_site "None"; equivalent_seq ""; circ_type "Unknown"; circ_len "372"; isoform "100794-101165";
PP054841:100813|101507	KU926314.1:100816|101509	AB097933.1:100742|101435	100813	101507	12	circ_id "PP054841:100813-101507"; splice_site "None"; equivalent_seq ""; circ_type "Unknown"; circ_len "695"; isoform "100813-101507";
PP054841:100841|101054	KU926314.1:100844|101056	AB097933.1:100770|100982	100841	101054	7	circ_id "PP054841:100841-101054"; splice_site "None"; equivalent_seq ""; circ_type "Unknown"; circ_len "214"; isoform "100841-101054";
PP054841:100896|101530	KU926314.1:100899|101532	AB097933.1:100825|101458	100896	101530	10	circ_id "PP054841:100896-101530"; splice_site "None"; equivalent_seq ""; circ_type "Unknown"; circ_len "635"; isoform "100896-101530";
PP054841:100967|101232	KU926314.1:100970|101234	AB097933.1:100896|101160	100967	101232	3	circ_id "PP054841:100967-101232"; splice_site "None"; equivalent_seq ""; circ_type "Unknown"; circ_len "266"; isoform "100967-101232";
PP054841:100969|101509	KU926314.1:100972|101511	AB097933.1:100898|101437	100969	101509	12	circ_id "PP054841:100969-101509"; splice_site "None"; equivalent_seq ""; circ_type "Unknown"; circ_len "541"; isoform "100969-101509";
PP054841:101129|101524	KU926314.1:101132|101526	AB097933.1:101058|101452	101129	101524	117	circ_id "PP054841:101129-101524"; splice_site "AG-GT*|-7--5"; equivalent_seq ""; circ_type "Unknown"; circ_len "396"; isoform "101129-101524";
PP054841:101129|113522	KU926314.1:102525|104266	AB097933.1:102563|104304	101129	113522	2	circ_id "PP054841:101129-113522"; splice_site "AG-GT*|-1-2"; equivalent_seq "AG"; circ_type "Unknown"; circ_len "419"; isoform "101129-101210,102343-102405,112034-112162,113008-113103,113474-113522";
PP054841:10116|10272	KU926314.1:10117|10272	AB097933.1:10117|10272	10116	10272	2	circ_id "PP054841:10116-10272"; splice_site "None"; equivalent_seq "aa"; circ_type "Unknown"; circ_len "157"; isoform "10116-10272";
PP054841:101160|101397	KU926314.1:101163|101399	AB097933.1:101089|101325	101160	101397	38	circ_id "PP054841:101160-101397"; splice_site "AG-GT*|13-3"; equivalent_seq ""; circ_type "Unknown"; circ_len "238"; isoform "101160-101397";
PP054841:101461|110556	KU926314.1:101464|102530	AB097933.1:101390|102069	101461	110556	21	circ_id "PP054841:101461-110556"; splice_site "AG-GT*|1--4"; equivalent_seq ""; circ_type "Unknown"; circ_len "412"; isoform "101461-101649,102343-102405,110397-110556";
PP054841:101508|101921	KU926314.1:101511|101923	AB097933.1:101437|101849	101508	101921	9	circ_id "PP054841:101508-101921"; splice_site "AG-GT*|2-3"; equivalent_seq ""; circ_type "Unknown"; circ_len "414"; isoform "101508-101921";
PP054841:101622|101972	KU926314.1:101625|101974	AB097933.1:101551|101900	101622	101972	7	circ_id "PP054841:101622-101972"; splice_site "AG-GT*|10-9"; equivalent_seq "G"; circ_type "Unknown"; circ_len "351"; isoform "101622-101972";
PP054841:101627|113534	KU926314.1:102525|104278	AB097933.1:102563|104316	101627	113534	14	circ_id "PP054841:101627-113534"; splice_site "AC-AT*|-5--1"; equivalent_seq ""; circ_type "Unknown"; circ_len "372"; isoform "101627-101649,102343-102405,112034-112162,113008-113103,113474-113534";
PP054841:101630|102084	KU926314.1:101633|102086	AB097933.1:101559|102012	101630	102084	9	circ_id "PP054841:101630-102084"; splice_site "AG-GT*|-8--6"; equivalent_seq "G"; circ_type "Unknown"; circ_len "455"; isoform "101630-102084";
PP054841:101719|102044	KU926314.1:101722|102046	AB097933.1:101648|101972	101719	102044	2	circ_id "PP054841:101719-102044"; splice_site "AG-GT*|3-6"; equivalent_seq "G"; circ_type "Unknown"; circ_len "326"; isoform "101719-102044";
PP054841:102343|113103	KU926314.1:102525|103847	AB097933.1:102563|103885	102343	113103	11	circ_id "PP054841:102343-113103"; splice_site "AG-GT*|4-4"; equivalent_seq "GCAG"; circ_type "Unknown"; circ_len "288"; isoform "102343-102405,112034-112162,113008-113103";
PP054841:102343|113522	KU926314.1:102525|104266	AB097933.1:102563|104304	102343	113522	2	circ_id "PP054841:102343-113522"; splice_site "AG-GT*|-4--1"; equivalent_seq "AG"; circ_type "Unknown"; circ_len "337"; isoform "102343-102405,112034-112162,113008-113103,113474-113522";
PP054841:10244|10569	KU926314.1:10245|10569	AB097933.1:10245|10569	10244	10569	6	circ_id "PP054841:10244-10569"; splice_site "None"; equivalent_seq "at"; circ_type "Unknown"; circ_len "326"; isoform "10244-10569";
PP054841:103043|111030	NA	NA	103043	111030	35	circ_id "PP054841:103043-111030"; splice_site "AG-GT*|-8-2"; equivalent_seq ""; circ_type "Unknown"; circ_len "787"; isoform "103043-103139,110341-111030";
PP054841:103119|124091	KU926314.1:102525|112738	AB097933.1:102563|109875	103119	124091	55	circ_id "PP054841:103119-124091"; splice_site "AG-GT*|18-17"; equivalent_seq ""; circ_type "Unknown"; circ_len "806"; isoform "103119-103139,110341-111043,124010-124091";
PP054841:103164|103448	NA	NA	103164	103448	5	circ_id "PP054841:103164-103448"; splice_site "AG-GT*|4-5"; equivalent_seq ""; circ_type "Unknown"; circ_len "285"; isoform "103164-103448";
PP054841:103206|103838	NA	NA	103206	103838	9	circ_id "PP054841:103206-103838"; splice_site "AG-GT*|9-9"; equivalent_seq ""; circ_type "Unknown"; circ_len "633"; isoform "103206-103838";
PP054841:103250|103457	NA	NA	103250	103457	8	circ_id "PP054841:103250-103457"; splice_site "AC-AT*|-8--4"; equivalent_seq "A"; circ_type "Unknown"; circ_len "208"; isoform "103250-103457";
PP054841:10423|10664	KU926314.1:10424|10664	AB097933.1:10424|10664	10423	10664	2	circ_id "PP054841:10423-10664"; splice_site "None"; equivalent_seq "a"; circ_type "Unknown"; circ_len "242"; isoform "10423-10664";
PP054841:10526|10872	KU926314.1:10527|10872	AB097933.1:10527|10872	10526	10872	5	circ_id "PP054841:10526-10872"; splice_site "None"; equivalent_seq "tt"; circ_type "Unknown"; circ_len "347"; isoform "10526-10872";
PP054841:10692|10954	KU926314.1:10693|10954	AB097933.1:10693|10954	10692	10954	3	circ_id "PP054841:10692-10954"; splice_site "None"; equivalent_seq ""; circ_type "Unknown"; circ_len "263"; isoform "10692-10954";
PP054841:10693|11412	KU926314.1:10694|11412	AB097933.1:10694|11412	10693	11412	27	circ_id "PP054841:10693-11412"; splice_site "None"; equivalent_seq "tt"; circ_type "Unknown"; circ_len "720"; isoform "10693-11412";
PP054841:107|268	KU926314.1:108|268	AB097933.1:108|268	107	268	6	circ_id "PP054841:107-268"; splice_site "None"; equivalent_seq ""; circ_type "Unknown"; circ_len "162"; isoform "107-268";
PP054841:10736|11199	KU926314.1:10737|11199	AB097933.1:10737|11199	10736	11199	23	circ_id "PP054841:10736-11199"; splice_site "None"; equivalent_seq "t"; circ_type "Unknown"; circ_len "464"; isoform "10736-11199";
PP054841:108869|109244	NA	NA	108869	109244	12	circ_id "PP054841:108869-109244"; splice_site "AG-GT*|9-6"; equivalent_seq "G"; circ_type "Unknown"; circ_len "376"; isoform "108869-109244";
PP054841:10920|11200	KU926314.1:10921|11200	AB097933.1:10921|11200	10920	11200	5	circ_id "PP054841:10920-11200"; splice_site "None"; equivalent_seq "a"; circ_type "Unknown"; circ_len "281"; isoform "10920-11200";
PP054841:10954|11376	KU926314.1:10955|11376	AB097933.1:10955|11376	10954	11376	107	circ_id "PP054841:10954-11376"; splice_site "None"; equivalent_seq "at"; circ_type "Unknown"; circ_len "423"; isoform "10954-11376";
PP054841:109674|109966	NA	NA	109674	109966	9	circ_id "PP054841:109674-109966"; splice_site "AG-AT*|5-0"; equivalent_seq "G"; circ_type "Unknown"; circ_len "293"; isoform "109674-109966";
PP054841:109787|110201	NA	NA	109787	110201	23	circ_id "PP054841:109787-110201"; splice_site "AG-GT*|0-0"; equivalent_seq "GTTG"; circ_type "Unknown"; circ_len "415"; isoform "109787-110201";
PP054841:110007|110752	NA	NA	110007	110752	15	circ_id "PP054841:110007-110752"; splice_site "AG-GT*|1-0"; equivalent_seq ""; circ_type "Unknown"; circ_len "746"; isoform "110007-110752";
PP054841:11003|11272	KU926314.1:11004|11272	AB097933.1:11004|11272	11003	11272	185	circ_id "PP054841:11003-11272"; splice_site "None"; equivalent_seq "a"; circ_type "Unknown"; circ_len "270"; isoform "11003-11272";
PP054841:110037|110155	NA	NA	110037	110155	2	circ_id "PP054841:110037-110155"; splice_site "AG-GT*|4-6"; equivalent_seq "G"; circ_type "Unknown"; circ_len "119"; isoform "110037-110155";
PP054841:110317|124091	KU926314.1:102525|112738	AB097933.1:102563|109875	110317	124091	2	circ_id "PP054841:110317-124091"; splice_site "AG-GT*|1--6"; equivalent_seq ""; circ_type "Unknown"; circ_len "802"; isoform "110317-111043,124017-124091";
PP054841:11043|11413	KU926314.1:11044|11413	AB097933.1:11044|11413	11043	11413	18	circ_id "PP054841:11043-11413"; splice_site "None"; equivalent_seq "at"; circ_type "Unknown"; circ_len "371"; isoform "11043-11413";
PP054841:110459|110802	NA	NA	110459	110802	193	circ_id "PP054841:110459-110802"; splice_site "AC-AT*|-2--6"; equivalent_seq ""; circ_type "Unknown"; circ_len "344"; isoform "110459-110802";
PP054841:110472|110656	NA	NA	110472	110656	67	circ_id "PP054841:110472-110656"; splice_site "AG-GT*|10-7"; equivalent_seq ""; circ_type "Unknown"; circ_len "185"; isoform "110472-110656";
PP054841:110489|110713	NA	NA	110489	110713	40	circ_id "PP054841:110489-110713"; splice_site "AG-GT*|-6--1"; equivalent_seq ""; circ_type "Unknown"; circ_len "225"; isoform "110489-110713";
PP054841:110489|110940	NA	NA	110489	110940	3	circ_id "PP054841:110489-110940"; splice_site "AG-GT*|-7--6"; equivalent_seq ""; circ_type "Unknown"; circ_len "452"; isoform "110489-110940";
PP054841:110496|110756	NA	NA	110496	110756	3	circ_id "PP054841:110496-110756"; splice_site "AG-AT*|-4-1"; equivalent_seq ""; circ_type "Unknown"; circ_len "261"; isoform "110496-110756";
PP054841:110539|110802	NA	NA	110539	110802	51	circ_id "PP054841:110539-110802"; splice_site "AC-GT*|-2--5"; equivalent_seq "G"; circ_type "Unknown"; circ_len "264"; isoform "110539-110802";
PP054841:11068|11845	KU926314.1:11069|11845	AB097933.1:11069|11845	11068	11845	134	circ_id "PP054841:11068-11845"; splice_site "None"; equivalent_seq "c"; circ_type "Unknown"; circ_len "778"; isoform "11068-11845";
PP054841:11072|11270	KU926314.1:11073|11270	AB097933.1:11073|11270	11072	11270	20	circ_id "PP054841:11072-11270"; splice_site "None"; equivalent_seq ""; circ_type "Unknown"; circ_len "199"; isoform "11072-11270";
PP054841:110802|111480	NA	NA	110802	111480	4	circ_id "PP054841:110802-111480"; splice_site "AC-AT*|8-3"; equivalent_seq "C"; circ_type "Unknown"; circ_len "679"; isoform "110802-111480";
PP054841:111154|111649	NA	NA	111154	111649	305	circ_id "PP054841:111154-111649"; splice_site "AG-GT*|-5--5"; equivalent_seq ""; circ_type "Unknown"; circ_len "496"; isoform "111154-111649";
PP054841:111336|111545	NA	NA	111336	111545	8	circ_id "PP054841:111336-111545"; splice_site "AG-GT*|-2-6"; equivalent_seq ""; circ_type "Unknown"; circ_len "210"; isoform "111336-111545";
PP054841:111417|111805	NA	NA	111417	111805	5	circ_id "PP054841:111417-111805"; splice_site "AG-AT*|7-11"; equivalent_seq ""; circ_type "Unknown"; circ_len "389"; isoform "111417-111805";
PP054841:11148|11799	KU926314.1:11149|11799	AB097933.1:11149|11799	11148	11799	52	circ_id "PP054841:11148-11799"; splice_site "None"; equivalent_seq ""; circ_type "Unknown"; circ_len "652"; isoform "11148-11799";
PP054841:111551|112003	KU926314.1:102525|102747	AB097933.1:102563|102785	111551	112003	5	circ_id "PP054841:111551-112003"; splice_site "AG-GT*|6-3"; equivalent_seq ""; circ_type "Unknown"; circ_len "453"; isoform "111551-112003";
PP054841:11168|11570	KU926314.1:11169|11570	AB097933.1:11169|11570	11168	11570	19	circ_id "PP054841:11168-11570"; splice_site "None"; equivalent_seq ""; circ_type "Unknown"; circ_len "403"; isoform "11168-11570";
PP054841:11188|11713	KU926314.1:11189|11713	AB097933.1:11189|11713	11188	11713	20	circ_id "PP054841:11188-11713"; splice_site "None"; equivalent_seq ""; circ_type "Unknown"; circ_len "526"; isoform "11188-11713";
PP054841:11190|11561	KU926314.1:11191|11561	AB097933.1:11191|11561	11190	11561	40	circ_id "PP054841:11190-11561"; splice_site "None"; equivalent_seq "c"; circ_type "Unknown"; circ_len "372"; isoform "11190-11561";
PP054841:11200|11358	KU926314.1:11201|11358	AB097933.1:11201|11358	11200	11358	197	circ_id "PP054841:11200-11358"; splice_site "None"; equivalent_seq ""; circ_type "Unknown"; circ_len "159"; isoform "11200-11358";
PP054841:112128|113570	KU926314.1:102873|104314	AB097933.1:102911|104352	112128	113570	103	circ_id "PP054841:112128-113570"; splice_site "AG-GT*|-3-0"; equivalent_seq "G"; circ_type "Unknown"; circ_len "228"; isoform "112128-112162,113008-113103,113474-113570";
PP054841:112200|112583	KU926314.1:102945|103327	AB097933.1:102983|103365	112200	112583	9	circ_id "PP054841:112200-112583"; splice_site "AG-GT*|-1--1"; equivalent_seq "G"; circ_type "Unknown"; circ_len "384"; isoform "112200-112583";
PP054841:112206|112478	KU926314.1:102951|103222	AB097933.1:102989|103260	112206	112478	3	circ_id "PP054841:112206-112478"; splice_site "AG-GT*|-8--8"; equivalent_seq "G"; circ_type "Unknown"; circ_len "273"; isoform "112206-112478";
PP054841:112218|112439	KU926314.1:102963|103183	AB097933.1:103001|103221	112218	112439	4	circ_id "PP054841:112218-112439"; splice_site "AG-GT*|5-6"; equivalent_seq ""; circ_type "Unknown"; circ_len "222"; isoform "112218-112439";
PP054841:112269|112659	KU926314.1:103014|103403	AB097933.1:103052|103441	112269	112659	7	circ_id "PP054841:112269-112659"; splice_site "AG-GT*|-6--4"; equivalent_seq ""; circ_type "Unknown"; circ_len "391"; isoform "112269-112659|112269-112483,112540-112659";
PP054841:112291|112414	KU926314.1:103036|103158	AB097933.1:103074|103196	112291	112414	3	circ_id "PP054841:112291-112414"; splice_site "AG-GT*|5--3"; equivalent_seq "AAGG"; circ_type "Unknown"; circ_len "124"; isoform "112291-112414";
PP054841:112314|112987	KU926314.1:103059|103731	AB097933.1:103097|103769	112314	112987	4	circ_id "PP054841:112314-112987"; splice_site "AG-GT*|-4--3"; equivalent_seq "G"; circ_type "Unknown"; circ_len "674"; isoform "112314-112987";
PP054841:112342|112749	KU926314.1:103087|103493	AB097933.1:103125|103531	112342	112749	111	circ_id "PP054841:112342-112749"; splice_site "AG-GT*|3-7"; equivalent_seq "CAGG"; circ_type "Unknown"; circ_len "408"; isoform "112342-112749";
PP054841:112365|113046	KU926314.1:103110|103790	AB097933.1:103148|103828	112365	113046	2	circ_id "PP054841:112365-113046"; splice_site "AG-GT*|-4--5"; equivalent_seq "GG"; circ_type "Unknown"; circ_len "682"; isoform "112365-113046";
PP054841:112411|112511	KU926314.1:103156|103255	AB097933.1:103194|103293	112411	112511	2	circ_id "PP054841:112411-112511"; splice_site "AG-GT*|-5--9"; equivalent_seq ""; circ_type "Unknown"; circ_len "101"; isoform "112411-112511";
PP054841:112411|112603	KU926314.1:103156|103347	AB097933.1:103194|103385	112411	112603	2	circ_id "PP054841:112411-112603"; splice_site "AG-GT*|3-10"; equivalent_seq ""; circ_type "Unknown"; circ_len "193"; isoform "112411-112603";
PP054841:112411|112725	KU926314.1:103156|103469	AB097933.1:103194|103507	112411	112725	35	circ_id "PP054841:112411-112725"; splice_site "AC-AT*|-6--1"; equivalent_seq ""; circ_type "Unknown"; circ_len "315"; isoform "112411-112725";
PP054841:112411|112869	KU926314.1:103156|103613	AB097933.1:103194|103651	112411	112869	179	circ_id "PP054841:112411-112869"; splice_site "AC-GT*|3-2"; equivalent_seq ""; circ_type "Unknown"; circ_len "459"; isoform "112411-112869";
PP054841:112411|112989	KU926314.1:103156|103733	AB097933.1:103194|103771	112411	112989	4	circ_id "PP054841:112411-112989"; splice_site "AG-GT*|-8--6"; equivalent_seq ""; circ_type "Unknown"; circ_len "579"; isoform "112411-112989";
PP054841:112438|112899	KU926314.1:103183|103643	AB097933.1:103221|103681	112438	112899	13	circ_id "PP054841:112438-112899"; splice_site "AG-GT*|1--2"; equivalent_seq ""; circ_type "Unknown"; circ_len "462"; isoform "112438-112899";
PP054841:112458|112643	KU926314.1:103203|103387	AB097933.1:103241|103425	112458	112643	5	circ_id "PP054841:112458-112643"; splice_site "AG-GT*|3-1"; equivalent_seq ""; circ_type "Unknown"; circ_len "186"; isoform "112458-112643";
PP054841:112501|112736	KU926314.1:103246|103480	AB097933.1:103284|103518	112501	112736	108	circ_id "PP054841:112501-112736"; splice_site "AG-GT*|4--1"; equivalent_seq ""; circ_type "Unknown"; circ_len "236"; isoform "112501-112736";
PP054841:112547|112841	KU926314.1:103292|103585	AB097933.1:103330|103623	112547	112841	68	circ_id "PP054841:112547-112841"; splice_site "AG-GT*|3-9"; equivalent_seq ""; circ_type "Unknown"; circ_len "295"; isoform "112547-112841";
PP054841:112571|113122	KU926314.1:103316|103866	AB097933.1:103354|103904	112571	113122	103	circ_id "PP054841:112571-113122"; splice_site "AG-GT*|-1--8"; equivalent_seq "GGTA"; circ_type "Unknown"; circ_len "552"; isoform "112571-113122";
PP054841:11263|11900	KU926314.1:11264|11900	AB097933.1:11264|11900	11263	11900	121	circ_id "PP054841:11263-11900"; splice_site "None"; equivalent_seq ""; circ_type "Unknown"; circ_len "638"; isoform "11263-11900";
PP054841:112778|113528	KU926314.1:103523|104272	AB097933.1:103561|104310	112778	113528	9	circ_id "PP054841:112778-113528"; splice_site "AG-GC*|-9--7"; equivalent_seq "G"; circ_type "Unknown"; circ_len "751"; isoform "112778-113528";
PP054841:112816|112989	KU926314.1:103561|103733	AB097933.1:103599|103771	112816	112989	3	circ_id "PP054841:112816-112989"; splice_site "AG-GT*|-5--6"; equivalent_seq "AG"; circ_type "Unknown"; circ_len "174"; isoform "112816-112989";
PP054841:112880|113084	KU926314.1:103625|103828	AB097933.1:103663|103866	112880	113084	5	circ_id "PP054841:112880-113084"; splice_site "AG-GT*|15-13"; equivalent_seq "G"; circ_type "Unknown"; circ_len "205"; isoform "112880-113084";
PP054841:113008|113545	KU926314.1:103753|104289	AB097933.1:103791|104327	113008	113545	29	circ_id "PP054841:113008-113545"; splice_site "AG-GC*|12-10"; equivalent_seq ""; circ_type "Unknown"; circ_len "538"; isoform "113008-113545";
PP054841:113023|113385	KU926314.1:103768|104129	AB097933.1:103806|104167	113023	113385	11	circ_id "PP054841:113023-113385"; splice_site "AG-GT*|-2--5"; equivalent_seq ""; circ_type "Unknown"; circ_len "363"; isoform "113023-113385";
PP054841:113059|113663	KU926314.1:103804|104407	AB097933.1:103842|104445	113059	113663	3	circ_id "PP054841:113059-113663"; splice_site "AG-AT*|7-0"; equivalent_seq "AT"; circ_type "Unknown"; circ_len "235"; isoform "113059-113103,113474-113663";
PP054841:113123|113416	KU926314.1:103868|104160	AB097933.1:103906|104198	113123	113416	55	circ_id "PP054841:113123-113416"; splice_site "AC-GT*|3-8"; equivalent_seq "C"; circ_type "Unknown"; circ_len "294"; isoform "113123-113416";
PP054841:113123|113612	KU926314.1:103868|104356	AB097933.1:103906|104394	113123	113612	3	circ_id "PP054841:113123-113612"; splice_site "AC-GT*|6-11"; equivalent_seq ""; circ_type "Unknown"; circ_len "490"; isoform "113123-113612";
PP054841:113211|113554	KU926314.1:103956|104298	AB097933.1:103994|104336	113211	113554	12	circ_id "PP054841:113211-113554"; splice_site "AG-GT*|10-10"; equivalent_seq ""; circ_type "Unknown"; circ_len "344"; isoform "113211-113554";
PP054841:113242|113534	KU926314.1:103987|104278	AB097933.1:104025|104316	113242	113534	4	circ_id "PP054841:113242-113534"; splice_site "AG-AT*|3--1"; equivalent_seq ""; circ_type "Unknown"; circ_len "293"; isoform "113242-113534";
PP054841:113274|113464	KU926314.1:104019|104208	AB097933.1:104057|104246	113274	113464	32	circ_id "PP054841:113274-113464"; splice_site "AG-AT*|-3--7"; equivalent_seq "ATC"; circ_type "Unknown"; circ_len "191"; isoform "113274-113464";
PP054841:11329|11797	KU926314.1:11330|11797	AB097933.1:11330|11797	11329	11797	4	circ_id "PP054841:11329-11797"; splice_site "None"; equivalent_seq ""; circ_type "Unknown"; circ_len "469"; isoform "11329-11797";
PP054841:113348|113657	KU926314.1:104093|104401	AB097933.1:104131|104439	113348	113657	5	circ_id "PP054841:113348-113657"; splice_site "AG-GT*|6--1"; equivalent_seq "G"; circ_type "Unknown"; circ_len "310"; isoform "113348-113657";
PP054841:113354|113825	KU926314.1:104099|104569	AB097933.1:104137|104607	113354	113825	7	circ_id "PP054841:113354-113825"; splice_site "None"; equivalent_seq ""; circ_type "Unknown"; circ_len "472"; isoform "113354-113825";
PP054841:113458|113755	KU926314.1:104203|104499	AB097933.1:104241|104537	113458	113755	10	circ_id "PP054841:113458-113755"; splice_site "None"; equivalent_seq ""; circ_type "Unknown"; circ_len "298"; isoform "113458-113755";
PP054841:113482|113873	KU926314.1:104227|104617	AB097933.1:104265|104655	113482	113873	7	circ_id "PP054841:113482-113873"; splice_site "None"; equivalent_seq ""; circ_type "Unknown"; circ_len "392"; isoform "113482-113873";
PP054841:113743|114116	KU926314.1:104488|104860	AB097933.1:104526|104898	113743	114116	7	circ_id "PP054841:113743-114116"; splice_site "None"; equivalent_seq "tg"; circ_type "Unknown"; circ_len "374"; isoform "113743-114116";
PP054841:11402|11915	KU926314.1:11403|11915	AB097933.1:11403|11915	11402	11915	409	circ_id "PP054841:11402-11915"; splice_site "None"; equivalent_seq ""; circ_type "Unknown"; circ_len "514"; isoform "11402-11915";
PP054841:114302|114772	KU926314.1:105047|105516	AB097933.1:105085|105554	114302	114772	3	circ_id "PP054841:114302-114772"; splice_site "None"; equivalent_seq "ac"; circ_type "Unknown"; circ_len "471"; isoform "114302-114772";
PP054841:114352|114775	KU926314.1:105097|105519	AB097933.1:105135|105557	114352	114775	4	circ_id "PP054841:114352-114775"; splice_site "None"; equivalent_seq ""; circ_type "Unknown"; circ_len "424"; isoform "114352-114775";
PP054841:114395|114894	KU926314.1:105140|105638	AB097933.1:105178|105676	114395	114894	3	circ_id "PP054841:114395-114894"; splice_site "None"; equivalent_seq ""; circ_type "Unknown"; circ_len "500"; isoform "114395-114894";
PP054841:114416|114610	KU926314.1:105161|105354	AB097933.1:105199|105392	114416	114610	57	circ_id "PP054841:114416-114610"; splice_site "None"; equivalent_seq "c"; circ_type "Unknown"; circ_len "195"; isoform "114416-114610";
PP054841:114453|115452	KU926314.1:105198|106196	AB097933.1:105236|106234	114453	115452	3	circ_id "PP054841:114453-115452"; splice_site "None"; equivalent_seq "c"; circ_type "Unknown"; circ_len "1000"; isoform "114453-115452";
PP054841:114541|115047	KU926314.1:105286|105791	AB097933.1:105324|105829	114541	115047	53	circ_id "PP054841:114541-115047"; splice_site "None"; equivalent_seq "tcg"; circ_type "Unknown"; circ_len "507"; isoform "114541-115047";
PP054841:114548|115126	KU926314.1:105293|105870	AB097933.1:105331|105908	114548	115126	12	circ_id "PP054841:114548-115126"; splice_site "None"; equivalent_seq "aaac"; circ_type "Unknown"; circ_len "579"; isoform "114548-115126|114548-114846,114940-115126";
PP054841:114550|114653	KU926314.1:105295|105397	AB097933.1:105333|105435	114550	114653	16	circ_id "PP054841:114550-114653"; splice_site "None"; equivalent_seq ""; circ_type "Unknown"; circ_len "104"; isoform "114550-114653";
PP054841:114587|115290	KU926314.1:105332|106034	AB097933.1:105370|106072	114587	115290	46	circ_id "PP054841:114587-115290"; splice_site "None"; equivalent_seq ""; circ_type "Unknown"; circ_len "704"; isoform "114587-115290|114587-114776,115160-115290";
PP054841:114611|114838	KU926314.1:105356|105582	AB097933.1:105394|105620	114611	114838	29	circ_id "PP054841:114611-114838"; splice_site "None"; equivalent_seq "ac"; circ_type "Unknown"; circ_len "228"; isoform "114611-114838";
PP054841:114621|114735	KU926314.1:105366|105479	AB097933.1:105404|105517	114621	114735	1951	circ_id "PP054841:114621-114735"; splice_site "None"; equivalent_seq ""; circ_type "Unknown"; circ_len "115"; isoform "114621-114735";
PP054841:114719|114803	KU926314.1:105464|105547	AB097933.1:105502|105585	114719	114803	2	circ_id "PP054841:114719-114803"; splice_site "None"; equivalent_seq "t"; circ_type "Unknown"; circ_len "85"; isoform "114719-114803";
PP054841:114726|115778	KU926314.1:105472|106522	AB097933.1:105509|106560	114726	115778	107	circ_id "PP054841:114726-115778"; splice_site "None"; equivalent_seq "c"; circ_type "Unknown"; circ_len "1053"; isoform "114726-115778";
PP054841:11474|11699	KU926314.1:11475|11699	AB097933.1:11475|11699	11474	11699	2	circ_id "PP054841:11474-11699"; splice_site "None"; equivalent_seq ""; circ_type "Unknown"; circ_len "226"; isoform "11474-11699";
PP054841:114778|115068	KU926314.1:105523|105812	AB097933.1:105561|105850	114778	115068	364	circ_id "PP054841:114778-115068"; splice_site "None"; equivalent_seq "a"; circ_type "Unknown"; circ_len "291"; isoform "114778-115068";
PP054841:114798|115445	KU926314.1:105543|106188	AB097933.1:105581|106227	114798	115445	166	circ_id "PP054841:114798-115445"; splice_site "None"; equivalent_seq "ggg"; circ_type "Unknown"; circ_len "648"; isoform "114798-115445|114798-115075,115329-115445";
PP054841:114880|115160	KU926314.1:105625|105904	AB097933.1:105663|105942	114880	115160	83	circ_id "PP054841:114880-115160"; splice_site "None"; equivalent_seq "gcac"; circ_type "Unknown"; circ_len "281"; isoform "114880-115160";
PP054841:114880|115318	KU926314.1:105625|106062	AB097933.1:105663|106100	114880	115318	578	circ_id "PP054841:114880-115318"; splice_site "None"; equivalent_seq "agca"; circ_type "Unknown"; circ_len "439"; isoform "114880-115318";
PP054841:114933|115372	KU926314.1:105678|106116	AB097933.1:105716|106154	114933	115372	2	circ_id "PP054841:114933-115372"; splice_site "None"; equivalent_seq "gc"; circ_type "Unknown"; circ_len "440"; isoform "114933-115372";
PP054841:115126|115579	KU926314.1:105871|106323	AB097933.1:105909|106361	115126	115579	82	circ_id "PP054841:115126-115579"; splice_site "None"; equivalent_seq "aaact"; circ_type "Unknown"; circ_len "454"; isoform "115126-115579";
PP054841:115127|115448	KU926314.1:105872|106192	AB097933.1:105910|106230	115127	115448	313	circ_id "PP054841:115127-115448"; splice_site "None"; equivalent_seq "c"; circ_type "Unknown"; circ_len "322"; isoform "115127-115448";
PP054841:115129|115322	KU926314.1:105874|106066	AB097933.1:105912|106104	115129	115322	80	circ_id "PP054841:115129-115322"; splice_site "None"; equivalent_seq "caaa"; circ_type "Unknown"; circ_len "194"; isoform "115129-115322";
PP054841:115159|115922	KU926314.1:105904|106666	AB097933.1:105942|106704	115159	115922	13	circ_id "PP054841:115159-115922"; splice_site "None"; equivalent_seq ""; circ_type "Unknown"; circ_len "764"; isoform "115159-115922";
PP054841:115203|115898	KU926314.1:105948|106642	AB097933.1:105986|106680	115203	115898	97	circ_id "PP054841:115203-115898"; splice_site "None"; equivalent_seq ""; circ_type "Unknown"; circ_len "696"; isoform "115203-115898";
PP054841:115210|115562	KU926314.1:105955|106306	AB097933.1:105993|106344	115210	115562	72	circ_id "PP054841:115210-115562"; splice_site "None"; equivalent_seq "at"; circ_type "Unknown"; circ_len "353"; isoform "115210-115562";
PP054841:115237|115770	KU926314.1:105982|106514	AB097933.1:106020|106552	115237	115770	18	circ_id "PP054841:115237-115770"; splice_site "None"; equivalent_seq ""; circ_type "Unknown"; circ_len "534"; isoform "115237-115770";
PP054841:115292|115651	KU926314.1:106037|106395	AB097933.1:106075|106433	115292	115651	59	circ_id "PP054841:115292-115651"; splice_site "None"; equivalent_seq ""; circ_type "Unknown"; circ_len "360"; isoform "115292-115651";
PP054841:115324|115847	KU926314.1:106069|106591	AB097933.1:106107|106629	115324	115847	6	circ_id "PP054841:115324-115847"; splice_site "None"; equivalent_seq ""; circ_type "Unknown"; circ_len "524"; isoform "115324-115847";
PP054841:115326|115651	KU926314.1:106071|106395	AB097933.1:106109|106433	115326	115651	13	circ_id "PP054841:115326-115651"; splice_site "None"; equivalent_seq ""; circ_type "Unknown"; circ_len "326"; isoform "115326-115651";
PP054841:11533|11932	KU926314.1:11534|11932	AB097933.1:11534|11932	11533	11932	374	circ_id "PP054841:11533-11932"; splice_site "None"; equivalent_seq "at"; circ_type "Unknown"; circ_len "400"; isoform "11533-11932";
PP054841:115438|115986	KU926314.1:106183|106730	AB097933.1:106221|106768	115438	115986	10	circ_id "PP054841:115438-115986"; splice_site "None"; equivalent_seq "t"; circ_type "Unknown"; circ_len "549"; isoform "115438-115986";
PP054841:115440|115560	KU926314.1:106185|106304	AB097933.1:106223|106342	115440	115560	7	circ_id "PP054841:115440-115560"; splice_site "None"; equivalent_seq "a"; circ_type "Unknown"; circ_len "121"; isoform "115440-115560";
PP054841:115514|116225	KU926314.1:106259|106969	AB097933.1:106297|107007	115514	116225	26	circ_id "PP054841:115514-116225"; splice_site "None"; equivalent_seq "tc"; circ_type "Unknown"; circ_len "712"; isoform "115514-116225";
PP054841:115609|116053	KU926314.1:106354|106797	AB097933.1:106392|106835	115609	116053	307	circ_id "PP054841:115609-116053"; splice_site "None"; equivalent_seq ""; circ_type "Unknown"; circ_len "445"; isoform "115609-116053";
PP054841:115650|116595	KU926314.1:106395|107339	AB097933.1:106433|107377	115650	116595	36	circ_id "PP054841:115650-116595"; splice_site "None"; equivalent_seq "tg"; circ_type "Unknown"; circ_len "946"; isoform "115650-116595";
PP054841:115667|115964	KU926314.1:106412|106708	AB097933.1:106450|106746	115667	115964	469	circ_id "PP054841:115667-115964"; splice_site "None"; equivalent_seq "g"; circ_type "Unknown"; circ_len "298"; isoform "115667-115964";
PP054841:115849|116222	KU926314.1:106594|106966	AB097933.1:106632|107004	115849	116222	27	circ_id "PP054841:115849-116222"; splice_site "None"; equivalent_seq "tc"; circ_type "Unknown"; circ_len "374"; isoform "115849-116222";
PP054841:115861|116562	KU926314.1:106606|107306	AB097933.1:106644|107344	115861	116562	7	circ_id "PP054841:115861-116562"; splice_site "None"; equivalent_seq "cc"; circ_type "Unknown"; circ_len "702"; isoform "115861-116562";
PP054841:115863|116122	KU926314.1:106608|106866	AB097933.1:106646|106904	115863	116122	8	circ_id "PP054841:115863-116122"; splice_site "None"; equivalent_seq ""; circ_type "Unknown"; circ_len "260"; isoform "115863-116122";
PP054841:115923|116283	KU926314.1:106668|107027	AB097933.1:106706|107065	115923	116283	479	circ_id "PP054841:115923-116283"; splice_site "None"; equivalent_seq "aaa"; circ_type "Unknown"; circ_len "361"; isoform "115923-116283";
PP054841:115924|116585	KU926314.1:106669|107329	AB097933.1:106707|107367	115924	116585	8	circ_id "PP054841:115924-116585"; splice_site "None"; equivalent_seq ""; circ_type "Unknown"; circ_len "662"; isoform "115924-116585";
PP054841:115957|116135	KU926314.1:106702|106879	AB097933.1:106740|106917	115957	116135	189	circ_id "PP054841:115957-116135"; splice_site "None"; equivalent_seq ""; circ_type "Unknown"; circ_len "179"; isoform "115957-116135";
PP054841:115996|116222	KU926314.1:106741|106966	AB097933.1:106779|107004	115996	116222	45	circ_id "PP054841:115996-116222"; splice_site "None"; equivalent_seq ""; circ_type "Unknown"; circ_len "227"; isoform "115996-116222";
PP054841:116005|116830	KU926314.1:106750|107574	AB097933.1:106788|107612	116005	116830	2	circ_id "PP054841:116005-116830"; splice_site "None"; equivalent_seq ""; circ_type "Unknown"; circ_len "826"; isoform "116005-116830";
PP054841:116096|116444	KU926314.1:106841|107188	AB097933.1:106879|107226	116096	116444	52	circ_id "PP054841:116096-116444"; splice_site "None"; equivalent_seq "ct"; circ_type "Unknown"; circ_len "349"; isoform "116096-116444";
PP054841:116100|116693	KU926314.1:106845|107437	AB097933.1:106883|107475	116100	116693	39	circ_id "PP054841:116100-116693"; splice_site "None"; equivalent_seq "tat"; circ_type "Unknown"; circ_len "594"; isoform "116100-116693";
PP054841:116122|116300	KU926314.1:106867|107044	AB097933.1:106905|107082	116122	116300	2	circ_id "PP054841:116122-116300"; splice_site "None"; equivalent_seq "aca"; circ_type "Unknown"; circ_len "179"; isoform "116122-116300";
PP054841:116123|116597	KU926314.1:106868|107341	AB097933.1:106906|107379	116123	116597	8	circ_id "PP054841:116123-116597"; splice_site "None"; equivalent_seq ""; circ_type "Unknown"; circ_len "475"; isoform "116123-116597";
PP054841:116222|116930	KU926314.1:106967|107674	AB097933.1:107005|107712	116222	116930	4	circ_id "PP054841:116222-116930"; splice_site "None"; equivalent_seq ""; circ_type "Unknown"; circ_len "709"; isoform "116222-116930";
PP054841:116266|116564	KU926314.1:107011|107308	AB097933.1:107049|107346	116266	116564	109	circ_id "PP054841:116266-116564"; splice_site "None"; equivalent_seq ""; circ_type "Unknown"; circ_len "299"; isoform "116266-116564";
PP054841:116285|116435	KU926314.1:107030|107178	AB097933.1:107068|107217	116285	116435	195	circ_id "PP054841:116285-116435"; splice_site "None"; equivalent_seq ""; circ_type "Unknown"; circ_len "151"; isoform "116285-116435";
PP054841:116334|117214	KU926314.1:107079|107958	AB097933.1:107117|107996	116334	117214	5	circ_id "PP054841:116334-117214"; splice_site "None"; equivalent_seq "c"; circ_type "Unknown"; circ_len "881"; isoform "116334-117214";
PP054841:116340|116743	KU926314.1:107085|107487	AB097933.1:107123|107525	116340	116743	93	circ_id "PP054841:116340-116743"; splice_site "None"; equivalent_seq "ctg"; circ_type "Unknown"; circ_len "404"; isoform "116340-116743|116340-116475,116568-116743";
PP054841:116427|116984	KU926314.1:107172|107728	AB097933.1:107210|107766	116427	116984	48	circ_id "PP054841:116427-116984"; splice_site "None"; equivalent_seq "a"; circ_type "Unknown"; circ_len "558"; isoform "116427-116984";
PP054841:116487|116885	KU926314.1:107232|107629	AB097933.1:107270|107667	116487	116885	5	circ_id "PP054841:116487-116885"; splice_site "None"; equivalent_seq "g"; circ_type "Unknown"; circ_len "399"; isoform "116487-116885";
PP054841:116532|118271	KU926314.1:107277|109015	AB097933.1:107315|109053	116532	118271	97	circ_id "PP054841:116532-118271"; splice_site "None"; equivalent_seq "cc"; circ_type "Unknown"; circ_len "1740"; isoform "116532-118271";
PP054841:116610|117297	KU926314.1:107355|108041	AB097933.1:107393|108079	116610	117297	103	circ_id "PP054841:116610-117297"; splice_site "None"; equivalent_seq "c"; circ_type "Unknown"; circ_len "688"; isoform "116610-117297";
PP054841:116632|116929	KU926314.1:107377|107673	AB097933.1:107415|107711	116632	116929	165	circ_id "PP054841:116632-116929"; splice_site "None"; equivalent_seq "t"; circ_type "Unknown"; circ_len "298"; isoform "116632-116929";
PP054841:116757|116882	KU926314.1:107502|107626	AB097933.1:107540|107664	116757	116882	3	circ_id "PP054841:116757-116882"; splice_site "None"; equivalent_seq ""; circ_type "Unknown"; circ_len "126"; isoform "116757-116882";
PP054841:116872|117228	KU926314.1:107617|107972	AB097933.1:107655|108010	116872	117228	58	circ_id "PP054841:116872-117228"; splice_site "None"; equivalent_seq ""; circ_type "Unknown"; circ_len "357"; isoform "116872-117228";
PP054841:116965|117960	KU926314.1:107710|108704	AB097933.1:107748|108742	116965	117960	127	circ_id "PP054841:116965-117960"; splice_site "None"; equivalent_seq "g"; circ_type "Unknown"; circ_len "996"; isoform "116965-117960";
PP054841:116971|117640	KU926314.1:107716|108384	AB097933.1:107754|108422	116971	117640	749	circ_id "PP054841:116971-117640"; splice_site "None"; equivalent_seq "g"; circ_type "Unknown"; circ_len "670"; isoform "116971-117640";
PP054841:117022|117473	KU926314.1:107767|108217	AB097933.1:107805|108255	117022	117473	225	circ_id "PP054841:117022-117473"; splice_site "None"; equivalent_seq "a"; circ_type "Unknown"; circ_len "452"; isoform "117022-117473";
PP054841:117089|117294	KU926314.1:107834|108037	AB097933.1:107872|108076	117089	117294	220	circ_id "PP054841:117089-117294"; splice_site "None"; equivalent_seq "g"; circ_type "Unknown"; circ_len "206"; isoform "117089-117294";
PP054841:117110|117203	KU926314.1:107855|107947	AB097933.1:107893|107985	117110	117203	22	circ_id "PP054841:117110-117203"; splice_site "None"; equivalent_seq "tt"; circ_type "Unknown"; circ_len "94"; isoform "117110-117203";
PP054841:117155|117494	KU926314.1:107900|108238	AB097933.1:107938|108276	117155	117494	124	circ_id "PP054841:117155-117494"; splice_site "None"; equivalent_seq "tg"; circ_type "Unknown"; circ_len "340"; isoform "117155-117494";
PP054841:11717|12078	KU926314.1:11718|12078	AB097933.1:11718|12078	11717	12078	7	circ_id "PP054841:11717-12078"; splice_site "None"; equivalent_seq ""; circ_type "Unknown"; circ_len "362"; isoform "11717-12078";
PP054841:11749|12037	KU926314.1:11750|12037	AB097933.1:11750|12037	11749	12037	55	circ_id "PP054841:11749-12037"; splice_site "None"; equivalent_seq "aaa"; circ_type "Unknown"; circ_len "289"; isoform "11749-12037";
PP054841:117499|117822	KU926314.1:108244|108566	AB097933.1:108282|108604	117499	117822	2	circ_id "PP054841:117499-117822"; splice_site "None"; equivalent_seq ""; circ_type "Unknown"; circ_len "324"; isoform "117499-117822";
PP054841:117638|118434	KU926314.1:108383|109178	AB097933.1:108421|109216	117638	118434	11	circ_id "PP054841:117638-118434"; splice_site "None"; equivalent_seq "c"; circ_type "Unknown"; circ_len "797"; isoform "117638-118434";
PP054841:117648|118290	KU926314.1:108393|109034	AB097933.1:108431|109072	117648	118290	3	circ_id "PP054841:117648-118290"; splice_site "None"; equivalent_seq ""; circ_type "Unknown"; circ_len "643"; isoform "117648-118290";
PP054841:117724|118325	KU926314.1:108469|109069	AB097933.1:108507|109107	117724	118325	456	circ_id "PP054841:117724-118325"; splice_site "None"; equivalent_seq ""; circ_type "Unknown"; circ_len "602"; isoform "117724-118325";
PP054841:117797|118001	KU926314.1:108542|108745	AB097933.1:108580|108783	117797	118001	157	circ_id "PP054841:117797-118001"; splice_site "None"; equivalent_seq "c"; circ_type "Unknown"; circ_len "205"; isoform "117797-118001|117797-117858,117898-118001";
PP054841:117834|118370	KU926314.1:108579|109114	AB097933.1:108617|109152	117834	118370	66	circ_id "PP054841:117834-118370"; splice_site "None"; equivalent_seq "c"; circ_type "Unknown"; circ_len "537"; isoform "117834-118370";
PP054841:117951|118540	KU926314.1:108696|109284	AB097933.1:108734|109322	117951	118540	9	circ_id "PP054841:117951-118540"; splice_site "None"; equivalent_seq ""; circ_type "Unknown"; circ_len "590"; isoform "117951-118540";
PP054841:118007|118413	KU926314.1:108752|109157	AB097933.1:108790|109195	118007	118413	77	circ_id "PP054841:118007-118413"; splice_site "None"; equivalent_seq "att"; circ_type "Unknown"; circ_len "407"; isoform "118007-118413";
PP054841:118009|118187	KU926314.1:108754|108931	AB097933.1:108792|108969	118009	118187	36	circ_id "PP054841:118009-118187"; splice_site "None"; equivalent_seq "ca"; circ_type "Unknown"; circ_len "179"; isoform "118009-118187";
PP054841:118025|118550	KU926314.1:108770|109294	AB097933.1:108808|109332	118025	118550	5	circ_id "PP054841:118025-118550"; splice_site "None"; equivalent_seq ""; circ_type "Unknown"; circ_len "526"; isoform "118025-118550";
PP054841:118100|118416	KU926314.1:108845|109160	AB097933.1:108883|109198	118100	118416	3	circ_id "PP054841:118100-118416"; splice_site "None"; equivalent_seq ""; circ_type "Unknown"; circ_len "317"; isoform "118100-118416";
PP054841:118100|118551	KU926314.1:108845|109295	AB097933.1:108883|109333	118100	118551	15	circ_id "PP054841:118100-118551"; splice_site "None"; equivalent_seq ""; circ_type "Unknown"; circ_len "452"; isoform "118100-118551";
PP054841:118353|118780	KU926314.1:109098|109524	AB097933.1:109136|109562	118353	118780	4	circ_id "PP054841:118353-118780"; splice_site "None"; equivalent_seq "aa"; circ_type "Unknown"; circ_len "428"; isoform "118353-118780";
PP054841:118417|118752	KU926314.1:109162|109496	AB097933.1:109200|109534	118417	118752	2	circ_id "PP054841:118417-118752"; splice_site "None"; equivalent_seq ""; circ_type "Unknown"; circ_len "336"; isoform "118417-118752";
PP054841:118445|118904	KU926314.1:109190|109648	AB097933.1:109228|109686	118445	118904	2	circ_id "PP054841:118445-118904"; splice_site "None"; equivalent_seq "ata"; circ_type "Unknown"; circ_len "460"; isoform "118445-118904";
PP054841:118476|118588	KU926314.1:109221|109332	AB097933.1:109259|109370	118476	118588	6	circ_id "PP054841:118476-118588"; splice_site "None"; equivalent_seq "ttat"; circ_type "Unknown"; circ_len "113"; isoform "118476-118588";
PP054841:118478|118656	KU926314.1:109223|109400	AB097933.1:109261|109438	118478	118656	52	circ_id "PP054841:118478-118656"; splice_site "None"; equivalent_seq ""; circ_type "Unknown"; circ_len "179"; isoform "118478-118656";
PP054841:118551|118878	KU926314.1:109296|109622	AB097933.1:109334|109660	118551	118878	3	circ_id "PP054841:118551-118878"; splice_site "None"; equivalent_seq ""; circ_type "Unknown"; circ_len "328"; isoform "118551-118878";
PP054841:119245|119669	KU926314.1:109990|110405	AB097933.1:110163|110584	119245	119669	8	circ_id "PP054841:119245-119669"; splice_site "None"; equivalent_seq "aaat"; circ_type "Unknown"; circ_len "425"; isoform "119245-119669";
PP054841:119246|119559	KU926314.1:109991|110295	AB097933.1:110164|110474	119246	119559	140	circ_id "PP054841:119246-119559"; splice_site "None"; equivalent_seq "aaa"; circ_type "Unknown"; circ_len "314"; isoform "119246-119559";
PP054841:119506|119915	KU926314.1:110243|110651	AB097933.1:110422|110830	119506	119915	4	circ_id "PP054841:119506-119915"; splice_site "None"; equivalent_seq "t"; circ_type "Unknown"; circ_len "410"; isoform "119506-119915";
PP054841:119571|120591	KU926314.1:110308|111327	AB097933.1:110487|111506	119571	120591	65	circ_id "PP054841:119571-120591"; splice_site "None"; equivalent_seq "cccccc"; circ_type "Unknown"; circ_len "1021"; isoform "119571-120591";
PP054841:119594|120064	KU926314.1:110331|110800	AB097933.1:110510|110979	119594	120064	4	circ_id "PP054841:119594-120064"; splice_site "None"; equivalent_seq ""; circ_type "Unknown"; circ_len "471"; isoform "119594-120064";
PP054841:119715|119854	KU926314.1:110452|110590	AB097933.1:110631|110769	119715	119854	5	circ_id "PP054841:119715-119854"; splice_site "None"; equivalent_seq "ata"; circ_type "Unknown"; circ_len "140"; isoform "119715-119854";
PP054841:119718|120343	KU926314.1:110455|111079	AB097933.1:110634|111258	119718	120343	15	circ_id "PP054841:119718-120343"; splice_site "None"; equivalent_seq ""; circ_type "Unknown"; circ_len "626"; isoform "119718-120343";
PP054841:11972|12258	KU926314.1:11973|12258	AB097933.1:11973|12258	11972	12258	14	circ_id "PP054841:11972-12258"; splice_site "None"; equivalent_seq ""; circ_type "Unknown"; circ_len "287"; isoform "11972-12258";
PP054841:119753|120098	KU926314.1:110490|110834	AB097933.1:110669|111013	119753	120098	53	circ_id "PP054841:119753-120098"; splice_site "None"; equivalent_seq "tt"; circ_type "Unknown"; circ_len "346"; isoform "119753-120098";
PP054841:119775|120189	KU926314.1:110512|110925	AB097933.1:110691|111104	119775	120189	7	circ_id "PP054841:119775-120189"; splice_site "None"; equivalent_seq "tt"; circ_type "Unknown"; circ_len "415"; isoform "119775-120189";
PP054841:119835|120204	KU926314.1:110572|110940	AB097933.1:110751|111119	119835	120204	16	circ_id "PP054841:119835-120204"; splice_site "None"; equivalent_seq ""; circ_type "Unknown"; circ_len "370"; isoform "119835-120204";
PP054841:119841|120503	KU926314.1:110578|111239	AB097933.1:110757|111418	119841	120503	252	circ_id "PP054841:119841-120503"; splice_site "None"; equivalent_seq ""; circ_type "Unknown"; circ_len "663"; isoform "119841-120503";
PP054841:119869|120145	KU926314.1:110606|110881	AB097933.1:110785|111060	119869	120145	45	circ_id "PP054841:119869-120145"; splice_site "None"; equivalent_seq ""; circ_type "Unknown"; circ_len "277"; isoform "119869-120145";
PP054841:119978|120264	KU926314.1:110715|111000	AB097933.1:110894|111179	119978	120264	45	circ_id "PP054841:119978-120264"; splice_site "None"; equivalent_seq ""; circ_type "Unknown"; circ_len "287"; isoform "119978-120264";
PP054841:120240|120645	KU926314.1:110977|111381	AB097933.1:111156|111560	120240	120645	363	circ_id "PP054841:120240-120645"; splice_site "None"; equivalent_seq "t"; circ_type "Unknown"; circ_len "406"; isoform "120240-120645";
PP054841:120333|120662	KU926314.1:111070|111398	AB097933.1:111249|111577	120333	120662	13	circ_id "PP054841:120333-120662"; splice_site "None"; equivalent_seq ""; circ_type "Unknown"; circ_len "330"; isoform "120333-120662";
PP054841:120382|120756	KU926314.1:111119|111492	AB097933.1:111298|111671	120382	120756	7	circ_id "PP054841:120382-120756"; splice_site "None"; equivalent_seq ""; circ_type "Unknown"; circ_len "375"; isoform "120382-120756";
PP054841:120470|120851	KU926314.1:111207|111587	AB097933.1:111386|111766	120470	120851	6	circ_id "PP054841:120470-120851"; splice_site "None"; equivalent_seq ""; circ_type "Unknown"; circ_len "382"; isoform "120470-120851";
PP054841:120606|120684	KU926314.1:111343|111420	AB097933.1:111522|111599	120606	120684	2	circ_id "PP054841:120606-120684"; splice_site "None"; equivalent_seq "at"; circ_type "Unknown"; circ_len "79"; isoform "120606-120684";
PP054841:120609|120810	KU926314.1:111346|111546	AB097933.1:111525|111725	120609	120810	11	circ_id "PP054841:120609-120810"; splice_site "None"; equivalent_seq ""; circ_type "Unknown"; circ_len "202"; isoform "120609-120810";
PP054841:120690|121320	KU926314.1:111427|112056	AB097933.1:111606|112235	120690	121320	1385	circ_id "PP054841:120690-121320"; splice_site "None"; equivalent_seq ""; circ_type "Unknown"; circ_len "631"; isoform "120690-121320";
PP054841:120755|120916	KU926314.1:111492|111652	AB097933.1:111671|111831	120755	120916	715	circ_id "PP054841:120755-120916"; splice_site "None"; equivalent_seq "tat"; circ_type "Unknown"; circ_len "162"; isoform "120755-120916";
PP054841:120935|121199	KU926314.1:111672|111935	AB097933.1:111851|112114	120935	121199	470	circ_id "PP054841:120935-121199"; splice_site "None"; equivalent_seq "ag"; circ_type "Unknown"; circ_len "265"; isoform "120935-121199";
PP054841:121041|121238	KU926314.1:111778|111974	AB097933.1:111957|112153	121041	121238	177	circ_id "PP054841:121041-121238"; splice_site "None"; equivalent_seq ""; circ_type "Unknown"; circ_len "198"; isoform "121041-121238";
PP054841:121356|121479	KU926314.1:112090|112212	AB097933.1:112267|112389	121356	121479	11	circ_id "PP054841:121356-121479"; splice_site "None"; equivalent_seq "aa"; circ_type "Unknown"; circ_len "124"; isoform "121356-121479";
PP054841:121363|121547	KU926314.1:112097|112280	AB097933.1:112274|112457	121363	121547	14	circ_id "PP054841:121363-121547"; splice_site "None"; equivalent_seq ""; circ_type "Unknown"; circ_len "185"; isoform "121363-121547";
PP054841:121363|121891	KU926314.1:112097|112624	AB097933.1:112274|112801	121363	121891	9	circ_id "PP054841:121363-121891"; splice_site "None"; equivalent_seq ""; circ_type "Unknown"; circ_len "529"; isoform "121363-121891";
PP054841:121628|121950	KU926314.1:112362|112683	AB097933.1:112539|112860	121628	121950	3	circ_id "PP054841:121628-121950"; splice_site "AC-GT*|-2-2"; equivalent_seq "CG"; circ_type "Unknown"; circ_len "323"; isoform "121628-121950";
PP054841:121664|121939	KU926314.1:112398|112672	AB097933.1:112575|112849	121664	121939	5	circ_id "PP054841:121664-121939"; splice_site "AC-GT*|-7--2"; equivalent_seq "CG"; circ_type "Unknown"; circ_len "276"; isoform "121664-121939";
PP054841:121709|122107	KU926314.1:112443|112738	AB097933.1:112620|112915	121709	122107	7	circ_id "PP054841:121709-122107"; splice_site "AG-GT*|4-3"; equivalent_seq ""; circ_type "Unknown"; circ_len "399"; isoform "121709-122107";
PP054841:121718|121873	KU926314.1:112452|112606	AB097933.1:112629|112783	121718	121873	125	circ_id "PP054841:121718-121873"; splice_site "AG-GT*|-9--5"; equivalent_seq ""; circ_type "Unknown"; circ_len "156"; isoform "121718-121873";
PP054841:121875|122204	KU926314.1:112609|112738	AB097933.1:112786|112915	121875	122204	36	circ_id "PP054841:121875-122204"; splice_site "AG-GT*|6-8"; equivalent_seq ""; circ_type "Unknown"; circ_len "330"; isoform "121875-122204";
PP054841:121937|122563	KU926314.1:112671|112738	AB097933.1:112848|112915	121937	122563	108	circ_id "PP054841:121937-122563"; splice_site "AG-GT*|5--2"; equivalent_seq "GT"; circ_type "Unknown"; circ_len "627"; isoform "121937-122563";
PP054841:122062|122423	NA	NA	122062	122423	4	circ_id "PP054841:122062-122423"; splice_site "AG-GT*|-8--8"; equivalent_seq "AG"; circ_type "Unknown"; circ_len "362"; isoform "122062-122423";
PP054841:122248|122423	NA	NA	122248	122423	5	circ_id "PP054841:122248-122423"; splice_site "AG-GT*|5-8"; equivalent_seq "AG"; circ_type "Unknown"; circ_len "176"; isoform "122248-122423";
PP054841:122298|122952	NA	NA	122298	122952	12	circ_id "PP054841:122298-122952"; splice_site "AG-GT*|-1--1"; equivalent_seq "G"; circ_type "Unknown"; circ_len "655"; isoform "122298-122952";
PP054841:122304|122674	NA	NA	122304	122674	2	circ_id "PP054841:122304-122674"; splice_site "AG-GT*|0--7"; equivalent_seq "G"; circ_type "Unknown"; circ_len "371"; isoform "122304-122674";
PP054841:122323|123761	NA	NA	122323	123761	6	circ_id "PP054841:122323-123761"; splice_site "None"; equivalent_seq ""; circ_type "Unknown"; circ_len "1439"; isoform "122323-123761";
PP054841:122375|122613	NA	NA	122375	122613	2	circ_id "PP054841:122375-122613"; splice_site "AG-GT*|0-7"; equivalent_seq ""; circ_type "Unknown"; circ_len "239"; isoform "122375-122613";
PP054841:122410|122576	NA	NA	122410	122576	198	circ_id "PP054841:122410-122576"; splice_site "AG-GT*|6-12"; equivalent_seq ""; circ_type "Unknown"; circ_len "167"; isoform "122410-122576";
PP054841:122532|122796	NA	NA	122532	122796	2	circ_id "PP054841:122532-122796"; splice_site "AG-GT*|-4--8"; equivalent_seq "GT"; circ_type "Unknown"; circ_len "265"; isoform "122532-122796";
PP054841:122532|122888	NA	NA	122532	122888	4	circ_id "PP054841:122532-122888"; splice_site "AG-GT*|8-6"; equivalent_seq ""; circ_type "Unknown"; circ_len "357"; isoform "122532-122888";
PP054841:122578|123051	NA	NA	122578	123051	85	circ_id "PP054841:122578-123051"; splice_site "AG-GT*|8-10"; equivalent_seq ""; circ_type "Unknown"; circ_len "474"; isoform "122578-123051";
PP054841:122601|122952	NA	NA	122601	122952	4	circ_id "PP054841:122601-122952"; splice_site "AG-GT*|-6--1"; equivalent_seq "G"; circ_type "Unknown"; circ_len "352"; isoform "122601-122952";
PP054841:122694|123137	NA	NA	122694	123137	9	circ_id "PP054841:122694-123137"; splice_site "AG-GT*|10-11"; equivalent_seq ""; circ_type "Unknown"; circ_len "444"; isoform "122694-123137";
PP054841:122747|123035	NA	NA	122747	123035	2	circ_id "PP054841:122747-123035"; splice_site "AG-GT*|-4--7"; equivalent_seq ""; circ_type "Unknown"; circ_len "289"; isoform "122747-123035";
PP054841:12277|12884	KU926314.1:12278|12884	AB097933.1:12278|12884	12277	12884	8	circ_id "PP054841:12277-12884"; splice_site "None"; equivalent_seq "t"; circ_type "Unknown"; circ_len "608"; isoform "12277-12884";
PP054841:122786|123134	NA	NA	122786	123134	7	circ_id "PP054841:122786-123134"; splice_site "AG-GT*|-8--7"; equivalent_seq ""; circ_type "Unknown"; circ_len "349"; isoform "122786-123134";
PP054841:122827|123160	NA	NA	122827	123160	280	circ_id "PP054841:122827-123160"; splice_site "AG-GC*|0--5"; equivalent_seq "G"; circ_type "Unknown"; circ_len "334"; isoform "122827-123160";
PP054841:122852|123198	NA	NA	122852	123198	57	circ_id "PP054841:122852-123198"; splice_site "AG-GT*|13-11"; equivalent_seq ""; circ_type "Unknown"; circ_len "347"; isoform "122852-123198";
PP054841:122885|123035	NA	NA	122885	123035	3	circ_id "PP054841:122885-123035"; splice_site "AG-GT*|11-7"; equivalent_seq ""; circ_type "Unknown"; circ_len "151"; isoform "122885-123035";
PP054841:122885|123237	NA	NA	122885	123237	5	circ_id "PP054841:122885-123237"; splice_site "AG-GT*|-1--4"; equivalent_seq ""; circ_type "Unknown"; circ_len "353"; isoform "122885-123237";
PP054841:123037|123422	NA	NA	123037	123422	15	circ_id "PP054841:123037-123422"; splice_site "AG-GT*|-8--7"; equivalent_seq ""; circ_type "Unknown"; circ_len "386"; isoform "123037-123422";
PP054841:123080|123428	NA	NA	123080	123428	6	circ_id "PP054841:123080-123428"; splice_site "AG-GT*|3--6"; equivalent_seq ""; circ_type "Unknown"; circ_len "349"; isoform "123080-123428";
PP054841:123123|123607	NA	NA	123123	123607	18	circ_id "PP054841:123123-123607"; splice_site "AG-GT*|3-2"; equivalent_seq ""; circ_type "Unknown"; circ_len "485"; isoform "123123-123607";
PP054841:123149|123508	NA	NA	123149	123508	8	circ_id "PP054841:123149-123508"; splice_site "AG-GT*|-4--8"; equivalent_seq "GG"; circ_type "Unknown"; circ_len "360"; isoform "123149-123508";
PP054841:123243|123472	NA	NA	123243	123472	18	circ_id "PP054841:123243-123472"; splice_site "AG-GT*|4-4"; equivalent_seq "G"; circ_type "Unknown"; circ_len "230"; isoform "123243-123472";
PP054841:123243|123607	NA	NA	123243	123607	130	circ_id "PP054841:123243-123607"; splice_site "AG-GT*|4-3"; equivalent_seq "G"; circ_type "Unknown"; circ_len "365"; isoform "123243-123607";
PP054841:123292|123893	NA	NA	123292	123893	9	circ_id "PP054841:123292-123893"; splice_site "AG-GC*|-4--8"; equivalent_seq "G"; circ_type "Unknown"; circ_len "602"; isoform "123292-123893";
PP054841:123335|123462	NA	NA	123335	123462	19	circ_id "PP054841:123335-123462"; splice_site "AG-GT*|6-6"; equivalent_seq "G"; circ_type "Unknown"; circ_len "128"; isoform "123335-123462";
PP054841:123396|123939	NA	NA	123396	123939	19	circ_id "PP054841:123396-123939"; splice_site "AG-GT*|8-9"; equivalent_seq "GT"; circ_type "Unknown"; circ_len "544"; isoform "123396-123939";
PP054841:123544|123782	NA	NA	123544	123782	10	circ_id "PP054841:123544-123782"; splice_site "AG-GT*|6-6"; equivalent_seq ""; circ_type "Unknown"; circ_len "239"; isoform "123544-123782";
PP054841:123550|123912	NA	NA	123550	123912	32	circ_id "PP054841:123550-123912"; splice_site "AG-GC*|2-6"; equivalent_seq "G"; circ_type "Unknown"; circ_len "363"; isoform "123550-123912";
PP054841:123616|123782	NA	NA	123616	123782	34	circ_id "PP054841:123616-123782"; splice_site "AG-GT*|5-2"; equivalent_seq "G"; circ_type "Unknown"; circ_len "167"; isoform "123616-123782";
PP054841:123903|124446	NA	NA	123903	124446	41	circ_id "PP054841:123903-124446"; splice_site "AG-GT*|5-6"; equivalent_seq "G"; circ_type "Unknown"; circ_len "544"; isoform "123903-124446";
PP054841:124017|124466	NA	NA	124017	124466	15	circ_id "PP054841:124017-124466"; splice_site "AG-GT*|1-0"; equivalent_seq "G"; circ_type "Unknown"; circ_len "450"; isoform "124017-124466";
PP054841:124093|124896	NA	NA	124093	124896	30	circ_id "PP054841:124093-124896"; splice_site "AG-GT*|-7-3"; equivalent_seq "G"; circ_type "Unknown"; circ_len "804"; isoform "124093-124896";
PP054841:124098|124444	NA	NA	124098	124444	9	circ_id "PP054841:124098-124444"; splice_site "AG-GT*|4-3"; equivalent_seq ""; circ_type "Unknown"; circ_len "347"; isoform "124098-124444";
PP054841:124104|124414	NA	NA	124104	124414	6	circ_id "PP054841:124104-124414"; splice_site "AG-GT*|1-10"; equivalent_seq ""; circ_type "Unknown"; circ_len "311"; isoform "124104-124414";
PP054841:124128|125289	NA	NA	124128	125289	259	circ_id "PP054841:124128-125289"; splice_site "AG-GT*|0-0"; equivalent_seq "GT"; circ_type "Unknown"; circ_len "1162"; isoform "124128-125289";
PP054841:124176|124444	NA	NA	124176	124444	13	circ_id "PP054841:124176-124444"; splice_site "AG-GT*|-1-3"; equivalent_seq ""; circ_type "Unknown"; circ_len "269"; isoform "124176-124444";
PP054841:124176|124522	NA	NA	124176	124522	44	circ_id "PP054841:124176-124522"; splice_site "AC-GT*|1--3"; equivalent_seq ""; circ_type "Unknown"; circ_len "347"; isoform "124176-124522";
PP054841:124194|124620	NA	NA	124194	124620	6	circ_id "PP054841:124194-124620"; splice_site "AG-AT*|9-4"; equivalent_seq ""; circ_type "Unknown"; circ_len "427"; isoform "124194-124620";
PP054841:124197|124581	NA	NA	124197	124581	33	circ_id "PP054841:124197-124581"; splice_site "AG-GT*|-3--6"; equivalent_seq "G"; circ_type "Unknown"; circ_len "385"; isoform "124197-124581";
PP054841:124210|125031	NA	NA	124210	125031	144	circ_id "PP054841:124210-125031"; splice_site "AG-GT*|12-10"; equivalent_seq "G"; circ_type "Unknown"; circ_len "822"; isoform "124210-125031";
PP054841:124298|124540	NA	NA	124298	124540	3	circ_id "PP054841:124298-124540"; splice_site "AG-GT*|9--1"; equivalent_seq "G"; circ_type "Unknown"; circ_len "243"; isoform "124298-124540";
PP054841:124409|124876	NA	NA	124409	124876	160	circ_id "PP054841:124409-124876"; splice_site "AG-GT*|-7--8"; equivalent_seq "G"; circ_type "Unknown"; circ_len "468"; isoform "124409-124876";
PP054841:124445|124732	NA	NA	124445	124732	16	circ_id "PP054841:124445-124732"; splice_site "AG-GT*|3--5"; equivalent_seq ""; circ_type "Unknown"; circ_len "288"; isoform "124445-124732";
PP054841:124517|124983	NA	NA	124517	124983	120	circ_id "PP054841:124517-124983"; splice_site "AG-GT*|8-9"; equivalent_seq ""; circ_type "Unknown"; circ_len "467"; isoform "124517-124983";
PP054841:124533|124765	NA	NA	124533	124765	33	circ_id "PP054841:124533-124765"; splice_site "AG-GC*|-8--3"; equivalent_seq "G"; circ_type "Unknown"; circ_len "233"; isoform "124533-124765";
PP054841:124592|124971	NA	NA	124592	124971	160	circ_id "PP054841:124592-124971"; splice_site "AG-GT*|3-7"; equivalent_seq "AG"; circ_type "Unknown"; circ_len "380"; isoform "124592-124971";
PP054841:124621|125350	KU926314.1:112799|112866	AB097933.1:112976|113043	124621	125350	31	circ_id "PP054841:124621-125350"; splice_site "AG-GT*|-6--7"; equivalent_seq "AG"; circ_type "Unknown"; circ_len "730"; isoform "124621-125350";
PP054841:124683|124983	NA	NA	124683	124983	5	circ_id "PP054841:124683-124983"; splice_site "AG-GT*|3--1"; equivalent_seq ""; circ_type "Unknown"; circ_len "301"; isoform "124683-124983";
PP054841:12485|12687	KU926314.1:12486|12687	AB097933.1:12486|12687	12485	12687	7	circ_id "PP054841:12485-12687"; splice_site "None"; equivalent_seq "tt"; circ_type "Unknown"; circ_len "203"; isoform "12485-12687";
PP054841:124865|125238	NA	NA	124865	125238	6	circ_id "PP054841:124865-125238"; splice_site "AG-GT*|0--10"; equivalent_seq "G"; circ_type "Unknown"; circ_len "374"; isoform "124865-125238";
PP054841:124893|125065	NA	NA	124893	125065	2	circ_id "PP054841:124893-125065"; splice_site "AG-GT*|10-10"; equivalent_seq "G"; circ_type "Unknown"; circ_len "173"; isoform "124893-125065";
PP054841:124940|125167	NA	NA	124940	125167	52	circ_id "PP054841:124940-125167"; splice_site "AG-GT*|10-9"; equivalent_seq "AG"; circ_type "Unknown"; circ_len "228"; isoform "124940-125167";
PP054841:125265|125626	KU926314.1:112799|113142	AB097933.1:112976|113319	125265	125626	40	circ_id "PP054841:125265-125626"; splice_site "None"; equivalent_seq ""; circ_type "Unknown"; circ_len "362"; isoform "125265-125626";
PP054841:125352|125853	KU926314.1:112869|113369	AB097933.1:113046|113546	125352	125853	3	circ_id "PP054841:125352-125853"; splice_site "None"; equivalent_seq ""; circ_type "Unknown"; circ_len "502"; isoform "125352-125853";
PP054841:12549|12740	KU926314.1:12550|12740	AB097933.1:12550|12740	12549	12740	3	circ_id "PP054841:12549-12740"; splice_site "None"; equivalent_seq "a"; circ_type "Unknown"; circ_len "192"; isoform "12549-12740";
PP054841:125496|125886	KU926314.1:113013|113402	AB097933.1:113190|113579	125496	125886	18	circ_id "PP054841:125496-125886"; splice_site "None"; equivalent_seq "c"; circ_type "Unknown"; circ_len "391"; isoform "125496-125886";
PP054841:12553|12850	KU926314.1:12554|12850	AB097933.1:12554|12850	12553	12850	7	circ_id "PP054841:12553-12850"; splice_site "None"; equivalent_seq ""; circ_type "Unknown"; circ_len "298"; isoform "12553-12850";
PP054841:125530|125856	KU926314.1:113047|113372	AB097933.1:113224|113549	125530	125856	8	circ_id "PP054841:125530-125856"; splice_site "None"; equivalent_seq "a"; circ_type "Unknown"; circ_len "327"; isoform "125530-125856";
PP054841:125569|125853	KU926314.1:113086|113369	AB097933.1:113263|113546	125569	125853	11	circ_id "PP054841:125569-125853"; splice_site "None"; equivalent_seq ""; circ_type "Unknown"; circ_len "285"; isoform "125569-125853";
PP054841:125608|125835	KU926314.1:113125|113351	AB097933.1:113302|113528	125608	125835	4	circ_id "PP054841:125608-125835"; splice_site "None"; equivalent_seq ""; circ_type "Unknown"; circ_len "228"; isoform "125608-125835";
PP054841:125638|125891	KU926314.1:113155|113407	AB097933.1:113332|113584	125638	125891	24	circ_id "PP054841:125638-125891"; splice_site "None"; equivalent_seq "a"; circ_type "Unknown"; circ_len "254"; isoform "125638-125891";
PP054841:125765|125952	KU926314.1:113282|113468	AB097933.1:113459|113645	125765	125952	3	circ_id "PP054841:125765-125952"; splice_site "None"; equivalent_seq "t"; circ_type "Unknown"; circ_len "188"; isoform "125765-125952";
PP054841:126|360	KU926314.1:127|360	AB097933.1:127|360	126	360	3	circ_id "PP054841:126-360"; splice_site "None"; equivalent_seq ""; circ_type "Unknown"; circ_len "235"; isoform "126-360";
PP054841:126077|126310	KU926314.1:113594|113826	AB097933.1:113771|114003	126077	126310	7	circ_id "PP054841:126077-126310"; splice_site "None"; equivalent_seq ""; circ_type "Unknown"; circ_len "234"; isoform "126077-126310";
PP054841:126215|126567	KU926314.1:113732|114083	AB097933.1:113909|114260	126215	126567	15	circ_id "PP054841:126215-126567"; splice_site "None"; equivalent_seq ""; circ_type "Unknown"; circ_len "353"; isoform "126215-126567";
PP054841:126267|127546	KU926314.1:113784|115062	AB097933.1:113961|115239	126267	127546	61	circ_id "PP054841:126267-127546"; splice_site "None"; equivalent_seq "t"; circ_type "Unknown"; circ_len "1280"; isoform "126267-127546";
PP054841:126273|126770	KU926314.1:113790|114286	AB097933.1:113967|114463	126273	126770	26	circ_id "PP054841:126273-126770"; splice_site "None"; equivalent_seq ""; circ_type "Unknown"; circ_len "498"; isoform "126273-126770";
PP054841:126298|126826	KU926314.1:113815|114342	AB097933.1:113992|114519	126298	126826	4	circ_id "PP054841:126298-126826"; splice_site "None"; equivalent_seq "g"; circ_type "Unknown"; circ_len "529"; isoform "126298-126826";
PP054841:126303|127093	KU926314.1:113820|114609	AB097933.1:113997|114786	126303	127093	15	circ_id "PP054841:126303-127093"; splice_site "None"; equivalent_seq ""; circ_type "Unknown"; circ_len "791"; isoform "126303-127093";
PP054841:126311|126657	KU926314.1:113828|114173	AB097933.1:114005|114350	126311	126657	8	circ_id "PP054841:126311-126657"; splice_site "None"; equivalent_seq "tt"; circ_type "Unknown"; circ_len "347"; isoform "126311-126657";
PP054841:126321|126561	KU926314.1:113838|114077	AB097933.1:114015|114254	126321	126561	44	circ_id "PP054841:126321-126561"; splice_site "None"; equivalent_seq "gtt"; circ_type "Unknown"; circ_len "241"; isoform "126321-126561";
PP054841:12638|12925	KU926314.1:12639|12925	AB097933.1:12639|12925	12638	12925	6	circ_id "PP054841:12638-12925"; splice_site "None"; equivalent_seq "tttg"; circ_type "Unknown"; circ_len "288"; isoform "12638-12925";
PP054841:126392|126910	KU926314.1:113909|114426	AB097933.1:114086|114603	126392	126910	31	circ_id "PP054841:126392-126910"; splice_site "None"; equivalent_seq ""; circ_type "Unknown"; circ_len "519"; isoform "126392-126910";
PP054841:126446|126867	KU926314.1:113963|114383	AB097933.1:114140|114560	126446	126867	365	circ_id "PP054841:126446-126867"; splice_site "None"; equivalent_seq ""; circ_type "Unknown"; circ_len "422"; isoform "126446-126867";
PP054841:126468|127072	KU926314.1:113985|114588	AB097933.1:114162|114765	126468	127072	2	circ_id "PP054841:126468-127072"; splice_site "None"; equivalent_seq "tgtt"; circ_type "Unknown"; circ_len "605"; isoform "126468-127072";
PP054841:126564|126916	KU926314.1:114081|114432	AB097933.1:114258|114609	126564	126916	26	circ_id "PP054841:126564-126916"; splice_site "None"; equivalent_seq ""; circ_type "Unknown"; circ_len "353"; isoform "126564-126916";
PP054841:126601|127108	KU926314.1:114118|114624	AB097933.1:114295|114801	126601	127108	172	circ_id "PP054841:126601-127108"; splice_site "None"; equivalent_seq "tat"; circ_type "Unknown"; circ_len "508"; isoform "126601-127108";
PP054841:126721|127212	KU926314.1:114238|114728	AB097933.1:114415|114905	126721	127212	98	circ_id "PP054841:126721-127212"; splice_site "None"; equivalent_seq "tt"; circ_type "Unknown"; circ_len "492"; isoform "126721-127212";
PP054841:126760|127004	KU926314.1:114277|114520	AB097933.1:114454|114697	126760	127004	202	circ_id "PP054841:126760-127004"; splice_site "None"; equivalent_seq "a"; circ_type "Unknown"; circ_len "245"; isoform "126760-127004";
PP054841:126761|126969	KU926314.1:114278|114485	AB097933.1:114455|114662	126761	126969	4	circ_id "PP054841:126761-126969"; splice_site "None"; equivalent_seq ""; circ_type "Unknown"; circ_len "209"; isoform "126761-126969";
PP054841:126762|126863	KU926314.1:114279|114379	AB097933.1:114456|114556	126762	126863	156	circ_id "PP054841:126762-126863"; splice_site "None"; equivalent_seq "t"; circ_type "Unknown"; circ_len "102"; isoform "126762-126863";
PP054841:126822|127250	KU926314.1:114339|114766	AB097933.1:114516|114943	126822	127250	149	circ_id "PP054841:126822-127250"; splice_site "None"; equivalent_seq "atg"; circ_type "Unknown"; circ_len "429"; isoform "126822-127250";
PP054841:126885|127003	KU926314.1:114402|114519	AB097933.1:114579|114696	126885	127003	4	circ_id "PP054841:126885-127003"; splice_site "None"; equivalent_seq ""; circ_type "Unknown"; circ_len "119"; isoform "126885-127003";
PP054841:126890|127317	KU926314.1:114407|114833	AB097933.1:114584|115010	126890	127317	4	circ_id "PP054841:126890-127317"; splice_site "None"; equivalent_seq ""; circ_type "Unknown"; circ_len "428"; isoform "126890-127317";
PP054841:12690|13088	KU926314.1:12691|13088	AB097933.1:12691|13088	12690	13088	2	circ_id "PP054841:12690-13088"; splice_site "None"; equivalent_seq ""; circ_type "Unknown"; circ_len "399"; isoform "12690-13088";
PP054841:126922|127306	KU926314.1:114439|114822	AB097933.1:114616|114999	126922	127306	62	circ_id "PP054841:126922-127306"; splice_site "None"; equivalent_seq "a"; circ_type "Unknown"; circ_len "385"; isoform "126922-127306";
PP054841:126959|127229	KU926314.1:114476|114745	AB097933.1:114653|114922	126959	127229	3	circ_id "PP054841:126959-127229"; splice_site "None"; equivalent_seq "ca"; circ_type "Unknown"; circ_len "271"; isoform "126959-127229";
PP054841:127004|127546	KU926314.1:114521|115062	AB097933.1:114698|115239	127004	127546	213	circ_id "PP054841:127004-127546"; splice_site "None"; equivalent_seq ""; circ_type "Unknown"; circ_len "543"; isoform "127004-127546";
PP054841:127005|127367	KU926314.1:114522|114883	AB097933.1:114699|115060	127005	127367	17	circ_id "PP054841:127005-127367"; splice_site "None"; equivalent_seq "a"; circ_type "Unknown"; circ_len "363"; isoform "127005-127367";
PP054841:127044|127461	KU926314.1:114561|114977	AB097933.1:114738|115154	127044	127461	22	circ_id "PP054841:127044-127461"; splice_site "None"; equivalent_seq ""; circ_type "Unknown"; circ_len "418"; isoform "127044-127461";
PP054841:127047|127602	KU926314.1:114564|115118	AB097933.1:114741|115295	127047	127602	311	circ_id "PP054841:127047-127602"; splice_site "None"; equivalent_seq "a"; circ_type "Unknown"; circ_len "556"; isoform "127047-127602";
PP054841:127051|127201	KU926314.1:114568|114717	AB097933.1:114745|114894	127051	127201	2	circ_id "PP054841:127051-127201"; splice_site "None"; equivalent_seq ""; circ_type "Unknown"; circ_len "151"; isoform "127051-127201";
PP054841:127109|127400	KU926314.1:114626|114916	AB097933.1:114803|115093	127109	127400	145	circ_id "PP054841:127109-127400"; splice_site "None"; equivalent_seq "atat"; circ_type "Unknown"; circ_len "292"; isoform "127109-127400";
PP054841:127110|127467	KU926314.1:114627|114983	AB097933.1:114804|115160	127110	127467	38	circ_id "PP054841:127110-127467"; splice_site "None"; equivalent_seq "ata"; circ_type "Unknown"; circ_len "358"; isoform "127110-127467";
PP054841:127111|127724	KU926314.1:114628|115240	AB097933.1:114805|115417	127111	127724	226	circ_id "PP054841:127111-127724"; splice_site "None"; equivalent_seq "at"; circ_type "Unknown"; circ_len "614"; isoform "127111-127724";
PP054841:127207|127575	KU926314.1:114724|115091	AB097933.1:114901|115268	127207	127575	327	circ_id "PP054841:127207-127575"; splice_site "None"; equivalent_seq ""; circ_type "Unknown"; circ_len "369"; isoform "127207-127575";
PP054841:127307|127814	KU926314.1:114824|115330	AB097933.1:115001|115507	127307	127814	21	circ_id "PP054841:127307-127814"; splice_site "None"; equivalent_seq "a"; circ_type "Unknown"; circ_len "508"; isoform "127307-127814";
PP054841:127322|127886	KU926314.1:114839|115402	AB097933.1:115016|115579	127322	127886	5	circ_id "PP054841:127322-127886"; splice_site "None"; equivalent_seq ""; circ_type "Unknown"; circ_len "565"; isoform "127322-127886";
PP054841:127395|127945	KU926314.1:114912|115461	AB097933.1:115089|115638	127395	127945	17	circ_id "PP054841:127395-127945"; splice_site "None"; equivalent_seq "t"; circ_type "Unknown"; circ_len "551"; isoform "127395-127945";
PP054841:127439|127825	KU926314.1:114956|115341	AB097933.1:115133|115518	127439	127825	4	circ_id "PP054841:127439-127825"; splice_site "None"; equivalent_seq "ta"; circ_type "Unknown"; circ_len "387"; isoform "127439-127825";
PP054841:127506|127815	KU926314.1:115023|115331	AB097933.1:115200|115508	127506	127815	6	circ_id "PP054841:127506-127815"; splice_site "None"; equivalent_seq ""; circ_type "Unknown"; circ_len "310"; isoform "127506-127815";
PP054841:127555|127749	KU926314.1:115072|115265	AB097933.1:115249|115442	127555	127749	9	circ_id "PP054841:127555-127749"; splice_site "None"; equivalent_seq ""; circ_type "Unknown"; circ_len "195"; isoform "127555-127749";
PP054841:127680|128021	KU926314.1:115197|115537	AB097933.1:115374|115714	127680	128021	2	circ_id "PP054841:127680-128021"; splice_site "None"; equivalent_seq ""; circ_type "Unknown"; circ_len "342"; isoform "127680-128021";
PP054841:127752|127952	KU926314.1:115269|115468	AB097933.1:115446|115645	127752	127952	4	circ_id "PP054841:127752-127952"; splice_site "None"; equivalent_seq ""; circ_type "Unknown"; circ_len "201"; isoform "127752-127952";
PP054841:12776|13134	KU926314.1:12777|13134	AB097933.1:12777|13134	12776	13134	150	circ_id "PP054841:12776-13134"; splice_site "None"; equivalent_seq "a"; circ_type "Unknown"; circ_len "359"; isoform "12776-13134";
PP054841:127941|128322	KU926314.1:115458|115838	AB097933.1:115635|116015	127941	128322	101	circ_id "PP054841:127941-128322"; splice_site "None"; equivalent_seq ""; circ_type "Unknown"; circ_len "382"; isoform "127941-128322";
PP054841:12803|13118	KU926314.1:12804|13118	AB097933.1:12804|13118	12803	13118	8	circ_id "PP054841:12803-13118"; splice_site "None"; equivalent_seq "tct"; circ_type "Unknown"; circ_len "316"; isoform "12803-13118";
PP054841:128082|128678	KU926314.1:115599|116194	AB097933.1:115776|116371	128082	128678	108	circ_id "PP054841:128082-128678"; splice_site "None"; equivalent_seq "at"; circ_type "Unknown"; circ_len "597"; isoform "128082-128678";
PP054841:128236|128579	KU926314.1:115753|116095	AB097933.1:115930|116272	128236	128579	797	circ_id "PP054841:128236-128579"; splice_site "None"; equivalent_seq ""; circ_type "Unknown"; circ_len "344"; isoform "128236-128579";
PP054841:128263|128446	KU926314.1:115780|115962	AB097933.1:115957|116139	128263	128446	195	circ_id "PP054841:128263-128446"; splice_site "None"; equivalent_seq "ct"; circ_type "Unknown"; circ_len "184"; isoform "128263-128446";
PP054841:12842|13125	KU926314.1:12843|13125	AB097933.1:12843|13125	12842	13125	3	circ_id "PP054841:12842-13125"; splice_site "None"; equivalent_seq "t"; circ_type "Unknown"; circ_len "284"; isoform "12842-13125";
PP054841:128661|129408	KU926314.1:116178|116924	AB097933.1:116355|117101	128661	129408	333	circ_id "PP054841:128661-129408"; splice_site "None"; equivalent_seq ""; circ_type "Unknown"; circ_len "748"; isoform "128661-129408";
PP054841:12878|13208	KU926314.1:12879|13208	AB097933.1:12879|13208	12878	13208	46	circ_id "PP054841:12878-13208"; splice_site "None"; equivalent_seq "t"; circ_type "Unknown"; circ_len "331"; isoform "12878-13208";
PP054841:128849|129290	KU926314.1:116366|116806	AB097933.1:116543|116983	128849	129290	105	circ_id "PP054841:128849-129290"; splice_site "None"; equivalent_seq "ga"; circ_type "Unknown"; circ_len "442"; isoform "128849-129290";
PP054841:128904|129141	KU926314.1:116421|116657	AB097933.1:116598|116834	128904	129141	7	circ_id "PP054841:128904-129141"; splice_site "None"; equivalent_seq "g"; circ_type "Unknown"; circ_len "238"; isoform "128904-129141";
PP054841:128913|129313	KU926314.1:116430|116829	AB097933.1:116607|117006	128913	129313	56	circ_id "PP054841:128913-129313"; splice_site "None"; equivalent_seq ""; circ_type "Unknown"; circ_len "401"; isoform "128913-129313";
PP054841:128947|129694	KU926314.1:116464|117210	AB097933.1:116641|117387	128947	129694	105	circ_id "PP054841:128947-129694"; splice_site "None"; equivalent_seq ""; circ_type "Unknown"; circ_len "748"; isoform "128947-129694";
PP054841:128987|129421	KU926314.1:116504|116937	AB097933.1:116681|117114	128987	129421	548	circ_id "PP054841:128987-129421"; splice_site "None"; equivalent_seq "aa"; circ_type "Unknown"; circ_len "435"; isoform "128987-129421";
PP054841:129238|129584	KU926314.1:116755|117100	AB097933.1:116932|117277	129238	129584	1453	circ_id "PP054841:129238-129584"; splice_site "None"; equivalent_seq ""; circ_type "Unknown"; circ_len "347"; isoform "129238-129584";
PP054841:129292|129732	KU926314.1:116809|117248	AB097933.1:116986|117425	129292	129732	6	circ_id "PP054841:129292-129732"; splice_site "None"; equivalent_seq ""; circ_type "Unknown"; circ_len "441"; isoform "129292-129732";
PP054841:129325|129777	KU926314.1:116842|117293	AB097933.1:117019|117470	129325	129777	54	circ_id "PP054841:129325-129777"; splice_site "None"; equivalent_seq ""; circ_type "Unknown"; circ_len "453"; isoform "129325-129777";
PP054841:129394|129923	KU926314.1:116911|117439	AB097933.1:117088|117616	129394	129923	11	circ_id "PP054841:129394-129923"; splice_site "None"; equivalent_seq "atat"; circ_type "Unknown"; circ_len "530"; isoform "129394-129923";
PP054841:129465|129509	KU926314.1:116982|117025	AB097933.1:117159|117202	129465	129509	12	circ_id "PP054841:129465-129509"; splice_site "None"; equivalent_seq "a"; circ_type "Unknown"; circ_len "45"; isoform "129465-129509";
PP054841:129560|129870	KU926314.1:117077|117386	AB097933.1:117254|117563	129560	129870	185	circ_id "PP054841:129560-129870"; splice_site "None"; equivalent_seq "gtat"; circ_type "Unknown"; circ_len "311"; isoform "129560-129870";
PP054841:129656|130025	KU926314.1:117173|117541	AB097933.1:117350|117718	129656	130025	85	circ_id "PP054841:129656-130025"; splice_site "None"; equivalent_seq "tggt"; circ_type "Unknown"; circ_len "370"; isoform "129656-130025";
PP054841:129733|130141	KU926314.1:117250|117657	AB097933.1:117427|117834	129733	130141	3	circ_id "PP054841:129733-130141"; splice_site "None"; equivalent_seq ""; circ_type "Unknown"; circ_len "409"; isoform "129733-130141";
PP054841:129789|130128	KU926314.1:117306|117644	AB097933.1:117483|117821	129789	130128	2	circ_id "PP054841:129789-130128"; splice_site "None"; equivalent_seq ""; circ_type "Unknown"; circ_len "340"; isoform "129789-130128";
PP054841:129831|130003	KU926314.1:117348|117519	AB097933.1:117525|117696	129831	130003	33	circ_id "PP054841:129831-130003"; splice_site "None"; equivalent_seq "at"; circ_type "Unknown"; circ_len "173"; isoform "129831-130003";
PP054841:129949|130062	KU926314.1:117466|117578	AB097933.1:117643|117755	129949	130062	69	circ_id "PP054841:129949-130062"; splice_site "None"; equivalent_seq "ca"; circ_type "Unknown"; circ_len "114"; isoform "129949-130062";
PP054841:129956|130140	KU926314.1:117473|117656	AB097933.1:117650|117833	129956	130140	20	circ_id "PP054841:129956-130140"; splice_site "None"; equivalent_seq ""; circ_type "Unknown"; circ_len "185"; isoform "129956-130140";
PP054841:13010|13127	KU926314.1:13011|13127	AB097933.1:13011|13127	13010	13127	5	circ_id "PP054841:13010-13127"; splice_site "None"; equivalent_seq "ttg"; circ_type "Unknown"; circ_len "118"; isoform "13010-13127";
PP054841:130164|131091	KU926314.1:117681|118606	AB097933.1:111328|112246	130164	131091	112	circ_id "PP054841:130164-131091"; splice_site "None"; equivalent_seq "aat"; circ_type "Unknown"; circ_len "928"; isoform "130164-131091";
PP054841:130264|130495	KU926314.1:111745|111975	AB097933.1:111924|112154	130264	130495	137	circ_id "PP054841:130264-130495"; splice_site "None"; equivalent_seq ""; circ_type "Unknown"; circ_len "232"; isoform "130264-130495";
PP054841:130265|130609	KU926314.1:111631|111974	AB097933.1:111810|112153	130265	130609	331	circ_id "PP054841:130265-130609"; splice_site "None"; equivalent_seq "a"; circ_type "Unknown"; circ_len "345"; isoform "130265-130609";
PP054841:130266|130462	KU926314.1:111778|111973	AB097933.1:111957|112152	130266	130462	134	circ_id "PP054841:130266-130462"; splice_site "None"; equivalent_seq ""; circ_type "Unknown"; circ_len "197"; isoform "130266-130462";
PP054841:13030|13587	KU926314.1:13031|13587	AB097933.1:13031|13587	13030	13587	27	circ_id "PP054841:13030-13587"; splice_site "None"; equivalent_seq "at"; circ_type "Unknown"; circ_len "558"; isoform "13030-13587";
PP054841:130429|131003	KU926314.1:111237|111810	AB097933.1:111416|111989	130429	131003	129	circ_id "PP054841:130429-131003"; splice_site "None"; equivalent_seq "ta"; circ_type "Unknown"; circ_len "575"; isoform "130429-131003";
PP054841:130495|130956	KU926314.1:111284|111744	AB097933.1:111463|111923	130495	130956	13	circ_id "PP054841:130495-130956"; splice_site "None"; equivalent_seq "c"; circ_type "Unknown"; circ_len "462"; isoform "130495-130956";
PP054841:130496|130704	KU926314.1:111536|111743	AB097933.1:111715|111922	130496	130704	12	circ_id "PP054841:130496-130704"; splice_site "None"; equivalent_seq "tat"; circ_type "Unknown"; circ_len "209"; isoform "130496-130704";
PP054841:130585|130746	KU926314.1:111494|111654	AB097933.1:111673|111833	130585	130746	507	circ_id "PP054841:130585-130746"; splice_site "None"; equivalent_seq "ata"; circ_type "Unknown"; circ_len "162"; isoform "130585-130746";
PP054841:130653|131034	KU926314.1:111206|111586	AB097933.1:111385|111765	130653	131034	4	circ_id "PP054841:130653-131034"; splice_site "None"; equivalent_seq ""; circ_type "Unknown"; circ_len "382"; isoform "130653-131034";
PP054841:130694|130891	KU926314.1:111349|111545	AB097933.1:111528|111724	130694	130891	7	circ_id "PP054841:130694-130891"; splice_site "None"; equivalent_seq "aa"; circ_type "Unknown"; circ_len "198"; isoform "130694-130891";
PP054841:130705|130956	KU926314.1:111284|111534	AB097933.1:111463|111713	130705	130956	7	circ_id "PP054841:130705-130956"; splice_site "None"; equivalent_seq ""; circ_type "Unknown"; circ_len "252"; isoform "130705-130956";
PP054841:130747|131090	KU926314.1:111150|111492	AB097933.1:111329|111671	130747	131090	5	circ_id "PP054841:130747-131090"; splice_site "None"; equivalent_seq "ata"; circ_type "Unknown"; circ_len "344"; isoform "130747-131090";
PP054841:130751|131016	KU926314.1:111224|111488	AB097933.1:111403|111667	130751	131016	2	circ_id "PP054841:130751-131016"; splice_site "None"; equivalent_seq ""; circ_type "Unknown"; circ_len "266"; isoform "130751-131016";
PP054841:130852|131166	KU926314.1:111074|111387	AB097933.1:111253|111566	130852	131166	11	circ_id "PP054841:130852-131166"; splice_site "None"; equivalent_seq "ct"; circ_type "Unknown"; circ_len "315"; isoform "130852-131166";
PP054841:130856|131264	KU926314.1:110976|111383	AB097933.1:111155|111562	130856	131264	240	circ_id "PP054841:130856-131264"; splice_site "None"; equivalent_seq "a"; circ_type "Unknown"; circ_len "409"; isoform "130856-131264";
PP054841:130890|131536	KU926314.1:110704|111349	AB097933.1:110883|111528	130890	131536	31	circ_id "PP054841:130890-131536"; splice_site "None"; equivalent_seq ""; circ_type "Unknown"; circ_len "647"; isoform "130890-131536";
PP054841:130907|131927	KU926314.1:110313|111332	AB097933.1:110492|111511	130907	131927	82	circ_id "PP054841:130907-131927"; splice_site "None"; equivalent_seq "gggggg"; circ_type "Unknown"; circ_len "1021"; isoform "130907-131927";
PP054841:131068|131515	KU926314.1:110725|111171	AB097933.1:110904|111350	131068	131515	776	circ_id "PP054841:131068-131515"; splice_site "None"; equivalent_seq "gtg"; circ_type "Unknown"; circ_len "448"; isoform "131068-131515";
PP054841:131093|131262	KU926314.1:110978|111146	AB097933.1:111157|111325	131093	131262	681	circ_id "PP054841:131093-131262"; splice_site "None"; equivalent_seq ""; circ_type "Unknown"; circ_len "170"; isoform "131093-131262";
PP054841:131159|131287	KU926314.1:110953|111080	AB097933.1:111132|111259	131159	131287	19	circ_id "PP054841:131159-131287"; splice_site "None"; equivalent_seq "at"; circ_type "Unknown"; circ_len "129"; isoform "131159-131287";
PP054841:131160|131456	KU926314.1:110784|111079	AB097933.1:110963|111258	131160	131456	108	circ_id "PP054841:131160-131456"; splice_site "None"; equivalent_seq "ctgaaa"; circ_type "Unknown"; circ_len "297"; isoform "131160-131456";
PP054841:131161|131786	KU926314.1:110454|111078	AB097933.1:110633|111257	131161	131786	7	circ_id "PP054841:131161-131786"; splice_site "None"; equivalent_seq ""; circ_type "Unknown"; circ_len "626"; isoform "131161-131786";
PP054841:131240|131526	KU926314.1:110714|110999	AB097933.1:110893|111178	131240	131526	59	circ_id "PP054841:131240-131526"; splice_site "None"; equivalent_seq ""; circ_type "Unknown"; circ_len "287"; isoform "131240-131526";
PP054841:131300|131669	KU926314.1:110571|110939	AB097933.1:110750|111118	131300	131669	14	circ_id "PP054841:131300-131669"; splice_site "None"; equivalent_seq ""; circ_type "Unknown"; circ_len "370"; isoform "131300-131669";
PP054841:131313|131727	KU926314.1:110513|110926	AB097933.1:110692|111105	131313	131727	10	circ_id "PP054841:131313-131727"; splice_site "None"; equivalent_seq "aa"; circ_type "Unknown"; circ_len "415"; isoform "131313-131727";
PP054841:131359|131635	KU926314.1:110605|110880	AB097933.1:110784|111059	131359	131635	20	circ_id "PP054841:131359-131635"; splice_site "None"; equivalent_seq ""; circ_type "Unknown"; circ_len "277"; isoform "131359-131635";
PP054841:131361|131762	KU926314.1:110478|110878	AB097933.1:110657|111057	131361	131762	24	circ_id "PP054841:131361-131762"; splice_site "None"; equivalent_seq "a"; circ_type "Unknown"; circ_len "402"; isoform "131361-131762";
PP054841:131404|131746	KU926314.1:110494|110835	AB097933.1:110673|111014	131404	131746	38	circ_id "PP054841:131404-131746"; splice_site "None"; equivalent_seq "a"; circ_type "Unknown"; circ_len "343"; isoform "131404-131746";
PP054841:131440|131911	KU926314.1:110329|110799	AB097933.1:110508|110978	131440	131911	3	circ_id "PP054841:131440-131911"; splice_site "None"; equivalent_seq ""; circ_type "Unknown"; circ_len "472"; isoform "131440-131911";
PP054841:131588|131997	KU926314.1:110243|110651	AB097933.1:110422|110830	131588	131997	9	circ_id "PP054841:131588-131997"; splice_site "None"; equivalent_seq "a"; circ_type "Unknown"; circ_len "410"; isoform "131588-131997";
PP054841:131647|131786	KU926314.1:110454|110592	AB097933.1:110633|110771	131647	131786	2	circ_id "PP054841:131647-131786"; splice_site "None"; equivalent_seq "tat"; circ_type "Unknown"; circ_len "140"; isoform "131647-131786";
PP054841:131697|131931	KU926314.1:110309|110542	AB097933.1:110488|110721	131697	131931	2	circ_id "PP054841:131697-131931"; splice_site "None"; equivalent_seq ""; circ_type "Unknown"; circ_len "235"; isoform "131697-131931";
PP054841:132589|133048	KU926314.1:109192|109650	AB097933.1:109230|109688	132589	133048	2	circ_id "PP054841:132589-133048"; splice_site "None"; equivalent_seq "tat"; circ_type "Unknown"; circ_len "460"; isoform "132589-133048";
PP054841:132618|132945	KU926314.1:109295|109621	AB097933.1:109333|109659	132618	132945	4	circ_id "PP054841:132618-132945"; splice_site "None"; equivalent_seq ""; circ_type "Unknown"; circ_len "328"; isoform "132618-132945";
PP054841:132618|133079	KU926314.1:109161|109621	AB097933.1:109199|109659	132618	133079	3	circ_id "PP054841:132618-133079"; splice_site "None"; equivalent_seq "aat"; circ_type "Unknown"; circ_len "462"; isoform "132618-133079";
PP054841:132713|133143	KU926314.1:109097|109526	AB097933.1:109135|109564	132713	133143	3	circ_id "PP054841:132713-133143"; splice_site "None"; equivalent_seq ""; circ_type "Unknown"; circ_len "431"; isoform "132713-133143";
PP054841:132840|133018	KU926314.1:109222|109399	AB097933.1:109260|109437	132840	133018	133	circ_id "PP054841:132840-133018"; splice_site "None"; equivalent_seq ""; circ_type "Unknown"; circ_len "179"; isoform "132840-133018";
PP054841:132904|133016	KU926314.1:109224|109335	AB097933.1:109262|109373	132904	133016	62	circ_id "PP054841:132904-133016"; splice_site "None"; equivalent_seq "ataa"; circ_type "Unknown"; circ_len "113"; isoform "132904-133016";
PP054841:13294|13719	KU926314.1:13295|13719	AB097933.1:13295|13719	13294	13719	77	circ_id "PP054841:13294-13719"; splice_site "None"; equivalent_seq ""; circ_type "Unknown"; circ_len "426"; isoform "13294-13719";
PP054841:132945|133396	KU926314.1:108844|109294	AB097933.1:108882|109332	132945	133396	14	circ_id "PP054841:132945-133396"; splice_site "None"; equivalent_seq ""; circ_type "Unknown"; circ_len "452"; isoform "132945-133396";
PP054841:132952|133544	KU926314.1:108696|109287	AB097933.1:108734|109325	132952	133544	19	circ_id "PP054841:132952-133544"; splice_site "None"; equivalent_seq "ac"; circ_type "Unknown"; circ_len "593"; isoform "132952-133544";
PP054841:132993|133483	KU926314.1:108757|109246	AB097933.1:108795|109284	132993	133483	4	circ_id "PP054841:132993-133483"; splice_site "None"; equivalent_seq ""; circ_type "Unknown"; circ_len "491"; isoform "132993-133483";
PP054841:133021|133141	KU926314.1:109099|109218	AB097933.1:109137|109256	133021	133141	2	circ_id "PP054841:133021-133141"; splice_site "None"; equivalent_seq "tt"; circ_type "Unknown"; circ_len "121"; isoform "133021-133141";
PP054841:133061|133857	KU926314.1:108383|109178	AB097933.1:108421|109216	133061	133857	4	circ_id "PP054841:133061-133857"; splice_site "None"; equivalent_seq "g"; circ_type "Unknown"; circ_len "797"; isoform "133061-133857";
PP054841:133080|133486	KU926314.1:108754|109159	AB097933.1:108792|109197	133080	133486	122	circ_id "PP054841:133080-133486"; splice_site "None"; equivalent_seq "aat"; circ_type "Unknown"; circ_len "407"; isoform "133080-133486";
PP054841:133081|133363	KU926314.1:108877|109158	AB097933.1:108915|109196	133081	133363	7	circ_id "PP054841:133081-133363"; splice_site "None"; equivalent_seq "a"; circ_type "Unknown"; circ_len "283"; isoform "133081-133363";
PP054841:133168|133476	KU926314.1:108764|109071	AB097933.1:108802|109109	133168	133476	660	circ_id "PP054841:133168-133476"; splice_site "None"; equivalent_seq ""; circ_type "Unknown"; circ_len "309"; isoform "133168-133476";
PP054841:133168|133780	KU926314.1:108460|109071	AB097933.1:108498|109109	133168	133780	91	circ_id "PP054841:133168-133780"; splice_site "None"; equivalent_seq "ct"; circ_type "Unknown"; circ_len "613"; isoform "133168-133780";
PP054841:133176|133361	KU926314.1:108879|109063	AB097933.1:108917|109101	133176	133361	276	circ_id "PP054841:133176-133361"; splice_site "None"; equivalent_seq ""; circ_type "Unknown"; circ_len "186"; isoform "133176-133361";
PP054841:133176|133744	KU926314.1:108496|109063	AB097933.1:108534|109101	133176	133744	335	circ_id "PP054841:133176-133744"; splice_site "None"; equivalent_seq ""; circ_type "Unknown"; circ_len "569"; isoform "133176-133744";
PP054841:133206|133848	KU926314.1:108392|109033	AB097933.1:108430|109071	133206	133848	4	circ_id "PP054841:133206-133848"; splice_site "None"; equivalent_seq ""; circ_type "Unknown"; circ_len "643"; isoform "133206-133848";
PP054841:133223|134962	KU926314.1:107278|109016	AB097933.1:107316|109054	133223	134962	94	circ_id "PP054841:133223-134962"; splice_site "None"; equivalent_seq "gg"; circ_type "Unknown"; circ_len "1740"; isoform "133223-134962";
PP054841:133301|133482	KU926314.1:108758|108938	AB097933.1:108796|108976	133301	133482	86	circ_id "PP054841:133301-133482"; splice_site "None"; equivalent_seq "tcc"; circ_type "Unknown"; circ_len "182"; isoform "133301-133482";
PP054841:133307|135367	KU926314.1:120823|122882	AB097933.1:106911|108970	133307	135367	8	circ_id "PP054841:133307-135367"; splice_site "None"; equivalent_seq "g"; circ_type "Unknown"; circ_len "2061"; isoform "133307-135367";
PP054841:133453|133774	KU926314.1:108466|108786	AB097933.1:108504|108824	133453	133774	19	circ_id "PP054841:133453-133774"; splice_site "None"; equivalent_seq "cgt"; circ_type "Unknown"; circ_len "322"; isoform "133453-133774";
PP054841:133489|133675	KU926314.1:108565|108750	AB097933.1:108603|108788	133489	133675	121	circ_id "PP054841:133489-133675"; splice_site "None"; equivalent_seq ""; circ_type "Unknown"; circ_len "187"; isoform "133489-133675";
PP054841:133535|134530	KU926314.1:107710|108704	AB097933.1:107748|108742	133535	134530	114	circ_id "PP054841:133535-134530"; splice_site "None"; equivalent_seq "c"; circ_type "Unknown"; circ_len "996"; isoform "133535-134530";
PP054841:133573|133922	KU926314.1:108318|108666	AB097933.1:108356|108704	133573	133922	852	circ_id "PP054841:133573-133922"; splice_site "None"; equivalent_seq "a"; circ_type "Unknown"; circ_len "350"; isoform "133573-133922";
PP054841:133582|134207	KU926314.1:108033|108657	AB097933.1:108071|108695	133582	134207	105	circ_id "PP054841:133582-134207"; splice_site "None"; equivalent_seq "g"; circ_type "Unknown"; circ_len "626"; isoform "133582-134207";
PP054841:133713|134203	KU926314.1:108039|108526	AB097933.1:108075|108564	133713	134203	206	circ_id "PP054841:133713-134203"; splice_site "None"; equivalent_seq ""; circ_type "Unknown"; circ_len "491"; isoform "133713-134203";
PP054841:133717|134061	KU926314.1:108179|108522	AB097933.1:108217|108560	133717	134061	39	circ_id "PP054841:133717-134061"; splice_site "None"; equivalent_seq ""; circ_type "Unknown"; circ_len "345"; isoform "133717-134061";
PP054841:133823|134036	KU926314.1:108204|108416	AB097933.1:108242|108454	133823	134036	135	circ_id "PP054841:133823-134036"; splice_site "None"; equivalent_seq "aaa"; circ_type "Unknown"; circ_len "214"; isoform "133823-134036";
PP054841:133998|134317	KU926314.1:107923|108241	AB097933.1:107961|108279	133998	134317	430	circ_id "PP054841:133998-134317"; splice_site "None"; equivalent_seq ""; circ_type "Unknown"; circ_len "320"; isoform "133998-134317";
PP054841:134003|134468	KU926314.1:107772|108236	AB097933.1:107810|108274	134003	134468	698	circ_id "PP054841:134003-134468"; splice_site "None"; equivalent_seq "ctgca"; circ_type "Unknown"; circ_len "466"; isoform "134003-134468";
PP054841:13418|13692	KU926314.1:13419|13692	AB097933.1:13419|13692	13418	13692	5	circ_id "PP054841:13418-13692"; splice_site "None"; equivalent_seq ""; circ_type "Unknown"; circ_len "275"; isoform "13418-13692";
PP054841:134199|135272	KU926314.1:121715|122787	AB097933.1:107006|108078	134199	135272	4	circ_id "PP054841:134199-135272"; splice_site "None"; equivalent_seq ""; circ_type "Unknown"; circ_len "1074"; isoform "134199-135272";
PP054841:134200|134407	KU926314.1:107833|108037	AB097933.1:107871|108077	134200	134407	128	circ_id "PP054841:134200-134407"; splice_site "None"; equivalent_seq "c"; circ_type "Unknown"; circ_len "208"; isoform "134200-134407";
PP054841:134201|134561	KU926314.1:107679|108037	AB097933.1:107717|108076	134201	134561	128	circ_id "PP054841:134201-134561"; splice_site "None"; equivalent_seq "c"; circ_type "Unknown"; circ_len "361"; isoform "134201-134561";
PP054841:134268|134624	KU926314.1:107616|107971	AB097933.1:107654|108009	134268	134624	67	circ_id "PP054841:134268-134624"; splice_site "None"; equivalent_seq ""; circ_type "Unknown"; circ_len "357"; isoform "134268-134624";
PP054841:134281|135161	KU926314.1:107079|107958	AB097933.1:107117|107996	134281	135161	5	circ_id "PP054841:134281-135161"; splice_site "None"; equivalent_seq "g"; circ_type "Unknown"; circ_len "881"; isoform "134281-135161";
PP054841:134291|134384	KU926314.1:107856|107948	AB097933.1:107894|107986	134291	134384	2	circ_id "PP054841:134291-134384"; splice_site "None"; equivalent_seq "aa"; circ_type "Unknown"; circ_len "94"; isoform "134291-134384";
PP054841:134414|134735	KU926314.1:107505|107825	AB097933.1:107543|107863	134414	134735	2	circ_id "PP054841:134414-134735"; splice_site "None"; equivalent_seq ""; circ_type "Unknown"; circ_len "322"; isoform "134414-134735";
PP054841:134514|135070	KU926314.1:107170|107725	AB097933.1:107208|107763	134514	135070	52	circ_id "PP054841:134514-135070"; splice_site "None"; equivalent_seq ""; circ_type "Unknown"; circ_len "557"; isoform "134514-135070";
PP054841:134564|134845	KU926314.1:107395|107675	AB097933.1:107433|107713	134564	134845	163	circ_id "PP054841:134564-134845"; splice_site "None"; equivalent_seq "agt"; circ_type "Unknown"; circ_len "282"; isoform "134564-134845";
PP054841:134566|135274	KU926314.1:122082|122789	AB097933.1:107004|107711	134566	135274	36	circ_id "PP054841:134566-135274"; splice_site "None"; equivalent_seq ""; circ_type "Unknown"; circ_len "709"; isoform "134566-135274";
PP054841:134622|134895	KU926314.1:107345|107617	AB097933.1:107383|107655	134622	134895	4	circ_id "PP054841:134622-134895"; splice_site "None"; equivalent_seq "ttg"; circ_type "Unknown"; circ_len "274"; isoform "134622-134895";
PP054841:134750|135124	KU926314.1:107116|107489	AB097933.1:107154|107527	134750	135124	7	circ_id "PP054841:134750-135124"; splice_site "None"; equivalent_seq ""; circ_type "Unknown"; circ_len "375"; isoform "134750-135124";
PP054841:13488|13680	KU926314.1:13489|13680	AB097933.1:13489|13680	13488	13680	13	circ_id "PP054841:13488-13680"; splice_site "None"; equivalent_seq "t"; circ_type "Unknown"; circ_len "193"; isoform "13488-13680";
PP054841:134932|135633	KU926314.1:122448|123148	AB097933.1:106645|107345	134932	135633	46	circ_id "PP054841:134932-135633"; splice_site "None"; equivalent_seq "gg"; circ_type "Unknown"; circ_len "702"; isoform "134932-135633";
PP054841:135061|135425	KU926314.1:122577|122940	AB097933.1:106853|107216	135061	135425	3051	circ_id "PP054841:135061-135425"; splice_site "None"; equivalent_seq ""; circ_type "Unknown"; circ_len "365"; isoform "135061-135425";
PP054841:135144|135291	KU926314.1:122660|122806	AB097933.1:106987|107133	135144	135291	228	circ_id "PP054841:135144-135291"; splice_site "None"; equivalent_seq ""; circ_type "Unknown"; circ_len "148"; isoform "135144-135291";
PP054841:135173|135578	KU926314.1:122689|123093	AB097933.1:106700|107104	135173	135578	659	circ_id "PP054841:135173-135578"; splice_site "None"; equivalent_seq "c"; circ_type "Unknown"; circ_len "406"; isoform "135173-135578";
PP054841:135214|135679	KU926314.1:106561|107025	AB097933.1:106599|107063	135214	135679	22	circ_id "PP054841:135214-135679"; splice_site "None"; equivalent_seq "a"; circ_type "Unknown"; circ_len "466"; isoform "135214-135679";
PP054841:135269|135980	KU926314.1:106260|106970	AB097933.1:106298|107008	135269	135980	38	circ_id "PP054841:135269-135980"; splice_site "None"; equivalent_seq "ga"; circ_type "Unknown"; circ_len "712"; isoform "135269-135980";
PP054841:135361|135539	KU926314.1:106701|106878	AB097933.1:106739|106916	135361	135539	129	circ_id "PP054841:135361-135539"; splice_site "None"; equivalent_seq ""; circ_type "Unknown"; circ_len "179"; isoform "135361-135539";
PP054841:135374|135633	KU926314.1:106607|106865	AB097933.1:106645|106903	135374	135633	14	circ_id "PP054841:135374-135633"; splice_site "None"; equivalent_seq ""; circ_type "Unknown"; circ_len "260"; isoform "135374-135633";
PP054841:135376|135718	KU926314.1:106522|106863	AB097933.1:106560|106901	135376	135718	220	circ_id "PP054841:135376-135718"; splice_site "None"; equivalent_seq ""; circ_type "Unknown"; circ_len "343"; isoform "135376-135718";
PP054841:135412|136704	KU926314.1:105536|106827	AB097933.1:105574|106865	135412	136704	11	circ_id "PP054841:135412-136704"; splice_site "None"; equivalent_seq ""; circ_type "Unknown"; circ_len "1293"; isoform "135412-136704";
PP054841:13547|13748	KU926314.1:13548|13748	AB097933.1:13548|13748	13547	13748	141	circ_id "PP054841:13547-13748"; splice_site "None"; equivalent_seq "t"; circ_type "Unknown"; circ_len "202"; isoform "13547-13748";
PP054841:135494|136060	KU926314.1:106180|106745	AB097933.1:106218|106783	135494	136060	447	circ_id "PP054841:135494-136060"; splice_site "None"; equivalent_seq "c"; circ_type "Unknown"; circ_len "567"; isoform "135494-136060";
PP054841:135574|136337	KU926314.1:105903|106665	AB097933.1:105941|106703	135574	136337	9	circ_id "PP054841:135574-136337"; splice_site "None"; equivalent_seq ""; circ_type "Unknown"; circ_len "764"; isoform "135574-136337";
PP054841:135598|136293	KU926314.1:105947|106641	AB097933.1:105985|106679	135598	136293	104	circ_id "PP054841:135598-136293"; splice_site "None"; equivalent_seq ""; circ_type "Unknown"; circ_len "696"; isoform "135598-136293";
PP054841:135649|136172	KU926314.1:106068|106590	AB097933.1:106106|106628	135649	136172	12	circ_id "PP054841:135649-136172"; splice_site "None"; equivalent_seq ""; circ_type "Unknown"; circ_len "524"; isoform "135649-136172";
PP054841:135721|136771	KU926314.1:105469|106518	AB097933.1:105507|106556	135721	136771	115	circ_id "PP054841:135721-136771"; splice_site "None"; equivalent_seq ""; circ_type "Unknown"; circ_len "1051"; isoform "135721-136771|135721-136010,136701-136771";
PP054841:135726|136259	KU926314.1:105981|106513	AB097933.1:106019|106551	135726	136259	18	circ_id "PP054841:135726-136259"; splice_site "None"; equivalent_seq ""; circ_type "Unknown"; circ_len "534"; isoform "135726-136259";
PP054841:135845|136170	KU926314.1:106070|106394	AB097933.1:106108|106432	135845	136170	15	circ_id "PP054841:135845-136170"; splice_site "None"; equivalent_seq ""; circ_type "Unknown"; circ_len "326"; isoform "135845-136170";
PP054841:135845|136204	KU926314.1:106036|106394	AB097933.1:106074|106432	135845	136204	114	circ_id "PP054841:135845-136204"; splice_site "None"; equivalent_seq ""; circ_type "Unknown"; circ_len "360"; isoform "135845-136204";
PP054841:13586|13836	KU926314.1:13587|13836	AB097933.1:13587|13836	13586	13836	220	circ_id "PP054841:13586-13836"; splice_site "None"; equivalent_seq "a"; circ_type "Unknown"; circ_len "251"; isoform "13586-13836";
PP054841:135912|136365	KU926314.1:105875|106327	AB097933.1:105913|106365	135912	136365	18	circ_id "PP054841:135912-136365"; splice_site "None"; equivalent_seq "agttt"; circ_type "Unknown"; circ_len "454"; isoform "135912-136365";
PP054841:135932|136284	KU926314.1:105956|106307	AB097933.1:105994|106345	135932	136284	23	circ_id "PP054841:135932-136284"; splice_site "None"; equivalent_seq "at"; circ_type "Unknown"; circ_len "353"; isoform "135932-136284";
PP054841:135935|136055	KU926314.1:106185|106304	AB097933.1:106223|106342	135935	136055	19	circ_id "PP054841:135935-136055"; splice_site "None"; equivalent_seq "t"; circ_type "Unknown"; circ_len "121"; isoform "135935-136055";
PP054841:135975|136339	KU926314.1:105901|106264	AB097933.1:105939|106302	135975	136339	14	circ_id "PP054841:135975-136339"; splice_site "None"; equivalent_seq ""; circ_type "Unknown"; circ_len "365"; isoform "135975-136339";
PP054841:135982|136968	KU926314.1:123498|124483	AB097933.1:105310|106295	135982	136968	24	circ_id "PP054841:135982-136968"; splice_site "None"; equivalent_seq "g"; circ_type "Unknown"; circ_len "304"; isoform "135982-136017,136701-136968|135982-136968";
PP054841:136046|136368	KU926314.1:105872|106193	AB097933.1:105910|106231	136046	136368	373	circ_id "PP054841:136046-136368"; splice_site "None"; equivalent_seq "gt"; circ_type "Unknown"; circ_len "323"; isoform "136046-136368";
PP054841:136050|136421	KU926314.1:105819|106188	AB097933.1:105857|106227	136050	136421	2	circ_id "PP054841:136050-136421"; splice_site "None"; equivalent_seq "cc"; circ_type "Unknown"; circ_len "372"; isoform "136050-136421";
PP054841:136173|136339	KU926314.1:105901|106066	AB097933.1:105939|106104	136173	136339	181	circ_id "PP054841:136173-136339"; splice_site "None"; equivalent_seq ""; circ_type "Unknown"; circ_len "167"; isoform "136173-136339";
PP054841:136207|136476	KU926314.1:105764|106032	AB097933.1:105802|106070	136207	136476	113	circ_id "PP054841:136207-136476"; splice_site "None"; equivalent_seq "g"; circ_type "Unknown"; circ_len "270"; isoform "136207-136476";
PP054841:13644|13896	KU926314.1:13645|13896	AB097933.1:13645|13896	13644	13896	23	circ_id "PP054841:13644-13896"; splice_site "None"; equivalent_seq "a"; circ_type "Unknown"; circ_len "253"; isoform "13644-13896";
PP054841:136601|136774	KU926314.1:105466|105638	AB097933.1:105504|105676	136601	136774	1947	circ_id "PP054841:136601-136774"; splice_site "None"; equivalent_seq ""; circ_type "Unknown"; circ_len "174"; isoform "136601-136774";
PP054841:136941|137153	KU926314.1:124457|124668	AB097933.1:105125|105336	136941	137153	302	circ_id "PP054841:136941-137153"; splice_site "None"; equivalent_seq "a"; circ_type "Unknown"; circ_len "213"; isoform "136941-137153";
PP054841:1388|1774	KU926314.1:1389|1774	AB097933.1:1389|1774	1388	1774	8	circ_id "PP054841:1388-1774"; splice_site "None"; equivalent_seq "a"; circ_type "Unknown"; circ_len "387"; isoform "1388-1774";
PP054841:14082|14386	KU926314.1:14083|14386	AB097933.1:14086|14353	14082	14386	7	circ_id "PP054841:14082-14386"; splice_site "None"; equivalent_seq ""; circ_type "Unknown"; circ_len "305"; isoform "14082-14386";
PP054841:14097|14326	KU926314.1:14098|14326	AB097933.1:14086|14293	14097	14326	2	circ_id "PP054841:14097-14326"; splice_site "None"; equivalent_seq "a"; circ_type "Unknown"; circ_len "230"; isoform "14097-14326";
PP054841:14252|14513	KU926314.1:14253|14513	AB097933.1:14220|14480	14252	14513	7	circ_id "PP054841:14252-14513"; splice_site "None"; equivalent_seq "tt"; circ_type "Unknown"; circ_len "262"; isoform "14252-14513";
PP054841:14334|14555	KU926314.1:14335|14555	AB097933.1:14302|14522	14334	14555	2	circ_id "PP054841:14334-14555"; splice_site "None"; equivalent_seq ""; circ_type "Unknown"; circ_len "222"; isoform "14334-14555";
PP054841:14337|14604	KU926314.1:14338|14604	AB097933.1:14305|14571	14337	14604	143	circ_id "PP054841:14337-14604"; splice_site "None"; equivalent_seq "a"; circ_type "Unknown"; circ_len "268"; isoform "14337-14604";
PP054841:14526|14860	KU926314.1:14527|14860	AB097933.1:14494|14827	14526	14860	112	circ_id "PP054841:14526-14860"; splice_site "None"; equivalent_seq "t"; circ_type "Unknown"; circ_len "335"; isoform "14526-14860";
PP054841:14541|15015	KU926314.1:14542|15015	AB097933.1:14509|14982	14541	15015	45	circ_id "PP054841:14541-15015"; splice_site "None"; equivalent_seq ""; circ_type "Unknown"; circ_len "475"; isoform "14541-15015";
PP054841:14573|15149	KU926314.1:14574|15149	AB097933.1:14541|15116	14573	15149	13	circ_id "PP054841:14573-15149"; splice_site "None"; equivalent_seq "cc"; circ_type "Unknown"; circ_len "577"; isoform "14573-15149";
PP054841:14625|15015	KU926314.1:14626|15015	AB097933.1:14593|14982	14625	15015	54	circ_id "PP054841:14625-15015"; splice_site "None"; equivalent_seq ""; circ_type "Unknown"; circ_len "391"; isoform "14625-15015";
PP054841:14777|15161	KU926314.1:14778|15161	AB097933.1:14745|15128	14777	15161	3	circ_id "PP054841:14777-15161"; splice_site "None"; equivalent_seq ""; circ_type "Unknown"; circ_len "385"; isoform "14777-15161";
PP054841:148|568	KU926314.1:149|568	AB097933.1:149|568	148	568	8	circ_id "PP054841:148-568"; splice_site "None"; equivalent_seq "cctg"; circ_type "Unknown"; circ_len "421"; isoform "148-568";
PP054841:14857|15293	KU926314.1:14858|15293	AB097933.1:14825|15260	14857	15293	16	circ_id "PP054841:14857-15293"; splice_site "None"; equivalent_seq "ttta"; circ_type "Unknown"; circ_len "437"; isoform "14857-15293";
PP054841:14969|15434	KU926314.1:14970|15434	AB097933.1:14937|15401	14969	15434	2	circ_id "PP054841:14969-15434"; splice_site "None"; equivalent_seq ""; circ_type "Unknown"; circ_len "466"; isoform "14969-15434";
PP054841:14995|15149	KU926314.1:14996|15149	AB097933.1:14963|15116	14995	15149	2	circ_id "PP054841:14995-15149"; splice_site "None"; equivalent_seq "cc"; circ_type "Unknown"; circ_len "155"; isoform "14995-15149";
PP054841:15143|15578	KU926314.1:15144|15578	AB097933.1:15111|15545	15143	15578	8	circ_id "PP054841:15143-15578"; splice_site "None"; equivalent_seq ""; circ_type "Unknown"; circ_len "436"; isoform "15143-15578";
PP054841:15162|15845	KU926314.1:15163|15845	AB097933.1:15130|15812	15162	15845	21	circ_id "PP054841:15162-15845"; splice_site "None"; equivalent_seq "at"; circ_type "Unknown"; circ_len "684"; isoform "15162-15845";
PP054841:15168|15382	KU926314.1:15169|15382	AB097933.1:15136|15349	15168	15382	2	circ_id "PP054841:15168-15382"; splice_site "None"; equivalent_seq ""; circ_type "Unknown"; circ_len "215"; isoform "15168-15382";
PP054841:15219|15457	KU926314.1:15220|15457	AB097933.1:15187|15424	15219	15457	19	circ_id "PP054841:15219-15457"; splice_site "None"; equivalent_seq ""; circ_type "Unknown"; circ_len "239"; isoform "15219-15457";
PP054841:15265|15845	KU926314.1:15266|15845	AB097933.1:15233|15812	15265	15845	5	circ_id "PP054841:15265-15845"; splice_site "None"; equivalent_seq ""; circ_type "Unknown"; circ_len "581"; isoform "15265-15845";
PP054841:15294|15587	KU926314.1:15295|15587	AB097933.1:15262|15554	15294	15587	2	circ_id "PP054841:15294-15587"; splice_site "None"; equivalent_seq "a"; circ_type "Unknown"; circ_len "294"; isoform "15294-15587";
PP054841:15326|15953	KU926314.1:15327|15953	AB097933.1:15294|15920	15326	15953	28	circ_id "PP054841:15326-15953"; splice_site "None"; equivalent_seq "t"; circ_type "Unknown"; circ_len "628"; isoform "15326-15953";
PP054841:15353|15845	KU926314.1:15354|15845	AB097933.1:15321|15812	15353	15845	7	circ_id "PP054841:15353-15845"; splice_site "None"; equivalent_seq "at"; circ_type "Unknown"; circ_len "493"; isoform "15353-15845";
PP054841:15383|15577	KU926314.1:15384|15577	AB097933.1:15351|15544	15383	15577	2	circ_id "PP054841:15383-15577"; splice_site "None"; equivalent_seq "tatt"; circ_type "Unknown"; circ_len "195"; isoform "15383-15577";
PP054841:15413|15819	KU926314.1:15414|15819	AB097933.1:15381|15786	15413	15819	4	circ_id "PP054841:15413-15819"; splice_site "None"; equivalent_seq ""; circ_type "Unknown"; circ_len "407"; isoform "15413-15819";
PP054841:15465|15843	KU926314.1:15466|15843	AB097933.1:15433|15810	15465	15843	6	circ_id "PP054841:15465-15843"; splice_site "None"; equivalent_seq "at"; circ_type "Unknown"; circ_len "379"; isoform "15465-15843";
PP054841:15475|15579	KU926314.1:15476|15579	AB097933.1:15443|15546	15475	15579	10	circ_id "PP054841:15475-15579"; splice_site "None"; equivalent_seq ""; circ_type "Unknown"; circ_len "105"; isoform "15475-15579";
PP054841:15539|15920	KU926314.1:15540|15920	AB097933.1:15507|15887	15539	15920	43	circ_id "PP054841:15539-15920"; splice_site "None"; equivalent_seq ""; circ_type "Unknown"; circ_len "382"; isoform "15539-15920";
PP054841:15691|16001	KU926314.1:15692|16001	AB097933.1:15659|15968	15691	16001	3	circ_id "PP054841:15691-16001"; splice_site "None"; equivalent_seq ""; circ_type "Unknown"; circ_len "311"; isoform "15691-16001";
PP054841:16013|16417	KU926314.1:16014|16417	AB097933.1:15981|16384	16013	16417	4	circ_id "PP054841:16013-16417"; splice_site "None"; equivalent_seq "t"; circ_type "Unknown"; circ_len "405"; isoform "16013-16417";
PP054841:16164|16446	KU926314.1:16165|16446	AB097933.1:16132|16413	16164	16446	6	circ_id "PP054841:16164-16446"; splice_site "None"; equivalent_seq "c"; circ_type "Unknown"; circ_len "283"; isoform "16164-16446";
PP054841:16519|16740	KU926314.1:16520|16740	AB097933.1:16487|16707	16519	16740	3	circ_id "PP054841:16519-16740"; splice_site "None"; equivalent_seq "attt"; circ_type "Unknown"; circ_len "222"; isoform "16519-16740";
PP054841:16580|16715	KU926314.1:16581|16715	AB097933.1:16548|16682	16580	16715	67	circ_id "PP054841:16580-16715"; splice_site "None"; equivalent_seq ""; circ_type "Unknown"; circ_len "136"; isoform "16580-16715";
PP054841:16783|16995	KU926314.1:16784|16995	AB097933.1:16751|16962	16783	16995	2	circ_id "PP054841:16783-16995"; splice_site "None"; equivalent_seq "c"; circ_type "Unknown"; circ_len "213"; isoform "16783-16995";
PP054841:16876|17121	KU926314.1:16877|17121	AB097933.1:16844|17088	16876	17121	14	circ_id "PP054841:16876-17121"; splice_site "None"; equivalent_seq ""; circ_type "Unknown"; circ_len "246"; isoform "16876-17121";
PP054841:17033|17298	KU926314.1:17034|17298	AB097933.1:17001|17265	17033	17298	2	circ_id "PP054841:17033-17298"; splice_site "None"; equivalent_seq ""; circ_type "Unknown"; circ_len "266"; isoform "17033-17298";
PP054841:17056|17563	KU926314.1:17057|17563	AB097933.1:17024|17530	17056	17563	9	circ_id "PP054841:17056-17563"; splice_site "None"; equivalent_seq "tg"; circ_type "Unknown"; circ_len "508"; isoform "17056-17563";
PP054841:17086|17442	KU926314.1:17087|17442	AB097933.1:17054|17409	17086	17442	7	circ_id "PP054841:17086-17442"; splice_site "None"; equivalent_seq ""; circ_type "Unknown"; circ_len "357"; isoform "17086-17442";
PP054841:17146|18001	KU926314.1:17147|18001	AB097933.1:17114|17968	17146	18001	20	circ_id "PP054841:17146-18001"; splice_site "None"; equivalent_seq ""; circ_type "Unknown"; circ_len "856"; isoform "17146-18001";
PP054841:17219|17698	KU926314.1:17220|17698	AB097933.1:17187|17665	17219	17698	10	circ_id "PP054841:17219-17698"; splice_site "None"; equivalent_seq "t"; circ_type "Unknown"; circ_len "480"; isoform "17219-17698";
PP054841:17258|17468	KU926314.1:17259|17468	AB097933.1:17226|17435	17258	17468	12	circ_id "PP054841:17258-17468"; splice_site "None"; equivalent_seq "ttat"; circ_type "Unknown"; circ_len "211"; isoform "17258-17468";
PP054841:17581|17810	KU926314.1:17582|17810	AB097933.1:17549|17777	17581	17810	2	circ_id "PP054841:17581-17810"; splice_site "None"; equivalent_seq "t"; circ_type "Unknown"; circ_len "230"; isoform "17581-17810";
PP054841:17640|18152	KU926314.1:17641|18152	AB097933.1:17608|18119	17640	18152	153	circ_id "PP054841:17640-18152"; splice_site "None"; equivalent_seq "a"; circ_type "Unknown"; circ_len "513"; isoform "17640-18152";
PP054841:18032|18733	KU926314.1:18033|18733	AB097933.1:18000|18700	18032	18733	21	circ_id "PP054841:18032-18733"; splice_site "None"; equivalent_seq "a"; circ_type "Unknown"; circ_len "702"; isoform "18032-18733";
PP054841:18632|19213	KU926314.1:18633|19213	AB097933.1:18600|19180	18632	19213	24	circ_id "PP054841:18632-19213"; splice_site "None"; equivalent_seq "a"; circ_type "Unknown"; circ_len "582"; isoform "18632-19213";
PP054841:1869|2344	KU926314.1:1870|2344	AB097933.1:1870|2344	1869	2344	23	circ_id "PP054841:1869-2344"; splice_site "None"; equivalent_seq "c"; circ_type "Unknown"; circ_len "476"; isoform "1869-2344";
PP054841:18809|19245	KU926314.1:18810|19245	AB097933.1:18777|19212	18809	19245	62	circ_id "PP054841:18809-19245"; splice_site "None"; equivalent_seq "act"; circ_type "Unknown"; circ_len "437"; isoform "18809-19245";
PP054841:18861|19128	KU926314.1:18862|19128	AB097933.1:18829|19095	18861	19128	105	circ_id "PP054841:18861-19128"; splice_site "None"; equivalent_seq "att"; circ_type "Unknown"; circ_len "268"; isoform "18861-19128";
PP054841:18891|19314	KU926314.1:18892|19314	AB097933.1:18859|19281	18891	19314	6	circ_id "PP054841:18891-19314"; splice_site "None"; equivalent_seq "tt"; circ_type "Unknown"; circ_len "424"; isoform "18891-19314";
PP054841:18996|19110	KU926314.1:18997|19110	AB097933.1:18964|19077	18996	19110	10	circ_id "PP054841:18996-19110"; splice_site "None"; equivalent_seq "a"; circ_type "Unknown"; circ_len "115"; isoform "18996-19110";
PP054841:19417|19685	KU926314.1:19418|19685	AB097933.1:19385|19652	19417	19685	20	circ_id "PP054841:19417-19685"; splice_site "None"; equivalent_seq "t"; circ_type "Unknown"; circ_len "269"; isoform "19417-19685";
PP054841:19446|19763	KU926314.1:19447|19763	AB097933.1:19414|19730	19446	19763	2	circ_id "PP054841:19446-19763"; splice_site "None"; equivalent_seq "agata"; circ_type "Unknown"; circ_len "318"; isoform "19446-19763";
PP054841:19525|20104	KU926314.1:19526|20104	AB097933.1:19493|20071	19525	20104	2	circ_id "PP054841:19525-20104"; splice_site "None"; equivalent_seq "a"; circ_type "Unknown"; circ_len "580"; isoform "19525-20104";
PP054841:19575|19961	KU926314.1:19576|19961	AB097933.1:19543|19928	19575	19961	142	circ_id "PP054841:19575-19961"; splice_site "None"; equivalent_seq "a"; circ_type "Unknown"; circ_len "387"; isoform "19575-19961";
PP054841:19604|19930	KU926314.1:19605|19930	AB097933.1:19572|19897	19604	19930	4	circ_id "PP054841:19604-19930"; splice_site "None"; equivalent_seq "a"; circ_type "Unknown"; circ_len "327"; isoform "19604-19930";
PP054841:19723|20321	KU926314.1:19724|20321	AB097933.1:19691|20288	19723	20321	13	circ_id "PP054841:19723-20321"; splice_site "None"; equivalent_seq ""; circ_type "Unknown"; circ_len "599"; isoform "19723-20321";
PP054841:19763|20065	KU926314.1:19764|20065	AB097933.1:19731|20032	19763	20065	24	circ_id "PP054841:19763-20065"; splice_site "None"; equivalent_seq "at"; circ_type "Unknown"; circ_len "303"; isoform "19763-20065";
PP054841:19845|20090	KU926314.1:19846|20090	AB097933.1:19813|20057	19845	20090	233	circ_id "PP054841:19845-20090"; splice_site "None"; equivalent_seq "a"; circ_type "Unknown"; circ_len "246"; isoform "19845-20090";
PP054841:19880|20119	KU926314.1:19881|20119	AB097933.1:19848|20086	19880	20119	10	circ_id "PP054841:19880-20119"; splice_site "None"; equivalent_seq ""; circ_type "Unknown"; circ_len "240"; isoform "19880-20119";
PP054841:19920|20379	KU926314.1:19921|20379	AB097933.1:19888|20346	19920	20379	17	circ_id "PP054841:19920-20379"; splice_site "None"; equivalent_seq "atc"; circ_type "Unknown"; circ_len "460"; isoform "19920-20379";
PP054841:19960|20425	KU926314.1:19961|20425	AB097933.1:19928|20392	19960	20425	8	circ_id "PP054841:19960-20425"; splice_site "None"; equivalent_seq "at"; circ_type "Unknown"; circ_len "466"; isoform "19960-20425";
PP054841:19961|20324	KU926314.1:19962|20324	AB097933.1:19929|20291	19961	20324	136	circ_id "PP054841:19961-20324"; splice_site "None"; equivalent_seq "a"; circ_type "Unknown"; circ_len "364"; isoform "19961-20324";
PP054841:19987|20204	KU926314.1:19988|20204	AB097933.1:19955|20171	19987	20204	212	circ_id "PP054841:19987-20204"; splice_site "None"; equivalent_seq ""; circ_type "Unknown"; circ_len "218"; isoform "19987-20204";
PP054841:2|279	KU926314.1:3|279	AB097933.1:3|279	2	279	2	circ_id "PP054841:2-279"; splice_site "None"; equivalent_seq "ccg"; circ_type "Unknown"; circ_len "278"; isoform "2-279";
PP054841:20252|20551	KU926314.1:20253|20551	AB097933.1:20220|20518	20252	20551	26	circ_id "PP054841:20252-20551"; splice_site "None"; equivalent_seq "a"; circ_type "Unknown"; circ_len "300"; isoform "20252-20551";
PP054841:2053|2437	KU926314.1:2054|2437	AB097933.1:2054|2437	2053	2437	21	circ_id "PP054841:2053-2437"; splice_site "None"; equivalent_seq ""; circ_type "Unknown"; circ_len "385"; isoform "2053-2437";
PP054841:20563|20970	KU926314.1:20564|20970	AB097933.1:20531|20937	20563	20970	2	circ_id "PP054841:20563-20970"; splice_site "None"; equivalent_seq ""; circ_type "Unknown"; circ_len "408"; isoform "20563-20970";
PP054841:21328|21550	KU926314.1:21329|21550	AB097933.1:21296|21517	21328	21550	2	circ_id "PP054841:21328-21550"; splice_site "None"; equivalent_seq ""; circ_type "Unknown"; circ_len "223"; isoform "21328-21550";
PP054841:21487|21847	KU926314.1:21488|21847	AB097933.1:21455|21814	21487	21847	28	circ_id "PP054841:21487-21847"; splice_site "None"; equivalent_seq ""; circ_type "Unknown"; circ_len "361"; isoform "21487-21847";
PP054841:21891|22218	KU926314.1:21892|22218	AB097933.1:21859|22185	21891	22218	5	circ_id "PP054841:21891-22218"; splice_site "None"; equivalent_seq ""; circ_type "Unknown"; circ_len "328"; isoform "21891-22218";
PP054841:21959|22318	KU926314.1:21960|22318	AB097933.1:21927|22285	21959	22318	8	circ_id "PP054841:21959-22318"; splice_site "None"; equivalent_seq "tta"; circ_type "Unknown"; circ_len "360"; isoform "21959-22318";
PP054841:22052|22273	KU926314.1:22053|22273	AB097933.1:22020|22240	22052	22273	3	circ_id "PP054841:22052-22273"; splice_site "None"; equivalent_seq "t"; circ_type "Unknown"; circ_len "222"; isoform "22052-22273";
PP054841:22103|22311	KU926314.1:22104|22311	AB097933.1:22071|22278	22103	22311	269	circ_id "PP054841:22103-22311"; splice_site "None"; equivalent_seq "ac"; circ_type "Unknown"; circ_len "209"; isoform "22103-22311";
PP054841:22193|22317	KU926314.1:22194|22317	AB097933.1:22161|22284	22193	22317	11	circ_id "PP054841:22193-22317"; splice_site "None"; equivalent_seq ""; circ_type "Unknown"; circ_len "125"; isoform "22193-22317";
PP054841:22485|22706	KU926314.1:22486|22706	AB097933.1:22453|22673	22485	22706	3	circ_id "PP054841:22485-22706"; splice_site "None"; equivalent_seq ""; circ_type "Unknown"; circ_len "222"; isoform "22485-22706";
PP054841:22607|22962	KU926314.1:22608|22962	AB097933.1:22575|22929	22607	22962	10	circ_id "PP054841:22607-22962"; splice_site "None"; equivalent_seq "ataac"; circ_type "Unknown"; circ_len "356"; isoform "22607-22962";
PP054841:22839|23163	KU926314.1:22840|23163	AB097933.1:22807|23130	22839	23163	92	circ_id "PP054841:22839-23163"; splice_site "None"; equivalent_seq "aa"; circ_type "Unknown"; circ_len "325"; isoform "22839-23163";
PP054841:23308|23532	KU926314.1:23309|23532	AB097933.1:23276|23499	23308	23532	2	circ_id "PP054841:23308-23532"; splice_site "None"; equivalent_seq "ta"; circ_type "Unknown"; circ_len "225"; isoform "23308-23532";
PP054841:23441|23624	KU926314.1:23442|23624	AB097933.1:23409|23591	23441	23624	4	circ_id "PP054841:23441-23624"; splice_site "None"; equivalent_seq "ata"; circ_type "Unknown"; circ_len "184"; isoform "23441-23624";
PP054841:23444|23646	KU926314.1:23445|23646	AB097933.1:23412|23613	23444	23646	10	circ_id "PP054841:23444-23646"; splice_site "None"; equivalent_seq "a"; circ_type "Unknown"; circ_len "203"; isoform "23444-23646";
PP054841:24487|24948	KU926314.1:24488|24948	AB097933.1:24455|24915	24487	24948	15	circ_id "PP054841:24487-24948"; splice_site "None"; equivalent_seq ""; circ_type "Unknown"; circ_len "462"; isoform "24487-24948";
PP054841:24563|24659	KU926314.1:24564|24659	AB097933.1:24531|24626	24563	24659	3	circ_id "PP054841:24563-24659"; splice_site "None"; equivalent_seq "agga"; circ_type "Unknown"; circ_len "97"; isoform "24563-24659";
PP054841:24565|24806	KU926314.1:24566|24806	AB097933.1:24533|24773	24565	24806	15	circ_id "PP054841:24565-24806"; splice_site "None"; equivalent_seq "ag"; circ_type "Unknown"; circ_len "242"; isoform "24565-24806";
PP054841:24598|24806	KU926314.1:24599|24806	AB097933.1:24566|24773	24598	24806	2	circ_id "PP054841:24598-24806"; splice_site "None"; equivalent_seq "acag"; circ_type "Unknown"; circ_len "209"; isoform "24598-24806";
PP054841:24746|25181	KU926314.1:24747|25181	AB097933.1:24714|25148	24746	25181	22	circ_id "PP054841:24746-25181"; splice_site "None"; equivalent_seq "gtt"; circ_type "Unknown"; circ_len "436"; isoform "24746-25181";
PP054841:24805|25296	KU926314.1:24806|25296	AB097933.1:24773|25263	24805	25296	5	circ_id "PP054841:24805-25296"; splice_site "None"; equivalent_seq "a"; circ_type "Unknown"; circ_len "492"; isoform "24805-25296";
PP054841:24807|25374	KU926314.1:24808|25374	AB097933.1:24775|25341	24807	25374	8	circ_id "PP054841:24807-25374"; splice_site "None"; equivalent_seq "ag"; circ_type "Unknown"; circ_len "568"; isoform "24807-25374";
PP054841:24823|25246	KU926314.1:24824|25246	AB097933.1:24791|25213	24823	25246	131	circ_id "PP054841:24823-25246"; splice_site "None"; equivalent_seq ""; circ_type "Unknown"; circ_len "424"; isoform "24823-25246";
PP054841:24872|25375	KU926314.1:24873|25375	AB097933.1:24840|25342	24872	25375	6	circ_id "PP054841:24872-25375"; splice_site "None"; equivalent_seq ""; circ_type "Unknown"; circ_len "504"; isoform "24872-25375";
PP054841:24882|25422	KU926314.1:24883|25422	AB097933.1:24850|25389	24882	25422	2	circ_id "PP054841:24882-25422"; splice_site "None"; equivalent_seq "a"; circ_type "Unknown"; circ_len "541"; isoform "24882-25422";
PP054841:24962|25299	KU926314.1:24963|25299	AB097933.1:24930|25266	24962	25299	97	circ_id "PP054841:24962-25299"; splice_site "None"; equivalent_seq "a"; circ_type "Unknown"; circ_len "338"; isoform "24962-25299";
PP054841:24997|25114	KU926314.1:24998|25114	AB097933.1:24965|25081	24997	25114	7	circ_id "PP054841:24997-25114"; splice_site "None"; equivalent_seq "a"; circ_type "Unknown"; circ_len "118"; isoform "24997-25114";
PP054841:25927|26399	KU926314.1:25928|26399	AB097933.1:25895|26366	25927	26399	6	circ_id "PP054841:25927-26399"; splice_site "None"; equivalent_seq "a"; circ_type "Unknown"; circ_len "473"; isoform "25927-26399";
PP054841:26486|26715	KU926314.1:26487|26715	AB097933.1:26454|26682	26486	26715	9	circ_id "PP054841:26486-26715"; splice_site "None"; equivalent_seq "at"; circ_type "Unknown"; circ_len "230"; isoform "26486-26715";
PP054841:26926|27399	KU926314.1:26927|27399	AB097933.1:26894|27366	26926	27399	9	circ_id "PP054841:26926-27399"; splice_site "None"; equivalent_seq "t"; circ_type "Unknown"; circ_len "474"; isoform "26926-27399";
PP054841:27144|27455	KU926314.1:27145|27455	AB097933.1:27112|27422	27144	27455	5	circ_id "PP054841:27144-27455"; splice_site "None"; equivalent_seq "g"; circ_type "Unknown"; circ_len "312"; isoform "27144-27455";
PP054841:2716|3241	KU926314.1:2717|3241	AB097933.1:2717|3241	2716	3241	183	circ_id "PP054841:2716-3241"; splice_site "None"; equivalent_seq "ta"; circ_type "Unknown"; circ_len "526"; isoform "2716-3241";
PP054841:2808|3033	KU926314.1:2809|3033	AB097933.1:2809|3033	2808	3033	20	circ_id "PP054841:2808-3033"; splice_site "None"; equivalent_seq "aa"; circ_type "Unknown"; circ_len "226"; isoform "2808-3033";
PP054841:2814|3098	KU926314.1:2815|3098	AB097933.1:2815|3098	2814	3098	3	circ_id "PP054841:2814-3098"; splice_site "None"; equivalent_seq "cat"; circ_type "Unknown"; circ_len "285"; isoform "2814-3098";
PP054841:2866|3415	KU926314.1:2867|3415	AB097933.1:2867|3415	2866	3415	5	circ_id "PP054841:2866-3415"; splice_site "None"; equivalent_seq "tt"; circ_type "Unknown"; circ_len "550"; isoform "2866-3415";
PP054841:2868|3198	KU926314.1:2869|3198	AB097933.1:2869|3198	2868	3198	5	circ_id "PP054841:2868-3198"; splice_site "None"; equivalent_seq ""; circ_type "Unknown"; circ_len "331"; isoform "2868-3198";
PP054841:28978|29376	KU926314.1:28979|29376	AB097933.1:28946|29343	28978	29376	61	circ_id "PP054841:28978-29376"; splice_site "None"; equivalent_seq "a"; circ_type "Unknown"; circ_len "399"; isoform "28978-29376";
PP054841:2899|3237	KU926314.1:2900|3237	AB097933.1:2900|3237	2899	3237	2	circ_id "PP054841:2899-3237"; splice_site "None"; equivalent_seq "at"; circ_type "Unknown"; circ_len "339"; isoform "2899-3237";
PP054841:29049|29366	KU926314.1:29050|29366	AB097933.1:29017|29333	29049	29366	2	circ_id "PP054841:29049-29366"; splice_site "None"; equivalent_seq ""; circ_type "Unknown"; circ_len "318"; isoform "29049-29366";
PP054841:29074|29477	KU926314.1:29075|29477	AB097933.1:29042|29444	29074	29477	175	circ_id "PP054841:29074-29477"; splice_site "None"; equivalent_seq ""; circ_type "Unknown"; circ_len "404"; isoform "29074-29477";
PP054841:2908|3166	KU926314.1:2909|3166	AB097933.1:2909|3166	2908	3166	2	circ_id "PP054841:2908-3166"; splice_site "None"; equivalent_seq ""; circ_type "Unknown"; circ_len "259"; isoform "2908-3166";
PP054841:29343|29687	KU926314.1:29344|29687	AB097933.1:29311|29654	29343	29687	26	circ_id "PP054841:29343-29687"; splice_site "None"; equivalent_seq "atg"; circ_type "Unknown"; circ_len "345"; isoform "29343-29687";
PP054841:29420|29673	KU926314.1:29421|29673	AB097933.1:29388|29640	29420	29673	11	circ_id "PP054841:29420-29673"; splice_site "None"; equivalent_seq "a"; circ_type "Unknown"; circ_len "254"; isoform "29420-29673";
PP054841:2966|3246	KU926314.1:2967|3246	AB097933.1:2967|3246	2966	3246	3	circ_id "PP054841:2966-3246"; splice_site "None"; equivalent_seq ""; circ_type "Unknown"; circ_len "281"; isoform "2966-3246";
PP054841:29662|29882	KU926314.1:29663|29882	AB097933.1:29630|29849	29662	29882	121	circ_id "PP054841:29662-29882"; splice_site "None"; equivalent_seq ""; circ_type "Unknown"; circ_len "221"; isoform "29662-29882";
PP054841:29690|29945	KU926314.1:29691|29945	AB097933.1:29658|29912	29690	29945	194	circ_id "PP054841:29690-29945"; splice_site "None"; equivalent_seq ""; circ_type "Unknown"; circ_len "256"; isoform "29690-29945";
PP054841:29694|30357	KU926314.1:29695|30357	AB097933.1:29662|30324	29694	30357	28	circ_id "PP054841:29694-30357"; splice_site "None"; equivalent_seq ""; circ_type "Unknown"; circ_len "664"; isoform "29694-30357";
PP054841:29720|30333	KU926314.1:29721|30333	AB097933.1:29688|30300	29720	30333	7	circ_id "PP054841:29720-30333"; splice_site "None"; equivalent_seq "a"; circ_type "Unknown"; circ_len "614"; isoform "29720-30333";
PP054841:29800|30249	KU926314.1:29801|30249	AB097933.1:29768|30216	29800	30249	29	circ_id "PP054841:29800-30249"; splice_site "None"; equivalent_seq "a"; circ_type "Unknown"; circ_len "450"; isoform "29800-30249";
PP054841:29832|30142	KU926314.1:29833|30142	AB097933.1:29800|30109	29832	30142	107	circ_id "PP054841:29832-30142"; splice_site "None"; equivalent_seq "t"; circ_type "Unknown"; circ_len "311"; isoform "29832-30142";
PP054841:29837|30346	KU926314.1:29838|30346	AB097933.1:29805|30313	29837	30346	7	circ_id "PP054841:29837-30346"; splice_site "None"; equivalent_seq ""; circ_type "Unknown"; circ_len "510"; isoform "29837-30346";
PP054841:29867|30304	KU926314.1:29868|30304	AB097933.1:29835|30271	29867	30304	14	circ_id "PP054841:29867-30304"; splice_site "None"; equivalent_seq "t"; circ_type "Unknown"; circ_len "438"; isoform "29867-30304";
PP054841:29998|30266	KU926314.1:29999|30266	AB097933.1:29966|30233	29998	30266	4	circ_id "PP054841:29998-30266"; splice_site "None"; equivalent_seq "t"; circ_type "Unknown"; circ_len "269"; isoform "29998-30266";
PP054841:30043|30179	KU926314.1:30044|30179	AB097933.1:30011|30146	30043	30179	4	circ_id "PP054841:30043-30179"; splice_site "None"; equivalent_seq "gg"; circ_type "Unknown"; circ_len "137"; isoform "30043-30179";
PP054841:30102|30227	KU926314.1:30103|30227	AB097933.1:30070|30194	30102	30227	11	circ_id "PP054841:30102-30227"; splice_site "None"; equivalent_seq "t"; circ_type "Unknown"; circ_len "126"; isoform "30102-30227";
PP054841:30102|30398	KU926314.1:30103|30398	AB097933.1:30070|30365	30102	30398	9	circ_id "PP054841:30102-30398"; splice_site "None"; equivalent_seq ""; circ_type "Unknown"; circ_len "297"; isoform "30102-30398";
PP054841:30109|30448	KU926314.1:30110|30448	AB097933.1:30077|30415	30109	30448	4	circ_id "PP054841:30109-30448"; splice_site "None"; equivalent_seq "aa"; circ_type "Unknown"; circ_len "340"; isoform "30109-30448";
PP054841:30132|30349	KU926314.1:30133|30349	AB097933.1:30100|30316	30132	30349	3	circ_id "PP054841:30132-30349"; splice_site "None"; equivalent_seq ""; circ_type "Unknown"; circ_len "218"; isoform "30132-30349";
PP054841:30162|30395	KU926314.1:30163|30395	AB097933.1:30130|30362	30162	30395	30	circ_id "PP054841:30162-30395"; splice_site "None"; equivalent_seq "aat"; circ_type "Unknown"; circ_len "234"; isoform "30162-30395";
PP054841:3141|4018	KU926314.1:3142|4018	AB097933.1:3142|4018	3141	4018	185	circ_id "PP054841:3141-4018"; splice_site "None"; equivalent_seq "t"; circ_type "Unknown"; circ_len "878"; isoform "3141-4018";
PP054841:31567|32304	KU926314.1:31568|32304	AB097933.1:31535|32271	31567	32304	141	circ_id "PP054841:31567-32304"; splice_site "None"; equivalent_seq ""; circ_type "Unknown"; circ_len "738"; isoform "31567-32304";
PP054841:31631|31882	KU926314.1:31632|31882	AB097933.1:31599|31849	31631	31882	7	circ_id "PP054841:31631-31882"; splice_site "None"; equivalent_seq "a"; circ_type "Unknown"; circ_len "252"; isoform "31631-31882";
PP054841:31678|32260	KU926314.1:31679|32260	AB097933.1:31646|32227	31678	32260	4	circ_id "PP054841:31678-32260"; splice_site "None"; equivalent_seq "g"; circ_type "Unknown"; circ_len "583"; isoform "31678-32260";
PP054841:31710|32145	KU926314.1:31711|32145	AB097933.1:31678|32112	31710	32145	20	circ_id "PP054841:31710-32145"; splice_site "None"; equivalent_seq "t"; circ_type "Unknown"; circ_len "436"; isoform "31710-32145";
PP054841:3199|3637	KU926314.1:3200|3637	AB097933.1:3200|3637	3199	3637	73	circ_id "PP054841:3199-3637"; splice_site "None"; equivalent_seq "taa"; circ_type "Unknown"; circ_len "439"; isoform "3199-3637";
PP054841:32217|32729	KU926314.1:32218|32729	AB097933.1:32185|32696	32217	32729	11	circ_id "PP054841:32217-32729"; splice_site "None"; equivalent_seq "atc"; circ_type "Unknown"; circ_len "513"; isoform "32217-32729";
PP054841:32226|32338	KU926314.1:32227|32338	AB097933.1:32194|32305	32226	32338	3	circ_id "PP054841:32226-32338"; splice_site "None"; equivalent_seq ""; circ_type "Unknown"; circ_len "113"; isoform "32226-32338";
PP054841:32287|32762	KU926314.1:32288|32762	AB097933.1:32255|32729	32287	32762	2	circ_id "PP054841:32287-32762"; splice_site "None"; equivalent_seq ""; circ_type "Unknown"; circ_len "476"; isoform "32287-32762";
PP054841:32337|32677	KU926314.1:32338|32677	AB097933.1:32305|32644	32337	32677	48	circ_id "PP054841:32337-32677"; splice_site "None"; equivalent_seq ""; circ_type "Unknown"; circ_len "341"; isoform "32337-32677";
PP054841:3240|3416	KU926314.1:3241|3416	AB097933.1:3241|3416	3240	3416	2	circ_id "PP054841:3240-3416"; splice_site "None"; equivalent_seq ""; circ_type "Unknown"; circ_len "177"; isoform "3240-3416";
PP054841:3241|4042	KU926314.1:3242|4042	AB097933.1:3242|4042	3241	4042	12	circ_id "PP054841:3241-4042"; splice_site "None"; equivalent_seq ""; circ_type "Unknown"; circ_len "802"; isoform "3241-4042";
PP054841:32436|32729	KU926314.1:32437|32729	AB097933.1:32404|32696	32436	32729	330	circ_id "PP054841:32436-32729"; splice_site "None"; equivalent_seq "c"; circ_type "Unknown"; circ_len "294"; isoform "32436-32729";
PP054841:32497|32965	KU926314.1:32498|32965	AB097933.1:32465|32932	32497	32965	104	circ_id "PP054841:32497-32965"; splice_site "None"; equivalent_seq ""; circ_type "Unknown"; circ_len "469"; isoform "32497-32965";
PP054841:32526|32843	KU926314.1:32527|32843	AB097933.1:32494|32810	32526	32843	7	circ_id "PP054841:32526-32843"; splice_site "None"; equivalent_seq "tt"; circ_type "Unknown"; circ_len "318"; isoform "32526-32843";
PP054841:32597|32901	KU926314.1:32598|32901	AB097933.1:32565|32868	32597	32901	3	circ_id "PP054841:32597-32901"; splice_site "None"; equivalent_seq ""; circ_type "Unknown"; circ_len "305"; isoform "32597-32901";
PP054841:32685|32859	KU926314.1:32686|32859	AB097933.1:32653|32826	32685	32859	2	circ_id "PP054841:32685-32859"; splice_site "None"; equivalent_seq "tc"; circ_type "Unknown"; circ_len "175"; isoform "32685-32859";
PP054841:32816|33053	KU926314.1:32817|33053	AB097933.1:32784|33020	32816	33053	4	circ_id "PP054841:32816-33053"; splice_site "None"; equivalent_seq ""; circ_type "Unknown"; circ_len "238"; isoform "32816-33053";
PP054841:32868|33449	KU926314.1:32869|33449	AB097933.1:32836|33416	32868	33449	7	circ_id "PP054841:32868-33449"; splice_site "None"; equivalent_seq "aagta"; circ_type "Unknown"; circ_len "582"; isoform "32868-33449";
PP054841:3290|3937	KU926314.1:3291|3937	AB097933.1:3291|3937	3290	3937	223	circ_id "PP054841:3290-3937"; splice_site "None"; equivalent_seq ""; circ_type "Unknown"; circ_len "648"; isoform "3290-3937";
PP054841:3333|3568	KU926314.1:3334|3568	AB097933.1:3334|3568	3333	3568	8	circ_id "PP054841:3333-3568"; splice_site "None"; equivalent_seq ""; circ_type "Unknown"; circ_len "236"; isoform "3333-3568";
PP054841:3368|3461	KU926314.1:3369|3461	AB097933.1:3369|3461	3368	3461	2	circ_id "PP054841:3368-3461"; splice_site "None"; equivalent_seq ""; circ_type "Unknown"; circ_len "94"; isoform "3368-3461";
PP054841:33689|33818	KU926314.1:33690|33818	AB097933.1:33657|33785	33689	33818	4	circ_id "PP054841:33689-33818"; splice_site "None"; equivalent_seq "ca"; circ_type "Unknown"; circ_len "130"; isoform "33689-33818";
PP054841:3369|3788	KU926314.1:3370|3788	AB097933.1:3370|3788	3369	3788	45	circ_id "PP054841:3369-3788"; splice_site "None"; equivalent_seq ""; circ_type "Unknown"; circ_len "420"; isoform "3369-3788";
PP054841:3376|4096	KU926314.1:3377|4096	AB097933.1:3377|4096	3376	4096	4	circ_id "PP054841:3376-4096"; splice_site "None"; equivalent_seq "ta"; circ_type "Unknown"; circ_len "721"; isoform "3376-4096";
PP054841:33830|34031	KU926314.1:33831|34031	AB097933.1:33798|33998	33830	34031	3	circ_id "PP054841:33830-34031"; splice_site "None"; equivalent_seq "aaa"; circ_type "Unknown"; circ_len "202"; isoform "33830-34031";
PP054841:34560|34747	KU926314.1:34561|34747	AB097933.1:34528|34714	34560	34747	5	circ_id "PP054841:34560-34747"; splice_site "None"; equivalent_seq "ag"; circ_type "Unknown"; circ_len "188"; isoform "34560-34747";
PP054841:3473|4142	KU926314.1:3474|4142	AB097933.1:3474|4142	3473	4142	173	circ_id "PP054841:3473-4142"; splice_site "None"; equivalent_seq ""; circ_type "Unknown"; circ_len "670"; isoform "3473-4142";
PP054841:34836|35285	KU926314.1:34837|35285	AB097933.1:34804|35252	34836	35285	205	circ_id "PP054841:34836-35285"; splice_site "None"; equivalent_seq "tt"; circ_type "Unknown"; circ_len "450"; isoform "34836-35285";
PP054841:34847|35344	KU926314.1:34848|35344	AB097933.1:34815|35311	34847	35344	30	circ_id "PP054841:34847-35344"; splice_site "None"; equivalent_seq ""; circ_type "Unknown"; circ_len "498"; isoform "34847-35344";
PP054841:3506|4541	KU926314.1:3507|4541	AB097933.1:3507|4541	3506	4541	43	circ_id "PP054841:3506-4541"; splice_site "None"; equivalent_seq ""; circ_type "Unknown"; circ_len "1036"; isoform "3506-4541";
PP054841:35144|35619	KU926314.1:35145|35619	AB097933.1:35112|35586	35144	35619	2	circ_id "PP054841:35144-35619"; splice_site "None"; equivalent_seq ""; circ_type "Unknown"; circ_len "476"; isoform "35144-35619";
PP054841:3545|4042	KU926314.1:3546|4042	AB097933.1:3546|4042	3545	4042	332	circ_id "PP054841:3545-4042"; splice_site "None"; equivalent_seq ""; circ_type "Unknown"; circ_len "498"; isoform "3545-4042";
PP054841:35937|36400	KU926314.1:35938|36400	AB097933.1:35905|36367	35937	36400	3	circ_id "PP054841:35937-36400"; splice_site "None"; equivalent_seq ""; circ_type "Unknown"; circ_len "464"; isoform "35937-36400";
PP054841:36060|36447	KU926314.1:36061|36447	AB097933.1:36028|36414	36060	36447	33	circ_id "PP054841:36060-36447"; splice_site "None"; equivalent_seq "tg"; circ_type "Unknown"; circ_len "388"; isoform "36060-36447";
PP054841:36075|36400	KU926314.1:36076|36400	AB097933.1:36043|36367	36075	36400	373	circ_id "PP054841:36075-36400"; splice_site "None"; equivalent_seq "a"; circ_type "Unknown"; circ_len "326"; isoform "36075-36400";
PP054841:36303|36458	KU926314.1:36304|36458	AB097933.1:36271|36425	36303	36458	3	circ_id "PP054841:36303-36458"; splice_site "None"; equivalent_seq "tt"; circ_type "Unknown"; circ_len "156"; isoform "36303-36458";
PP054841:36462|36570	KU926314.1:36463|36570	AB097933.1:36430|36537	36462	36570	2	circ_id "PP054841:36462-36570"; splice_site "None"; equivalent_seq ""; circ_type "Unknown"; circ_len "109"; isoform "36462-36570";
PP054841:3687|4159	KU926314.1:3688|4159	AB097933.1:3688|4159	3687	4159	32	circ_id "PP054841:3687-4159"; splice_site "None"; equivalent_seq ""; circ_type "Unknown"; circ_len "473"; isoform "3687-4159";
PP054841:3690|4205	KU926314.1:3691|4205	AB097933.1:3691|4205	3690	4205	24	circ_id "PP054841:3690-4205"; splice_site "None"; equivalent_seq "t"; circ_type "Unknown"; circ_len "516"; isoform "3690-4205";
PP054841:36900|37104	KU926314.1:36901|37104	AB097933.1:36868|37071	36900	37104	2	circ_id "PP054841:36900-37104"; splice_site "None"; equivalent_seq ""; circ_type "Unknown"; circ_len "205"; isoform "36900-37104";
PP054841:36936|37239	KU926314.1:36937|37239	AB097933.1:36904|37206	36936	37239	2	circ_id "PP054841:36936-37239"; splice_site "None"; equivalent_seq "a"; circ_type "Unknown"; circ_len "304"; isoform "36936-37239";
PP054841:37104|37299	KU926314.1:37105|37299	AB097933.1:37072|37266	37104	37299	6	circ_id "PP054841:37104-37299"; splice_site "None"; equivalent_seq "t"; circ_type "Unknown"; circ_len "196"; isoform "37104-37299";
PP054841:37209|37390	KU926314.1:37210|37390	AB097933.1:37177|37357	37209	37390	106	circ_id "PP054841:37209-37390"; splice_site "None"; equivalent_seq "tt"; circ_type "Unknown"; circ_len "182"; isoform "37209-37390";
PP054841:3741|4094	KU926314.1:3742|4094	AB097933.1:3742|4094	3741	4094	7	circ_id "PP054841:3741-4094"; splice_site "None"; equivalent_seq ""; circ_type "Unknown"; circ_len "354"; isoform "3741-4094";
PP054841:37748|37958	KU926314.1:37749|37958	AB097933.1:37716|37925	37748	37958	3	circ_id "PP054841:37748-37958"; splice_site "None"; equivalent_seq "a"; circ_type "Unknown"; circ_len "211"; isoform "37748-37958";
PP054841:37795|38027	KU926314.1:37796|38027	AB097933.1:37763|37994	37795	38027	3	circ_id "PP054841:37795-38027"; splice_site "None"; equivalent_seq ""; circ_type "Unknown"; circ_len "233"; isoform "37795-38027";
PP054841:37824|38002	KU926314.1:37825|38002	AB097933.1:37792|37969	37824	38002	6	circ_id "PP054841:37824-38002"; splice_site "None"; equivalent_seq "c"; circ_type "Unknown"; circ_len "179"; isoform "37824-38002";
PP054841:37914|38109	KU926314.1:37915|38109	AB097933.1:37882|38076	37914	38109	26	circ_id "PP054841:37914-38109"; splice_site "None"; equivalent_seq "t"; circ_type "Unknown"; circ_len "196"; isoform "37914-38109";
PP054841:38168|39164	KU926314.1:38169|39164	AB097933.1:38136|39131	38168	39164	215	circ_id "PP054841:38168-39164"; splice_site "None"; equivalent_seq "tt"; circ_type "Unknown"; circ_len "997"; isoform "38168-39164";
PP054841:38272|38709	KU926314.1:38273|38709	AB097933.1:38240|38676	38272	38709	13	circ_id "PP054841:38272-38709"; splice_site "None"; equivalent_seq ""; circ_type "Unknown"; circ_len "438"; isoform "38272-38709";
PP054841:38451|39229	KU926314.1:38452|39229	AB097933.1:38419|39196	38451	39229	29	circ_id "PP054841:38451-39229"; splice_site "None"; equivalent_seq "tt"; circ_type "Unknown"; circ_len "779"; isoform "38451-39229";
PP054841:38492|38720	KU926314.1:38493|38720	AB097933.1:38460|38687	38492	38720	2	circ_id "PP054841:38492-38720"; splice_site "None"; equivalent_seq "at"; circ_type "Unknown"; circ_len "229"; isoform "38492-38720";
PP054841:38511|38939	KU926314.1:38512|38939	AB097933.1:38479|38906	38511	38939	16	circ_id "PP054841:38511-38939"; splice_site "None"; equivalent_seq "aaata"; circ_type "Unknown"; circ_len "429"; isoform "38511-38939";
PP054841:38548|38756	KU926314.1:38549|38756	AB097933.1:38516|38723	38548	38756	6	circ_id "PP054841:38548-38756"; splice_site "None"; equivalent_seq ""; circ_type "Unknown"; circ_len "209"; isoform "38548-38756";
PP054841:38607|38788	KU926314.1:38608|38788	AB097933.1:38575|38755	38607	38788	9	circ_id "PP054841:38607-38788"; splice_site "None"; equivalent_seq ""; circ_type "Unknown"; circ_len "182"; isoform "38607-38788";
PP054841:38650|38956	KU926314.1:38651|38956	AB097933.1:38618|38923	38650	38956	15	circ_id "PP054841:38650-38956"; splice_site "None"; equivalent_seq "caaa"; circ_type "Unknown"; circ_len "307"; isoform "38650-38956";
PP054841:38751|39108	KU926314.1:38752|39108	AB097933.1:38719|39075	38751	39108	5	circ_id "PP054841:38751-39108"; splice_site "None"; equivalent_seq ""; circ_type "Unknown"; circ_len "358"; isoform "38751-39108";
PP054841:38837|39080	KU926314.1:38838|39080	AB097933.1:38805|39047	38837	39080	5	circ_id "PP054841:38837-39080"; splice_site "None"; equivalent_seq "ca"; circ_type "Unknown"; circ_len "244"; isoform "38837-39080";
PP054841:38838|39148	KU926314.1:38839|39148	AB097933.1:38806|39115	38838	39148	7	circ_id "PP054841:38838-39148"; splice_site "None"; equivalent_seq ""; circ_type "Unknown"; circ_len "311"; isoform "38838-39148";
PP054841:38889|39171	KU926314.1:38890|39171	AB097933.1:38857|39138	38889	39171	27	circ_id "PP054841:38889-39171"; splice_site "None"; equivalent_seq "a"; circ_type "Unknown"; circ_len "283"; isoform "38889-39171";
PP054841:38941|39166	KU926314.1:38942|39166	AB097933.1:38909|39133	38941	39166	22	circ_id "PP054841:38941-39166"; splice_site "None"; equivalent_seq "t"; circ_type "Unknown"; circ_len "226"; isoform "38941-39166";
PP054841:38941|39323	KU926314.1:38942|39323	AB097933.1:38909|39290	38941	39323	6	circ_id "PP054841:38941-39323"; splice_site "None"; equivalent_seq ""; circ_type "Unknown"; circ_len "383"; isoform "38941-39323";
PP054841:38965|39639	KU926314.1:38966|39639	AB097933.1:38933|39606	38965	39639	130	circ_id "PP054841:38965-39639"; splice_site "None"; equivalent_seq "t"; circ_type "Unknown"; circ_len "675"; isoform "38965-39639";
PP054841:38994|39106	KU926314.1:38995|39106	AB097933.1:38962|39073	38994	39106	2	circ_id "PP054841:38994-39106"; splice_site "None"; equivalent_seq ""; circ_type "Unknown"; circ_len "113"; isoform "38994-39106";
PP054841:39599|39932	KU926314.1:39600|39932	AB097933.1:39567|39899	39599	39932	4	circ_id "PP054841:39599-39932"; splice_site "None"; equivalent_seq "taga"; circ_type "Unknown"; circ_len "334"; isoform "39599-39932";
PP054841:39631|39986	KU926314.1:39632|39986	AB097933.1:39599|39953	39631	39986	37	circ_id "PP054841:39631-39986"; splice_site "None"; equivalent_seq ""; circ_type "Unknown"; circ_len "356"; isoform "39631-39986";
PP054841:39684|40115	KU926314.1:39685|40115	AB097933.1:39652|40082	39684	40115	7	circ_id "PP054841:39684-40115"; splice_site "None"; equivalent_seq ""; circ_type "Unknown"; circ_len "432"; isoform "39684-40115";
PP054841:39699|40026	KU926314.1:39700|40026	AB097933.1:39667|39993	39699	40026	25	circ_id "PP054841:39699-40026"; splice_site "None"; equivalent_seq "tt"; circ_type "Unknown"; circ_len "328"; isoform "39699-40026";
PP054841:39730|40585	KU926314.1:39731|40585	AB097933.1:39698|40552	39730	40585	10	circ_id "PP054841:39730-40585"; splice_site "None"; equivalent_seq "t"; circ_type "Unknown"; circ_len "856"; isoform "39730-40585";
PP054841:39787|39964	KU926314.1:39788|39964	AB097933.1:39755|39931	39787	39964	2	circ_id "PP054841:39787-39964"; splice_site "None"; equivalent_seq "a"; circ_type "Unknown"; circ_len "178"; isoform "39787-39964";
PP054841:39846|40031	KU926314.1:39847|40031	AB097933.1:39814|39998	39846	40031	139	circ_id "PP054841:39846-40031"; splice_site "None"; equivalent_seq "aat"; circ_type "Unknown"; circ_len "186"; isoform "39846-40031";
PP054841:39864|40095	KU926314.1:39865|40095	AB097933.1:39832|40062	39864	40095	27	circ_id "PP054841:39864-40095"; splice_site "None"; equivalent_seq "tcc"; circ_type "Unknown"; circ_len "232"; isoform "39864-40095";
PP054841:39881|40274	KU926314.1:39882|40274	AB097933.1:39849|40241	39881	40274	71	circ_id "PP054841:39881-40274"; splice_site "None"; equivalent_seq ""; circ_type "Unknown"; circ_len "394"; isoform "39881-40274";
PP054841:39911|40173	KU926314.1:39912|40173	AB097933.1:39879|40140	39911	40173	2	circ_id "PP054841:39911-40173"; splice_site "None"; equivalent_seq "a"; circ_type "Unknown"; circ_len "263"; isoform "39911-40173";
PP054841:39926|40209	KU926314.1:39927|40209	AB097933.1:39894|40176	39926	40209	4	circ_id "PP054841:39926-40209"; splice_site "None"; equivalent_seq "a"; circ_type "Unknown"; circ_len "284"; isoform "39926-40209";
PP054841:40094|40421	KU926314.1:40095|40421	AB097933.1:40062|40388	40094	40421	18	circ_id "PP054841:40094-40421"; splice_site "None"; equivalent_seq ""; circ_type "Unknown"; circ_len "328"; isoform "40094-40421";
PP054841:40102|40381	KU926314.1:40103|40381	AB097933.1:40070|40348	40102	40381	5	circ_id "PP054841:40102-40381"; splice_site "None"; equivalent_seq "gt"; circ_type "Unknown"; circ_len "280"; isoform "40102-40381";
PP054841:40321|40846	KU926314.1:40322|40846	AB097933.1:40289|40813	40321	40846	38	circ_id "PP054841:40321-40846"; splice_site "None"; equivalent_seq ""; circ_type "Unknown"; circ_len "526"; isoform "40321-40846";
PP054841:40445|40830	KU926314.1:40446|40830	AB097933.1:40413|40797	40445	40830	456	circ_id "PP054841:40445-40830"; splice_site "None"; equivalent_seq ""; circ_type "Unknown"; circ_len "386"; isoform "40445-40830";
PP054841:406|856	KU926314.1:407|856	AB097933.1:407|856	406	856	10	circ_id "PP054841:406-856"; splice_site "None"; equivalent_seq "tat"; circ_type "Unknown"; circ_len "451"; isoform "406-856";
PP054841:40614|40874	KU926314.1:40615|40874	AB097933.1:40582|40841	40614	40874	19	circ_id "PP054841:40614-40874"; splice_site "None"; equivalent_seq ""; circ_type "Unknown"; circ_len "261"; isoform "40614-40874";
PP054841:40622|41137	KU926314.1:40623|41137	AB097933.1:40590|41104	40622	41137	2	circ_id "PP054841:40622-41137"; splice_site "None"; equivalent_seq ""; circ_type "Unknown"; circ_len "516"; isoform "40622-41137";
PP054841:40655|40850	KU926314.1:40656|40850	AB097933.1:40623|40817	40655	40850	15	circ_id "PP054841:40655-40850"; splice_site "None"; equivalent_seq ""; circ_type "Unknown"; circ_len "196"; isoform "40655-40850";
PP054841:40721|40814	KU926314.1:40722|40814	AB097933.1:40689|40781	40721	40814	2	circ_id "PP054841:40721-40814"; splice_site "None"; equivalent_seq ""; circ_type "Unknown"; circ_len "94"; isoform "40721-40814";
PP054841:408|559	KU926314.1:409|558	AB097933.1:409|559	408	559	5	circ_id "PP054841:408-559"; splice_site "None"; equivalent_seq ""; circ_type "Unknown"; circ_len "152"; isoform "408-559";
PP054841:40913|41206	KU926314.1:40914|41206	AB097933.1:40881|41173	40913	41206	27	circ_id "PP054841:40913-41206"; splice_site "None"; equivalent_seq ""; circ_type "Unknown"; circ_len "294"; isoform "40913-41206";
PP054841:40971|41265	KU926314.1:40972|41265	AB097933.1:40939|41232	40971	41265	2	circ_id "PP054841:40971-41265"; splice_site "None"; equivalent_seq "tt"; circ_type "Unknown"; circ_len "295"; isoform "40971-41265";
PP054841:40991|41172	KU926314.1:40992|41172	AB097933.1:40959|41139	40991	41172	2	circ_id "PP054841:40991-41172"; splice_site "None"; equivalent_seq "att"; circ_type "Unknown"; circ_len "182"; isoform "40991-41172";
PP054841:41402|41538	KU926314.1:41403|41538	AB097933.1:41362|41469	41402	41538	43	circ_id "PP054841:41402-41538"; splice_site "None"; equivalent_seq "c"; circ_type "Unknown"; circ_len "137"; isoform "41402-41538";
PP054841:41417|41685	KU926314.1:41418|41685	AB097933.1:41362|41616	41417	41685	17	circ_id "PP054841:41417-41685"; splice_site "None"; equivalent_seq "cg"; circ_type "Unknown"; circ_len "269"; isoform "41417-41685";
PP054841:41466|41780	KU926314.1:41467|41780	AB097933.1:41398|41711	41466	41780	29	circ_id "PP054841:41466-41780"; splice_site "None"; equivalent_seq "a"; circ_type "Unknown"; circ_len "315"; isoform "41466-41780";
PP054841:42440|42979	KU926314.1:42442|42980	AB097933.1:42370|42908	42440	42979	4	circ_id "PP054841:42440-42979"; splice_site "None"; equivalent_seq ""; circ_type "Unknown"; circ_len "540"; isoform "42440-42979";
PP054841:42442|42601	KU926314.1:42444|42602	AB097933.1:42372|42530	42442	42601	36	circ_id "PP054841:42442-42601"; splice_site "None"; equivalent_seq ""; circ_type "Unknown"; circ_len "160"; isoform "42442-42601";
PP054841:42451|42872	KU926314.1:42453|42873	AB097933.1:42381|42801	42451	42872	10	circ_id "PP054841:42451-42872"; splice_site "None"; equivalent_seq ""; circ_type "Unknown"; circ_len "422"; isoform "42451-42872";
PP054841:42497|42686	KU926314.1:42499|42687	AB097933.1:42427|42615	42497	42686	5	circ_id "PP054841:42497-42686"; splice_site "None"; equivalent_seq ""; circ_type "Unknown"; circ_len "190"; isoform "42497-42686";
PP054841:42507|42948	KU926314.1:42509|42949	AB097933.1:42437|42877	42507	42948	4	circ_id "PP054841:42507-42948"; splice_site "None"; equivalent_seq "agtggc"; circ_type "Unknown"; circ_len "442"; isoform "42507-42948";
PP054841:42515|42650	KU926314.1:42517|42651	AB097933.1:42445|42579	42515	42650	5	circ_id "PP054841:42515-42650"; splice_site "None"; equivalent_seq ""; circ_type "Unknown"; circ_len "136"; isoform "42515-42650";
PP054841:42544|43137	KU926314.1:42546|43138	AB097933.1:42474|43066	42544	43137	2	circ_id "PP054841:42544-43137"; splice_site "None"; equivalent_seq "cg"; circ_type "Unknown"; circ_len "594"; isoform "42544-43137";
PP054841:42563|42856	KU926314.1:42565|42857	AB097933.1:42493|42785	42563	42856	4	circ_id "PP054841:42563-42856"; splice_site "None"; equivalent_seq "tg"; circ_type "Unknown"; circ_len "294"; isoform "42563-42856";
PP054841:42582|42813	KU926314.1:42584|42814	AB097933.1:42512|42742	42582	42813	3	circ_id "PP054841:42582-42813"; splice_site "None"; equivalent_seq ""; circ_type "Unknown"; circ_len "232"; isoform "42582-42813";
PP054841:42590|42827	KU926314.1:42592|42828	AB097933.1:42520|42756	42590	42827	2	circ_id "PP054841:42590-42827"; splice_site "None"; equivalent_seq "g"; circ_type "Unknown"; circ_len "238"; isoform "42590-42827";
PP054841:42600|43100	KU926314.1:42602|43101	AB097933.1:42530|43029	42600	43100	2	circ_id "PP054841:42600-43100"; splice_site "None"; equivalent_seq ""; circ_type "Unknown"; circ_len "501"; isoform "42600-43100";
PP054841:42712|43293	KU926314.1:42714|43294	AB097933.1:42642|43222	42712	43293	3	circ_id "PP054841:42712-43293"; splice_site "None"; equivalent_seq "taa"; circ_type "Unknown"; circ_len "582"; isoform "42712-43293";
PP054841:42741|43143	KU926314.1:42743|43144	AB097933.1:42671|43072	42741	43143	11	circ_id "PP054841:42741-43143"; splice_site "None"; equivalent_seq ""; circ_type "Unknown"; circ_len "403"; isoform "42741-43143";
PP054841:42795|43381	KU926314.1:42797|43382	AB097933.1:42725|43310	42795	43381	18	circ_id "PP054841:42795-43381"; splice_site "None"; equivalent_seq ""; circ_type "Unknown"; circ_len "587"; isoform "42795-43381";
PP054841:42827|43156	KU926314.1:42829|43157	AB097933.1:42757|43085	42827	43156	15	circ_id "PP054841:42827-43156"; splice_site "None"; equivalent_seq "gga"; circ_type "Unknown"; circ_len "330"; isoform "42827-43156";
PP054841:42869|43428	KU926314.1:42871|43429	AB097933.1:42799|43357	42869	43428	7	circ_id "PP054841:42869-43428"; splice_site "None"; equivalent_seq "tac"; circ_type "Unknown"; circ_len "560"; isoform "42869-43428";
PP054841:43032|43521	KU926314.1:43034|43522	AB097933.1:42962|43450	43032	43521	214	circ_id "PP054841:43032-43521"; splice_site "None"; equivalent_seq ""; circ_type "Unknown"; circ_len "490"; isoform "43032-43521";
PP054841:43033|43431	KU926314.1:43035|43432	AB097933.1:42963|43360	43033	43431	19	circ_id "PP054841:43033-43431"; splice_site "None"; equivalent_seq "aa"; circ_type "Unknown"; circ_len "399"; isoform "43033-43431";
PP054841:43096|43473	KU926314.1:43098|43474	AB097933.1:43026|43402	43096	43473	2	circ_id "PP054841:43096-43473"; splice_site "None"; equivalent_seq ""; circ_type "Unknown"; circ_len "378"; isoform "43096-43473";
PP054841:43163|43382	KU926314.1:43165|43383	AB097933.1:43093|43311	43163	43382	30	circ_id "PP054841:43163-43382"; splice_site "None"; equivalent_seq ""; circ_type "Unknown"; circ_len "220"; isoform "43163-43382";
PP054841:43166|43675	KU926314.1:43168|43676	AB097933.1:43096|43604	43166	43675	13	circ_id "PP054841:43166-43675"; splice_site "None"; equivalent_seq ""; circ_type "Unknown"; circ_len "510"; isoform "43166-43675";
PP054841:43249|43547	KU926314.1:43251|43548	AB097933.1:43179|43476	43249	43547	2	circ_id "PP054841:43249-43547"; splice_site "None"; equivalent_seq ""; circ_type "Unknown"; circ_len "299"; isoform "43249-43547";
PP054841:43403|43890	KU926314.1:43405|43891	AB097933.1:43333|43819	43403	43890	13	circ_id "PP054841:43403-43890"; splice_site "None"; equivalent_seq "cat"; circ_type "Unknown"; circ_len "488"; isoform "43403-43890";
PP054841:43474|43848	KU926314.1:43476|43849	AB097933.1:43404|43777	43474	43848	95	circ_id "PP054841:43474-43848"; splice_site "None"; equivalent_seq "aaa"; circ_type "Unknown"; circ_len "375"; isoform "43474-43848";
PP054841:43565|43874	KU926314.1:43567|43875	AB097933.1:43495|43803	43565	43874	176	circ_id "PP054841:43565-43874"; splice_site "None"; equivalent_seq "agtta"; circ_type "Unknown"; circ_len "310"; isoform "43565-43874";
PP054841:43669|43970	KU926314.1:43671|43971	AB097933.1:43599|43899	43669	43970	31	circ_id "PP054841:43669-43970"; splice_site "None"; equivalent_seq ""; circ_type "Unknown"; circ_len "302"; isoform "43669-43970";
PP054841:43735|44329	KU926314.1:43737|44330	AB097933.1:43665|44258	43735	44329	27	circ_id "PP054841:43735-44329"; splice_site "None"; equivalent_seq ""; circ_type "Unknown"; circ_len "595"; isoform "43735-44329";
PP054841:43768|43969	KU926314.1:43770|43970	AB097933.1:43698|43898	43768	43969	4	circ_id "PP054841:43768-43969"; splice_site "None"; equivalent_seq "ata"; circ_type "Unknown"; circ_len "202"; isoform "43768-43969";
PP054841:43793|44141	KU926314.1:43795|44142	AB097933.1:43723|44070	43793	44141	2	circ_id "PP054841:43793-44141"; splice_site "None"; equivalent_seq ""; circ_type "Unknown"; circ_len "349"; isoform "43793-44141";
PP054841:43866|44117	KU926314.1:43868|44118	AB097933.1:43796|44046	43866	44117	28	circ_id "PP054841:43866-44117"; splice_site "None"; equivalent_seq "tac"; circ_type "Unknown"; circ_len "252"; isoform "43866-44117";
PP054841:43970|44348	KU926314.1:43972|44349	AB097933.1:43900|44277	43970	44348	6	circ_id "PP054841:43970-44348"; splice_site "None"; equivalent_seq "a"; circ_type "Unknown"; circ_len "379"; isoform "43970-44348";
PP054841:440|766	KU926314.1:441|766	AB097933.1:441|766	440	766	5	circ_id "PP054841:440-766"; splice_site "None"; equivalent_seq "aagaat"; circ_type "Unknown"; circ_len "327"; isoform "440-766|440-583,714-766";
PP054841:44047|44406	KU926314.1:44049|44407	AB097933.1:43977|44335	44047	44406	8	circ_id "PP054841:44047-44406"; splice_site "None"; equivalent_seq ""; circ_type "Unknown"; circ_len "360"; isoform "44047-44406";
PP054841:44160|44565	KU926314.1:44162|44566	AB097933.1:44090|44494	44160	44565	10	circ_id "PP054841:44160-44565"; splice_site "None"; equivalent_seq "ac"; circ_type "Unknown"; circ_len "406"; isoform "44160-44565";
PP054841:44204|44566	KU926314.1:44206|44567	AB097933.1:44134|44495	44204	44566	6	circ_id "PP054841:44204-44566"; splice_site "None"; equivalent_seq ""; circ_type "Unknown"; circ_len "363"; isoform "44204-44566";
PP054841:44303|44613	KU926314.1:44305|44614	AB097933.1:44233|44542	44303	44613	5	circ_id "PP054841:44303-44613"; splice_site "None"; equivalent_seq "gttaaga"; circ_type "Unknown"; circ_len "311"; isoform "44303-44613";
PP054841:44413|45064	KU926314.1:44415|45065	AB097933.1:44343|44993	44413	45064	4	circ_id "PP054841:44413-45064"; splice_site "None"; equivalent_seq ""; circ_type "Unknown"; circ_len "652"; isoform "44413-45064";
PP054841:44421|44472	KU926314.1:44423|44473	AB097933.1:44351|44401	44421	44472	3	circ_id "PP054841:44421-44472"; splice_site "None"; equivalent_seq ""; circ_type "Unknown"; circ_len "52"; isoform "44421-44472";
PP054841:44430|44895	KU926314.1:44432|44896	AB097933.1:44360|44824	44430	44895	104	circ_id "PP054841:44430-44895"; splice_site "None"; equivalent_seq "tt"; circ_type "Unknown"; circ_len "466"; isoform "44430-44895";
PP054841:45272|45434	KU926314.1:45274|45435	AB097933.1:45202|45363	45272	45434	2	circ_id "PP054841:45272-45434"; splice_site "None"; equivalent_seq ""; circ_type "Unknown"; circ_len "163"; isoform "45272-45434";
PP054841:45754|46301	KU926314.1:45756|46302	AB097933.1:45684|46230	45754	46301	6	circ_id "PP054841:45754-46301"; splice_site "None"; equivalent_seq ""; circ_type "Unknown"; circ_len "548"; isoform "45754-46301";
PP054841:45787|45968	KU926314.1:45789|45969	AB097933.1:45717|45897	45787	45968	2	circ_id "PP054841:45787-45968"; splice_site "None"; equivalent_seq "c"; circ_type "Unknown"; circ_len "182"; isoform "45787-45968";
PP054841:45839|46284	KU926314.1:45841|46285	AB097933.1:45769|46213	45839	46284	38	circ_id "PP054841:45839-46284"; splice_site "None"; equivalent_seq "ttacc"; circ_type "Unknown"; circ_len "446"; isoform "45839-46284";
PP054841:45842|46252	KU926314.1:45844|46253	AB097933.1:45772|46181	45842	46252	2	circ_id "PP054841:45842-46252"; splice_site "None"; equivalent_seq "t"; circ_type "Unknown"; circ_len "411"; isoform "45842-46252";
PP054841:45924|46505	KU926314.1:45926|46506	AB097933.1:45854|46434	45924	46505	55	circ_id "PP054841:45924-46505"; splice_site "None"; equivalent_seq "t"; circ_type "Unknown"; circ_len "582"; isoform "45924-46505";
PP054841:46041|46360	KU926314.1:46043|46361	AB097933.1:45971|46289	46041	46360	2	circ_id "PP054841:46041-46360"; splice_site "None"; equivalent_seq "a"; circ_type "Unknown"; circ_len "320"; isoform "46041-46360";
PP054841:46052|46435	KU926314.1:46054|46436	AB097933.1:45982|46364	46052	46435	62	circ_id "PP054841:46052-46435"; splice_site "None"; equivalent_seq ""; circ_type "Unknown"; circ_len "384"; isoform "46052-46435";
PP054841:46100|46364	KU926314.1:46102|46365	AB097933.1:46030|46293	46100	46364	2	circ_id "PP054841:46100-46364"; splice_site "None"; equivalent_seq ""; circ_type "Unknown"; circ_len "265"; isoform "46100-46364";
PP054841:46139|46362	KU926314.1:46141|46363	AB097933.1:46069|46291	46139	46362	166	circ_id "PP054841:46139-46362"; splice_site "None"; equivalent_seq ""; circ_type "Unknown"; circ_len "224"; isoform "46139-46362";
PP054841:46156|46422	KU926314.1:46158|46423	AB097933.1:46086|46351	46156	46422	6	circ_id "PP054841:46156-46422"; splice_site "None"; equivalent_seq "t"; circ_type "Unknown"; circ_len "267"; isoform "46156-46422";
PP054841:46209|46552	KU926314.1:46211|46553	AB097933.1:46139|46481	46209	46552	16	circ_id "PP054841:46209-46552"; splice_site "None"; equivalent_seq "ct"; circ_type "Unknown"; circ_len "344"; isoform "46209-46552";
PP054841:46243|46432	KU926314.1:46245|46433	AB097933.1:46173|46361	46243	46432	30	circ_id "PP054841:46243-46432"; splice_site "None"; equivalent_seq "ttc"; circ_type "Unknown"; circ_len "190"; isoform "46243-46432";
PP054841:46250|46388	KU926314.1:46252|46389	AB097933.1:46180|46317	46250	46388	8	circ_id "PP054841:46250-46388"; splice_site "None"; equivalent_seq ""; circ_type "Unknown"; circ_len "139"; isoform "46250-46388";
PP054841:46250|46598	KU926314.1:46252|46599	AB097933.1:46180|46527	46250	46598	12	circ_id "PP054841:46250-46598"; splice_site "None"; equivalent_seq ""; circ_type "Unknown"; circ_len "349"; isoform "46250-46598";
PP054841:46300|46706	KU926314.1:46302|46707	AB097933.1:46230|46635	46300	46706	184	circ_id "PP054841:46300-46706"; splice_site "None"; equivalent_seq "tatt"; circ_type "Unknown"; circ_len "407"; isoform "46300-46706";
PP054841:4632|5015	KU926314.1:4633|5015	AB097933.1:4633|5015	4632	5015	4	circ_id "PP054841:4632-5015"; splice_site "None"; equivalent_seq "t"; circ_type "Unknown"; circ_len "384"; isoform "4632-5015";
PP054841:46639|46808	KU926314.1:46641|46809	AB097933.1:46569|46737	46639	46808	7	circ_id "PP054841:46639-46808"; splice_site "None"; equivalent_seq ""; circ_type "Unknown"; circ_len "170"; isoform "46639-46808";
PP054841:47019|47427	KU926314.1:47021|47428	AB097933.1:46949|47356	47019	47427	11	circ_id "PP054841:47019-47427"; splice_site "None"; equivalent_seq "tt"; circ_type "Unknown"; circ_len "409"; isoform "47019-47427";
PP054841:47122|47609	KU926314.1:47124|47610	AB097933.1:47052|47538	47122	47609	58	circ_id "PP054841:47122-47609"; splice_site "None"; equivalent_seq "tat"; circ_type "Unknown"; circ_len "488"; isoform "47122-47609";
PP054841:47367|47815	KU926314.1:47369|47816	AB097933.1:47297|47744	47367	47815	67	circ_id "PP054841:47367-47815"; splice_site "None"; equivalent_seq "tc"; circ_type "Unknown"; circ_len "449"; isoform "47367-47815";
PP054841:47523|47889	KU926314.1:47525|47890	AB097933.1:47453|47818	47523	47889	4	circ_id "PP054841:47523-47889"; splice_site "None"; equivalent_seq "at"; circ_type "Unknown"; circ_len "367"; isoform "47523-47889";
PP054841:47531|47827	KU926314.1:47533|47828	AB097933.1:47461|47756	47531	47827	13	circ_id "PP054841:47531-47827"; splice_site "None"; equivalent_seq "tca"; circ_type "Unknown"; circ_len "297"; isoform "47531-47827";
PP054841:47607|48032	KU926314.1:47609|48033	AB097933.1:47537|47961	47607	48032	17	circ_id "PP054841:47607-48032"; splice_site "None"; equivalent_seq "at"; circ_type "Unknown"; circ_len "426"; isoform "47607-48032";
PP054841:47780|48045	KU926314.1:47782|48046	AB097933.1:47710|47974	47780	48045	2	circ_id "PP054841:47780-48045"; splice_site "None"; equivalent_seq ""; circ_type "Unknown"; circ_len "266"; isoform "47780-48045";
PP054841:48119|48525	KU926314.1:48121|48526	AB097933.1:48049|48454	48119	48525	10	circ_id "PP054841:48119-48525"; splice_site "None"; equivalent_seq "a"; circ_type "Unknown"; circ_len "407"; isoform "48119-48525";
PP054841:48282|48776	KU926314.1:48284|48777	AB097933.1:48212|48705	48282	48776	8	circ_id "PP054841:48282-48776"; splice_site "None"; equivalent_seq "tgt"; circ_type "Unknown"; circ_len "495"; isoform "48282-48776";
PP054841:48547|48735	KU926314.1:48549|48736	AB097933.1:48477|48664	48547	48735	4	circ_id "PP054841:48547-48735"; splice_site "None"; equivalent_seq "at"; circ_type "Unknown"; circ_len "189"; isoform "48547-48735";
PP054841:49221|49558	KU926314.1:49223|49559	AB097933.1:49151|49487	49221	49558	6	circ_id "PP054841:49221-49558"; splice_site "None"; equivalent_seq "at"; circ_type "Unknown"; circ_len "338"; isoform "49221-49558";
PP054841:49279|49770	KU926314.1:49281|49771	AB097933.1:49209|49699	49279	49770	4	circ_id "PP054841:49279-49770"; splice_site "None"; equivalent_seq "ttt"; circ_type "Unknown"; circ_len "492"; isoform "49279-49770";
PP054841:49479|49774	KU926314.1:49481|49775	AB097933.1:49409|49703	49479	49774	3	circ_id "PP054841:49479-49774"; splice_site "None"; equivalent_seq ""; circ_type "Unknown"; circ_len "296"; isoform "49479-49774";
PP054841:49497|49881	KU926314.1:49499|49882	AB097933.1:49427|49810	49497	49881	3	circ_id "PP054841:49497-49881"; splice_site "None"; equivalent_seq "c"; circ_type "Unknown"; circ_len "385"; isoform "49497-49881";
PP054841:50156|50348	KU926314.1:50158|50349	AB097933.1:50086|50277	50156	50348	2	circ_id "PP054841:50156-50348"; splice_site "None"; equivalent_seq "c"; circ_type "Unknown"; circ_len "193"; isoform "50156-50348";
PP054841:50796|51221	KU926314.1:50798|51222	AB097933.1:50726|51150	50796	51221	2	circ_id "PP054841:50796-51221"; splice_site "None"; equivalent_seq ""; circ_type "Unknown"; circ_len "426"; isoform "50796-51221";
PP054841:50903|51468	KU926314.1:50905|51469	AB097933.1:50833|51397	50903	51468	3	circ_id "PP054841:50903-51468"; splice_site "None"; equivalent_seq "tttt"; circ_type "Unknown"; circ_len "566"; isoform "50903-51468";
PP054841:50935|51238	KU926314.1:50937|51239	AB097933.1:50865|51167	50935	51238	2	circ_id "PP054841:50935-51238"; splice_site "None"; equivalent_seq ""; circ_type "Unknown"; circ_len "304"; isoform "50935-51238";
PP054841:50937|51051	KU926314.1:50939|51052	AB097933.1:50867|50980	50937	51051	2	circ_id "PP054841:50937-51051"; splice_site "None"; equivalent_seq "c"; circ_type "Unknown"; circ_len "115"; isoform "50937-51051";
PP054841:51095|51331	KU926314.1:51097|51332	AB097933.1:51025|51260	51095	51331	19	circ_id "PP054841:51095-51331"; splice_site "None"; equivalent_seq "gg"; circ_type "Unknown"; circ_len "237"; isoform "51095-51331";
PP054841:5121|5638	KU926314.1:5122|5638	AB097933.1:5122|5638	5121	5638	88	circ_id "PP054841:5121-5638"; splice_site "None"; equivalent_seq "c"; circ_type "Unknown"; circ_len "518"; isoform "5121-5638";
PP054841:51308|51671	KU926314.1:51310|51672	AB097933.1:51238|51600	51308	51671	33	circ_id "PP054841:51308-51671"; splice_site "None"; equivalent_seq ""; circ_type "Unknown"; circ_len "364"; isoform "51308-51671";
PP054841:51366|51662	KU926314.1:51368|51663	AB097933.1:51296|51591	51366	51662	3	circ_id "PP054841:51366-51662"; splice_site "None"; equivalent_seq ""; circ_type "Unknown"; circ_len "297"; isoform "51366-51662";
PP054841:51400|51879	KU926314.1:51402|51880	AB097933.1:51330|51808	51400	51879	14	circ_id "PP054841:51400-51879"; splice_site "None"; equivalent_seq "ttt"; circ_type "Unknown"; circ_len "480"; isoform "51400-51879";
PP054841:51548|51784	KU926314.1:51550|51785	AB097933.1:51478|51713	51548	51784	3	circ_id "PP054841:51548-51784"; splice_site "None"; equivalent_seq "cgttccg"; circ_type "Unknown"; circ_len "237"; isoform "51548-51784";
PP054841:5176|5726	KU926314.1:5177|5726	AB097933.1:5177|5726	5176	5726	6	circ_id "PP054841:5176-5726"; splice_site "None"; equivalent_seq ""; circ_type "Unknown"; circ_len "551"; isoform "5176-5726";
PP054841:51880|52218	KU926314.1:51882|52219	AB097933.1:51810|52147	51880	52218	3	circ_id "PP054841:51880-52218"; splice_site "None"; equivalent_seq "t"; circ_type "Unknown"; circ_len "339"; isoform "51880-52218";
PP054841:51883|52034	KU926314.1:51885|52035	AB097933.1:51813|51963	51883	52034	2	circ_id "PP054841:51883-52034"; splice_site "None"; equivalent_seq ""; circ_type "Unknown"; circ_len "152"; isoform "51883-52034";
PP054841:51893|52179	KU926314.1:51895|52180	AB097933.1:51823|52108	51893	52179	60	circ_id "PP054841:51893-52179"; splice_site "None"; equivalent_seq "a"; circ_type "Unknown"; circ_len "287"; isoform "51893-52179";
PP054841:51902|52258	KU926314.1:51904|52259	AB097933.1:51832|52187	51902	52258	9	circ_id "PP054841:51902-52258"; splice_site "None"; equivalent_seq ""; circ_type "Unknown"; circ_len "357"; isoform "51902-52258";
PP054841:52143|52565	KU926314.1:52145|52566	AB097933.1:52073|52494	52143	52565	7	circ_id "PP054841:52143-52565"; splice_site "None"; equivalent_seq ""; circ_type "Unknown"; circ_len "423"; isoform "52143-52565";
PP054841:52158|52427	KU926314.1:52160|52428	AB097933.1:52088|52356	52158	52427	2	circ_id "PP054841:52158-52427"; splice_site "None"; equivalent_seq ""; circ_type "Unknown"; circ_len "270"; isoform "52158-52427";
PP054841:52164|52465	KU926314.1:52166|52466	AB097933.1:52094|52394	52164	52465	3	circ_id "PP054841:52164-52465"; splice_site "None"; equivalent_seq "tt"; circ_type "Unknown"; circ_len "302"; isoform "52164-52465";
PP054841:52169|52609	KU926314.1:52171|52610	AB097933.1:52099|52538	52169	52609	4	circ_id "PP054841:52169-52609"; splice_site "None"; equivalent_seq ""; circ_type "Unknown"; circ_len "441"; isoform "52169-52609";
PP054841:52181|52494	KU926314.1:52183|52495	AB097933.1:52111|52423	52181	52494	15	circ_id "PP054841:52181-52494"; splice_site "None"; equivalent_seq ""; circ_type "Unknown"; circ_len "314"; isoform "52181-52494";
PP054841:52307|52540	KU926314.1:52309|52541	AB097933.1:52237|52469	52307	52540	4	circ_id "PP054841:52307-52540"; splice_site "None"; equivalent_seq "aag"; circ_type "Unknown"; circ_len "234"; isoform "52307-52540";
PP054841:52416|52909	KU926314.1:52418|52910	AB097933.1:52346|52838	52416	52909	6	circ_id "PP054841:52416-52909"; splice_site "None"; equivalent_seq "t"; circ_type "Unknown"; circ_len "494"; isoform "52416-52909";
PP054841:52460|52830	KU926314.1:52462|52831	AB097933.1:52390|52759	52460	52830	41	circ_id "PP054841:52460-52830"; splice_site "None"; equivalent_seq ""; circ_type "Unknown"; circ_len "371"; isoform "52460-52830";
PP054841:52521|52672	KU926314.1:52523|52673	AB097933.1:52451|52601	52521	52672	7	circ_id "PP054841:52521-52672"; splice_site "None"; equivalent_seq "a"; circ_type "Unknown"; circ_len "152"; isoform "52521-52672";
PP054841:52525|52693	KU926314.1:52527|52694	AB097933.1:52455|52622	52525	52693	2	circ_id "PP054841:52525-52693"; splice_site "None"; equivalent_seq "tt"; circ_type "Unknown"; circ_len "169"; isoform "52525-52693";
PP054841:52577|52854	KU926314.1:52579|52855	AB097933.1:52507|52783	52577	52854	38	circ_id "PP054841:52577-52854"; splice_site "None"; equivalent_seq ""; circ_type "Unknown"; circ_len "278"; isoform "52577-52854";
PP054841:52698|53277	KU926314.1:52700|53278	AB097933.1:52628|53206	52698	53277	2	circ_id "PP054841:52698-53277"; splice_site "None"; equivalent_seq ""; circ_type "Unknown"; circ_len "580"; isoform "52698-53277";
PP054841:52838|53275	KU926314.1:52840|53276	AB097933.1:52768|53204	52838	53275	16	circ_id "PP054841:52838-53275"; splice_site "None"; equivalent_seq ""; circ_type "Unknown"; circ_len "438"; isoform "52838-53275";
PP054841:52912|53478	KU926314.1:52914|53479	AB097933.1:52842|53407	52912	53478	24	circ_id "PP054841:52912-53478"; splice_site "None"; equivalent_seq ""; circ_type "Unknown"; circ_len "567"; isoform "52912-53478";
PP054841:52933|53800	KU926314.1:52935|53801	AB097933.1:52863|53729	52933	53800	14	circ_id "PP054841:52933-53800"; splice_site "None"; equivalent_seq "ttt"; circ_type "Unknown"; circ_len "868"; isoform "52933-53800";
PP054841:53033|53329	KU926314.1:53035|53330	AB097933.1:52963|53258	53033	53329	3	circ_id "PP054841:53033-53329"; splice_site "None"; equivalent_seq ""; circ_type "Unknown"; circ_len "297"; isoform "53033-53329";
PP054841:53110|53753	KU926314.1:53112|53754	AB097933.1:53040|53682	53110	53753	27	circ_id "PP054841:53110-53753"; splice_site "None"; equivalent_seq ""; circ_type "Unknown"; circ_len "644"; isoform "53110-53753";
PP054841:53127|53547	KU926314.1:53129|53548	AB097933.1:53057|53476	53127	53547	4	circ_id "PP054841:53127-53547"; splice_site "None"; equivalent_seq ""; circ_type "Unknown"; circ_len "421"; isoform "53127-53547";
PP054841:53139|53405	KU926314.1:53141|53406	AB097933.1:53069|53334	53139	53405	270	circ_id "PP054841:53139-53405"; splice_site "None"; equivalent_seq ""; circ_type "Unknown"; circ_len "267"; isoform "53139-53405";
PP054841:53165|53352	KU926314.1:53167|53353	AB097933.1:53095|53281	53165	53352	7	circ_id "PP054841:53165-53352"; splice_site "None"; equivalent_seq "g"; circ_type "Unknown"; circ_len "188"; isoform "53165-53352";
PP054841:53166|53471	KU926314.1:53168|53472	AB097933.1:53096|53400	53166	53471	9	circ_id "PP054841:53166-53471"; splice_site "None"; equivalent_seq ""; circ_type "Unknown"; circ_len "306"; isoform "53166-53471";
PP054841:53226|53629	KU926314.1:53228|53630	AB097933.1:53156|53558	53226	53629	285	circ_id "PP054841:53226-53629"; splice_site "None"; equivalent_seq "ata"; circ_type "Unknown"; circ_len "404"; isoform "53226-53629";
PP054841:53260|53503	KU926314.1:53262|53504	AB097933.1:53190|53432	53260	53503	104	circ_id "PP054841:53260-53503"; splice_site "None"; equivalent_seq "a"; circ_type "Unknown"; circ_len "244"; isoform "53260-53503";
PP054841:53484|53827	KU926314.1:53486|53828	AB097933.1:53414|53756	53484	53827	52	circ_id "PP054841:53484-53827"; splice_site "None"; equivalent_seq "a"; circ_type "Unknown"; circ_len "344"; isoform "53484-53827";
PP054841:53858|54179	KU926314.1:53860|54180	AB097933.1:53788|54108	53858	54179	115	circ_id "PP054841:53858-54179"; splice_site "None"; equivalent_seq ""; circ_type "Unknown"; circ_len "322"; isoform "53858-54179";
PP054841:53858|54251	KU926314.1:53860|54252	AB097933.1:53788|54180	53858	54251	36	circ_id "PP054841:53858-54251"; splice_site "None"; equivalent_seq "a"; circ_type "Unknown"; circ_len "394"; isoform "53858-54251";
PP054841:53979|54118	KU926314.1:53981|54119	AB097933.1:53909|54047	53979	54118	5	circ_id "PP054841:53979-54118"; splice_site "None"; equivalent_seq "tt"; circ_type "Unknown"; circ_len "140"; isoform "53979-54118";
PP054841:54007|54405	KU926314.1:54009|54406	AB097933.1:53937|54334	54007	54405	12	circ_id "PP054841:54007-54405"; splice_site "None"; equivalent_seq "a"; circ_type "Unknown"; circ_len "399"; isoform "54007-54405";
PP054841:5631|5907	KU926314.1:5632|5907	AB097933.1:5632|5907	5631	5907	3	circ_id "PP054841:5631-5907"; splice_site "None"; equivalent_seq "ta"; circ_type "Unknown"; circ_len "277"; isoform "5631-5907";
PP054841:56691|57263	KU926314.1:56693|57264	AB097933.1:56621|57192	56691	57263	65	circ_id "PP054841:56691-57263"; splice_site "None"; equivalent_seq ""; circ_type "Unknown"; circ_len "573"; isoform "56691-57263";
PP054841:5671|5860	KU926314.1:5672|5860	AB097933.1:5672|5860	5671	5860	11	circ_id "PP054841:5671-5860"; splice_site "None"; equivalent_seq "g"; circ_type "Unknown"; circ_len "190"; isoform "5671-5860";
PP054841:56728|57232	KU926314.1:56730|57233	AB097933.1:56658|57161	56728	57232	23	circ_id "PP054841:56728-57232"; splice_site "None"; equivalent_seq "cg"; circ_type "Unknown"; circ_len "505"; isoform "56728-57232";
PP054841:56748|57143	KU926314.1:56750|57144	AB097933.1:56678|57072	56748	57143	2	circ_id "PP054841:56748-57143"; splice_site "None"; equivalent_seq ""; circ_type "Unknown"; circ_len "396"; isoform "56748-57143";
PP054841:56984|57143	KU926314.1:56986|57144	AB097933.1:56914|57072	56984	57143	2	circ_id "PP054841:56984-57143"; splice_site "None"; equivalent_seq "at"; circ_type "Unknown"; circ_len "160"; isoform "56984-57143";
PP054841:56985|57472	KU926314.1:56987|57473	AB097933.1:56915|57401	56985	57472	38	circ_id "PP054841:56985-57472"; splice_site "None"; equivalent_seq "ta"; circ_type "Unknown"; circ_len "488"; isoform "56985-57472";
PP054841:56986|57247	KU926314.1:56988|57248	AB097933.1:56916|57176	56986	57247	169	circ_id "PP054841:56986-57247"; splice_site "None"; equivalent_seq ""; circ_type "Unknown"; circ_len "262"; isoform "56986-57247";
PP054841:56992|57194	KU926314.1:56994|57195	AB097933.1:56922|57123	56992	57194	49	circ_id "PP054841:56992-57194"; splice_site "None"; equivalent_seq "tt"; circ_type "Unknown"; circ_len "203"; isoform "56992-57194";
PP054841:57220|58039	KU926314.1:57222|58040	AB097933.1:57150|57968	57220	58039	67	circ_id "PP054841:57220-58039"; splice_site "None"; equivalent_seq "at"; circ_type "Unknown"; circ_len "820"; isoform "57220-58039";
PP054841:57245|57708	KU926314.1:57247|57709	AB097933.1:57175|57637	57245	57708	25	circ_id "PP054841:57245-57708"; splice_site "None"; equivalent_seq "tt"; circ_type "Unknown"; circ_len "464"; isoform "57245-57708";
PP054841:57367|57727	KU926314.1:57369|57728	AB097933.1:57297|57656	57367	57727	2	circ_id "PP054841:57367-57727"; splice_site "None"; equivalent_seq "accac"; circ_type "Unknown"; circ_len "361"; isoform "57367-57727";
PP054841:57525|58270	KU926314.1:57527|58271	AB097933.1:57455|58199	57525	58270	20	circ_id "PP054841:57525-58270"; splice_site "None"; equivalent_seq "aca"; circ_type "Unknown"; circ_len "746"; isoform "57525-58270";
PP054841:57799|58327	KU926314.1:57801|58328	AB097933.1:57729|58256	57799	58327	2	circ_id "PP054841:57799-58327"; splice_site "None"; equivalent_seq ""; circ_type "Unknown"; circ_len "529"; isoform "57799-58327";
PP054841:57893|58251	KU926314.1:57895|58252	AB097933.1:57823|58180	57893	58251	10	circ_id "PP054841:57893-58251"; splice_site "None"; equivalent_seq "g"; circ_type "Unknown"; circ_len "359"; isoform "57893-58251";
PP054841:57951|58312	KU926314.1:57953|58313	AB097933.1:57881|58241	57951	58312	3	circ_id "PP054841:57951-58312"; splice_site "None"; equivalent_seq "t"; circ_type "Unknown"; circ_len "362"; isoform "57951-58312";
PP054841:58029|58447	KU926314.1:58031|58448	AB097933.1:57959|58376	58029	58447	115	circ_id "PP054841:58029-58447"; splice_site "None"; equivalent_seq "tt"; circ_type "Unknown"; circ_len "419"; isoform "58029-58447";
PP054841:58064|58330	KU926314.1:58066|58331	AB097933.1:57994|58259	58064	58330	5	circ_id "PP054841:58064-58330"; splice_site "None"; equivalent_seq "attgtac"; circ_type "Unknown"; circ_len "267"; isoform "58064-58330";
PP054841:58159|58400	KU926314.1:58161|58401	AB097933.1:58089|58329	58159	58400	3	circ_id "PP054841:58159-58400"; splice_site "None"; equivalent_seq ""; circ_type "Unknown"; circ_len "242"; isoform "58159-58400";
PP054841:58250|58694	KU926314.1:58252|58695	AB097933.1:58180|58623	58250	58694	4	circ_id "PP054841:58250-58694"; splice_site "None"; equivalent_seq ""; circ_type "Unknown"; circ_len "445"; isoform "58250-58694";
PP054841:58529|58656	KU926314.1:58531|58657	AB097933.1:58459|58585	58529	58656	22	circ_id "PP054841:58529-58656"; splice_site "None"; equivalent_seq ""; circ_type "Unknown"; circ_len "128"; isoform "58529-58656";
PP054841:58740|59134	KU926314.1:58742|59135	AB097933.1:58670|59063	58740	59134	6	circ_id "PP054841:58740-59134"; splice_site "None"; equivalent_seq ""; circ_type "Unknown"; circ_len "395"; isoform "58740-59134";
PP054841:58784|59381	KU926314.1:58786|59382	AB097933.1:58714|59310	58784	59381	16	circ_id "PP054841:58784-59381"; splice_site "None"; equivalent_seq "a"; circ_type "Unknown"; circ_len "598"; isoform "58784-59381";
PP054841:58795|59165	KU926314.1:58797|59166	AB097933.1:58725|59094	58795	59165	12	circ_id "PP054841:58795-59165"; splice_site "None"; equivalent_seq "tt"; circ_type "Unknown"; circ_len "371"; isoform "58795-59165";
PP054841:58861|59197	KU926314.1:58863|59198	AB097933.1:58791|59126	58861	59197	5	circ_id "PP054841:58861-59197"; splice_site "None"; equivalent_seq "ga"; circ_type "Unknown"; circ_len "337"; isoform "58861-59197";
PP054841:58881|59374	KU926314.1:58883|59375	AB097933.1:58811|59303	58881	59374	7	circ_id "PP054841:58881-59374"; splice_site "None"; equivalent_seq "g"; circ_type "Unknown"; circ_len "494"; isoform "58881-59374";
PP054841:58946|59251	KU926314.1:58948|59252	AB097933.1:58876|59180	58946	59251	12	circ_id "PP054841:58946-59251"; splice_site "None"; equivalent_seq "ag"; circ_type "Unknown"; circ_len "306"; isoform "58946-59251";
PP054841:59156|59493	KU926314.1:59158|59494	AB097933.1:59086|59422	59156	59493	7	circ_id "PP054841:59156-59493"; splice_site "None"; equivalent_seq ""; circ_type "Unknown"; circ_len "338"; isoform "59156-59493";
PP054841:59163|59570	KU926314.1:59165|59571	AB097933.1:59093|59499	59163	59570	77	circ_id "PP054841:59163-59570"; splice_site "None"; equivalent_seq "ttt"; circ_type "Unknown"; circ_len "408"; isoform "59163-59570";
PP054841:59348|59692	KU926314.1:59350|59693	AB097933.1:59278|59621	59348	59692	51	circ_id "PP054841:59348-59692"; splice_site "None"; equivalent_seq "ttggg"; circ_type "Unknown"; circ_len "345"; isoform "59348-59692";
PP054841:59402|59756	KU926314.1:59404|59757	AB097933.1:59332|59685	59402	59756	5	circ_id "PP054841:59402-59756"; splice_site "None"; equivalent_seq ""; circ_type "Unknown"; circ_len "355"; isoform "59402-59756";
PP054841:59577|59812	KU926314.1:59579|59813	AB097933.1:59507|59741	59577	59812	2	circ_id "PP054841:59577-59812"; splice_site "None"; equivalent_seq ""; circ_type "Unknown"; circ_len "236"; isoform "59577-59812";
PP054841:59635|59914	KU926314.1:59637|59915	AB097933.1:59565|59843	59635	59914	12	circ_id "PP054841:59635-59914"; splice_site "None"; equivalent_seq ""; circ_type "Unknown"; circ_len "280"; isoform "59635-59914";
PP054841:59648|60038	KU926314.1:59650|60039	AB097933.1:59578|59967	59648	60038	17	circ_id "PP054841:59648-60038"; splice_site "None"; equivalent_seq "t"; circ_type "Unknown"; circ_len "391"; isoform "59648-60038";
PP054841:59650|59985	KU926314.1:59652|59986	AB097933.1:59580|59914	59650	59985	3	circ_id "PP054841:59650-59985"; splice_site "None"; equivalent_seq ""; circ_type "Unknown"; circ_len "336"; isoform "59650-59985";
PP054841:59686|60134	KU926314.1:59688|60135	AB097933.1:59616|60063	59686	60134	237	circ_id "PP054841:59686-60134"; splice_site "None"; equivalent_seq "caatt"; circ_type "Unknown"; circ_len "449"; isoform "59686-60134";
PP054841:59696|59929	KU926314.1:59698|59930	AB097933.1:59626|59858	59696	59929	48	circ_id "PP054841:59696-59929"; splice_site "None"; equivalent_seq "att"; circ_type "Unknown"; circ_len "234"; isoform "59696-59929";
PP054841:59744|60003	KU926314.1:59746|60004	AB097933.1:59674|59932	59744	60003	2	circ_id "PP054841:59744-60003"; splice_site "None"; equivalent_seq ""; circ_type "Unknown"; circ_len "260"; isoform "59744-60003";
PP054841:59773|59950	KU926314.1:59775|59951	AB097933.1:59703|59879	59773	59950	17	circ_id "PP054841:59773-59950"; splice_site "None"; equivalent_seq ""; circ_type "Unknown"; circ_len "178"; isoform "59773-59950";
PP054841:59792|60128	KU926314.1:59794|60129	AB097933.1:59722|60057	59792	60128	89	circ_id "PP054841:59792-60128"; splice_site "None"; equivalent_seq "t"; circ_type "Unknown"; circ_len "337"; isoform "59792-60128";
PP054841:60238|60694	KU926314.1:60241|60696	AB097933.1:60167|60622	60238	60694	12	circ_id "PP054841:60238-60694"; splice_site "None"; equivalent_seq ""; circ_type "Unknown"; circ_len "457"; isoform "60238-60694";
PP054841:60245|60373	KU926314.1:60248|60375	AB097933.1:60174|60301	60245	60373	24	circ_id "PP054841:60245-60373"; splice_site "None"; equivalent_seq ""; circ_type "Unknown"; circ_len "129"; isoform "60245-60373";
PP054841:60284|60626	KU926314.1:60287|60628	AB097933.1:60213|60554	60284	60626	46	circ_id "PP054841:60284-60626"; splice_site "None"; equivalent_seq ""; circ_type "Unknown"; circ_len "343"; isoform "60284-60626";
PP054841:60312|60811	KU926314.1:60315|60813	AB097933.1:60241|60739	60312	60811	48	circ_id "PP054841:60312-60811"; splice_site "None"; equivalent_seq "c"; circ_type "Unknown"; circ_len "500"; isoform "60312-60811";
PP054841:60317|61031	KU926314.1:60320|61033	AB097933.1:60246|60959	60317	61031	29	circ_id "PP054841:60317-61031"; splice_site "None"; equivalent_seq ""; circ_type "Unknown"; circ_len "715"; isoform "60317-61031";
PP054841:60320|60935	KU926314.1:60323|60937	AB097933.1:60249|60863	60320	60935	16	circ_id "PP054841:60320-60935"; splice_site "None"; equivalent_seq "aat"; circ_type "Unknown"; circ_len "616"; isoform "60320-60935";
PP054841:60352|61142	KU926314.1:60355|61144	AB097933.1:60281|61070	60352	61142	17	circ_id "PP054841:60352-61142"; splice_site "None"; equivalent_seq "catt"; circ_type "Unknown"; circ_len "791"; isoform "60352-61142";
PP054841:60409|61764	KU926314.1:60412|61766	AB097933.1:60338|61692	60409	61764	130	circ_id "PP054841:60409-61764"; splice_site "None"; equivalent_seq "ata"; circ_type "Unknown"; circ_len "1356"; isoform "60409-61764";
PP054841:60435|60725	KU926314.1:60438|60727	AB097933.1:60364|60653	60435	60725	2	circ_id "PP054841:60435-60725"; splice_site "None"; equivalent_seq ""; circ_type "Unknown"; circ_len "291"; isoform "60435-60725";
PP054841:60447|61022	KU926314.1:60450|61024	AB097933.1:60376|60950	60447	61022	11	circ_id "PP054841:60447-61022"; splice_site "None"; equivalent_seq "atag"; circ_type "Unknown"; circ_len "576"; isoform "60447-61022";
PP054841:60468|61170	KU926314.1:60471|61172	AB097933.1:60397|61098	60468	61170	33	circ_id "PP054841:60468-61170"; splice_site "None"; equivalent_seq "c"; circ_type "Unknown"; circ_len "703"; isoform "60468-61170";
PP054841:60478|60812	KU926314.1:60481|60814	AB097933.1:60407|60740	60478	60812	7	circ_id "PP054841:60478-60812"; splice_site "None"; equivalent_seq ""; circ_type "Unknown"; circ_len "335"; isoform "60478-60812";
PP054841:60493|60644	KU926314.1:60496|60646	AB097933.1:60422|60572	60493	60644	26	circ_id "PP054841:60493-60644"; splice_site "None"; equivalent_seq "a"; circ_type "Unknown"; circ_len "152"; isoform "60493-60644";
PP054841:60532|60864	KU926314.1:60535|60866	AB097933.1:60461|60792	60532	60864	4	circ_id "PP054841:60532-60864"; splice_site "None"; equivalent_seq "t"; circ_type "Unknown"; circ_len "333"; isoform "60532-60864";
PP054841:60533|60943	KU926314.1:60536|60945	AB097933.1:60462|60871	60533	60943	5	circ_id "PP054841:60533-60943"; splice_site "None"; equivalent_seq ""; circ_type "Unknown"; circ_len "411"; isoform "60533-60943";
PP054841:60533|60993	KU926314.1:60536|60995	AB097933.1:60462|60921	60533	60993	54	circ_id "PP054841:60533-60993"; splice_site "None"; equivalent_seq ""; circ_type "Unknown"; circ_len "461"; isoform "60533-60993";
PP054841:60590|60812	KU926314.1:60593|60814	AB097933.1:60519|60740	60590	60812	27	circ_id "PP054841:60590-60812"; splice_site "None"; equivalent_seq "aa"; circ_type "Unknown"; circ_len "223"; isoform "60590-60812";
PP054841:60624|61656	KU926314.1:60627|61658	AB097933.1:60553|61584	60624	61656	72	circ_id "PP054841:60624-61656"; splice_site "None"; equivalent_seq ""; circ_type "Unknown"; circ_len "1033"; isoform "60624-61656";
PP054841:60635|61086	KU926314.1:60638|61088	AB097933.1:60564|61014	60635	61086	205	circ_id "PP054841:60635-61086"; splice_site "None"; equivalent_seq "c"; circ_type "Unknown"; circ_len "452"; isoform "60635-61086";
PP054841:60648|60948	KU926314.1:60651|60950	AB097933.1:60577|60876	60648	60948	202	circ_id "PP054841:60648-60948"; splice_site "None"; equivalent_seq "at"; circ_type "Unknown"; circ_len "301"; isoform "60648-60948";
PP054841:60696|61308	KU926314.1:60699|61310	AB097933.1:60625|61236	60696	61308	81	circ_id "PP054841:60696-61308"; splice_site "None"; equivalent_seq "ttta"; circ_type "Unknown"; circ_len "613"; isoform "60696-61308";
PP054841:60718|61176	KU926314.1:60721|61178	AB097933.1:60647|61104	60718	61176	36	circ_id "PP054841:60718-61176"; splice_site "None"; equivalent_seq ""; circ_type "Unknown"; circ_len "459"; isoform "60718-61176";
PP054841:60746|61146	KU926314.1:60749|61148	AB097933.1:60675|61074	60746	61146	5	circ_id "PP054841:60746-61146"; splice_site "None"; equivalent_seq "tc"; circ_type "Unknown"; circ_len "401"; isoform "60746-61146";
PP054841:60750|61087	KU926314.1:60753|61089	AB097933.1:60679|61015	60750	61087	7	circ_id "PP054841:60750-61087"; splice_site "None"; equivalent_seq "taaa"; circ_type "Unknown"; circ_len "338"; isoform "60750-61087";
PP054841:60767|61679	KU926314.1:60770|61681	AB097933.1:60696|61607	60767	61679	98	circ_id "PP054841:60767-61679"; splice_site "None"; equivalent_seq "a"; circ_type "Unknown"; circ_len "913"; isoform "60767-61679";
PP054841:60817|61088	KU926314.1:60820|61090	AB097933.1:60746|61016	60817	61088	346	circ_id "PP054841:60817-61088"; splice_site "None"; equivalent_seq ""; circ_type "Unknown"; circ_len "272"; isoform "60817-61088|60817-60856,60949-61088";
PP054841:60817|61661	KU926314.1:60820|61663	AB097933.1:60746|61589	60817	61661	32	circ_id "PP054841:60817-61661"; splice_site "None"; equivalent_seq ""; circ_type "Unknown"; circ_len "845"; isoform "60817-61661";
PP054841:60818|61540	KU926314.1:60821|61542	AB097933.1:60747|61468	60818	61540	4	circ_id "PP054841:60818-61540"; splice_site "None"; equivalent_seq ""; circ_type "Unknown"; circ_len "723"; isoform "60818-61540";
PP054841:60825|61299	KU926314.1:60828|61301	AB097933.1:60754|61227	60825	61299	3	circ_id "PP054841:60825-61299"; splice_site "None"; equivalent_seq "ttgc"; circ_type "Unknown"; circ_len "475"; isoform "60825-61299";
PP054841:60847|61176	KU926314.1:60850|61178	AB097933.1:60776|61104	60847	61176	76	circ_id "PP054841:60847-61176"; splice_site "None"; equivalent_seq "at"; circ_type "Unknown"; circ_len "330"; isoform "60847-61176";
PP054841:60935|61085	KU926314.1:60938|61087	AB097933.1:60864|61013	60935	61085	4	circ_id "PP054841:60935-61085"; splice_site "None"; equivalent_seq "a"; circ_type "Unknown"; circ_len "151"; isoform "60935-61085";
PP054841:60949|61340	KU926314.1:60952|61342	AB097933.1:60878|61268	60949	61340	422	circ_id "PP054841:60949-61340"; splice_site "None"; equivalent_seq ""; circ_type "Unknown"; circ_len "392"; isoform "60949-61340";
PP054841:60994|61150	KU926314.1:60997|61152	AB097933.1:60923|61078	60994	61150	312	circ_id "PP054841:60994-61150"; splice_site "None"; equivalent_seq "at"; circ_type "Unknown"; circ_len "157"; isoform "60994-61150";
PP054841:61006|61855	KU926314.1:61009|61857	AB097933.1:60935|61783	61006	61855	8	circ_id "PP054841:61006-61855"; splice_site "None"; equivalent_seq ""; circ_type "Unknown"; circ_len "850"; isoform "61006-61855";
PP054841:61039|61350	KU926314.1:61042|61352	AB097933.1:60968|61278	61039	61350	186	circ_id "PP054841:61039-61350"; splice_site "None"; equivalent_seq ""; circ_type "Unknown"; circ_len "312"; isoform "61039-61350";
PP054841:61081|61434	KU926314.1:61084|61436	AB097933.1:61010|61362	61081	61434	64	circ_id "PP054841:61081-61434"; splice_site "None"; equivalent_seq "t"; circ_type "Unknown"; circ_len "354"; isoform "61081-61434";
PP054841:61085|61488	KU926314.1:61088|61490	AB097933.1:61014|61416	61085	61488	6	circ_id "PP054841:61085-61488"; splice_site "None"; equivalent_seq ""; circ_type "Unknown"; circ_len "404"; isoform "61085-61488";
PP054841:61087|61235	KU926314.1:61090|61237	AB097933.1:61016|61163	61087	61235	11	circ_id "PP054841:61087-61235"; splice_site "None"; equivalent_seq "c"; circ_type "Unknown"; circ_len "149"; isoform "61087-61235";
PP054841:61088|61652	KU926314.1:61091|61654	AB097933.1:61017|61580	61088	61652	230	circ_id "PP054841:61088-61652"; splice_site "None"; equivalent_seq "a"; circ_type "Unknown"; circ_len "286"; isoform "61088-61255,61535-61652|61088-61652";
PP054841:61162|61541	KU926314.1:61165|61543	AB097933.1:61091|61469	61162	61541	193	circ_id "PP054841:61162-61541"; splice_site "None"; equivalent_seq ""; circ_type "Unknown"; circ_len "380"; isoform "61162-61541";
PP054841:61185|61686	KU926314.1:61188|61688	AB097933.1:61114|61614	61185	61686	33	circ_id "PP054841:61185-61686"; splice_site "None"; equivalent_seq "t"; circ_type "Unknown"; circ_len "502"; isoform "61185-61686";
PP054841:61328|61652	KU926314.1:61331|61654	AB097933.1:61257|61580	61328	61652	8	circ_id "PP054841:61328-61652"; splice_site "None"; equivalent_seq "a"; circ_type "Unknown"; circ_len "325"; isoform "61328-61652";
PP054841:61438|61582	KU926314.1:61441|61584	AB097933.1:61367|61510	61438	61582	10	circ_id "PP054841:61438-61582"; splice_site "None"; equivalent_seq "aa"; circ_type "Unknown"; circ_len "145"; isoform "61438-61582";
PP054841:61451|61851	KU926314.1:61454|61853	AB097933.1:61380|61779	61451	61851	2	circ_id "PP054841:61451-61851"; splice_site "None"; equivalent_seq ""; circ_type "Unknown"; circ_len "401"; isoform "61451-61851";
PP054841:61455|61544	KU926314.1:61458|61546	AB097933.1:61384|61472	61455	61544	145	circ_id "PP054841:61455-61544"; splice_site "None"; equivalent_seq ""; circ_type "Unknown"; circ_len "90"; isoform "61455-61544";
PP054841:61580|61807	KU926314.1:61583|61809	AB097933.1:61509|61735	61580	61807	6	circ_id "PP054841:61580-61807"; splice_site "None"; equivalent_seq "aactt"; circ_type "Unknown"; circ_len "228"; isoform "61580-61807";
PP054841:61583|61765	KU926314.1:61586|61767	AB097933.1:61512|61693	61583	61765	5	circ_id "PP054841:61583-61765"; splice_site "None"; equivalent_seq ""; circ_type "Unknown"; circ_len "183"; isoform "61583-61765";
PP054841:61666|61984	KU926314.1:61669|61986	AB097933.1:61595|61912	61666	61984	41	circ_id "PP054841:61666-61984"; splice_site "None"; equivalent_seq ""; circ_type "Unknown"; circ_len "319"; isoform "61666-61984";
PP054841:61984|62406	KU926314.1:61987|62408	AB097933.1:61913|62334	61984	62406	58	circ_id "PP054841:61984-62406"; splice_site "None"; equivalent_seq "t"; circ_type "Unknown"; circ_len "423"; isoform "61984-62406";
PP054841:61986|62098	KU926314.1:61989|62100	AB097933.1:61915|62026	61986	62098	6	circ_id "PP054841:61986-62098"; splice_site "None"; equivalent_seq "taa"; circ_type "Unknown"; circ_len "113"; isoform "61986-62098";
PP054841:61994|62253	KU926314.1:61997|62255	AB097933.1:61923|62181	61994	62253	7	circ_id "PP054841:61994-62253"; splice_site "None"; equivalent_seq "ctt"; circ_type "Unknown"; circ_len "260"; isoform "61994-62253";
PP054841:62011|62460	KU926314.1:62014|62462	AB097933.1:61940|62388	62011	62460	41	circ_id "PP054841:62011-62460"; splice_site "None"; equivalent_seq "gga"; circ_type "Unknown"; circ_len "450"; isoform "62011-62460";
PP054841:62218|62466	KU926314.1:62221|62468	AB097933.1:62147|62394	62218	62466	5	circ_id "PP054841:62218-62466"; splice_site "None"; equivalent_seq ""; circ_type "Unknown"; circ_len "249"; isoform "62218-62466";
PP054841:62589|62918	KU926314.1:62592|62920	AB097933.1:62518|62846	62589	62918	47	circ_id "PP054841:62589-62918"; splice_site "None"; equivalent_seq "a"; circ_type "Unknown"; circ_len "330"; isoform "62589-62918";
PP054841:63013|63600	KU926314.1:63016|63602	AB097933.1:62942|63528	63013	63600	13	circ_id "PP054841:63013-63600"; splice_site "None"; equivalent_seq ""; circ_type "Unknown"; circ_len "588"; isoform "63013-63600";
PP054841:63112|63423	KU926314.1:63115|63425	AB097933.1:63041|63351	63112	63423	15	circ_id "PP054841:63112-63423"; splice_site "None"; equivalent_seq "ta"; circ_type "Unknown"; circ_len "312"; isoform "63112-63423";
PP054841:63120|63600	KU926314.1:63123|63602	AB097933.1:63049|63528	63120	63600	17	circ_id "PP054841:63120-63600"; splice_site "None"; equivalent_seq "t"; circ_type "Unknown"; circ_len "481"; isoform "63120-63600";
PP054841:63142|63284	KU926314.1:63145|63286	AB097933.1:63071|63212	63142	63284	4	circ_id "PP054841:63142-63284"; splice_site "None"; equivalent_seq "at"; circ_type "Unknown"; circ_len "143"; isoform "63142-63284";
PP054841:63149|63478	KU926314.1:63152|63480	AB097933.1:63078|63406	63149	63478	12	circ_id "PP054841:63149-63478"; splice_site "None"; equivalent_seq "g"; circ_type "Unknown"; circ_len "330"; isoform "63149-63478";
PP054841:63187|63800	KU926314.1:63190|63802	AB097933.1:63116|63728	63187	63800	180	circ_id "PP054841:63187-63800"; splice_site "None"; equivalent_seq ""; circ_type "Unknown"; circ_len "614"; isoform "63187-63800";
PP054841:63204|63532	KU926314.1:63207|63534	AB097933.1:63133|63460	63204	63532	7	circ_id "PP054841:63204-63532"; splice_site "None"; equivalent_seq "tg"; circ_type "Unknown"; circ_len "329"; isoform "63204-63532";
PP054841:63255|63453	KU926314.1:63258|63455	AB097933.1:63184|63381	63255	63453	2	circ_id "PP054841:63255-63453"; splice_site "None"; equivalent_seq "at"; circ_type "Unknown"; circ_len "199"; isoform "63255-63453";
PP054841:63261|63736	KU926314.1:63264|63738	AB097933.1:63190|63664	63261	63736	213	circ_id "PP054841:63261-63736"; splice_site "None"; equivalent_seq "ac"; circ_type "Unknown"; circ_len "476"; isoform "63261-63736";
PP054841:63288|63612	KU926314.1:63291|63614	AB097933.1:63217|63540	63288	63612	7	circ_id "PP054841:63288-63612"; splice_site "None"; equivalent_seq ""; circ_type "Unknown"; circ_len "325"; isoform "63288-63612";
PP054841:63303|63422	KU926314.1:63306|63424	AB097933.1:63232|63350	63303	63422	3	circ_id "PP054841:63303-63422"; splice_site "None"; equivalent_seq "c"; circ_type "Unknown"; circ_len "120"; isoform "63303-63422";
PP054841:63331|63547	KU926314.1:63334|63549	AB097933.1:63260|63475	63331	63547	16	circ_id "PP054841:63331-63547"; splice_site "None"; equivalent_seq "aa"; circ_type "Unknown"; circ_len "217"; isoform "63331-63547";
PP054841:63334|63922	KU926314.1:63337|63924	AB097933.1:63263|63850	63334	63922	165	circ_id "PP054841:63334-63922"; splice_site "None"; equivalent_seq "aa"; circ_type "Unknown"; circ_len "589"; isoform "63334-63922";
PP054841:63359|63732	KU926314.1:63362|63734	AB097933.1:63288|63660	63359	63732	136	circ_id "PP054841:63359-63732"; splice_site "None"; equivalent_seq ""; circ_type "Unknown"; circ_len "374"; isoform "63359-63732";
PP054841:63500|63761	KU926314.1:63503|63763	AB097933.1:63429|63689	63500	63761	5	circ_id "PP054841:63500-63761"; splice_site "None"; equivalent_seq ""; circ_type "Unknown"; circ_len "262"; isoform "63500-63761";
PP054841:63880|64222	KU926314.1:63883|64224	AB097933.1:63809|64150	63880	64222	6	circ_id "PP054841:63880-64222"; splice_site "None"; equivalent_seq ""; circ_type "Unknown"; circ_len "343"; isoform "63880-64222";
PP054841:63924|64444	KU926314.1:63927|64446	AB097933.1:63853|64372	63924	64444	18	circ_id "PP054841:63924-64444"; splice_site "None"; equivalent_seq "a"; circ_type "Unknown"; circ_len "521"; isoform "63924-64444";
PP054841:63941|64180	KU926314.1:63944|64182	AB097933.1:63870|64108	63941	64180	9	circ_id "PP054841:63941-64180"; splice_site "None"; equivalent_seq "gt"; circ_type "Unknown"; circ_len "240"; isoform "63941-64180";
PP054841:63999|64445	KU926314.1:64003|64447	AB097933.1:63928|64373	63999	64445	43	circ_id "PP054841:63999-64445"; splice_site "None"; equivalent_seq ""; circ_type "Unknown"; circ_len "447"; isoform "63999-64445";
PP054841:64078|64478	KU926314.1:64081|64480	AB097933.1:64007|64406	64078	64478	4	circ_id "PP054841:64078-64478"; splice_site "None"; equivalent_seq "tttaa"; circ_type "Unknown"; circ_len "401"; isoform "64078-64478";
PP054841:64151|64445	KU926314.1:64154|64447	AB097933.1:64080|64373	64151	64445	6	circ_id "PP054841:64151-64445"; splice_site "None"; equivalent_seq ""; circ_type "Unknown"; circ_len "295"; isoform "64151-64445";
PP054841:64182|64580	KU926314.1:64185|64582	AB097933.1:64111|64508	64182	64580	6	circ_id "PP054841:64182-64580"; splice_site "None"; equivalent_seq ""; circ_type "Unknown"; circ_len "399"; isoform "64182-64580";
PP054841:64786|64959	KU926314.1:64789|64961	AB097933.1:64715|64887	64786	64959	6	circ_id "PP054841:64786-64959"; splice_site "None"; equivalent_seq "ta"; circ_type "Unknown"; circ_len "174"; isoform "64786-64959";
PP054841:64846|65330	KU926314.1:64849|65332	AB097933.1:64775|65258	64846	65330	70	circ_id "PP054841:64846-65330"; splice_site "None"; equivalent_seq "tt"; circ_type "Unknown"; circ_len "485"; isoform "64846-65330";
PP054841:64871|65282	KU926314.1:64874|65284	AB097933.1:64800|65210	64871	65282	3	circ_id "PP054841:64871-65282"; splice_site "None"; equivalent_seq ""; circ_type "Unknown"; circ_len "412"; isoform "64871-65282";
PP054841:64879|65166	KU926314.1:64882|65168	AB097933.1:64808|65094	64879	65166	27	circ_id "PP054841:64879-65166"; splice_site "None"; equivalent_seq "g"; circ_type "Unknown"; circ_len "288"; isoform "64879-65166";
PP054841:64936|65353	KU926314.1:64939|65355	AB097933.1:64865|65281	64936	65353	327	circ_id "PP054841:64936-65353"; splice_site "None"; equivalent_seq "at"; circ_type "Unknown"; circ_len "418"; isoform "64936-65353";
PP054841:65002|65509	KU926314.1:65005|65511	AB097933.1:64931|65437	65002	65509	2	circ_id "PP054841:65002-65509"; splice_site "None"; equivalent_seq "tta"; circ_type "Unknown"; circ_len "508"; isoform "65002-65509";
PP054841:65005|65282	KU926314.1:65008|65284	AB097933.1:64934|65210	65005	65282	253	circ_id "PP054841:65005-65282"; splice_site "None"; equivalent_seq "t"; circ_type "Unknown"; circ_len "278"; isoform "65005-65282";
PP054841:65108|65333	KU926314.1:65111|65335	AB097933.1:65037|65261	65108	65333	43	circ_id "PP054841:65108-65333"; splice_site "None"; equivalent_seq ""; circ_type "Unknown"; circ_len "226"; isoform "65108-65333";
PP054841:65116|65281	KU926314.1:65119|65283	AB097933.1:65045|65209	65116	65281	17	circ_id "PP054841:65116-65281"; splice_site "None"; equivalent_seq ""; circ_type "Unknown"; circ_len "166"; isoform "65116-65281";
PP054841:65148|65551	KU926314.1:65151|65553	AB097933.1:65077|65479	65148	65551	98	circ_id "PP054841:65148-65551"; splice_site "None"; equivalent_seq "a"; circ_type "Unknown"; circ_len "404"; isoform "65148-65551";
PP054841:65157|65751	KU926314.1:65160|65753	AB097933.1:65086|65679	65157	65751	11	circ_id "PP054841:65157-65751"; splice_site "None"; equivalent_seq ""; circ_type "Unknown"; circ_len "414"; isoform "65157-65267,65449-65751|65157-65751";
PP054841:65208|65624	KU926314.1:65211|65626	AB097933.1:65137|65552	65208	65624	5	circ_id "PP054841:65208-65624"; splice_site "None"; equivalent_seq "tatt"; circ_type "Unknown"; circ_len "417"; isoform "65208-65624";
PP054841:65216|65282	KU926314.1:65219|65284	AB097933.1:65145|65210	65216	65282	3	circ_id "PP054841:65216-65282"; splice_site "None"; equivalent_seq "t"; circ_type "Unknown"; circ_len "67"; isoform "65216-65282";
PP054841:65364|65757	KU926314.1:65367|65759	AB097933.1:65293|65685	65364	65757	18	circ_id "PP054841:65364-65757"; splice_site "None"; equivalent_seq "ttc"; circ_type "Unknown"; circ_len "394"; isoform "65364-65757";
PP054841:65385|65732	KU926314.1:65388|65734	AB097933.1:65314|65660	65385	65732	55	circ_id "PP054841:65385-65732"; splice_site "None"; equivalent_seq "ttc"; circ_type "Unknown"; circ_len "348"; isoform "65385-65732";
PP054841:65436|65584	KU926314.1:65439|65586	AB097933.1:65365|65512	65436	65584	2	circ_id "PP054841:65436-65584"; splice_site "None"; equivalent_seq "ag"; circ_type "Unknown"; circ_len "149"; isoform "65436-65584";
PP054841:65437|65760	KU926314.1:65440|65762	AB097933.1:65366|65688	65437	65760	2	circ_id "PP054841:65437-65760"; splice_site "None"; equivalent_seq ""; circ_type "Unknown"; circ_len "324"; isoform "65437-65760";
PP054841:65445|65696	KU926314.1:65448|65698	AB097933.1:65374|65624	65445	65696	11	circ_id "PP054841:65445-65696"; splice_site "None"; equivalent_seq "aa"; circ_type "Unknown"; circ_len "252"; isoform "65445-65696";
PP054841:65513|65726	KU926314.1:65516|65728	AB097933.1:65442|65654	65513	65726	31	circ_id "PP054841:65513-65726"; splice_site "None"; equivalent_seq ""; circ_type "Unknown"; circ_len "214"; isoform "65513-65726";
PP054841:65568|65760	KU926314.1:65571|65762	AB097933.1:65497|65688	65568	65760	4	circ_id "PP054841:65568-65760"; splice_site "None"; equivalent_seq ""; circ_type "Unknown"; circ_len "193"; isoform "65568-65760";
PP054841:65796|66124	KU926314.1:65799|66126	AB097933.1:65725|66052	65796	66124	57	circ_id "PP054841:65796-66124"; splice_site "None"; equivalent_seq "aa"; circ_type "Unknown"; circ_len "329"; isoform "65796-66124";
PP054841:65954|66543	KU926314.1:65957|66545	AB097933.1:65883|66471	65954	66543	2	circ_id "PP054841:65954-66543"; splice_site "None"; equivalent_seq ""; circ_type "Unknown"; circ_len "590"; isoform "65954-66543";
PP054841:66044|66525	KU926314.1:66047|66527	AB097933.1:65973|66453	66044	66525	149	circ_id "PP054841:66044-66525"; splice_site "None"; equivalent_seq "ggttt"; circ_type "Unknown"; circ_len "482"; isoform "66044-66525";
PP054841:66114|66574	KU926314.1:66117|66576	AB097933.1:66043|66502	66114	66574	18	circ_id "PP054841:66114-66574"; splice_site "None"; equivalent_seq "t"; circ_type "Unknown"; circ_len "461"; isoform "66114-66574";
PP054841:66119|66382	KU926314.1:66122|66384	AB097933.1:66048|66310	66119	66382	2	circ_id "PP054841:66119-66382"; splice_site "None"; equivalent_seq "t"; circ_type "Unknown"; circ_len "264"; isoform "66119-66382";
PP054841:66167|66792	KU926314.1:66170|66794	AB097933.1:66096|66720	66167	66792	40	circ_id "PP054841:66167-66792"; splice_site "None"; equivalent_seq "ta"; circ_type "Unknown"; circ_len "626"; isoform "66167-66792";
PP054841:66218|66669	KU926314.1:66221|66671	AB097933.1:66147|66597	66218	66669	6	circ_id "PP054841:66218-66669"; splice_site "None"; equivalent_seq "ata"; circ_type "Unknown"; circ_len "452"; isoform "66218-66669";
PP054841:66230|66630	KU926314.1:66233|66632	AB097933.1:66159|66558	66230	66630	18	circ_id "PP054841:66230-66630"; splice_site "None"; equivalent_seq "tctttt"; circ_type "Unknown"; circ_len "401"; isoform "66230-66630";
PP054841:66254|66628	KU926314.1:66257|66630	AB097933.1:66183|66556	66254	66628	82	circ_id "PP054841:66254-66628"; splice_site "None"; equivalent_seq ""; circ_type "Unknown"; circ_len "375"; isoform "66254-66628";
PP054841:66289|66574	KU926314.1:66292|66576	AB097933.1:66218|66502	66289	66574	17	circ_id "PP054841:66289-66574"; splice_site "None"; equivalent_seq ""; circ_type "Unknown"; circ_len "286"; isoform "66289-66574";
PP054841:66337|67299	KU926314.1:66340|67301	AB097933.1:66266|67227	66337	67299	24	circ_id "PP054841:66337-67299"; splice_site "None"; equivalent_seq "c"; circ_type "Unknown"; circ_len "963"; isoform "66337-67299";
PP054841:66427|66917	KU926314.1:66430|66919	AB097933.1:66356|66845	66427	66917	22	circ_id "PP054841:66427-66917"; splice_site "None"; equivalent_seq "att"; circ_type "Unknown"; circ_len "491"; isoform "66427-66917";
[truncated: 402 more rows]
