# Supplementary material for: Identification and characterization of Varicella Zoster Virus circular RNA in lytic infection
Source: Nat Commun. 2024 Jun 10;15:4932. doi: 10.1038/s41467-024-49112-4 (PMC11164961; doi:10.1038/s41467-024-49112-4)
Supplement: Supplementary file 9 — Source data [file 41467_2024_49112_MOESM9_ESM.xlsx]

## Sheet: Figure 1
																						Figure 1M
																						sample	gene_ct	GAPDH_ct	▲ct	Fc	gene
	Figure 1B-F													Figure 1L								Amock	29.6437	16.5002	13.1435	0.000110513	Achr16-0000
	The sequencing raw data can be obtained as indicated in the Data Availability.																					Amock	29.4714	16.5518	12.9196	0.000129069	Achr16-0000
	Please see Data S1. Human circRNAs identified by CIRI2 and find_circ.																					Amock	29.4483	16.5145	12.9338	0.000127802	Achr16-0000
	Figure 1G																					BVZV24h	29.9717	16.936	13.0357	0.000119087	Achr16-0000
	ID	ID	Description	GeneRatio	BgRatio	pvalue	p.adjust	qvalue	geneID	Count												BVZV24h	29.7638	16.9091	12.8547	0.000135004	Achr16-0000
	GO:0016049	GO:0016049	cell growth	38/644	497/18870	3.30575e-06	0.00253606	0.00228677	DCBLD2/BMPR2/MAPKAP1/DACT3/PLCE1/NDUFS3/GSK3B/CAMK2D/DIP2B/USP9X/ERBB2/CTDP1/SEMA6C/RTN4/PLXNA1/SPOCK1/TTL/KLHL22/CTNNB1/NRCAM/INO80/MFSD2A/MEGF8/ADAM10/SLIT3/LPAR3/RIMS2/PUM2/LIMK1/PAPPA2/TGFB1/NDRG3/SPAG9/RPTOR/DNM2/RYK/PLXNA4/SMARCA2	38												BVZV24h	29.9877	16.8829	13.1048	0.000113515	Achr16-0000
	GO:0022411	GO:0022411	cellular component disassembly	38/644	497/18870	3.30575e-06	0.00253606	0.00228677	LRBA/VPS33A/ITGAM/UVRAG/CLEC16A/GSK3B/BNIP3L/KIF2C/ETF1/TAOK1/MID1/RB1CC1/TOP2A/TTBK2/HIF1A/ADAM10/VPS13D/DHX8/EEF2K/SMARCC1/ASPH/MAP4/ATP2A2/KIF2A/TGFB1/FER/WIPI1/USP36/UBQLN1/TECPR1/WDR47/FSCN1/AMBRA1/DNAJC17/CLASP1/ATG3/APC/PLIN2	38												CVZV48h	29.8935	17.9737	11.9198	0.0002581	Achr16-0000
	GO:0007059	GO:0007059	chromosome segregation	36/644	424/18870	5.30278e-07	0.00229471	0.00206914	FANCD2/PHF13/CEP192/UVRAG/KIF4A/KIF2C/USP9X/LATS1/PTEN/SEH1L/HAUS1/NCAPH/TOP2A/RAD18/TTL/KLHL22/BUB1/BUB1B/BAZ1B/INO80/ITGB3BP/PUM2/SMARCC1/SRPK1/CDK5RAP2/SUN1/ANAPC7/KIF2A/MMS19/KNTC1/PSMG2/ATM/CLASP1/TLK1/APC/SMARCA2	36												CVZV48h	29.7799	17.9087	11.8712	0.000266948	Achr16-0000
	GO:0001558	GO:0001558	regulation of cell growth	35/644	417/18870	9.9705e-07	0.00229471	0.00206914	DCBLD2/BMPR2/MAPKAP1/DACT3/PLCE1/NDUFS3/GSK3B/CAMK2D/DIP2B/ERBB2/CTDP1/SEMA6C/RTN4/SPOCK1/TTL/KLHL22/NRCAM/INO80/MFSD2A/MEGF8/ADAM10/SLIT3/LPAR3/RIMS2/PUM2/LIMK1/PAPPA2/TGFB1/NDRG3/SPAG9/RPTOR/DNM2/RYK/PLXNA4/SMARCA2	35												CVZV48h	29.8119	17.9785	11.8334	0.000274022	Achr16-0000
	GO:0007409	GO:0007409	axonogenesis	35/644	448/18870	5.03145e-06	0.00328147	0.0029589	EMB/BMPR2/NTNG1/GSK3B/NOTCH3/DIP2B/TRIO/USP9X/ERBB2/NFIB/SEMA6C/RTN4/PLXNA1/PTEN/TTL/APBB1/NTRK1/NRCAM/MEGF8/NUMB/TBCE/SLIT3/LPAR3/ENAH/LIMK1/PSEN1/PICALM/WDR47/PTK2/LRP4/ZDHHC17/DNM2/RYK/PLXNA4/NTNG2	35												D1mock_R	32.9399	23.4269	9.51297	0.00136871	Achr16-0000
	GO:0044772	GO:0044772	mitotic cell cycle phase transition	34/644	470/18870	3.3953e-05	0.00822555	0.00741698	DLG1/TAOK3/BARD1/CCNI/RBBP8/PPP3CA/TAOK1/CTDP1/NFIB/LATS1/PTEN/PRKDC/KLHL22/BUB1/CCNY/BUB1B/INO80/ACVR1/BACH1/MDM2/SMARCC1/CDK5RAP2/ANAPC7/APPL2/KNTC1/PSMG2/ATM/AMBRA1/LATS2/RPTOR/DNM2/CLASP1/APC/SMARCA2	34												D1mock_R	32.7225	23.3308	9.39172	0.00148871	Achr16-0000
	GO:0030900	GO:0030900	forebrain development	32/644	407/18870	1.1208e-05	0.00429921	0.0038766	WDR37/ITGAM/GSK3B/UBA6/NOTCH3/NFIB/RTN4/XRN2/CORO1C/PLXNA1/PTEN/TWSG1/AXL/ELAVL4/RAPGEF2/NCOA1/CTNNB1/MFSD2A/PHLPP2/NUMB/HIF1A/TRA2B/MDGA1/SUN1/PSEN1/ZEB1/TRAPPC9/WDR47/RAB3GAP1/RYK/EFHC1/PLXNA4	32												D1mock_R	32.8949	23.367	9.52795	0.00135457	Achr16-0000
	GO:0098813	GO:0098813	nuclear chromosome segregation	27/644	312/18870	9.86842e-06	0.00412949	0.00372356	FANCD2/PHF13/CEP192/KIF4A/KIF2C/LATS1/PTEN/SEH1L/NCAPH/TOP2A/TTL/KLHL22/BUB1/BUB1B/BAZ1B/INO80/SMARCC1/CDK5RAP2/SUN1/ANAPC7/KIF2A/KNTC1/PSMG2/ATM/CLASP1/APC/SMARCA2	27												F1VZV24h_R	31.5987	24.9097	6.689	0.00969196	Achr16-0000
	GO:0043087	GO:0043087	regulation of GTPase activity	26/644	307/18870	2.09207e-05	0.00641987	0.0057888	TBCK/CCPG1/GSK3B/ERBB2/CORO1C/PLXNA1/AGAP1/RAPGEF2/NTRK1/FGD1/BCAR3/TBC1D4/FGD6/LRCH1/PICALM/FGD4/TBC1D14/PTK2/RGS10/ARHGAP12/RAB3GAP1/RALGAPB/CPEB2/PLXNA4/RABGAP1/RALGPS1	26												F1VZV24h_R	31.9223	24.7337	7.18868	0.00685477	Achr16-0000
	GO:0034504	GO:0034504	protein localization to nucleus	26/644	310/18870	2.47434e-05	0.00669963	0.00604106	FLCN/BARD1/NUP35/GSK3B/LMNB1/XPO1/PPP3CA/LATS1/SUFU/STK3/UBR5/CCT4/MDM2/NUP133/BANP/SUN1/ATF2/PSEN1/TGFB1/CBLB/APPL2/SNUPN/NUP98/LATS2/CREBBP/NUP85	26												F1VZV24h_R	31.7723	24.7851	6.98725	0.00788186	Achr16-0000
	GO:0006913	GO:0006913	nucleocytoplasmic transport	26/644	330/18870	7.09839e-05	0.0121352	0.0109423	BARD1/NUP35/XPO6/GSK3B/XPO1/PPP3CA/XPO5/SUFU/SEH1L/STK3/UBR5/GLE1/PTPN14/MDM2/NUP133/SDAD1/ATF2/PSEN1/TGFB1/NUP160/CBLB/AGFG1/APPL2/SNUPN/NUP98/NUP85	26												F1VZV48h_R	33.2143	26.2859	6.92839	0.00821007	Achr16-0000
	GO:0051169	GO:0051169	nuclear transport	26/644	330/18870	7.09839e-05	0.0121352	0.0109423	BARD1/NUP35/XPO6/GSK3B/XPO1/PPP3CA/XPO5/SUFU/SEH1L/STK3/UBR5/GLE1/PTPN14/MDM2/NUP133/SDAD1/ATF2/PSEN1/TGFB1/NUP160/CBLB/AGFG1/APPL2/SNUPN/NUP98/NUP85	26												F1VZV48h_R	32.9911	26.295	6.69611	0.00964431	Achr16-0000
	GO:0016236	GO:0016236	macroautophagy	26/644	331/18870	7.46147e-05	0.0121352	0.0109423	LRBA/ATP6V1A/VPS33A/UVRAG/CLEC16A/BNIP3L/RB1CC1/STK3/KLHL3/ATP6V1H/HIF1A/VPS13D/PSEN1/ATP2A2/TGFB1/WIPI1/USP36/UBQLN1/TECPR1/TBC1D14/ATM/PAFAH1B2/AMBRA1/RAB3GAP1/ATG3/MTM1	26												F1VZV48h_R	33.6928	26.3903	7.30254	0.00633454	Achr16-0000
	GO:0032868	GO:0032868	response to insulin	25/644	269/18870	6.11272e-06	0.00328147	0.0029589	TNFRSF11A/TRIM72/GSK3B/SH2B2/PRKDC/NCOA1/DENND4C/LYN/STXBP4/BCAR3/TBC1D4/FOXO1/PTPN2/EEF2K/RAB31/SMARCC1/SORT1/FER/LPIN2/APPL2/ATP2B1/GRB2/PPARG/CPEB2/INSIG1	25												Amock	27.6828	16.5002	11.1825	0.000430249	BRTN4
	GO:0000819	GO:0000819	sister chromatid segregation	23/644	225/18870	2.93306e-06	0.00253606	0.00228677	PHF13/CEP192/KIF4A/KIF2C/LATS1/SEH1L/NCAPH/TOP2A/KLHL22/BUB1/BUB1B/BAZ1B/INO80/SMARCC1/CDK5RAP2/ANAPC7/KIF2A/KNTC1/PSMG2/ATM/CLASP1/APC/SMARCA2	23												Amock	27.6371	16.5518	11.0853	0.000460245	BRTN4
	GO:0032869	GO:0032869	cellular response to insulin stimulus	22/644	206/18870	2.33393e-06	0.00253606	0.00228677	TRIM72/GSK3B/SH2B2/PRKDC/NCOA1/DENND4C/STXBP4/BCAR3/TBC1D4/FOXO1/PTPN2/EEF2K/RAB31/SMARCC1/FER/LPIN2/APPL2/ATP2B1/GRB2/PPARG/CPEB2/INSIG1	22												Amock	27.959	16.5145	11.4444	0.000358823	BRTN4
	GO:0048588	GO:0048588	developmental cell growth	21/644	239/18870	7.55526e-05	0.0121352	0.0109423	BMPR2/GSK3B/DIP2B/USP9X/CTDP1/SEMA6C/RTN4/PLXNA1/TTL/CTNNB1/NRCAM/MEGF8/SLIT3/LPAR3/RIMS2/PUM2/LIMK1/SPAG9/DNM2/RYK/PLXNA4	21												BVZV24h	27.9228	16.936	10.9868	0.000492776	BRTN4
	GO:0008361	GO:0008361	regulation of cell size	20/644	187/18870	6.52257e-06	0.00328147	0.0029589	BMPR2/SLC12A9/GSK3B/STK39/DIP2B/SEMA6C/RB1CC1/RTN4/PTEN/OXSR1/TTL/NRCAM/MEGF8/LPAR3/PUM2/LIMK1/RPTOR/DNM2/RYK/PLXNA4	20												BVZV24h	27.8038	16.9091	10.8947	0.000525262	BRTN4
	GO:0007093	GO:0007093	mitotic cell cycle checkpoint signaling	17/644	142/18870	7.12897e-06	0.00328147	0.0029589	TAOK3/FANCD2/BARD1/RBBP8/TAOK1/PRKDC/KLHL22/BUB1/BUB1B/MDM2/STK33/CDK5RAP2/ATF2/KNTC1/PSMG2/ATM/APC	17												BVZV24h	27.8138	16.8829	10.9309	0.000512238	BRTN4
	GO:0051983	GO:0051983	regulation of chromosome segregation	15/644	131/18870	4.13946e-05	0.00939523	0.00847169	KIF2C/NCAPH/RAD18/KLHL22/BUB1/BUB1B/PUM2/SMARCC1/CDK5RAP2/ANAPC7/KNTC1/PSMG2/ATM/APC/SMARCA2	15												CVZV48h	27.4856	17.9737	9.51184	0.00136978	BRTN4
																						CVZV48h	27.4048	17.9087	9.49609	0.00138481	BRTN4
	Figure 1H																					CVZV48h	27.4677	17.9785	9.48923	0.00139142	BRTN4
	ID	ID	Description	GeneRatio	BgRatio	pvalue	p.adjust	qvalue	geneID	Count												D1mock_R	29.6072	23.4269	6.18028	0.0137896	BRTN4
	GO:0005819	GO:0005819	spindle	36/658	431/19886	3.83937e-07	0.000206174	0.000177823	TBCK/CEP95/FLCN/KIF4A/KIF2C/KLHL21/MAEA/CTDP1/ZZZ3/LATS1/MID1/HAUS1/TTL/KLHL22/BUB1B/TTC28/CTNNB1/INO80/PHLPP2/KIF20B/POC1B/CDK5RAP2/ANAPC7/MAP4/KIF2A/MMS19/KIF15/KNTC1/CEP350/EPB41/ATM/LATS2/NUP85/CLASP1/YEATS2/EFHC1	36												D1mock_R	29.1332	23.3308	5.80241	0.0179185	BRTN4
	GO:0005874	GO:0005874	microtubule	33/658	467/19886	3.87828e-05	0.00486392	0.00419509	DLG1/BCAS3/KIF17/KIF4A/DNAH10/KIF2C/DNAH14/KLHL21/EML5/MID1/HAUS1/EML6/TTL/KLHL22/INO80/KIF20B/CCT4/TBCE/CDK5RAP2/TBCD/MAP4/KIF2A/KIF15/LRRC49/WDR47/KNTC1/DNAL1/SNTB2/DNM2/CLASP1/TTLL4/APC/EFHC1	33												D1mock_R	29.4522	23.367	6.08519	0.0147291	BRTN4
	GO:0005635	GO:0005635	nuclear envelope	32/658	494/19886	0.000251014	0.0122541	0.010569	RNF13/FAF1/CCNI/NUP35/LMNB1/XPO1/BNIP3L/SLC22A3/RB1CC1/ITSN1/RTN4/SEH1L/ELAVL4/AKIRIN1/GLE1/LBR/NUP133/TRA2B/ATF6/VAPA/PUM2/SUN1/SORT1/CCAR1/PSEN1/NUP160/AGFG1/KCNH1/SNUPN/NUP98/NUP85/GNAQ	32												F1VZV24h_R	28.2571	24.9097	3.3474	0.0982499	BRTN4
	GO:0098978	GO:0098978	glutamatergic synapse	27/658	407/19886	0.00051899	0.0183989	0.0158689	DLG1/NTNG1/GSK3B/EGLN1/ASAP1/TRIO/PPP3CA/TANC1/NETO2/RTN4/ELAVL4/CTNNB1/NRCAM/LYN/NUMB/ADAM10/CTBP1/EEF2K/SORT1/CHD4/PSEN1/NRXN2/ATP2B1/UBE3A/CPT1C/PLXNA4/NTNG2	27												F1VZV24h_R	28.1917	24.7337	3.45802	0.090998	BRTN4
	GO:0031252	GO:0031252	cell leading edge	27/658	423/19886	0.000927933	0.0237286	0.0204657	FAT1/PLCE1/BCAS3/P4HB/MKLN1/SH2B2/ERBB2/ITSN1/RASA1/CORO1C/APBB1/CDC42BPB/CTNNB1/FGD1/ACAP2/SSH1/ENAH/LIMK1/FGD6/CDC42BPA/PTPN13/FER/APPL2/FGD4/FSCN1/APC/MTM1	27												F1VZV24h_R	28.0742	24.7851	3.28918	0.102296	BRTN4
	GO:0032279	GO:0032279	asymmetric synapse	26/658	331/19886	4.52879e-05	0.00486392	0.00419509	DLG1/ARHGAP32/BMPR2/EGLN1/DLG2/ANKS1B/TANC1/NETO2/RTN4/PTEN/SPOCK1/CPEB3/ARHGEF9/CTNNB1/NRCAM/ADAM10/EEF2K/SORT1/CHD4/KCNH1/GRM7/SLC6A9/LRP4/GPHN/DNM2/PLXNA4	26												F1VZV48h_R	29.1187	26.2859	2.8328	0.14036	BRTN4
	GO:0005938	GO:0005938	cell cortex	23/658	305/19886	0.000222945	0.0119721	0.0103259	EXOC6B/ARHGAP32/SPIRE1/STK39/ERC1/MKLN1/MAEA/CORO1C/ITPR2/CTNNB1/PARD3B/RIMS2/CTBP1/ASPH/MYO1E/PSEN1/FER/PTK2/GRM7/FSCN1/EPB41/GRB2/CLASP1	23												F1VZV48h_R	29.1144	26.295	2.81936	0.141673	BRTN4
	GO:0014069	GO:0014069	postsynaptic density	22/658	315/19886	0.000852428	0.0228877	0.0197404	DLG1/ARHGAP32/BMPR2/EGLN1/DLG2/ANKS1B/TANC1/NETO2/RTN4/PTEN/SPOCK1/CPEB3/ARHGEF9/CTNNB1/NRCAM/ADAM10/EEF2K/KCNH1/SLC6A9/LRP4/GPHN/DNM2	22												F1VZV48h_R	28.9808	26.3903	2.59048	0.166031	BRTN4
	GO:0030027	GO:0030027	lamellipodium	19/658	201/19886	4.12967e-05	0.00486392	0.00419509	FAT1/PLCE1/P4HB/ITSN1/CORO1C/APBB1/CDC42BPB/CTNNB1/FGD1/SSH1/ENAH/LIMK1/FGD6/CDC42BPA/PTPN13/FER/FGD4/FSCN1/APC	19												Amock	27.7091	16.5002	11.2089	0.000422457	CESYT2
	GO:0042734	GO:0042734	presynaptic membrane	17/658	165/19886	3.49738e-05	0.00486392	0.00419509	NTNG1/ERC1/ERBB2/ZNRF2/ITSN1/CTNNB1/RIMS2/PSEN1/PICALM/KCNQ5/KCNH1/NRXN2/ATP2B1/SLC6A9/ZDHHC17/KCTD8/NTNG2	17												Amock	27.5419	16.5518	10.9901	0.000491648	CESYT2
	GO:0019898	GO:0019898	extrinsic component of membrane	17/658	207/19886	0.000548198	0.0183989	0.0158689	ATP6V1A/GFRA1/UVRAG/TRIO/PPP3CA/STXBP5/PIK3CD/CTNNB1/ATP6V1H/LYN/VPS13D/TOLLIP/PICALM/WIPI1/STAC/APC/GNAQ	17												Amock	27.493	16.5145	10.9785	0.000495618	CESYT2
	GO:0000776	GO:0000776	kinetochore	16/658	171/19886	0.000184205	0.0109909	0.00947956	XPO1/KIF2C/SEH1L/BUB1/BUB1B/ITGB3BP/NUP133/DCTN6/SMARCC1/PSEN1/NUP160/KNTC1/NUP98/NUP85/CLASP1/APC	16												BVZV24h	27.4066	16.936	10.4706	0.000704761	CESYT2
	GO:0005912	GO:0005912	adherens junction	15/658	188/19886	0.0015177	0.0326001	0.0281173	DLG1/BMPR2/KLHL24/DLG2/CTNNB1/LYN/ADAM10/PARD3B/TBCD/MYO1E/FER/CCDC85A/TJP1/MPP3/APC	15												BVZV24h	27.5673	16.9091	10.6582	0.000618811	CESYT2
	GO:0048786	GO:0048786	presynaptic active zone	9/658	77/19886	0.000976624	0.0238385	0.0205605	NTNG1/ERC1/TRIO/CTNNB1/RIMS2/CTBP1/PNISR/GRM7/NTNG2	9												BVZV24h	27.6266	16.8829	10.7438	0.000583173	CESYT2
	GO:0099023	GO:0099023	vesicle tethering complex	8/658	57/19886	0.000543756	0.0183989	0.0158689	EXOC6B/VPS33A/COG4/COG7/NBAS/COG5/TRAPPC9/TRAPPC8	8												CVZV48h	27.3785	17.9737	9.40475	0.00147533	CESYT2
	GO:1990391	GO:1990391	DNA repair complex	5/658	22/19886	0.000644047	0.0203443	0.0175468	FANCD2/ASCC1/RCOR1/PRKDC/ATM	5												CVZV48h	27.5794	17.9087	9.67066	0.00122699	CESYT2
	GO:0098831	GO:0098831	presynaptic active zone cytoplasmic component	4/658	18/19886	0.00250982	0.0499176	0.0430535	ERC1/CTNNB1/RIMS2/CTBP1	4												CVZV48h	27.6039	17.9785	9.62545	0.00126605	CESYT2
																						D1mock_R	27.9559	23.4269	4.52896	0.043316	CESYT2
																						D1mock_R	28.1046	23.3308	4.77382	0.0365542	CESYT2
	Figure 1I																					D1mock_R	28.0882	23.367	4.72121	0.0379117	CESYT2
	ID	ID	Description	GeneRatio	BgRatio	pvalue	p.adjust	qvalue	geneID	Count												F1VZV24h_R	27.93	24.9097	3.0203	0.123253	CESYT2
	GO:0030695	GO:0030695	GTPase regulator activity	46/655	486/18496	1.41181e-09	5.73197e-07	5.24601e-07	TBCK/ARHGAP32/RASAL2/RASA3/FLCN/PLCE1/RABGEF1/RABGAP1L/ASAP1/DENND4B/TRIO/ARHGEF12/ITSN1/RASA1/AGAP1/STXBP5/DOCK1/RAPGEF2/ARHGEF18/DENND4C/ARHGEF9/FARP2/FGD1/ACAP2/DEPDC1B/ARAP2/BCAR3/TBC1D4/DENND1B/GAPVD1/TBCD/FGD6/ARHGAP10/AGFG1/FGD4/TBC1D14/RGS10/ARHGAP12/GRB2/RAB3GAP1/RALGAPB/CPEB2/DENND3/RABGAP1/RALGPS1/GNAQ	46												F1VZV24h_R	27.9146	24.7337	3.18089	0.11027	CESYT2
	GO:0060589	GO:0060589	nucleoside-triphosphatase regulator activity	46/655	486/18496	1.41181e-09	5.73197e-07	5.24601e-07	TBCK/ARHGAP32/RASAL2/RASA3/FLCN/PLCE1/RABGEF1/RABGAP1L/ASAP1/DENND4B/TRIO/ARHGEF12/ITSN1/RASA1/AGAP1/STXBP5/DOCK1/RAPGEF2/ARHGEF18/DENND4C/ARHGEF9/FARP2/FGD1/ACAP2/DEPDC1B/ARAP2/BCAR3/TBC1D4/DENND1B/GAPVD1/TBCD/FGD6/ARHGAP10/AGFG1/FGD4/TBC1D14/RGS10/ARHGAP12/GRB2/RAB3GAP1/RALGAPB/CPEB2/DENND3/RABGAP1/RALGPS1/GNAQ	46												F1VZV24h_R	27.9003	24.7851	3.11523	0.115404	CESYT2
	GO:0004674	GO:0004674	protein serine/threonine kinase activity	38/655	427/18496	1.9479e-07	5.2723e-05	4.82531e-05	TAOK3/MAP3K4/RPS6KC1/BMPR2/CLK3/GSK3B/STK39/CAMK2D/TRIO/TAOK1/LATS1/MAP3K1/PRKDC/OXSR1/STK3/BUB1/CDC42BPB/TTBK2/BUB1B/MAST3/MARK4/ULK4/CPNE3/ACVR2A/PRKY/ACVR1/CSNK1G3/SIK3/EEF2K/STK33/SRPK1/STK40/NEK1/LIMK1/CDC42BPA/ATM/LATS2/TLK1	38												F1VZV48h_R	27.8873	26.2859	1.60147	0.329542	CESYT2
	GO:0005543	GO:0005543	phospholipid binding	35/655	484/18496	5.54852e-05	0.0045054	0.00412343	TRIM72/ARHGAP32/RPS6KC1/MAPKAP1/PLTP/OSBPL2/NUP35/BCAS3/ASAP1/CLINT1/PLEKHB2/AGAP1/AXL/RAPGEF2/ANXA7/ITPR2/GLE1/CPNE3/RNF34/ARAP2/PARD3B/DENND1B/TULP3/MYO1E/CPNE8/PICALM/WIPI1/KCNH1/APPL2/TECPR1/VPS13B/EPB41/OSBPL1A/MTM1/PCYT1B	35												F1VZV48h_R	27.9708	26.295	1.67578	0.312997	CESYT2
	GO:0015631	GO:0015631	tubulin binding	31/655	379/18496	1.44062e-05	0.00146223	0.00133826	FNTA/BCAS3/KIF17/KIF4A/DIP2B/KIF2C/EML5/TAOK1/MID1/EML6/TTBK2/MARK4/INO80/KIF20B/LYN/TBCE/VAPA/CDK5RAP2/TBCD/MAP4/KIF2A/KIF15/CEP350/DNAL1/DNM2/B9D2/CLASP1/TTLL4/APC/EFHC1/RABGAP1	31												F1VZV48h_R	27.9955	26.3903	1.60518	0.328695	CESYT2
	GO:0016887	GO:0016887	ATP hydrolysis activity	31/655	412/18496	7.08761e-05	0.00523194	0.00478837	ATP6V1A/KIF17/DNAH10/KIF2C/DDX42/DDX17/RAD54L2/RFC2/INO80/KIF20B/CCT4/ATP6V1H/DHX34/PIF1/DHX8/NAV2/GPN1/MYO1E/CHD4/ABCD3/ATP2A2/KIF2A/ABCC1/KIF15/ATP9B/ATP2B1/YME1L1/SPG7/DHX33/OLA1/PSMC2	31												A1mock	26.4564	17.9512	8.5052	0.00275219	DCDYL
	GO:0051020	GO:0051020	GTPase binding	29/655	313/18496	2.47185e-06	0.000320059	0.000292924	MAPKAP1/PLCE1/XPO6/PPP6R1/RABGEF1/RABGAP1L/ERC1/XPO1/XPO5/RASA1/CORO1C/RANBP9/DOCK1/CDC42BPB/RAB11FIP3/FGD1/RIMS2/DENND1B/GAPVD1/FGD6/PICALM/DIAPH3/FGD4/KNTC1/AMBRA1/DMXL2/RPTOR/RAB3GAP1/RABGAP1	29												A1mock	26.4978	17.9388	8.55893	0.00265158	DCDYL
	GO:0031267	GO:0031267	small GTPase binding	27/655	281/18496	2.75913e-06	0.000320059	0.000292924	MAPKAP1/PLCE1/XPO6/PPP6R1/RABGEF1/RABGAP1L/ERC1/XPO1/XPO5/CORO1C/RANBP9/DOCK1/CDC42BPB/RAB11FIP3/FGD1/RIMS2/DENND1B/GAPVD1/FGD6/PICALM/DIAPH3/FGD4/KNTC1/DMXL2/RPTOR/RAB3GAP1/RABGAP1	27												A1mock	26.529	17.9465	8.58249	0.00260862	DCDYL
	GO:0061629	GO:0061629	RNA polymerase II-specific DNA-binding transcription factor binding	25/655	344/18496	0.000578915	0.0261155	0.0239014	FAF1/GTF2I/UBXN7/GSK3B/BCAS3/CCDC62/RBBP8/NRIP1/CTDP1/LATS1/KDM4C/PRKDC/NCOA1/WWP2/CTNNB1/HIF1A/CTBP1/PTPN2/SLC30A9/ATF2/CHD4/MMS19/WIPI1/CREBBP/PPARG	25												BVZV24h	26.5644	16.8672	9.69721	0.00120461	DCDYL
	GO:0045296	GO:0045296	cadherin binding	24/655	334/18496	0.000865949	0.033261	0.0304411	DLG1/BMPR2/UBAP2/ERC1/TAGLN2/ASAP1/NOTCH3/BZW2/RTN4/PFKP/CLINT1/CTNNB1/ACVR1/NUMB/EIF2A/VAPA/GAPVD1/PSEN1/PICALM/DIAPH3/TJP1/FSCN1/OLA1/SND1	24												BVZV24h	26.6828	16.7444	9.93849	0.0010191	DCDYL
	GO:0042393	GO:0042393	histone binding	22/655	252/18496	9.66411e-05	0.00653938	0.00598496	MLLT3/PHF13/BCAS3/ZZZ3/KDM4C/L3MBTL4/APBB1/BAZ1B/INO80/USP49/ZMYND8/SFMBT1/SART3/RBBP5/PHC3/UHRF1/SMARCC1/CHD4/RSF1/YEATS2/PHF14/SMARCA2	22												BVZV24h	26.8615	16.8126	10.0489	0.000944013	DCDYL
	GO:0003713	GO:0003713	transcription coactivator activity	22/655	280/18496	0.000429581	0.0205188	0.0187792	TRIM62/RERE/CCDC62/NRIP1/DDX17/KDM4C/KAT6A/NCOA1/CBFB/APBB1/CTNNB1/TOX2/CTBP1/SLC30A9/SMARCC1/CCAR1/MMS19/LPIN2/NUP98/UBE3A/CREBBP/SMARCA2	22												C1VZV48h	26.6102	16.5189	10.0914	0.000916628	DCDYL
	GO:0004721	GO:0004721	phosphoprotein phosphatase activity	17/655	176/18496	0.000177342	0.011077	0.0101379	DLG1/RNGTT/PHLPP1/PPP3CA/CTDP1/TNS3/PTEN/PTPRR/PPEF1/PTPN14/SSH1/PHLPP2/PTPN2/PTPN13/SSH2/PTK2/MTM1	17												C1VZV48h	26.7917	16.5343	10.2575	0.000816956	DCDYL
	GO:0043021	GO:0043021	ribonucleoprotein complex binding	16/655	168/18496	0.000319533	0.0185329	0.0169617	ETF1/XPO5/DDX17/CCDC47/PRPF6/CPEB3/NAA15/PRMT5/MDM2/DERL1/EIF2A/DHX33/OLA1/PTCD3/CPEB2/SND1	16												C1VZV48h	26.9339	16.4466	10.4873	0.000696655	DCDYL
	GO:0016706	GO:0016706	2-oxoglutarate-dependent dioxygenase activity	8/655	60/18496	0.00119372	0.0421436	0.0385706	EGLN1/HSPBAP1/KDM4B/P4HB/KDM4C/PLOD2/P4HA2/ASPH	8												Dmock_R	28.752	26.2581	2.49396	0.177519	DCDYL
	GO:0030331	GO:0030331	nuclear estrogen receptor binding	7/655	39/18496	0.000387333	0.0196572	0.0179906	CCDC62/NRIP1/LATS1/NCOA1/CTNNB1/MMS19/WIPI1	7												Dmock_R	28.9777	26.2372	2.74056	0.149627	DCDYL
																						Dmock_R	28.8937	26.2592	2.63453	0.161038	DCDYL
	Figure 1J																					EVZV24h_R	27.883	24.922	2.96103	0.128423	DCDYL
	ID	category	subcategory	ID	Description	GeneRatio	BgRatio	pvalue	p.adjust	qvalue	geneID	Count										EVZV24h_R	27.8997	24.813	3.08664	0.117714	DCDYL
	hsa05014	Human Diseases	Neurodegenerative disease	hsa05014	Amyotrophic lateral sclerosis	25/332	364/8644	0.00340298	0.0986864	0.0899103	7385/129401/4722/196385/3084/127602/5530/9821/81929/310/2733/55746/79139/22926/10671/23279/55062/5689/29979/4928/55626/6311/83544/79902/5701	25										EVZV24h_R	27.9156	24.8209	3.0947	0.117059	DCDYL
	hsa05165	Human Diseases	Infectious disease: viral	hsa05165	Human papillomavirus infection	22/332	331/8644	0.00851018	0.154247	0.14053	1739/523/2932/4854/1740/5728/5293/1499/9586/51606/4193/9519/2308/1108/5663/5747/23352/472/7337/1387/2885/324	22										FVZV48h_R	28.1903	23.4	4.79029	0.0361394	DCDYL
	hsa04360	Organismal Systems	Development and regeneration	hsa04360	Axon guidance	19/332	182/8644	6.83408e-05	0.0198188	0.0180564	659/22854/2932/817/5530/23365/10500/5921/5361/5293/54434/6586/55740/3984/85464/5747/6259/91584/84628	19										FVZV48h_R	27.8695	23.3404	4.52907	0.0433127	DCDYL
	hsa05203	Human Diseases	Cancer: overview	hsa05203	Viral carcinogenesis	15/332	204/8644	0.0119138	0.194808	0.177483	1739/7188/5293/55869/9586/4067/4193/9519/1386/1108/23352/7337/1387/2885/27044	15										FVZV48h_R	27.9252	23.3603	4.56487	0.0422509	DCDYL
	hsa05205	Human Diseases	Cancer: overview	hsa05205	Proteoglycans in cancer	15/332	205/8644	0.0124209	0.194808	0.177483	51196/817/23365/2064/3709/5293/1499/3091/4193/3339/7040/6383/5747/1975/2885	15										A1mock	28.123	17.9512	10.1718	0.000866947	ECYP24A1
	hsa04919	Organismal Systems	Endocrine system	hsa04919	Thyroid hormone signaling pathway	14/332	121/8644	0.000211611	0.0306836	0.0279549	5332/51196/2932/4854/5214/8648/5293/1499/3091/4193/9882/2308/488/1387	14										A1mock	28.1838	17.9388	10.2449	0.000824068	ECYP24A1
	hsa04148	NA	NA	hsa04148	Efferocytosis	14/332	156/8644	0.00265408	0.0986864	0.0899103	8578/65082/817/558/1793/3091/102/10062/488/7040/5747/1374/126129/5468	14										A1mock	28.2797	17.9465	10.3331	0.000775198	ECYP24A1
	hsa05017	Human Diseases	Neurodegenerative disease	hsa05017	Spinocerebellar ataxia	13/332	143/8644	0.00333134	0.0986864	0.0899103	5332/9821/3709/5293/9519/23369/488/55062/5689/55626/6311/5701/2776	13										BVZV24h	27.5699	16.8672	10.7027	0.000600015	ECYP24A1
	hsa04934	Human Diseases	Endocrine and metabolic disease	hsa04934	Cushing syndrome	13/332	155/8644	0.00658748	0.154247	0.14053	113/5332/2932/817/3776/3709/1499/9586/5929/1386/5151/324/2776	13										BVZV24h	27.3476	16.7444	10.6033	0.000642834	ECYP24A1
	hsa05215	Human Diseases	Cancer: specific types	hsa05215	Prostate cancer	12/332	97/8644	0.000319267	0.0308625	0.0281179	2932/2119/2064/5728/5293/1499/9586/4193/2308/6935/1387/2885	12										BVZV24h	27.464	16.8126	10.6514	0.000621736	ECYP24A1
	hsa04922	Organismal Systems	Endocrine system	hsa04922	Glucagon signaling pathway	12/332	107/8644	0.000787668	0.0496636	0.0452471	5332/817/5530/5214/3709/9586/2308/1386/1374/1387/126129/2776	12										C1VZV48h	26.6359	16.5189	10.1171	0.00090045	ECYP24A1
	hsa03013	Genetic Information Processing	Translation	hsa03013	Nucleocytoplasmic transport	12/332	108/8644	0.000856269	0.0496636	0.0452471	129401/23214/7514/57510/81929/2733/55746/10921/23279/10073/4928/79902	12										C1VZV48h	26.5489	16.5343	10.0146	0.000966725	ECYP24A1
	hsa04935	Organismal Systems	Endocrine system	hsa04935	Growth hormone synthesis, secretion and action	12/332	120/8644	0.00214703	0.0986864	0.0899103	113/5332/2932/4214/3709/5293/9586/1386/5747/1387/2885/2776	12										C1VZV48h	26.7628	16.4466	10.3162	0.000784352	ECYP24A1
	hsa04120	Genetic Information Processing	Folding, sorting and degradation	hsa04120	Ubiquitin mediated proteolysis	12/332	142/8644	0.0083756	0.154247	0.14053	10054/55236/4281/4214/54926/11060/51366/4193/51434/868/10277/7337	12										Dmock_R	30.8618	26.2581	4.60371	0.0411287	ECYP24A1
	hsa04211	Organismal Systems	Aging	hsa04211	Longevity regulating pathway	9/332	89/8644	0.00695259	0.154247	0.14053	113/9821/79813/5293/9586/2308/1386/57521/5468	9										Dmock_R	30.749	26.2372	4.51188	0.0438319	ECYP24A1
	hsa04925	Organismal Systems	Endocrine system	hsa04925	Aldosterone synthesis and secretion	9/332	98/8644	0.0127633	0.194808	0.177483	113/5332/817/221955/3709/9586/1386/490/2776	9										Dmock_R	30.612	26.2592	4.3528	0.0489415	ECYP24A1
	hsa04927	Organismal Systems	Endocrine system	hsa04927	Cortisol synthesis and secretion	8/332	65/8644	0.00325386	0.0986864	0.0899103	113/5332/3776/3709/9586/1386/5151/2776	8										EVZV24h_R	30.8335	24.922	5.9115	0.0166135	ECYP24A1
	hsa03320	Organismal Systems	Endocrine system	hsa03320	PPAR signaling pathway	8/332	75/8644	0.00781648	0.154247	0.14053	10873/5360/34/10062/1374/126129/5468/123	8										EVZV24h_R	30.9076	24.813	6.09452	0.0146341	ECYP24A1
	hsa03083	Genetic Information Processing	Chromosome	hsa03083	Polycomb repressive complex	8/332	84/8644	0.0150272	0.20249	0.184483	91133/85015/121536/51460/23269/80012/1387/221937	8										EVZV24h_R	30.9557	24.8209	6.13479	0.0142313	ECYP24A1
	hsa05213	Human Diseases	Cancer: specific types	hsa05213	Endometrial cancer	7/332	58/8644	0.0064613	0.154247	0.14053	2932/2064/5728/5293/1499/2885/324	7										FVZV48h_R	29.9735	23.4	6.57347	0.0105	ECYP24A1
																						FVZV48h_R	30.2725	23.3404	6.93203	0.0081894	ECYP24A1
	Figure 1K																					FVZV48h_R	30.1916	23.3603	6.83123	0.00878201	ECYP24A1
	circBankID	mock_3	mock_2	mock_1	vzv_24h_3	vzv_24h_2	vzv_24h_1	vzv_48h_1	vzv_48h_2	vzv_48h_3												A1mock	25.847	17.9512	7.89574	0.004199	FAXL
	chr1:212590581|212590818	0	0	0	26	48	34	47	53	40												A1mock	25.9381	17.9388	7.99924	0.00390831	FAXL
	chr12:112575053|112575562	0	0	0	49	0	66	81	50	62												A1mock	25.9176	17.9465	7.97107	0.00398538	FAXL
	chr19:50347573|50348149	20	31	18	44	58	57	94	90	62												BVZV24h	25.7956	16.8672	8.9284	0.00205251	FAXL
	chr4:2951880|2952283	0	2	3	19	45	30	55	35	52												BVZV24h	25.6869	16.7444	8.94255	0.00203247	FAXL
	hsa_circ_chr11_00022	2	4	3	26	30	25	48	34	31												BVZV24h	25.8514	16.8126	9.03879	0.00190131	FAXL
	hsa_circ_chr14_00334	9	9	13	57	64	45	49	55	67												C1VZV48h	25.2925	16.5189	8.77366	0.00228489	FAXL
	hsa_circ_chr16_00001	19	14	25	97	127	82	166	136	111												C1VZV48h	25.2154	16.5343	8.68107	0.00243634	FAXL
	hsa_circATP5D_005	2	0	0	18	27	36	32	50	22												C1VZV48h	25.3649	16.4466	8.91822	0.00206704	FAXL
	hsa_circATRNL1_004	114	109	139	61	82	71	64	72	90												Dmock_R	27.653	26.2581	1.39494	0.380261	FAXL
	hsa_circAXL_035	105	124	137	67	69	63	68	70	53												Dmock_R	27.7006	26.2372	1.46344	0.362628	FAXL
	hsa_circBACE2_004	2	0	0	0	0	0	0	0	2												Dmock_R	27.7082	26.2592	1.44894	0.36629	FAXL
	hsa_circBACE2_004	83	124	112	15	30	31	31	13	13												EVZV24h_R	27.4303	24.922	2.50836	0.175755	FAXL
	hsa_circCDYL_005	780	753	814	604	668	646	611	463	482												EVZV24h_R	27.3693	24.813	2.55627	0.170015	FAXL
	hsa_circCYP24A1_012	688	681	826	54	69	69	61	29	66												EVZV24h_R	27.3813	24.8209	2.56045	0.169522	FAXL
	hsa_circDLG1_037	314	268	343	123	169	144	223	171	178												FVZV48h_R	27.9838	23.4	4.58382	0.0416996	FAXL
	hsa_circDLG1_038	118	110	116	62	78	39	62	41	64												FVZV48h_R	28.0316	23.3404	4.69112	0.0387107	FAXL
	hsa_circDNA2_005	216	214	234	111	209	146	141	112	120												FVZV48h_R	28.15	23.3603	4.7897	0.0361541	FAXL
	hsa_circEML5_007	249	259	326	183	219	206	189	143	139
	hsa_circESYT2_032	155	139	167	255	263	244	292	260	255
	hsa_circEVC2_006	63	69	96	37	32	30	34	22	30
	hsa_circFAT1_004	145	110	206	68	52	67	50	49	60
	hsa_circFAT3_006	100	72	83	14	32	36	26	15	16
	hsa_circFMN1_007	85	75	99	151	123	122	168	169	155
	hsa_circLMBR1L_015	50	60	43	120	129	133	144	121	102
	hsa_circLRBA_117	2	7	6	53	42	68	59	44	45
	hsa_circMGA_003	249	289	312	194	203	240	154	146	197
	hsa_circPCCA_037	24	30	26	54	59	45	77	61	88
	hsa_circPOLR2A_015	104	114	123	204	208	213	204	219	163
	hsa_circPPAPDC1A_006	116	136	152	76	79	63	88	98	64
	hsa_circRIMS1_046	309	250	269	173	200	204	171	161	159
	hsa_circRNF13_009	166	164	196	79	104	114	92	72	103
	hsa_circRTN4_012	303	278	343	411	490	463	526	484	452
	hsa_circSEMA3C_021	341	306	355	201	227	227	259	191	209
	hsa_circSPECC1_006	292	296	318	150	202	190	195	151	220
	hsa_circWDR25_001	6	7	9	32	42	34	37	50	34
	hsa_circZNF124_008	213	139	248	111	126	168	59	75	82
	hsa_circZRANB1_005	206	226	228	140	138	178	156	112	115

## Sheet: Figure 2
	Figure 2B-J
	The sequencing raw data can be obtained as indicated in the Data Availability.
	Please see Data S1. Human circRNAs identified by CIRI2 and find_circ.
	Please see Data S2. VZV circRNAs identified by CIRI2, find_circ and vircircRNA and reconstructed full-length circRNAs by CIRI-full.
	Figure 2L
	sample	circRNA_number	ratio	strand
	Bhuman	33810	0.495181	-
	Bhuman	34468	0.504819	+
	BAvzv	33	0.515625	-
	BAvzv	31	0.484375	+
	ALhuman	5711	0.460305	-
	ALhuman	5709	0.460143	+
	ALhuman	987	0.0795519	NA
	ALAvzv	56	0.0412371	-
	ALAvzv	65	0.0478645	+
	ALAvzv	1237	0.910898	NA
	Figure 2K
	sample	exon number	ratio
	Avzv	Cexon1	0.268293
	Avzv	Bexon2	0.341463
	Avzv	Aexon3	0.390244
	human	Cexon1	0.0535677
	human	Bexon2	0.407631
	human	Aexon3	0.538801
	LAvzv	Cexon1	0.976812
	LAvzv	Bexon2	0.0181159
	LAvzv	Aexon3	0.00507246
	Lhuman	Cexon1	0.303864
	Lhuman	Bexon2	0.236041
	Lhuman	Aexon3	0.460095
	Figure 2M
	isoform_length	sample
	830	ACIRI_VZV
	707	ACIRI_VZV
	704	ACIRI_VZV
	668	ACIRI_VZV
	624	ACIRI_VZV
	581	ACIRI_VZV
	546	ACIRI_VZV
	545	ACIRI_VZV
	542	ACIRI_VZV
	539	ACIRI_VZV
	520	ACIRI_VZV
	501	ACIRI_VZV
	477	ACIRI_VZV
	442	ACIRI_VZV
	437	ACIRI_VZV
	419	ACIRI_VZV
	417	ACIRI_VZV
	416	ACIRI_VZV
	413	ACIRI_VZV
	391	ACIRI_VZV
	387	ACIRI_VZV
	387	ACIRI_VZV
	378	ACIRI_VZV
	365	ACIRI_VZV
	364	ACIRI_VZV
	363	ACIRI_VZV
	360	ACIRI_VZV
	351	ACIRI_VZV
	341	ACIRI_VZV
	339	ACIRI_VZV
	333	ACIRI_VZV
	317	ACIRI_VZV
	313	ACIRI_VZV
	304	ACIRI_VZV
	299	ACIRI_VZV
	298	ACIRI_VZV
	290	ACIRI_VZV
	288	ACIRI_VZV
	282	ACIRI_VZV
	282	ACIRI_VZV
	280	ACIRI_VZV
	268	ACIRI_VZV
	264	ACIRI_VZV
	262	ACIRI_VZV
	258	ACIRI_VZV
	255	ACIRI_VZV
	238	ACIRI_VZV
	225	ACIRI_VZV
	191	ACIRI_VZV
	185	ACIRI_VZV
	185	ACIRI_VZV
	180	ACIRI_VZV
	179	ACIRI_VZV
	172	ACIRI_VZV
	150	ACIRI_VZV
	145	ACIRI_VZV
	145	ACIRI_VZV
	135	ACIRI_VZV
	126	ACIRI_VZV
	125	ACIRI_VZV
	121	ACIRI_VZV
	119	ACIRI_VZV
	118	ACIRI_VZV
	111	ACIRI_VZV
	110	ACIRI_VZV
	94	ACIRI_VZV
	81	ACIRI_VZV
	79	ACIRI_VZV
	68	ACIRI_VZV
	68	ACIRI_VZV
	64	ACIRI_VZV
	2061	ACIRI-long_VZV
	1740	ACIRI-long_VZV
	1740	ACIRI-long_VZV
	1439	ACIRI-long_VZV
	1432	ACIRI-long_VZV
	1356	ACIRI-long_VZV
	1293	ACIRI-long_VZV
	1291	ACIRI-long_VZV
	1280	ACIRI-long_VZV
	1257	ACIRI-long_VZV
	1210	ACIRI-long_VZV
	1162	ACIRI-long_VZV
	1074	ACIRI-long_VZV
	1053	ACIRI-long_VZV
	1051	ACIRI-long_VZV
	1040	ACIRI-long_VZV
	1036	ACIRI-long_VZV
	1033	ACIRI-long_VZV
	1021	ACIRI-long_VZV
	1021	ACIRI-long_VZV
	1009	ACIRI-long_VZV
	1000	ACIRI-long_VZV
	997	ACIRI-long_VZV
	996	ACIRI-long_VZV
	996	ACIRI-long_VZV
	963	ACIRI-long_VZV
	946	ACIRI-long_VZV
	934	ACIRI-long_VZV
	928	ACIRI-long_VZV
	913	ACIRI-long_VZV
	881	ACIRI-long_VZV
	881	ACIRI-long_VZV
	878	ACIRI-long_VZV
	878	ACIRI-long_VZV
	868	ACIRI-long_VZV
	867	ACIRI-long_VZV
	862	ACIRI-long_VZV
	856	ACIRI-long_VZV
	856	ACIRI-long_VZV
	856	ACIRI-long_VZV
	855	ACIRI-long_VZV
	850	ACIRI-long_VZV
	845	ACIRI-long_VZV
	827	ACIRI-long_VZV
	826	ACIRI-long_VZV
	825	ACIRI-long_VZV
	822	ACIRI-long_VZV
	820	ACIRI-long_VZV
	818	ACIRI-long_VZV
	806	ACIRI-long_VZV
	804	ACIRI-long_VZV
	802	ACIRI-long_VZV
	802	ACIRI-long_VZV
	799	ACIRI-long_VZV
	797	ACIRI-long_VZV
	797	ACIRI-long_VZV
	791	ACIRI-long_VZV
	791	ACIRI-long_VZV
	788	ACIRI-long_VZV
	787	ACIRI-long_VZV
	779	ACIRI-long_VZV
	778	ACIRI-long_VZV
	764	ACIRI-long_VZV
	764	ACIRI-long_VZV
	754	ACIRI-long_VZV
	751	ACIRI-long_VZV
	748	ACIRI-long_VZV
	748	ACIRI-long_VZV
	746	ACIRI-long_VZV
	746	ACIRI-long_VZV
	738	ACIRI-long_VZV
	738	ACIRI-long_VZV
	730	ACIRI-long_VZV
	723	ACIRI-long_VZV
	721	ACIRI-long_VZV
	720	ACIRI-long_VZV
	719	ACIRI-long_VZV
	715	ACIRI-long_VZV
	712	ACIRI-long_VZV
	712	ACIRI-long_VZV
	710	ACIRI-long_VZV
	709	ACIRI-long_VZV
	709	ACIRI-long_VZV
	709	ACIRI-long_VZV
	707	ACIRI-long_VZV
	704	ACIRI-long_VZV
	703	ACIRI-long_VZV
	702	ACIRI-long_VZV
	702	ACIRI-long_VZV
	702	ACIRI-long_VZV
	701	ACIRI-long_VZV
	700	ACIRI-long_VZV
	696	ACIRI-long_VZV
	696	ACIRI-long_VZV
	695	ACIRI-long_VZV
	692	ACIRI-long_VZV
	690	ACIRI-long_VZV
	688	ACIRI-long_VZV
	688	ACIRI-long_VZV
	685	ACIRI-long_VZV
	684	ACIRI-long_VZV
	682	ACIRI-long_VZV
	682	ACIRI-long_VZV
	680	ACIRI-long_VZV
	679	ACIRI-long_VZV
	675	ACIRI-long_VZV
	674	ACIRI-long_VZV
	673	ACIRI-long_VZV
	670	ACIRI-long_VZV
	670	ACIRI-long_VZV
	668	ACIRI-long_VZV
	665	ACIRI-long_VZV
	664	ACIRI-long_VZV
	663	ACIRI-long_VZV
	662	ACIRI-long_VZV
	659	ACIRI-long_VZV
	655	ACIRI-long_VZV
	654	ACIRI-long_VZV
	652	ACIRI-long_VZV
	652	ACIRI-long_VZV
	649	ACIRI-long_VZV
	648	ACIRI-long_VZV
	648	ACIRI-long_VZV
	647	ACIRI-long_VZV
	646	ACIRI-long_VZV
	644	ACIRI-long_VZV
	644	ACIRI-long_VZV
	644	ACIRI-long_VZV
	643	ACIRI-long_VZV
	643	ACIRI-long_VZV
	638	ACIRI-long_VZV
	635	ACIRI-long_VZV
	633	ACIRI-long_VZV
	631	ACIRI-long_VZV
	629	ACIRI-long_VZV
	628	ACIRI-long_VZV
	628	ACIRI-long_VZV
	627	ACIRI-long_VZV
	627	ACIRI-long_VZV
	627	ACIRI-long_VZV
	626	ACIRI-long_VZV
	626	ACIRI-long_VZV
	626	ACIRI-long_VZV
	626	ACIRI-long_VZV
	624	ACIRI-long_VZV
	624	ACIRI-long_VZV
	621	ACIRI-long_VZV
	616	ACIRI-long_VZV
	614	ACIRI-long_VZV
	614	ACIRI-long_VZV
	614	ACIRI-long_VZV
	613	ACIRI-long_VZV
	613	ACIRI-long_VZV
	613	ACIRI-long_VZV
	611	ACIRI-long_VZV
	610	ACIRI-long_VZV
	608	ACIRI-long_VZV
	608	ACIRI-long_VZV
	606	ACIRI-long_VZV
	605	ACIRI-long_VZV
	602	ACIRI-long_VZV
	602	ACIRI-long_VZV
	602	ACIRI-long_VZV
	599	ACIRI-long_VZV
	598	ACIRI-long_VZV
	597	ACIRI-long_VZV
	595	ACIRI-long_VZV
	594	ACIRI-long_VZV
	594	ACIRI-long_VZV
	593	ACIRI-long_VZV
	593	ACIRI-long_VZV
	590	ACIRI-long_VZV
	590	ACIRI-long_VZV
	589	ACIRI-long_VZV
	588	ACIRI-long_VZV
	587	ACIRI-long_VZV
	587	ACIRI-long_VZV
	583	ACIRI-long_VZV
	582	ACIRI-long_VZV
	582	ACIRI-long_VZV
	582	ACIRI-long_VZV
	582	ACIRI-long_VZV
	581	ACIRI-long_VZV
	580	ACIRI-long_VZV
	580	ACIRI-long_VZV
	579	ACIRI-long_VZV
	579	ACIRI-long_VZV
	577	ACIRI-long_VZV
	576	ACIRI-long_VZV
	575	ACIRI-long_VZV
	575	ACIRI-long_VZV
	573	ACIRI-long_VZV
	573	ACIRI-long_VZV
	572	ACIRI-long_VZV
	570	ACIRI-long_VZV
	569	ACIRI-long_VZV
	568	ACIRI-long_VZV
	568	ACIRI-long_VZV
	567	ACIRI-long_VZV
	567	ACIRI-long_VZV
	566	ACIRI-long_VZV
	565	ACIRI-long_VZV
	564	ACIRI-long_VZV
	564	ACIRI-long_VZV
	562	ACIRI-long_VZV
	560	ACIRI-long_VZV
	558	ACIRI-long_VZV
	558	ACIRI-long_VZV
	557	ACIRI-long_VZV
	557	ACIRI-long_VZV
	557	ACIRI-long_VZV
	556	ACIRI-long_VZV
	555	ACIRI-long_VZV
	552	ACIRI-long_VZV
	552	ACIRI-long_VZV
	551	ACIRI-long_VZV
	551	ACIRI-long_VZV
	551	ACIRI-long_VZV
	550	ACIRI-long_VZV
	549	ACIRI-long_VZV
	548	ACIRI-long_VZV
	545	ACIRI-long_VZV
	544	ACIRI-long_VZV
	544	ACIRI-long_VZV
	543	ACIRI-long_VZV
	541	ACIRI-long_VZV
	541	ACIRI-long_VZV
	541	ACIRI-long_VZV
	540	ACIRI-long_VZV
	540	ACIRI-long_VZV
	538	ACIRI-long_VZV
	538	ACIRI-long_VZV
	537	ACIRI-long_VZV
	535	ACIRI-long_VZV
	534	ACIRI-long_VZV
	534	ACIRI-long_VZV
	533	ACIRI-long_VZV
	532	ACIRI-long_VZV
	531	ACIRI-long_VZV
	530	ACIRI-long_VZV
	529	ACIRI-long_VZV
	529	ACIRI-long_VZV
	529	ACIRI-long_VZV
	528	ACIRI-long_VZV
	527	ACIRI-long_VZV
	527	ACIRI-long_VZV
	526	ACIRI-long_VZV
	526	ACIRI-long_VZV
	526	ACIRI-long_VZV
	526	ACIRI-long_VZV
	526	ACIRI-long_VZV
	524	ACIRI-long_VZV
	524	ACIRI-long_VZV
	521	ACIRI-long_VZV
	519	ACIRI-long_VZV
	519	ACIRI-long_VZV
	518	ACIRI-long_VZV
	516	ACIRI-long_VZV
	516	ACIRI-long_VZV
	515	ACIRI-long_VZV
	514	ACIRI-long_VZV
	514	ACIRI-long_VZV
	513	ACIRI-long_VZV
	513	ACIRI-long_VZV
	510	ACIRI-long_VZV
	510	ACIRI-long_VZV
	509	ACIRI-long_VZV
	508	ACIRI-long_VZV
	508	ACIRI-long_VZV
	508	ACIRI-long_VZV
	508	ACIRI-long_VZV
	508	ACIRI-long_VZV
	507	ACIRI-long_VZV
	505	ACIRI-long_VZV
	505	ACIRI-long_VZV
	504	ACIRI-long_VZV
	504	ACIRI-long_VZV
	502	ACIRI-long_VZV
	502	ACIRI-long_VZV
	501	ACIRI-long_VZV
	500	ACIRI-long_VZV
	500	ACIRI-long_VZV
	499	ACIRI-long_VZV
	498	ACIRI-long_VZV
	498	ACIRI-long_VZV
	498	ACIRI-long_VZV
	496	ACIRI-long_VZV
	495	ACIRI-long_VZV
	495	ACIRI-long_VZV
	494	ACIRI-long_VZV
	494	ACIRI-long_VZV
	494	ACIRI-long_VZV
	493	ACIRI-long_VZV
	492	ACIRI-long_VZV
	492	ACIRI-long_VZV
	492	ACIRI-long_VZV
	492	ACIRI-long_VZV
	491	ACIRI-long_VZV
	491	ACIRI-long_VZV
	491	ACIRI-long_VZV
	491	ACIRI-long_VZV
	490	ACIRI-long_VZV
	490	ACIRI-long_VZV
	488	ACIRI-long_VZV
	488	ACIRI-long_VZV
	488	ACIRI-long_VZV
	487	ACIRI-long_VZV
	486	ACIRI-long_VZV
	485	ACIRI-long_VZV
	485	ACIRI-long_VZV
	485	ACIRI-long_VZV
	485	ACIRI-long_VZV
	482	ACIRI-long_VZV
	482	ACIRI-long_VZV
	481	ACIRI-long_VZV
	480	ACIRI-long_VZV
	480	ACIRI-long_VZV
	479	ACIRI-long_VZV
	477	ACIRI-long_VZV
	476	ACIRI-long_VZV
	476	ACIRI-long_VZV
	476	ACIRI-long_VZV
	476	ACIRI-long_VZV
	476	ACIRI-long_VZV
	476	ACIRI-long_VZV
	476	ACIRI-long_VZV
	475	ACIRI-long_VZV
	475	ACIRI-long_VZV
	475	ACIRI-long_VZV
	474	ACIRI-long_VZV
	474	ACIRI-long_VZV
	473	ACIRI-long_VZV
	473	ACIRI-long_VZV
	473	ACIRI-long_VZV
	472	ACIRI-long_VZV
	472	ACIRI-long_VZV
	471	ACIRI-long_VZV
	471	ACIRI-long_VZV
	469	ACIRI-long_VZV
	469	ACIRI-long_VZV
	468	ACIRI-long_VZV
	467	ACIRI-long_VZV
	467	ACIRI-long_VZV
	466	ACIRI-long_VZV
	466	ACIRI-long_VZV
	466	ACIRI-long_VZV
	466	ACIRI-long_VZV
	466	ACIRI-long_VZV
	464	ACIRI-long_VZV
	464	ACIRI-long_VZV
	464	ACIRI-long_VZV
	464	ACIRI-long_VZV
	462	ACIRI-long_VZV
	462	ACIRI-long_VZV
	462	ACIRI-long_VZV
	462	ACIRI-long_VZV
	462	ACIRI-long_VZV
	461	ACIRI-long_VZV
	461	ACIRI-long_VZV
	461	ACIRI-long_VZV
	461	ACIRI-long_VZV
	461	ACIRI-long_VZV
	460	ACIRI-long_VZV
	460	ACIRI-long_VZV
	460	ACIRI-long_VZV
	460	ACIRI-long_VZV
	459	ACIRI-long_VZV
	459	ACIRI-long_VZV
	459	ACIRI-long_VZV
	459	ACIRI-long_VZV
	457	ACIRI-long_VZV
	457	ACIRI-long_VZV
	457	ACIRI-long_VZV
	455	ACIRI-long_VZV
	455	ACIRI-long_VZV
	454	ACIRI-long_VZV
	454	ACIRI-long_VZV
	453	ACIRI-long_VZV
	453	ACIRI-long_VZV
	452	ACIRI-long_VZV
	452	ACIRI-long_VZV
	452	ACIRI-long_VZV
	452	ACIRI-long_VZV
	452	ACIRI-long_VZV
	452	ACIRI-long_VZV
	451	ACIRI-long_VZV
	450	ACIRI-long_VZV
	450	ACIRI-long_VZV
	450	ACIRI-long_VZV
	450	ACIRI-long_VZV
	449	ACIRI-long_VZV
	449	ACIRI-long_VZV
	449	ACIRI-long_VZV
	449	ACIRI-long_VZV
	448	ACIRI-long_VZV
	447	ACIRI-long_VZV
	447	ACIRI-long_VZV
	446	ACIRI-long_VZV
	446	ACIRI-long_VZV
	445	ACIRI-long_VZV
	445	ACIRI-long_VZV
	444	ACIRI-long_VZV
	444	ACIRI-long_VZV
	442	ACIRI-long_VZV
	442	ACIRI-long_VZV
	441	ACIRI-long_VZV
	441	ACIRI-long_VZV
	440	ACIRI-long_VZV
	440	ACIRI-long_VZV
	439	ACIRI-long_VZV
	439	ACIRI-long_VZV
	439	ACIRI-long_VZV
	438	ACIRI-long_VZV
	438	ACIRI-long_VZV
	438	ACIRI-long_VZV
	438	ACIRI-long_VZV
	438	ACIRI-long_VZV
	437	ACIRI-long_VZV
	437	ACIRI-long_VZV
	437	ACIRI-long_VZV
	436	ACIRI-long_VZV
	436	ACIRI-long_VZV
	436	ACIRI-long_VZV
	436	ACIRI-long_VZV
	436	ACIRI-long_VZV
	435	ACIRI-long_VZV
	432	ACIRI-long_VZV
	431	ACIRI-long_VZV
	430	ACIRI-long_VZV
	429	ACIRI-long_VZV
	429	ACIRI-long_VZV
	428	ACIRI-long_VZV
	428	ACIRI-long_VZV
	427	ACIRI-long_VZV
	427	ACIRI-long_VZV
	427	ACIRI-long_VZV
	426	ACIRI-long_VZV
	426	ACIRI-long_VZV
	426	ACIRI-long_VZV
	426	ACIRI-long_VZV
	425	ACIRI-long_VZV
	425	ACIRI-long_VZV
	424	ACIRI-long_VZV
	424	ACIRI-long_VZV
	424	ACIRI-long_VZV
	423	ACIRI-long_VZV
	423	ACIRI-long_VZV
	423	ACIRI-long_VZV
	422	ACIRI-long_VZV
	422	ACIRI-long_VZV
	421	ACIRI-long_VZV
	421	ACIRI-long_VZV
	421	ACIRI-long_VZV
	420	ACIRI-long_VZV
	419	ACIRI-long_VZV
	419	ACIRI-long_VZV
	418	ACIRI-long_VZV
	418	ACIRI-long_VZV
	417	ACIRI-long_VZV
	417	ACIRI-long_VZV
	415	ACIRI-long_VZV
	415	ACIRI-long_VZV
	415	ACIRI-long_VZV
	415	ACIRI-long_VZV
	415	ACIRI-long_VZV
	414	ACIRI-long_VZV
	414	ACIRI-long_VZV
	413	ACIRI-long_VZV
	413	ACIRI-long_VZV
	412	ACIRI-long_VZV
	412	ACIRI-long_VZV
	411	ACIRI-long_VZV
	411	ACIRI-long_VZV
	410	ACIRI-long_VZV
	410	ACIRI-long_VZV
	409	ACIRI-long_VZV
	409	ACIRI-long_VZV
	409	ACIRI-long_VZV
	409	ACIRI-long_VZV
	409	ACIRI-long_VZV
	408	ACIRI-long_VZV
	408	ACIRI-long_VZV
	408	ACIRI-long_VZV
	407	ACIRI-long_VZV
	407	ACIRI-long_VZV
	407	ACIRI-long_VZV
	407	ACIRI-long_VZV
	407	ACIRI-long_VZV
	406	ACIRI-long_VZV
	406	ACIRI-long_VZV
	406	ACIRI-long_VZV
	405	ACIRI-long_VZV
	405	ACIRI-long_VZV
	405	ACIRI-long_VZV
	404	ACIRI-long_VZV
	404	ACIRI-long_VZV
	404	ACIRI-long_VZV
	404	ACIRI-long_VZV
	404	ACIRI-long_VZV
	404	ACIRI-long_VZV
	404	ACIRI-long_VZV
	404	ACIRI-long_VZV
	403	ACIRI-long_VZV
	403	ACIRI-long_VZV
	402	ACIRI-long_VZV
	402	ACIRI-long_VZV
	402	ACIRI-long_VZV
	401	ACIRI-long_VZV
	401	ACIRI-long_VZV
	401	ACIRI-long_VZV
	401	ACIRI-long_VZV
	401	ACIRI-long_VZV
	401	ACIRI-long_VZV
	400	ACIRI-long_VZV
	400	ACIRI-long_VZV
	399	ACIRI-long_VZV
	399	ACIRI-long_VZV
	399	ACIRI-long_VZV
	399	ACIRI-long_VZV
	399	ACIRI-long_VZV
	399	ACIRI-long_VZV
	399	ACIRI-long_VZV
	399	ACIRI-long_VZV
	396	ACIRI-long_VZV
	396	ACIRI-long_VZV
	396	ACIRI-long_VZV
	396	ACIRI-long_VZV
	395	ACIRI-long_VZV
	394	ACIRI-long_VZV
	394	ACIRI-long_VZV
	394	ACIRI-long_VZV
	394	ACIRI-long_VZV
	393	ACIRI-long_VZV
	392	ACIRI-long_VZV
	392	ACIRI-long_VZV
	392	ACIRI-long_VZV
	392	ACIRI-long_VZV
	391	ACIRI-long_VZV
	391	ACIRI-long_VZV
	391	ACIRI-long_VZV
	391	ACIRI-long_VZV
	390	ACIRI-long_VZV
	389	ACIRI-long_VZV
	389	ACIRI-long_VZV
	389	ACIRI-long_VZV
	388	ACIRI-long_VZV
	388	ACIRI-long_VZV
	388	ACIRI-long_VZV
	388	ACIRI-long_VZV
	387	ACIRI-long_VZV
	387	ACIRI-long_VZV
	387	ACIRI-long_VZV
	387	ACIRI-long_VZV
	387	ACIRI-long_VZV
	387	ACIRI-long_VZV
	386	ACIRI-long_VZV
	386	ACIRI-long_VZV
	386	ACIRI-long_VZV
	385	ACIRI-long_VZV
	385	ACIRI-long_VZV
	385	ACIRI-long_VZV
	385	ACIRI-long_VZV
	385	ACIRI-long_VZV
	385	ACIRI-long_VZV
	384	ACIRI-long_VZV
	384	ACIRI-long_VZV
	384	ACIRI-long_VZV
	384	ACIRI-long_VZV
	384	ACIRI-long_VZV
	383	ACIRI-long_VZV
	383	ACIRI-long_VZV
	382	ACIRI-long_VZV
	382	ACIRI-long_VZV
	382	ACIRI-long_VZV
	382	ACIRI-long_VZV
	380	ACIRI-long_VZV
	380	ACIRI-long_VZV
	379	ACIRI-long_VZV
	379	ACIRI-long_VZV
	379	ACIRI-long_VZV
	378	ACIRI-long_VZV
	378	ACIRI-long_VZV
	377	ACIRI-long_VZV
	376	ACIRI-long_VZV
	376	ACIRI-long_VZV
	375	ACIRI-long_VZV
	375	ACIRI-long_VZV
	375	ACIRI-long_VZV
	375	ACIRI-long_VZV
	375	ACIRI-long_VZV
	375	ACIRI-long_VZV
	375	ACIRI-long_VZV
	375	ACIRI-long_VZV
	374	ACIRI-long_VZV
	374	ACIRI-long_VZV
	374	ACIRI-long_VZV
	374	ACIRI-long_VZV
	373	ACIRI-long_VZV
	373	ACIRI-long_VZV
	373	ACIRI-long_VZV
	373	ACIRI-long_VZV
	372	ACIRI-long_VZV
	372	ACIRI-long_VZV
	372	ACIRI-long_VZV
	372	ACIRI-long_VZV
	371	ACIRI-long_VZV
	371	ACIRI-long_VZV
	371	ACIRI-long_VZV
	371	ACIRI-long_VZV
	371	ACIRI-long_VZV
	371	ACIRI-long_VZV
	370	ACIRI-long_VZV
	370	ACIRI-long_VZV
	370	ACIRI-long_VZV
	370	ACIRI-long_VZV
	369	ACIRI-long_VZV
	369	ACIRI-long_VZV
	368	ACIRI-long_VZV
	367	ACIRI-long_VZV
	367	ACIRI-long_VZV
	366	ACIRI-long_VZV
	365	ACIRI-long_VZV
	365	ACIRI-long_VZV
	365	ACIRI-long_VZV
	365	ACIRI-long_VZV
	364	ACIRI-long_VZV
	364	ACIRI-long_VZV
	364	ACIRI-long_VZV
	364	ACIRI-long_VZV
	363	ACIRI-long_VZV
	363	ACIRI-long_VZV
	363	ACIRI-long_VZV
	363	ACIRI-long_VZV
	363	ACIRI-long_VZV
	363	ACIRI-long_VZV
	362	ACIRI-long_VZV
	362	ACIRI-long_VZV
	362	ACIRI-long_VZV
	362	ACIRI-long_VZV
	362	ACIRI-long_VZV
	361	ACIRI-long_VZV
	361	ACIRI-long_VZV
	361	ACIRI-long_VZV
	361	ACIRI-long_VZV
	361	ACIRI-long_VZV
	360	ACIRI-long_VZV
	360	ACIRI-long_VZV
	360	ACIRI-long_VZV
	360	ACIRI-long_VZV
	360	ACIRI-long_VZV
	360	ACIRI-long_VZV
	359	ACIRI-long_VZV
	359	ACIRI-long_VZV
	358	ACIRI-long_VZV
	358	ACIRI-long_VZV
	358	ACIRI-long_VZV
	358	ACIRI-long_VZV
	357	ACIRI-long_VZV
	357	ACIRI-long_VZV
	357	ACIRI-long_VZV
	357	ACIRI-long_VZV
	357	ACIRI-long_VZV
	356	ACIRI-long_VZV
	356	ACIRI-long_VZV
	355	ACIRI-long_VZV
	355	ACIRI-long_VZV
	355	ACIRI-long_VZV
	355	ACIRI-long_VZV
	354	ACIRI-long_VZV
	354	ACIRI-long_VZV
	354	ACIRI-long_VZV
	353	ACIRI-long_VZV
	353	ACIRI-long_VZV
	353	ACIRI-long_VZV
	353	ACIRI-long_VZV
	353	ACIRI-long_VZV
	352	ACIRI-long_VZV
	351	ACIRI-long_VZV
	351	ACIRI-long_VZV
	350	ACIRI-long_VZV
	350	ACIRI-long_VZV
	349	ACIRI-long_VZV
	349	ACIRI-long_VZV
	349	ACIRI-long_VZV
	349	ACIRI-long_VZV
	349	ACIRI-long_VZV
	349	ACIRI-long_VZV
	349	ACIRI-long_VZV
	348	ACIRI-long_VZV
	347	ACIRI-long_VZV
	347	ACIRI-long_VZV
	347	ACIRI-long_VZV
	347	ACIRI-long_VZV
	347	ACIRI-long_VZV
	347	ACIRI-long_VZV
	347	ACIRI-long_VZV
	346	ACIRI-long_VZV
	346	ACIRI-long_VZV
	345	ACIRI-long_VZV
	345	ACIRI-long_VZV
	345	ACIRI-long_VZV
	345	ACIRI-long_VZV
	344	ACIRI-long_VZV
	344	ACIRI-long_VZV
	344	ACIRI-long_VZV
	344	ACIRI-long_VZV
	344	ACIRI-long_VZV
	344	ACIRI-long_VZV
	344	ACIRI-long_VZV
	343	ACIRI-long_VZV
	343	ACIRI-long_VZV
	343	ACIRI-long_VZV
	343	ACIRI-long_VZV
	342	ACIRI-long_VZV
	342	ACIRI-long_VZV
	341	ACIRI-long_VZV
	341	ACIRI-long_VZV
	340	ACIRI-long_VZV
	340	ACIRI-long_VZV
	340	ACIRI-long_VZV
	339	ACIRI-long_VZV
	339	ACIRI-long_VZV
	339	ACIRI-long_VZV
	338	ACIRI-long_VZV
	338	ACIRI-long_VZV
	338	ACIRI-long_VZV
	338	ACIRI-long_VZV
	337	ACIRI-long_VZV
	337	ACIRI-long_VZV
	337	ACIRI-long_VZV
	336	ACIRI-long_VZV
	336	ACIRI-long_VZV
	336	ACIRI-long_VZV
	336	ACIRI-long_VZV
	335	ACIRI-long_VZV
	335	ACIRI-long_VZV
	335	ACIRI-long_VZV
	335	ACIRI-long_VZV
	335	ACIRI-long_VZV
	335	ACIRI-long_VZV
	334	ACIRI-long_VZV
	334	ACIRI-long_VZV
	334	ACIRI-long_VZV
	333	ACIRI-long_VZV
	332	ACIRI-long_VZV
	331	ACIRI-long_VZV
	331	ACIRI-long_VZV
	331	ACIRI-long_VZV
	330	ACIRI-long_VZV
	330	ACIRI-long_VZV
	330	ACIRI-long_VZV
	330	ACIRI-long_VZV
	330	ACIRI-long_VZV
	330	ACIRI-long_VZV
	329	ACIRI-long_VZV
	329	ACIRI-long_VZV
	329	ACIRI-long_VZV
	328	ACIRI-long_VZV
	328	ACIRI-long_VZV
	328	ACIRI-long_VZV
	328	ACIRI-long_VZV
	328	ACIRI-long_VZV
	328	ACIRI-long_VZV
	327	ACIRI-long_VZV
	327	ACIRI-long_VZV
	327	ACIRI-long_VZV
	327	ACIRI-long_VZV
	326	ACIRI-long_VZV
	326	ACIRI-long_VZV
	326	ACIRI-long_VZV
	326	ACIRI-long_VZV
	326	ACIRI-long_VZV
	326	ACIRI-long_VZV
	325	ACIRI-long_VZV
	325	ACIRI-long_VZV
	325	ACIRI-long_VZV
	325	ACIRI-long_VZV
	324	ACIRI-long_VZV
	324	ACIRI-long_VZV
	324	ACIRI-long_VZV
	323	ACIRI-long_VZV
	323	ACIRI-long_VZV
	323	ACIRI-long_VZV
	322	ACIRI-long_VZV
	322	ACIRI-long_VZV
	322	ACIRI-long_VZV
	322	ACIRI-long_VZV
	321	ACIRI-long_VZV
	321	ACIRI-long_VZV
	321	ACIRI-long_VZV
	320	ACIRI-long_VZV
	320	ACIRI-long_VZV
	319	ACIRI-long_VZV
	319	ACIRI-long_VZV
	319	ACIRI-long_VZV
	318	ACIRI-long_VZV
	318	ACIRI-long_VZV
	318	ACIRI-long_VZV
	318	ACIRI-long_VZV
	318	ACIRI-long_VZV
	317	ACIRI-long_VZV
	317	ACIRI-long_VZV
	317	ACIRI-long_VZV
	317	ACIRI-long_VZV
	316	ACIRI-long_VZV
	316	ACIRI-long_VZV
	316	ACIRI-long_VZV
	315	ACIRI-long_VZV
	315	ACIRI-long_VZV
	315	ACIRI-long_VZV
	315	ACIRI-long_VZV
	315	ACIRI-long_VZV
	315	ACIRI-long_VZV
	314	ACIRI-long_VZV
	314	ACIRI-long_VZV
	314	ACIRI-long_VZV
	313	ACIRI-long_VZV
	313	ACIRI-long_VZV
	313	ACIRI-long_VZV
	312	ACIRI-long_VZV
	312	ACIRI-long_VZV
	312	ACIRI-long_VZV
	311	ACIRI-long_VZV
	311	ACIRI-long_VZV
	311	ACIRI-long_VZV
	311	ACIRI-long_VZV
	311	ACIRI-long_VZV
	311	ACIRI-long_VZV
	311	ACIRI-long_VZV
	311	ACIRI-long_VZV
	310	ACIRI-long_VZV
	310	ACIRI-long_VZV
	310	ACIRI-long_VZV
	310	ACIRI-long_VZV
	309	ACIRI-long_VZV
	308	ACIRI-long_VZV
	308	ACIRI-long_VZV
	307	ACIRI-long_VZV
	307	ACIRI-long_VZV
	306	ACIRI-long_VZV
	306	ACIRI-long_VZV
	305	ACIRI-long_VZV
	305	ACIRI-long_VZV
	304	ACIRI-long_VZV
	304	ACIRI-long_VZV
	304	ACIRI-long_VZV
	304	ACIRI-long_VZV
	304	ACIRI-long_VZV
	303	ACIRI-long_VZV
	302	ACIRI-long_VZV
	302	ACIRI-long_VZV
	302	ACIRI-long_VZV
	302	ACIRI-long_VZV
	301	ACIRI-long_VZV
	301	ACIRI-long_VZV
	301	ACIRI-long_VZV
	300	ACIRI-long_VZV
	299	ACIRI-long_VZV
	299	ACIRI-long_VZV
	299	ACIRI-long_VZV
	298	ACIRI-long_VZV
	298	ACIRI-long_VZV
	298	ACIRI-long_VZV
	298	ACIRI-long_VZV
	297	ACIRI-long_VZV
	297	ACIRI-long_VZV
	297	ACIRI-long_VZV
	297	ACIRI-long_VZV
	297	ACIRI-long_VZV
	297	ACIRI-long_VZV
	296	ACIRI-long_VZV
	295	ACIRI-long_VZV
	295	ACIRI-long_VZV
	295	ACIRI-long_VZV
	295	ACIRI-long_VZV
	294	ACIRI-long_VZV
	294	ACIRI-long_VZV
	294	ACIRI-long_VZV
	294	ACIRI-long_VZV
	294	ACIRI-long_VZV
	293	ACIRI-long_VZV
	293	ACIRI-long_VZV
	293	ACIRI-long_VZV
	292	ACIRI-long_VZV
	292	ACIRI-long_VZV
	292	ACIRI-long_VZV
	291	ACIRI-long_VZV
	291	ACIRI-long_VZV
	291	ACIRI-long_VZV
	291	ACIRI-long_VZV
	289	ACIRI-long_VZV
	289	ACIRI-long_VZV
	289	ACIRI-long_VZV
	288	ACIRI-long_VZV
	288	ACIRI-long_VZV
	288	ACIRI-long_VZV
	288	ACIRI-long_VZV
	288	ACIRI-long_VZV
	287	ACIRI-long_VZV
	287	ACIRI-long_VZV
	287	ACIRI-long_VZV
	287	ACIRI-long_VZV
	287	ACIRI-long_VZV
	287	ACIRI-long_VZV
	286	ACIRI-long_VZV
	286	ACIRI-long_VZV
	286	ACIRI-long_VZV
	285	ACIRI-long_VZV
	285	ACIRI-long_VZV
	285	ACIRI-long_VZV
	284	ACIRI-long_VZV
	284	ACIRI-long_VZV
	284	ACIRI-long_VZV
	283	ACIRI-long_VZV
	283	ACIRI-long_VZV
	283	ACIRI-long_VZV
	282	ACIRI-long_VZV
	282	ACIRI-long_VZV
	281	ACIRI-long_VZV
	281	ACIRI-long_VZV
	281	ACIRI-long_VZV
	280	ACIRI-long_VZV
	280	ACIRI-long_VZV
	280	ACIRI-long_VZV
	280	ACIRI-long_VZV
	279	ACIRI-long_VZV
	279	ACIRI-long_VZV
	278	ACIRI-long_VZV
	278	ACIRI-long_VZV
	278	ACIRI-long_VZV
	278	ACIRI-long_VZV
	278	ACIRI-long_VZV
	278	ACIRI-long_VZV
	277	ACIRI-long_VZV
	277	ACIRI-long_VZV
	277	ACIRI-long_VZV
	276	ACIRI-long_VZV
	276	ACIRI-long_VZV
	275	ACIRI-long_VZV
	275	ACIRI-long_VZV
	274	ACIRI-long_VZV
	274	ACIRI-long_VZV
	274	ACIRI-long_VZV
	273	ACIRI-long_VZV
	273	ACIRI-long_VZV
	272	ACIRI-long_VZV
	272	ACIRI-long_VZV
	271	ACIRI-long_VZV
	270	ACIRI-long_VZV
	270	ACIRI-long_VZV
	270	ACIRI-long_VZV
	270	ACIRI-long_VZV
	270	ACIRI-long_VZV
	270	ACIRI-long_VZV
	270	ACIRI-long_VZV
	269	ACIRI-long_VZV
	269	ACIRI-long_VZV
	269	ACIRI-long_VZV
	269	ACIRI-long_VZV
	268	ACIRI-long_VZV
	268	ACIRI-long_VZV
	268	ACIRI-long_VZV
	267	ACIRI-long_VZV
	267	ACIRI-long_VZV
	267	ACIRI-long_VZV
	267	ACIRI-long_VZV
	267	ACIRI-long_VZV
	266	ACIRI-long_VZV
	266	ACIRI-long_VZV
	266	ACIRI-long_VZV
	266	ACIRI-long_VZV
	266	ACIRI-long_VZV
	266	ACIRI-long_VZV
	266	ACIRI-long_VZV
	265	ACIRI-long_VZV
	265	ACIRI-long_VZV
	265	ACIRI-long_VZV
	265	ACIRI-long_VZV
	264	ACIRI-long_VZV
	264	ACIRI-long_VZV
	264	ACIRI-long_VZV
	263	ACIRI-long_VZV
	263	ACIRI-long_VZV
	263	ACIRI-long_VZV
	262	ACIRI-long_VZV
	262	ACIRI-long_VZV
	262	ACIRI-long_VZV
	262	ACIRI-long_VZV
	262	ACIRI-long_VZV
	261	ACIRI-long_VZV
	261	ACIRI-long_VZV
	261	ACIRI-long_VZV
	260	ACIRI-long_VZV
	260	ACIRI-long_VZV
	260	ACIRI-long_VZV
	260	ACIRI-long_VZV
	260	ACIRI-long_VZV
	259	ACIRI-long_VZV
	259	ACIRI-long_VZV
	259	ACIRI-long_VZV
	259	ACIRI-long_VZV
	259	ACIRI-long_VZV
	257	ACIRI-long_VZV
	256	ACIRI-long_VZV
	256	ACIRI-long_VZV
	255	ACIRI-long_VZV
	254	ACIRI-long_VZV
	254	ACIRI-long_VZV
	254	ACIRI-long_VZV
	254	ACIRI-long_VZV
	253	ACIRI-long_VZV
	253	ACIRI-long_VZV
	252	ACIRI-long_VZV
	252	ACIRI-long_VZV
	252	ACIRI-long_VZV
	252	ACIRI-long_VZV
	251	ACIRI-long_VZV
	251	ACIRI-long_VZV
	251	ACIRI-long_VZV
	251	ACIRI-long_VZV
	250	ACIRI-long_VZV
	249	ACIRI-long_VZV
	249	ACIRI-long_VZV
	249	ACIRI-long_VZV
	248	ACIRI-long_VZV
	247	ACIRI-long_VZV
	246	ACIRI-long_VZV
	246	ACIRI-long_VZV
	245	ACIRI-long_VZV
	245	ACIRI-long_VZV
	244	ACIRI-long_VZV
	244	ACIRI-long_VZV
	244	ACIRI-long_VZV
	244	ACIRI-long_VZV
	244	ACIRI-long_VZV
	243	ACIRI-long_VZV
	243	ACIRI-long_VZV
	243	ACIRI-long_VZV
	242	ACIRI-long_VZV
	242	ACIRI-long_VZV
	242	ACIRI-long_VZV
	242	ACIRI-long_VZV
	241	ACIRI-long_VZV
	240	ACIRI-long_VZV
	240	ACIRI-long_VZV
	239	ACIRI-long_VZV
	239	ACIRI-long_VZV
	239	ACIRI-long_VZV
	238	ACIRI-long_VZV
	238	ACIRI-long_VZV
	238	ACIRI-long_VZV
	238	ACIRI-long_VZV
	238	ACIRI-long_VZV
	237	ACIRI-long_VZV
	237	ACIRI-long_VZV
	236	ACIRI-long_VZV
	236	ACIRI-long_VZV
	236	ACIRI-long_VZV
	235	ACIRI-long_VZV
	235	ACIRI-long_VZV
	235	ACIRI-long_VZV
	235	ACIRI-long_VZV
	234	ACIRI-long_VZV
	234	ACIRI-long_VZV
	234	ACIRI-long_VZV
	234	ACIRI-long_VZV
	234	ACIRI-long_VZV
	233	ACIRI-long_VZV
	233	ACIRI-long_VZV
	232	ACIRI-long_VZV
	232	ACIRI-long_VZV
	232	ACIRI-long_VZV
	232	ACIRI-long_VZV
	231	ACIRI-long_VZV
	231	ACIRI-long_VZV
	230	ACIRI-long_VZV
	230	ACIRI-long_VZV
	230	ACIRI-long_VZV
	230	ACIRI-long_VZV
	230	ACIRI-long_VZV
	229	ACIRI-long_VZV
	228	ACIRI-long_VZV
	228	ACIRI-long_VZV
	228	ACIRI-long_VZV
	228	ACIRI-long_VZV
	228	ACIRI-long_VZV
	228	ACIRI-long_VZV
	228	ACIRI-long_VZV
	228	ACIRI-long_VZV
	227	ACIRI-long_VZV
	227	ACIRI-long_VZV
	227	ACIRI-long_VZV
	226	ACIRI-long_VZV
	226	ACIRI-long_VZV
	226	ACIRI-long_VZV
	226	ACIRI-long_VZV
	226	ACIRI-long_VZV
	225	ACIRI-long_VZV
	225	ACIRI-long_VZV
	225	ACIRI-long_VZV
	224	ACIRI-long_VZV
	224	ACIRI-long_VZV
	224	ACIRI-long_VZV
	224	ACIRI-long_VZV
	223	ACIRI-long_VZV
	223	ACIRI-long_VZV
	223	ACIRI-long_VZV
	223	ACIRI-long_VZV
	223	ACIRI-long_VZV
	222	ACIRI-long_VZV
	222	ACIRI-long_VZV
	222	ACIRI-long_VZV
	222	ACIRI-long_VZV
	222	ACIRI-long_VZV
	222	ACIRI-long_VZV
	222	ACIRI-long_VZV
	221	ACIRI-long_VZV
	221	ACIRI-long_VZV
	221	ACIRI-long_VZV
	220	ACIRI-long_VZV
	218	ACIRI-long_VZV
	218	ACIRI-long_VZV
	217	ACIRI-long_VZV
	217	ACIRI-long_VZV
	215	ACIRI-long_VZV
	215	ACIRI-long_VZV
	214	ACIRI-long_VZV
	214	ACIRI-long_VZV
	214	ACIRI-long_VZV
	214	ACIRI-long_VZV
	213	ACIRI-long_VZV
	213	ACIRI-long_VZV
	213	ACIRI-long_VZV
	213	ACIRI-long_VZV
	213	ACIRI-long_VZV
	211	ACIRI-long_VZV
	211	ACIRI-long_VZV
	210	ACIRI-long_VZV
	210	ACIRI-long_VZV
	209	ACIRI-long_VZV
	209	ACIRI-long_VZV
	209	ACIRI-long_VZV
	209	ACIRI-long_VZV
	209	ACIRI-long_VZV
	209	ACIRI-long_VZV
	208	ACIRI-long_VZV
	208	ACIRI-long_VZV
	208	ACIRI-long_VZV
	208	ACIRI-long_VZV
	206	ACIRI-long_VZV
	206	ACIRI-long_VZV
	205	ACIRI-long_VZV
	205	ACIRI-long_VZV
	205	ACIRI-long_VZV
	205	ACIRI-long_VZV
	205	ACIRI-long_VZV
	203	ACIRI-long_VZV
	203	ACIRI-long_VZV
	203	ACIRI-long_VZV
	203	ACIRI-long_VZV
	202	ACIRI-long_VZV
	202	ACIRI-long_VZV
	202	ACIRI-long_VZV
	202	ACIRI-long_VZV
	202	ACIRI-long_VZV
	201	ACIRI-long_VZV
	199	ACIRI-long_VZV
	199	ACIRI-long_VZV
	199	ACIRI-long_VZV
	199	ACIRI-long_VZV
	198	ACIRI-long_VZV
	198	ACIRI-long_VZV
	198	ACIRI-long_VZV
	198	ACIRI-long_VZV
	197	ACIRI-long_VZV
	196	ACIRI-long_VZV
	196	ACIRI-long_VZV
	196	ACIRI-long_VZV
	195	ACIRI-long_VZV
	195	ACIRI-long_VZV
	195	ACIRI-long_VZV
	195	ACIRI-long_VZV
	195	ACIRI-long_VZV
	194	ACIRI-long_VZV
	194	ACIRI-long_VZV
	193	ACIRI-long_VZV
	193	ACIRI-long_VZV
	193	ACIRI-long_VZV
	193	ACIRI-long_VZV
	192	ACIRI-long_VZV
	192	ACIRI-long_VZV
	191	ACIRI-long_VZV
	191	ACIRI-long_VZV
	190	ACIRI-long_VZV
	190	ACIRI-long_VZV
	190	ACIRI-long_VZV
	189	ACIRI-long_VZV
	189	ACIRI-long_VZV
	189	ACIRI-long_VZV
	188	ACIRI-long_VZV
	188	ACIRI-long_VZV
	188	ACIRI-long_VZV
	187	ACIRI-long_VZV
	187	ACIRI-long_VZV
	186	ACIRI-long_VZV
	186	ACIRI-long_VZV
	186	ACIRI-long_VZV
	185	ACIRI-long_VZV
	185	ACIRI-long_VZV
	185	ACIRI-long_VZV
	184	ACIRI-long_VZV
	184	ACIRI-long_VZV
	183	ACIRI-long_VZV
	183	ACIRI-long_VZV
	182	ACIRI-long_VZV
	182	ACIRI-long_VZV
	182	ACIRI-long_VZV
	182	ACIRI-long_VZV
	182	ACIRI-long_VZV
	180	ACIRI-long_VZV
	179	ACIRI-long_VZV
	179	ACIRI-long_VZV
	179	ACIRI-long_VZV
	179	ACIRI-long_VZV
	179	ACIRI-long_VZV
	179	ACIRI-long_VZV
	179	ACIRI-long_VZV
	179	ACIRI-long_VZV
	178	ACIRI-long_VZV
	178	ACIRI-long_VZV
	178	ACIRI-long_VZV
	177	ACIRI-long_VZV
	177	ACIRI-long_VZV
	176	ACIRI-long_VZV
	176	ACIRI-long_VZV
	175	ACIRI-long_VZV
	175	ACIRI-long_VZV
	174	ACIRI-long_VZV
	174	ACIRI-long_VZV
	174	ACIRI-long_VZV
	173	ACIRI-long_VZV
	173	ACIRI-long_VZV
	171	ACIRI-long_VZV
	170	ACIRI-long_VZV
	170	ACIRI-long_VZV
	169	ACIRI-long_VZV
	169	ACIRI-long_VZV
	167	ACIRI-long_VZV
	167	ACIRI-long_VZV
	167	ACIRI-long_VZV
	166	ACIRI-long_VZV
	166	ACIRI-long_VZV
	164	ACIRI-long_VZV
	164	ACIRI-long_VZV
	163	ACIRI-long_VZV
	162	ACIRI-long_VZV
	162	ACIRI-long_VZV
	162	ACIRI-long_VZV
	161	ACIRI-long_VZV
	161	ACIRI-long_VZV
	160	ACIRI-long_VZV
	160	ACIRI-long_VZV
	160	ACIRI-long_VZV
	159	ACIRI-long_VZV
	159	ACIRI-long_VZV
	157	ACIRI-long_VZV
	157	ACIRI-long_VZV
	157	ACIRI-long_VZV
	156	ACIRI-long_VZV
	156	ACIRI-long_VZV
	155	ACIRI-long_VZV
	155	ACIRI-long_VZV
	155	ACIRI-long_VZV
	155	ACIRI-long_VZV
	152	ACIRI-long_VZV
	152	ACIRI-long_VZV
	152	ACIRI-long_VZV
	152	ACIRI-long_VZV
	151	ACIRI-long_VZV
	151	ACIRI-long_VZV
	151	ACIRI-long_VZV
	151	ACIRI-long_VZV
	149	ACIRI-long_VZV
	149	ACIRI-long_VZV
	149	ACIRI-long_VZV
	149	ACIRI-long_VZV
	148	ACIRI-long_VZV
	148	ACIRI-long_VZV
	146	ACIRI-long_VZV
	145	ACIRI-long_VZV
	143	ACIRI-long_VZV
	140	ACIRI-long_VZV
	140	ACIRI-long_VZV
	140	ACIRI-long_VZV
	139	ACIRI-long_VZV
	139	ACIRI-long_VZV
	137	ACIRI-long_VZV
	137	ACIRI-long_VZV
	136	ACIRI-long_VZV
	136	ACIRI-long_VZV
	135	ACIRI-long_VZV
	131	ACIRI-long_VZV
	130	ACIRI-long_VZV
	130	ACIRI-long_VZV
	129	ACIRI-long_VZV
	129	ACIRI-long_VZV
	129	ACIRI-long_VZV
	128	ACIRI-long_VZV
	128	ACIRI-long_VZV
	126	ACIRI-long_VZV
	126	ACIRI-long_VZV
	125	ACIRI-long_VZV
	124	ACIRI-long_VZV
	124	ACIRI-long_VZV
	124	ACIRI-long_VZV
	121	ACIRI-long_VZV
	121	ACIRI-long_VZV
	121	ACIRI-long_VZV
	120	ACIRI-long_VZV
	119	ACIRI-long_VZV
	119	ACIRI-long_VZV
	119	ACIRI-long_VZV
	118	ACIRI-long_VZV
	118	ACIRI-long_VZV
	115	ACIRI-long_VZV
	115	ACIRI-long_VZV
	115	ACIRI-long_VZV
	114	ACIRI-long_VZV
	113	ACIRI-long_VZV
	113	ACIRI-long_VZV
	113	ACIRI-long_VZV
	113	ACIRI-long_VZV
	113	ACIRI-long_VZV
	109	ACIRI-long_VZV
	105	ACIRI-long_VZV
	104	ACIRI-long_VZV
	102	ACIRI-long_VZV
	102	ACIRI-long_VZV
	101	ACIRI-long_VZV
	101	ACIRI-long_VZV
	98	ACIRI-long_VZV
	97	ACIRI-long_VZV
	94	ACIRI-long_VZV
	94	ACIRI-long_VZV
	94	ACIRI-long_VZV
	94	ACIRI-long_VZV
	91	ACIRI-long_VZV
	90	ACIRI-long_VZV
	85	ACIRI-long_VZV
	79	ACIRI-long_VZV
	77	ACIRI-long_VZV
	74	ACIRI-long_VZV
	67	ACIRI-long_VZV
	53	ACIRI-long_VZV
	52	ACIRI-long_VZV
	45	ACIRI-long_VZV
	40	ACIRI-long_VZV
	3407	CCIRI-long_human
	2382	CCIRI-long_human
	2212	CCIRI-long_human
	2169	CCIRI-long_human
	2106	CCIRI-long_human
	2099	CCIRI-long_human
	2046	CCIRI-long_human
	2032	CCIRI-long_human
	1955	CCIRI-long_human
	1954	CCIRI-long_human
	1948	CCIRI-long_human
	1869	CCIRI-long_human
	1832	CCIRI-long_human
	1790	CCIRI-long_human
	1789	CCIRI-long_human
	1774	CCIRI-long_human
	1759	CCIRI-long_human
	1737	CCIRI-long_human
	1715	CCIRI-long_human
	1704	CCIRI-long_human
	1692	CCIRI-long_human
	1636	CCIRI-long_human
	1634	CCIRI-long_human
	1593	CCIRI-long_human
	1573	CCIRI-long_human
	1538	CCIRI-long_human
	1533	CCIRI-long_human
	1517	CCIRI-long_human
	1512	CCIRI-long_human
	1504	CCIRI-long_human
	1495	CCIRI-long_human
	1487	CCIRI-long_human
	1477	CCIRI-long_human
	1451	CCIRI-long_human
	1447	CCIRI-long_human
	1438	CCIRI-long_human
	1425	CCIRI-long_human
	1424	CCIRI-long_human
	1416	CCIRI-long_human
	1397	CCIRI-long_human
	1393	CCIRI-long_human
	1386	CCIRI-long_human
	1382	CCIRI-long_human
	1380	CCIRI-long_human
	1378	CCIRI-long_human
	1378	CCIRI-long_human
	1370	CCIRI-long_human
	1369	CCIRI-long_human
	1368	CCIRI-long_human
	1354	CCIRI-long_human
	1351	CCIRI-long_human
	1346	CCIRI-long_human
	1342	CCIRI-long_human
	1338	CCIRI-long_human
	1337	CCIRI-long_human
	1335	CCIRI-long_human
	1333	CCIRI-long_human
	1332	CCIRI-long_human
	1330	CCIRI-long_human
	1322	CCIRI-long_human
	1322	CCIRI-long_human
	1318	CCIRI-long_human
	1314	CCIRI-long_human
	1314	CCIRI-long_human
	1308	CCIRI-long_human
	1302	CCIRI-long_human
	1298	CCIRI-long_human
	1293	CCIRI-long_human
	1292	CCIRI-long_human
	1290	CCIRI-long_human
	1276	CCIRI-long_human
	1265	CCIRI-long_human
	1259	CCIRI-long_human
	1259	CCIRI-long_human
	1257	CCIRI-long_human
	1249	CCIRI-long_human
	1248	CCIRI-long_human
	1241	CCIRI-long_human
	1233	CCIRI-long_human
	1231	CCIRI-long_human
	1230	CCIRI-long_human
	1229	CCIRI-long_human
	1228	CCIRI-long_human
	1226	CCIRI-long_human
	1218	CCIRI-long_human
	1218	CCIRI-long_human
	1218	CCIRI-long_human
	1216	CCIRI-long_human
	1214	CCIRI-long_human
	1213	CCIRI-long_human
	1203	CCIRI-long_human
	1202	CCIRI-long_human
	1200	CCIRI-long_human
	1199	CCIRI-long_human
	1197	CCIRI-long_human
	1195	CCIRI-long_human
	1189	CCIRI-long_human
	1188	CCIRI-long_human
	1187	CCIRI-long_human
	1185	CCIRI-long_human
	1182	CCIRI-long_human
	1180	CCIRI-long_human
	1177	CCIRI-long_human
	1177	CCIRI-long_human
	1170	CCIRI-long_human
	1169	CCIRI-long_human
	1168	CCIRI-long_human
	1165	CCIRI-long_human
	1160	CCIRI-long_human
	1158	CCIRI-long_human
	1156	CCIRI-long_human
	1154	CCIRI-long_human
	1151	CCIRI-long_human
	1146	CCIRI-long_human
	1139	CCIRI-long_human
	1138	CCIRI-long_human
	1137	CCIRI-long_human
	1134	CCIRI-long_human
	1132	CCIRI-long_human
	1131	CCIRI-long_human
	1131	CCIRI-long_human
	1129	CCIRI-long_human
	1127	CCIRI-long_human
	1126	CCIRI-long_human
	1125	CCIRI-long_human
	1124	CCIRI-long_human
	1119	CCIRI-long_human
	1119	CCIRI-long_human
	1116	CCIRI-long_human
	1113	CCIRI-long_human
	1109	CCIRI-long_human
	1105	CCIRI-long_human
	1104	CCIRI-long_human
	1102	CCIRI-long_human
	1100	CCIRI-long_human
	1099	CCIRI-long_human
	1099	CCIRI-long_human
	1096	CCIRI-long_human
	1096	CCIRI-long_human
	1095	CCIRI-long_human
	1095	CCIRI-long_human
	1093	CCIRI-long_human
	1093	CCIRI-long_human
	1087	CCIRI-long_human
	1086	CCIRI-long_human
	1084	CCIRI-long_human
	1084	CCIRI-long_human
	1083	CCIRI-long_human
	1080	CCIRI-long_human
	1078	CCIRI-long_human
	1075	CCIRI-long_human
	1074	CCIRI-long_human
	1074	CCIRI-long_human
	1074	CCIRI-long_human
	1073	CCIRI-long_human
	1073	CCIRI-long_human
	1069	CCIRI-long_human
	1065	CCIRI-long_human
	1061	CCIRI-long_human
	1061	CCIRI-long_human
	1059	CCIRI-long_human
	1058	CCIRI-long_human
	1057	CCIRI-long_human
	1056	CCIRI-long_human
	1053	CCIRI-long_human
	1050	CCIRI-long_human
	1047	CCIRI-long_human
	1046	CCIRI-long_human
	1044	CCIRI-long_human
	1044	CCIRI-long_human
	1043	CCIRI-long_human
	1043	CCIRI-long_human
	1042	CCIRI-long_human
	1041	CCIRI-long_human
	1041	CCIRI-long_human
	1039	CCIRI-long_human
	1037	CCIRI-long_human
	1037	CCIRI-long_human
	1036	CCIRI-long_human
	1035	CCIRI-long_human
	1032	CCIRI-long_human
	1031	CCIRI-long_human
	1025	CCIRI-long_human
	1024	CCIRI-long_human
	1023	CCIRI-long_human
	1019	CCIRI-long_human
	1019	CCIRI-long_human
	1018	CCIRI-long_human
	1017	CCIRI-long_human
	1015	CCIRI-long_human
	1011	CCIRI-long_human
	1011	CCIRI-long_human
	1011	CCIRI-long_human
	1007	CCIRI-long_human
	1005	CCIRI-long_human
	1005	CCIRI-long_human
	1004	CCIRI-long_human
	1004	CCIRI-long_human
	1003	CCIRI-long_human
	1002	CCIRI-long_human
	1002	CCIRI-long_human
	1001	CCIRI-long_human
	1000	CCIRI-long_human
	1000	CCIRI-long_human
	999	CCIRI-long_human
	998	CCIRI-long_human
	998	CCIRI-long_human
	998	CCIRI-long_human
	996	CCIRI-long_human
	994	CCIRI-long_human
	994	CCIRI-long_human
	993	CCIRI-long_human
	993	CCIRI-long_human
	992	CCIRI-long_human
	991	CCIRI-long_human
	989	CCIRI-long_human
	988	CCIRI-long_human
	988	CCIRI-long_human
	987	CCIRI-long_human
	987	CCIRI-long_human
	987	CCIRI-long_human
	985	CCIRI-long_human
	984	CCIRI-long_human
	983	CCIRI-long_human
	983	CCIRI-long_human
	982	CCIRI-long_human
	981	CCIRI-long_human
	981	CCIRI-long_human
	980	CCIRI-long_human
	977	CCIRI-long_human
	974	CCIRI-long_human
	971	CCIRI-long_human
	970	CCIRI-long_human
	969	CCIRI-long_human
	969	CCIRI-long_human
	968	CCIRI-long_human
	968	CCIRI-long_human
	967	CCIRI-long_human
	966	CCIRI-long_human
	965	CCIRI-long_human
	964	CCIRI-long_human
	963	CCIRI-long_human
	963	CCIRI-long_human
	962	CCIRI-long_human
	962	CCIRI-long_human
	962	CCIRI-long_human
	961	CCIRI-long_human
	961	CCIRI-long_human
	960	CCIRI-long_human
	960	CCIRI-long_human
	960	CCIRI-long_human
	959	CCIRI-long_human
	957	CCIRI-long_human
	957	CCIRI-long_human
	956	CCIRI-long_human
	954	CCIRI-long_human
	954	CCIRI-long_human
	954	CCIRI-long_human
	954	CCIRI-long_human
	953	CCIRI-long_human
	953	CCIRI-long_human
	953	CCIRI-long_human
	952	CCIRI-long_human
	949	CCIRI-long_human
	949	CCIRI-long_human
	949	CCIRI-long_human
	948	CCIRI-long_human
	948	CCIRI-long_human
	948	CCIRI-long_human
	948	CCIRI-long_human
	947	CCIRI-long_human
	947	CCIRI-long_human
	946	CCIRI-long_human
	946	CCIRI-long_human
	946	CCIRI-long_human
	945	CCIRI-long_human
	944	CCIRI-long_human
	943	CCIRI-long_human
	943	CCIRI-long_human
	938	CCIRI-long_human
	938	CCIRI-long_human
	937	CCIRI-long_human
	936	CCIRI-long_human
	936	CCIRI-long_human
	935	CCIRI-long_human
	935	CCIRI-long_human
	935	CCIRI-long_human
	933	CCIRI-long_human
	933	CCIRI-long_human
	932	CCIRI-long_human
	932	CCIRI-long_human
	932	CCIRI-long_human
	931	CCIRI-long_human
	931	CCIRI-long_human
	930	CCIRI-long_human
	929	CCIRI-long_human
	927	CCIRI-long_human
	925	CCIRI-long_human
	925	CCIRI-long_human
	925	CCIRI-long_human
	924	CCIRI-long_human
	922	CCIRI-long_human
	922	CCIRI-long_human
	921	CCIRI-long_human
	921	CCIRI-long_human
	920	CCIRI-long_human
	920	CCIRI-long_human
	920	CCIRI-long_human
	920	CCIRI-long_human
	919	CCIRI-long_human
	918	CCIRI-long_human
	918	CCIRI-long_human
	917	CCIRI-long_human
	914	CCIRI-long_human
	910	CCIRI-long_human
	908	CCIRI-long_human
	908	CCIRI-long_human
	908	CCIRI-long_human
	907	CCIRI-long_human
	907	CCIRI-long_human
	906	CCIRI-long_human
	906	CCIRI-long_human
	905	CCIRI-long_human
	903	CCIRI-long_human
	903	CCIRI-long_human
	903	CCIRI-long_human
	902	CCIRI-long_human
	901	CCIRI-long_human
	901	CCIRI-long_human
	900	CCIRI-long_human
	899	CCIRI-long_human
	898	CCIRI-long_human
	898	CCIRI-long_human
	898	CCIRI-long_human
	897	CCIRI-long_human
	897	CCIRI-long_human
	897	CCIRI-long_human
	896	CCIRI-long_human
	896	CCIRI-long_human
	895	CCIRI-long_human
	895	CCIRI-long_human
	895	CCIRI-long_human
	894	CCIRI-long_human
	894	CCIRI-long_human
	893	CCIRI-long_human
	892	CCIRI-long_human
	892	CCIRI-long_human
	891	CCIRI-long_human
	891	CCIRI-long_human
	890	CCIRI-long_human
	890	CCIRI-long_human
	887	CCIRI-long_human
	886	CCIRI-long_human
	886	CCIRI-long_human
	886	CCIRI-long_human
	885	CCIRI-long_human
	885	CCIRI-long_human
	884	CCIRI-long_human
	883	CCIRI-long_human
	882	CCIRI-long_human
	882	CCIRI-long_human
	882	CCIRI-long_human
	881	CCIRI-long_human
	880	CCIRI-long_human
	880	CCIRI-long_human
	879	CCIRI-long_human
	879	CCIRI-long_human
	879	CCIRI-long_human
	879	CCIRI-long_human
	879	CCIRI-long_human
	878	CCIRI-long_human
	878	CCIRI-long_human
	877	CCIRI-long_human
	876	CCIRI-long_human
	875	CCIRI-long_human
	874	CCIRI-long_human
	874	CCIRI-long_human
	873	CCIRI-long_human
	873	CCIRI-long_human
	873	CCIRI-long_human
	873	CCIRI-long_human
	871	CCIRI-long_human
	870	CCIRI-long_human
	870	CCIRI-long_human
	869	CCIRI-long_human
	868	CCIRI-long_human
	868	CCIRI-long_human
	868	CCIRI-long_human
	867	CCIRI-long_human
	867	CCIRI-long_human
	866	CCIRI-long_human
	865	CCIRI-long_human
	865	CCIRI-long_human
	865	CCIRI-long_human
	865	CCIRI-long_human
	864	CCIRI-long_human
	863	CCIRI-long_human
	862	CCIRI-long_human
	861	CCIRI-long_human
	861	CCIRI-long_human
	860	CCIRI-long_human
	859	CCIRI-long_human
	859	CCIRI-long_human
	857	CCIRI-long_human
	857	CCIRI-long_human
	855	CCIRI-long_human
	855	CCIRI-long_human
	855	CCIRI-long_human
	854	CCIRI-long_human
	854	CCIRI-long_human
	852	CCIRI-long_human
	852	CCIRI-long_human
	852	CCIRI-long_human
	852	CCIRI-long_human
	852	CCIRI-long_human
	851	CCIRI-long_human
	850	CCIRI-long_human
	850	CCIRI-long_human
	850	CCIRI-long_human
	850	CCIRI-long_human
	850	CCIRI-long_human
	848	CCIRI-long_human
	848	CCIRI-long_human
	847	CCIRI-long_human
	847	CCIRI-long_human
	847	CCIRI-long_human
	847	CCIRI-long_human
	846	CCIRI-long_human
	846	CCIRI-long_human
	845	CCIRI-long_human
	844	CCIRI-long_human
	844	CCIRI-long_human
	844	CCIRI-long_human
	843	CCIRI-long_human
	843	CCIRI-long_human
	841	CCIRI-long_human
	840	CCIRI-long_human
	840	CCIRI-long_human
	839	CCIRI-long_human
	839	CCIRI-long_human
	838	CCIRI-long_human
	838	CCIRI-long_human
	837	CCIRI-long_human
	837	CCIRI-long_human
	837	CCIRI-long_human
	837	CCIRI-long_human
	837	CCIRI-long_human
	835	CCIRI-long_human
	835	CCIRI-long_human
	834	CCIRI-long_human
	834	CCIRI-long_human
	833	CCIRI-long_human
	832	CCIRI-long_human
	830	CCIRI-long_human
	829	CCIRI-long_human
	829	CCIRI-long_human
	829	CCIRI-long_human
	829	CCIRI-long_human
	828	CCIRI-long_human
	828	CCIRI-long_human
	828	CCIRI-long_human
	828	CCIRI-long_human
	828	CCIRI-long_human
	827	CCIRI-long_human
	826	CCIRI-long_human
	826	CCIRI-long_human
	826	CCIRI-long_human
	826	CCIRI-long_human
	825	CCIRI-long_human
	825	CCIRI-long_human
	825	CCIRI-long_human
	825	CCIRI-long_human
	824	CCIRI-long_human
	824	CCIRI-long_human
	824	CCIRI-long_human
	824	CCIRI-long_human
	823	CCIRI-long_human
	823	CCIRI-long_human
	823	CCIRI-long_human
	823	CCIRI-long_human
	823	CCIRI-long_human
	823	CCIRI-long_human
	822	CCIRI-long_human
	822	CCIRI-long_human
	821	CCIRI-long_human
	821	CCIRI-long_human
	821	CCIRI-long_human
	821	CCIRI-long_human
	821	CCIRI-long_human
	821	CCIRI-long_human
	820	CCIRI-long_human
	820	CCIRI-long_human
	819	CCIRI-long_human
	819	CCIRI-long_human
	819	CCIRI-long_human
	818	CCIRI-long_human
	817	CCIRI-long_human
	817	CCIRI-long_human
	817	CCIRI-long_human
	817	CCIRI-long_human
	817	CCIRI-long_human
	816	CCIRI-long_human
	816	CCIRI-long_human
	816	CCIRI-long_human
	816	CCIRI-long_human
	815	CCIRI-long_human
	815	CCIRI-long_human
	815	CCIRI-long_human
	815	CCIRI-long_human
	814	CCIRI-long_human
	813	CCIRI-long_human
	813	CCIRI-long_human
	813	CCIRI-long_human
	813	CCIRI-long_human
	813	CCIRI-long_human
	813	CCIRI-long_human
	812	CCIRI-long_human
	812	CCIRI-long_human
	812	CCIRI-long_human
	811	CCIRI-long_human
	811	CCIRI-long_human
	811	CCIRI-long_human
	811	CCIRI-long_human
	810	CCIRI-long_human
	810	CCIRI-long_human
	809	CCIRI-long_human
	808	CCIRI-long_human
	807	CCIRI-long_human
	806	CCIRI-long_human
	806	CCIRI-long_human
	806	CCIRI-long_human
	805	CCIRI-long_human
	805	CCIRI-long_human
	804	CCIRI-long_human
	804	CCIRI-long_human
	804	CCIRI-long_human
	804	CCIRI-long_human
	804	CCIRI-long_human
	804	CCIRI-long_human
	802	CCIRI-long_human
[truncated: 54,428 more rows]

## Sheet: Figure 3
	Figure 3A								Figure 3A							Figure 3B-C
	Viral_genome: pOka-luc-gfp (PP054841)								start	stop	circRNA_name	BSJs	strand	type		Please see Data S2. VZV circRNAs identified by CIRI2, find_circ and vircircRNA and reconstructed full-length circRNAs by CIRI-full.
	gene	Growth	start	end	strand	direction			101129	101210	L_101129|113522	2	1	exon
	ORF0	severe_growth_defect	172	837	forward	1			101627	101649	L_101627|113534	14	1	exon		Figure 3D
	ORF1	Dispensable	588	914	reverse	-1			102343	102405	L_102343|113522	2	1	exon		Please see Supplementary Figure 4
	ORF2	Dispensable	1133	1849	forward	1			101461	101649	L_101461|110556	21	1	exon
	ORF3	Dispensable	1907	2446	reverse	-1			102343	102405	L_102343|113103	11	1	exon
	ORF4	Essential	2782	4140	reverse	-1			103119	103139	L_103119|124091	55	1	exon
	ORF5	Essential	4251	5273	reverse	-1			112128	112162	L_112128|113570	103	1	exon
	ORF6	Essential	5325	8576	reverse	-1			112269	112483	L_112269|112659_2	7	-1	exon
	ORF7	tissue_tropic	8606	9385	forward	1			100434	100706	L_100434|101288_2	106	1	exon
	ORF8	Dispensable	9476	10666	reverse	-1			114548	114846	L_114548|115126_2	12	1	exon
	ORF9	Essential	10641	10904	forward	1			114587	114776	L_114587|115290_2	46	1	exon
	ORF9A	Essential	11008	11916	forward	1			114798	115075	L_114798|115445_2	166	1	exon
	ORF10	tissue_tropic	12159	13391	forward	1			116340	116475	L_116340|116743_2	93	1	exon
	ORF11	Dispensable	13589	16003	forward	1			117797	117858	L_117797|118001_2	157	1	exon
	ORF12	Dispensable	16168	18153	forward	1			135721	136010	L_135721|136771_2	115	1	exon
	ORF13	Dispensable	18395	19300	forward	1			135982	136017	L_135982|136968_1	24	1	exon
	ORF14	tissue_tropic	19385	21160	reverse	-1			103043	103139	L_103043|111030	35	1	exon
	ORF15	Dispensable	21212	22432	reverse	-1			110317	111043	L_110317|124091	2	1	exon
	ORF16	Essential	22522	23748	reverse	-1			113059	113103	L_113059|113663	3	1	exon
	ORF17	Essential	24103	25467	forward	1			85370	85485	L_85370|85937_2	373	1	exon
	ORF18	severe_growth_defect	25524	26444	reverse	-1			85370	85485	L_85370|85937_3	373	1	exon
	ORF19	severe_growth_defect	26469	28796	reverse	-1			60817	60856	L_60817|61088_2	346	1	exon
	ORF20	Essential	28975	30426	reverse	-1			61088	61255	L_61088|61652_1	230	1	exon
	ORF21	Essential	30710	33826	forward	1			65157	65267	L_65157|65751_1	11	1	exon
	ORF22	Essential	34034	42325	forward	1			72841	72974	L_72841|73289_2	92	1	exon
	ORF23	severe_growth_defect	42382	43089	reverse	-1			74719	75015	L_74719|75758_2	188	1	exon
	ORF24	Essential	43163	43972	reverse	-1			75936	76125	L_75936|76223_2	837	1	exon
	ORF25	Essential	44099	44569	reverse	-1			80681	80883	L_80681|80979_2	278	1	exon
	ORF26	Essential	44457	46214	forward	1			83138	83229	L_83138|83533_1	37	1	exon
	ORF27	Essential	46078	47079	forward	1			85259	85357	L_85259|85549_2	208	1	exon
	ORF28	Essential	47003	50587	reverse	-1			85362	85403	L_85362|85712_2	49	1	exon
	ORF29	Essential	50808	54407	forward	1			440	583	L_440|766_2	5	1	exon
	ORF30	Essential	54586	56898	forward	1			112269	112659	L_112269|112659_1	7	-1	exon
	ORF31	Essential	56754	59549	forward	1			100434	101288	L_100434|101288_1	106	1	exon
	ORF32	severe_growth_defect	59702	60133	forward	1			114548	115126	L_114548|115126_1	12	1	exon
	ORF33.5	Essential	60256	61164	reverse	-1			114587	115290	L_114587|115290_1	46	1	exon
	ORF33	Essential	60256	62073	reverse	-1			114798	115445	L_114798|115445_1	166	1	exon
	ORF34	Essential	62106	63845	reverse	-1			116340	116743	L_116340|116743_1	93	1	exon
	ORF35	severe_growth_defect	63912	64688	reverse	-1			117797	118001	L_117797|118001_1	157	1	exon
	ORF36	Dispensable	64742	65767	forward	1			135721	136771	L_135721|136771_1	115	1	exon
	ORF37	Essential	66009	68534	forward	1			135982	136968	L_135982|136968_2	24	1	exon
	ORF38	Essential	68603	70228	reverse	-1			101508	101921	L_101508|101921	9	-1	exon
	ORF39	Essential	70568	71290	forward	1			101622	101972	L_101622|101972	7	-1	exon
	ORF40	Essential	71475	75665	forward	1			101630	102084	L_101630|102084	9	-1	exon
	ORF41	Essential	75782	76732	forward	1			103250	103457	L_103250|103457	8	-1	exon
	ORF42	Essential	76786	77751	reverse	-1			108869	109244	L_108869|109244	12	-1	exon
	ORF43	Essential	78104	80134	forward	1			110459	110802	L_110459|110802	193	-1	exon
	ORF44	Essential	80294	81385	forward	1			110472	110656	L_110472|110656	67	-1	exon
	ORF45	Essential	81457	82527	reverse	-1			110496	110756	L_110496|110756	3	-1	exon
	ORF46	Essential	82653	83252	forward	1			110539	110802	L_110539|110802	51	-1	exon
	ORF47	tissue_tropic	83102	84634	forward	1			111154	111649	L_111154|111649	305	-1	exon
	ORF48	Essential	84601	86256	forward	1			112200	112583	L_112200|112583	9	-1	exon
	ORF49	severe_growth_defect	86160	86405	forward	1			112291	112414	L_112291|112414	3	-1	exon
	ORF50	Essential	86499	87806	reverse	-1			112342	112749	L_112342|112749	111	-1	exon
	ORF51	Essential	87805	90312	forward	1			112411	112511	L_112411|112511	2	-1	exon
	ORF52	Essential	90417	92732	forward	1			112411	112603	L_112411|112603	2	-1	exon
	ORF53	Essential	92779	93774	reverse	-1			112411	112989	L_112411|112989	4	-1	exon
	ORF54	Essential	93599	95908	reverse	-1			112571	113122	L_112571|113122	103	-1	exon
	ORF55	Essential	95920	98565	forward	1			112816	112989	L_112816|112989	3	-1	exon
	ORF56	Essential	98492	99223	forward	1			113023	113385	L_113023|113385	11	-1	exon
	ORF57	Dispensable	99332	99547	reverse	-1			113123	113612	L_113123|113612	3	-1	exon
	ORF58	Dispensable	99528	100193	reverse	-1			113274	113464	L_113274|113464	32	-1	exon
	ORF59	Dispensable	100223	101140	reverse	-1			121628	121950	L_121628|121950	3	-1	exon
	ORF60	Essential	101091	101573	reverse	-1			121664	121939	L_121664|121939	5	-1	exon
	GFP	Dispensable	103181	103900	forward	1			121709	122107	L_121709|122107	7	-1	exon
	BAC Vector	Dispensable	102530	111787	forward	1			122298	122952	L_122298|122952	12	-1	exon
	ORF61	Essential	112264	113667	reverse	-1			122532	122796	L_122532|122796	2	-1	exon
	ORF62	Essential	114386	118318	reverse	-1			122532	122888	L_122532|122888	4	-1	exon
	ORF63	Essential	119766	120602	forward	1			122601	122952	L_122601|122952	4	-1	exon
	ORF64	Dispensable	120750	121292	forward	1			122694	123137	L_122694|123137	9	-1	exon
	ORF65	Dispensable	121518	121826	reverse	-1			122747	123035	L_122747|123035	2	-1	exon
	luciferase	Dispensable	122271	123923	forward	1			122786	123134	L_122786|123134	7	-1	exon
	BAC2	Dispensable	122086	125437	forward	1			122827	123160	L_122827|123160	280	-1	exon
	ORF66	Essential	125440	126621	forward	1			122852	123198	L_122852|123198	57	-1	exon
	ORF67	severe_growth_defect	126899	127963	forward	1			122885	123035	L_122885|123035	3	-1	exon
	ORF68	Essential	128097	130082	forward	1			122885	123237	L_122885|123237	5	-1	exon
	ORF69	Dispensable	130196	130738	reverse	-1			123037	123422	L_123037|123422	15	-1	exon
	ORF70	Essential	130886	131722	reverse	-1			123149	123508	L_123149|123508	8	-1	exon
	ORF71	Essential	133170	137102	forward	1			123292	123893	L_123292|123893	9	-1	exon
	R1	R_regions	13936	14130	forward	1			123335	123462	L_123335|123462	19	-1	exon
	R2	R_regions	20688	21871	forward	1			124098	124444	L_124098|124444	9	-1	exon
	R3	R_regions	41395	41468	forward	1			124104	124414	L_124104|124414	6	-1	exon
	R4A	R_regions	118950	119095	forward	1			124176	124444	L_124176|124444	13	-1	exon
	R4B	R_regions	132393	132538	forward	1			124176	124522	L_124176|124522	44	-1	exon
	R5	R_regions	101944	102143	forward	1			124194	124620	L_124194|124620	6	-1	exon
									124210	125031	L_124210|125031	144	-1	exon
									124298	124540	L_124298|124540	3	-1	exon
									124409	124876	L_124409|124876	160	-1	exon
									124517	124983	L_124517|124983	120	-1	exon
									124533	124765	L_124533|124765	33	-1	exon
									124592	124971	L_124592|124971	160	-1	exon
									124621	125350	L_124621|125350	31	-1	exon
									124683	124983	L_124683|124983	5	-1	exon
									124865	125238	L_124865|125238	6	-1	exon
									124893	125065	L_124893|125065	2	-1	exon
									124940	125167	L_124940|125167	52	-1	exon
									101129	101524	L_101129|101524	117	1	exon
									101160	101397	L_101160|101397	38	1	exon
									101719	102044	L_101719|102044	2	1	exon
									103164	103448	L_103164|103448	5	1	exon
									103206	103838	L_103206|103838	9	1	exon
									109674	109966	L_109674|109966	9	1	exon
									109787	110201	L_109787|110201	23	1	exon
									110007	110752	L_110007|110752	15	1	exon
									110037	110155	L_110037|110155	2	1	exon
									110489	110713	L_110489|110713	40	1	exon
									110489	110940	L_110489|110940	3	1	exon
									110802	111480	L_110802|111480	4	1	exon
									111336	111545	L_111336|111545	8	1	exon
									111417	111805	L_111417|111805	5	1	exon
									111551	112003	L_111551|112003	5	1	exon
									112206	112478	L_112206|112478	3	1	exon
									112218	112439	L_112218|112439	4	1	exon
									112314	112987	L_112314|112987	4	1	exon
									112365	113046	L_112365|113046	2	1	exon
									112411	112725	L_112411|112725	35	1	exon
									112411	112869	L_112411|112869	179	1	exon
									112438	112899	L_112438|112899	13	1	exon
									112458	112643	L_112458|112643	5	1	exon
									112501	112736	L_112501|112736	108	1	exon
									112547	112841	L_112547|112841	68	1	exon
									112778	113528	L_112778|113528	9	1	exon
									112880	113084	L_112880|113084	5	1	exon
									113008	113545	L_113008|113545	29	1	exon
									113123	113416	L_113123|113416	55	1	exon
									113211	113554	L_113211|113554	12	1	exon
									113242	113534	L_113242|113534	4	1	exon
									113348	113657	L_113348|113657	5	1	exon
									121718	121873	L_121718|121873	125	1	exon
									121875	122204	L_121875|122204	36	1	exon
									121937	122563	L_121937|122563	108	1	exon
									122062	122423	L_122062|122423	4	1	exon
									122248	122423	L_122248|122423	5	1	exon
									122304	122674	L_122304|122674	2	1	exon
									122375	122613	L_122375|122613	2	1	exon
									122410	122576	L_122410|122576	198	1	exon
									122578	123051	L_122578|123051	85	1	exon
									123080	123428	L_123080|123428	6	1	exon
									123123	123607	L_123123|123607	18	1	exon
									123243	123472	L_123243|123472	18	1	exon
									123243	123607	L_123243|123607	130	1	exon
									123396	123939	L_123396|123939	19	1	exon
									123544	123782	L_123544|123782	10	1	exon
									123550	123912	L_123550|123912	32	1	exon
									123616	123782	L_123616|123782	34	1	exon
									123903	124446	L_123903|124446	41	1	exon
									124017	124466	L_124017|124466	15	1	exon
									124093	124896	L_124093|124896	30	1	exon
									124128	125289	L_124128|125289	259	1	exon
									124197	124581	L_124197|124581	33	1	exon
									124445	124732	L_124445|124732	16	1	exon
									100046	100315	L_100046|100315	261	1	exon
									100081	100729	L_100081|100729	68	1	exon
									100099	100965	L_100099|100965	18	1	exon
									100140	100474	L_100140|100474	7	1	exon
									100150	100579	L_100150|100579	60	1	exon
									100154	101444	L_100154|101444	7	1	exon
									100166	100845	L_100166|100845	35	1	exon
									100193	101054	L_100193|101054	5	1	exon
									100253	100616	L_100253|100616	763	1	exon
									100261	100961	L_100261|100961	12	1	exon
									100267	100841	L_100267|100841	88	1	exon
									100280	100477	L_100280|100477	2	1	exon
									100462	100741	L_100462|100741	197	1	exon
									100476	101039	L_100476|101039	99	1	exon
									100732	101109	L_100732|101109	35	1	exon
									100737	100993	L_100737|100993	11	1	exon
									100794	101165	L_100794|101165	20	1	exon
									100813	101507	L_100813|101507	12	1	exon
									100841	101054	L_100841|101054	7	1	exon
									100896	101530	L_100896|101530	10	1	exon
									100967	101232	L_100967|101232	3	1	exon
									100969	101509	L_100969|101509	12	1	exon
									113354	113825	L_113354|113825	7	1	exon
									113458	113755	L_113458|113755	10	1	exon
									113482	113873	L_113482|113873	7	1	exon
									113743	114116	L_113743|114116	7	1	exon
									114302	114772	L_114302|114772	3	1	exon
									114352	114775	L_114352|114775	4	1	exon
									114395	114894	L_114395|114894	3	1	exon
									114416	114610	L_114416|114610	57	1	exon
									114453	115452	L_114453|115452	3	1	exon
									114541	115047	L_114541|115047	53	1	exon
									114550	114653	L_114550|114653	16	1	exon
									114611	114838	L_114611|114838	29	1	exon
									114621	114735	L_114621|114735	1951	1	exon
									114719	114803	L_114719|114803	2	1	exon
									114726	115778	L_114726|115778	107	1	exon
									114778	115068	L_114778|115068	364	1	exon
									114880	115160	L_114880|115160	83	1	exon
									114880	115318	L_114880|115318	578	1	exon
									114933	115372	L_114933|115372	2	1	exon
									115126	115579	L_115126|115579	82	1	exon
									115127	115448	L_115127|115448	313	1	exon
									115129	115322	L_115129|115322	80	1	exon
									115159	115922	L_115159|115922	13	1	exon
									115203	115898	L_115203|115898	97	1	exon
									115210	115562	L_115210|115562	72	1	exon
									115237	115770	L_115237|115770	18	1	exon
									115292	115651	L_115292|115651	59	1	exon
									115324	115847	L_115324|115847	6	1	exon
									115326	115651	L_115326|115651	13	1	exon
									115438	115986	L_115438|115986	10	1	exon
									115440	115560	L_115440|115560	7	1	exon
									115514	116225	L_115514|116225	26	1	exon
									115609	116053	L_115609|116053	307	1	exon
									115650	116595	L_115650|116595	36	1	exon
									115667	115964	L_115667|115964	469	1	exon
									115849	116222	L_115849|116222	27	1	exon
									115861	116562	L_115861|116562	7	1	exon
									115863	116122	L_115863|116122	8	1	exon
									115923	116283	L_115923|116283	479	1	exon
									115924	116585	L_115924|116585	8	1	exon
									115957	116135	L_115957|116135	189	1	exon
									115996	116222	L_115996|116222	45	1	exon
									116005	116830	L_116005|116830	2	1	exon
									116096	116444	L_116096|116444	52	1	exon
									116100	116693	L_116100|116693	39	1	exon
									116122	116300	L_116122|116300	2	1	exon
									116123	116597	L_116123|116597	8	1	exon
									116222	116930	L_116222|116930	4	1	exon
									116266	116564	L_116266|116564	109	1	exon
									116285	116435	L_116285|116435	195	1	exon
									116334	117214	L_116334|117214	5	1	exon
									116427	116984	L_116427|116984	48	1	exon
									116487	116885	L_116487|116885	5	1	exon
									116532	118271	L_116532|118271	97	1	exon
									116610	117297	L_116610|117297	103	1	exon
									116632	116929	L_116632|116929	165	1	exon
									116757	116882	L_116757|116882	3	1	exon
									116872	117228	L_116872|117228	58	1	exon
									116965	117960	L_116965|117960	127	1	exon
									116971	117640	L_116971|117640	749	1	exon
									117022	117473	L_117022|117473	225	1	exon
									117089	117294	L_117089|117294	220	1	exon
									117110	117203	L_117110|117203	22	1	exon
									117155	117494	L_117155|117494	124	1	exon
									117499	117822	L_117499|117822	2	1	exon
									117638	118434	L_117638|118434	11	1	exon
									117648	118290	L_117648|118290	3	1	exon
									117724	118325	L_117724|118325	456	1	exon
									117834	118370	L_117834|118370	66	1	exon
									117951	118540	L_117951|118540	9	1	exon
									118007	118413	L_118007|118413	77	1	exon
									118009	118187	L_118009|118187	36	1	exon
									118025	118550	L_118025|118550	5	1	exon
									118100	118416	L_118100|118416	3	1	exon
									118100	118551	L_118100|118551	15	1	exon
									118353	118780	L_118353|118780	4	1	exon
									118417	118752	L_118417|118752	2	1	exon
									118445	118904	L_118445|118904	2	1	exon
									118476	118588	L_118476|118588	6	1	exon
									118478	118656	L_118478|118656	52	1	exon
									118551	118878	L_118551|118878	3	1	exon
									119245	119669	L_119245|119669	8	1	exon
									119246	119559	L_119246|119559	140	1	exon
									119506	119915	L_119506|119915	4	1	exon
									119571	120591	L_119571|120591	65	1	exon
									119594	120064	L_119594|120064	4	1	exon
									119715	119854	L_119715|119854	5	1	exon
									119718	120343	L_119718|120343	15	1	exon
									119753	120098	L_119753|120098	53	1	exon
									119775	120189	L_119775|120189	7	1	exon
									119835	120204	L_119835|120204	16	1	exon
									119841	120503	L_119841|120503	252	1	exon
									119869	120145	L_119869|120145	45	1	exon
									119978	120264	L_119978|120264	45	1	exon
									120240	120645	L_120240|120645	363	1	exon
									120333	120662	L_120333|120662	13	1	exon
									120382	120756	L_120382|120756	7	1	exon
									120470	120851	L_120470|120851	6	1	exon
									120606	120684	L_120606|120684	2	1	exon
									120609	120810	L_120609|120810	11	1	exon
									120690	121320	L_120690|121320	1385	1	exon
									120755	120916	L_120755|120916	715	1	exon
									120935	121199	L_120935|121199	470	1	exon
									121041	121238	L_121041|121238	177	1	exon
									121356	121479	L_121356|121479	11	1	exon
									121363	121547	L_121363|121547	14	1	exon
									121363	121891	L_121363|121891	9	1	exon
									122323	123761	L_122323|123761	6	1	exon
									125265	125626	L_125265|125626	40	1	exon
									125352	125853	L_125352|125853	3	1	exon
									125496	125886	L_125496|125886	18	1	exon
									125530	125856	L_125530|125856	8	1	exon
									125569	125853	L_125569|125853	11	1	exon
									125608	125835	L_125608|125835	4	1	exon
									125638	125891	L_125638|125891	24	1	exon
									125765	125952	L_125765|125952	3	1	exon
									126077	126310	L_126077|126310	7	1	exon
									126215	126567	L_126215|126567	15	1	exon
									126267	127546	L_126267|127546	61	1	exon
									126273	126770	L_126273|126770	26	1	exon
									126298	126826	L_126298|126826	4	1	exon
									126303	127093	L_126303|127093	15	1	exon
									126311	126657	L_126311|126657	8	1	exon
									126321	126561	L_126321|126561	44	1	exon
									126392	126910	L_126392|126910	31	1	exon
									126446	126867	L_126446|126867	365	1	exon
									126468	127072	L_126468|127072	2	1	exon
									126564	126916	L_126564|126916	26	1	exon
									126601	127108	L_126601|127108	172	1	exon
									126721	127212	L_126721|127212	98	1	exon
									126760	127004	L_126760|127004	202	1	exon
									126761	126969	L_126761|126969	4	1	exon
									126762	126863	L_126762|126863	156	1	exon
									126822	127250	L_126822|127250	149	1	exon
									126885	127003	L_126885|127003	4	1	exon
									126890	127317	L_126890|127317	4	1	exon
									126922	127306	L_126922|127306	62	1	exon
									126959	127229	L_126959|127229	3	1	exon
									127004	127546	L_127004|127546	213	1	exon
									127005	127367	L_127005|127367	17	1	exon
									127044	127461	L_127044|127461	22	1	exon
									127047	127602	L_127047|127602	311	1	exon
									127051	127201	L_127051|127201	2	1	exon
									127109	127400	L_127109|127400	145	1	exon
									127110	127467	L_127110|127467	38	1	exon
									127111	127724	L_127111|127724	226	1	exon
									127207	127575	L_127207|127575	327	1	exon
									127307	127814	L_127307|127814	21	1	exon
									127322	127886	L_127322|127886	5	1	exon
									127395	127945	L_127395|127945	17	1	exon
									127439	127825	L_127439|127825	4	1	exon
									127506	127815	L_127506|127815	6	1	exon
									127555	127749	L_127555|127749	9	1	exon
									127680	128021	L_127680|128021	2	1	exon
									127752	127952	L_127752|127952	4	1	exon
									127941	128322	L_127941|128322	101	1	exon
									128082	128678	L_128082|128678	108	1	exon
									128236	128579	L_128236|128579	797	1	exon
									128263	128446	L_128263|128446	195	1	exon
									128661	129408	L_128661|129408	333	1	exon
									128849	129290	L_128849|129290	105	1	exon
									128904	129141	L_128904|129141	7	1	exon
									128913	129313	L_128913|129313	56	1	exon
									128947	129694	L_128947|129694	105	1	exon
									128987	129421	L_128987|129421	548	1	exon
									129238	129584	L_129238|129584	1453	1	exon
									129292	129732	L_129292|129732	6	1	exon
									129325	129777	L_129325|129777	54	1	exon
									129394	129923	L_129394|129923	11	1	exon
									129465	129509	L_129465|129509	12	1	exon
									129560	129870	L_129560|129870	185	1	exon
									129656	130025	L_129656|130025	85	1	exon
									129733	130141	L_129733|130141	3	1	exon
									129789	130128	L_129789|130128	2	1	exon
									129831	130003	L_129831|130003	33	1	exon
									129949	130062	L_129949|130062	69	1	exon
									129956	130140	L_129956|130140	20	1	exon
									130164	131091	L_130164|131091	112	1	exon
									130264	130495	L_130264|130495	137	1	exon
									130265	130609	L_130265|130609	331	1	exon
									130266	130462	L_130266|130462	134	1	exon
									130429	131003	L_130429|131003	129	1	exon
									130495	130956	L_130495|130956	13	1	exon
									130496	130704	L_130496|130704	12	1	exon
									130585	130746	L_130585|130746	507	1	exon
									130653	131034	L_130653|131034	4	1	exon
									130694	130891	L_130694|130891	7	1	exon
									130705	130956	L_130705|130956	7	1	exon
									130747	131090	L_130747|131090	5	1	exon
									130751	131016	L_130751|131016	2	1	exon
									130852	131166	L_130852|131166	11	1	exon
									130856	131264	L_130856|131264	240	1	exon
									130890	131536	L_130890|131536	31	1	exon
									130907	131927	L_130907|131927	82	1	exon
									131068	131515	L_131068|131515	776	1	exon
									131093	131262	L_131093|131262	681	1	exon
									131159	131287	L_131159|131287	19	1	exon
									131160	131456	L_131160|131456	108	1	exon
									131161	131786	L_131161|131786	7	1	exon
									131240	131526	L_131240|131526	59	1	exon
									131300	131669	L_131300|131669	14	1	exon
									131313	131727	L_131313|131727	10	1	exon
									131359	131635	L_131359|131635	20	1	exon
									131361	131762	L_131361|131762	24	1	exon
									131404	131746	L_131404|131746	38	1	exon
									131440	131911	L_131440|131911	3	1	exon
									131588	131997	L_131588|131997	9	1	exon
									131647	131786	L_131647|131786	2	1	exon
									131697	131931	L_131697|131931	2	1	exon
									132589	133048	L_132589|133048	2	1	exon
									132618	132945	L_132618|132945	4	1	exon
									132618	133079	L_132618|133079	3	1	exon
									132713	133143	L_132713|133143	3	1	exon
									132840	133018	L_132840|133018	133	1	exon
									132904	133016	L_132904|133016	62	1	exon
									132945	133396	L_132945|133396	14	1	exon
									132952	133544	L_132952|133544	19	1	exon
									132993	133483	L_132993|133483	4	1	exon
									133021	133141	L_133021|133141	2	1	exon
									133061	133857	L_133061|133857	4	1	exon
									133080	133486	L_133080|133486	122	1	exon
									133081	133363	L_133081|133363	7	1	exon
									133168	133476	L_133168|133476	660	1	exon
									133168	133780	L_133168|133780	91	1	exon
									133176	133361	L_133176|133361	276	1	exon
									133176	133744	L_133176|133744	335	1	exon
									133206	133848	L_133206|133848	4	1	exon
									133223	134962	L_133223|134962	94	1	exon
									133301	133482	L_133301|133482	86	1	exon
									133307	135367	L_133307|135367	8	1	exon
									133453	133774	L_133453|133774	19	1	exon
									133489	133675	L_133489|133675	121	1	exon
									133535	134530	L_133535|134530	114	1	exon
									133573	133922	L_133573|133922	852	1	exon
									133582	134207	L_133582|134207	105	1	exon
									133713	134203	L_133713|134203	206	1	exon
									133717	134061	L_133717|134061	39	1	exon
									133823	134036	L_133823|134036	135	1	exon
									133998	134317	L_133998|134317	430	1	exon
									134003	134468	L_134003|134468	698	1	exon
									134199	135272	L_134199|135272	4	1	exon
									134200	134407	L_134200|134407	128	1	exon
									134201	134561	L_134201|134561	128	1	exon
									134268	134624	L_134268|134624	67	1	exon
									134281	135161	L_134281|135161	5	1	exon
									134291	134384	L_134291|134384	2	1	exon
									134414	134735	L_134414|134735	2	1	exon
									134514	135070	L_134514|135070	52	1	exon
									134564	134845	L_134564|134845	163	1	exon
									134566	135274	L_134566|135274	36	1	exon
									134622	134895	L_134622|134895	4	1	exon
									134750	135124	L_134750|135124	7	1	exon
									134932	135633	L_134932|135633	46	1	exon
									135061	135425	L_135061|135425	3051	1	exon
									135144	135291	L_135144|135291	228	1	exon
									135173	135578	L_135173|135578	659	1	exon
									135214	135679	L_135214|135679	22	1	exon
									135269	135980	L_135269|135980	38	1	exon
									135361	135539	L_135361|135539	129	1	exon
									135374	135633	L_135374|135633	14	1	exon
									135376	135718	L_135376|135718	220	1	exon
									135412	136704	L_135412|136704	11	1	exon
									135494	136060	L_135494|136060	447	1	exon
									135574	136337	L_135574|136337	9	1	exon
									135598	136293	L_135598|136293	104	1	exon
									135649	136172	L_135649|136172	12	1	exon
									135726	136259	L_135726|136259	18	1	exon
									135845	136170	L_135845|136170	15	1	exon
									135845	136204	L_135845|136204	114	1	exon
									135912	136365	L_135912|136365	18	1	exon
									135932	136284	L_135932|136284	23	1	exon
									135935	136055	L_135935|136055	19	1	exon
									135975	136339	L_135975|136339	14	1	exon
									136046	136368	L_136046|136368	373	1	exon
									136050	136421	L_136050|136421	2	1	exon
									136173	136339	L_136173|136339	181	1	exon
									136207	136476	L_136207|136476	113	1	exon
									136601	136774	L_136601|136774	1947	1	exon
									136941	137153	L_136941|137153	302	1	exon
									78185	121328	L_78185|121328	60	1	exon
									99366	100074	L_99366|100074	3	1	exon
									99477	100186	L_99477|100186	8	1	exon
									99540	100168	L_99540|100168	46	1	exon
									99613	100117	L_99613|100117	12	1	exon
									99754	100102	L_99754|100102	169	1	exon
									99800	100186	L_99800|100186	48	1	exon
									99846	100360	L_99846|100360	385	1	exon
									99849	100475	L_99849|100475	21	1	exon
									99880	100430	L_99880|100430	6	1	exon
									99901	100834	L_99901|100834	247	1	exon
									99926	100752	L_99926|100752	13	1	exon
									99966	100558	L_99966|100558	17	1	exon
									85370	85937	L_85370|85937_1	373	1	exon
									60817	61088	L_60817|61088_1	346	1	exon
									61088	61652	L_61088|61652_2	230	1	exon
									65157	65751	L_65157|65751_2	11	1	exon
									72841	73289	L_72841|73289_1	92	1	exon
									74719	75758	L_74719|75758_1	188	1	exon
									75936	76223	L_75936|76223_1	837	1	exon
									80681	80979	L_80681|80979_1	278	1	exon
									83138	83533	L_83138|83533_2	37	1	exon
									85259	85549	L_85259|85549_1	208	1	exon
									85362	85712	L_85362|85712_1	49	1	exon
									10000	10370	L_10000|10370	14	1	exon
									10116	10272	L_10116|10272	2	1	exon
									10244	10569	L_10244|10569	6	1	exon
									10423	10664	L_10423|10664	2	1	exon
									10526	10872	L_10526|10872	5	1	exon
									10692	10954	L_10692|10954	3	1	exon
									10693	11412	L_10693|11412	27	1	exon
									10736	11199	L_10736|11199	23	1	exon
									10920	11200	L_10920|11200	5	1	exon
									10954	11376	L_10954|11376	107	1	exon
									11003	11272	L_11003|11272	185	1	exon
									11043	11413	L_11043|11413	18	1	exon
									11068	11845	L_11068|11845	134	1	exon
									11072	11270	L_11072|11270	20	1	exon
									11148	11799	L_11148|11799	52	1	exon
									11168	11570	L_11168|11570	19	1	exon
									11188	11713	L_11188|11713	20	1	exon
									11190	11561	L_11190|11561	40	1	exon
									11200	11358	L_11200|11358	197	1	exon
									11263	11900	L_11263|11900	121	1	exon
									11329	11797	L_11329|11797	4	1	exon
									11402	11915	L_11402|11915	409	1	exon
									11474	11699	L_11474|11699	2	1	exon
									11533	11932	L_11533|11932	374	1	exon
									11717	12078	L_11717|12078	7	1	exon
									11749	12037	L_11749|12037	55	1	exon
									11972	12258	L_11972|12258	14	1	exon
									12277	12884	L_12277|12884	8	1	exon
									12485	12687	L_12485|12687	7	1	exon
									12549	12740	L_12549|12740	3	1	exon
									12553	12850	L_12553|12850	7	1	exon
									12638	12925	L_12638|12925	6	1	exon
									12690	13088	L_12690|13088	2	1	exon
									12776	13134	L_12776|13134	150	1	exon
									12803	13118	L_12803|13118	8	1	exon
									12842	13125	L_12842|13125	3	1	exon
									12878	13208	L_12878|13208	46	1	exon
									13010	13127	L_13010|13127	5	1	exon
									13030	13587	L_13030|13587	27	1	exon
									13294	13719	L_13294|13719	77	1	exon
									13418	13692	L_13418|13692	5	1	exon
									13488	13680	L_13488|13680	13	1	exon
									13547	13748	L_13547|13748	141	1	exon
									13586	13836	L_13586|13836	220	1	exon
									13644	13896	L_13644|13896	23	1	exon
									14082	14386	L_14082|14386	7	1	exon
									14097	14326	L_14097|14326	2	1	exon
									14252	14513	L_14252|14513	7	1	exon
									14334	14555	L_14334|14555	2	1	exon
									14337	14604	L_14337|14604	143	1	exon
									14526	14860	L_14526|14860	112	1	exon
									14541	15015	L_14541|15015	45	1	exon
									14573	15149	L_14573|15149	13	1	exon
									14625	15015	L_14625|15015	54	1	exon
									14777	15161	L_14777|15161	3	1	exon
									14857	15293	L_14857|15293	16	1	exon
									14969	15434	L_14969|15434	2	1	exon
									14995	15149	L_14995|15149	2	1	exon
									15143	15578	L_15143|15578	8	1	exon
									15162	15845	L_15162|15845	21	1	exon
									15168	15382	L_15168|15382	2	1	exon
									15219	15457	L_15219|15457	19	1	exon
									15265	15845	L_15265|15845	5	1	exon
									15294	15587	L_15294|15587	2	1	exon
									15326	15953	L_15326|15953	28	1	exon
									15353	15845	L_15353|15845	7	1	exon
									15383	15577	L_15383|15577	2	1	exon
									15413	15819	L_15413|15819	4	1	exon
									15465	15843	L_15465|15843	6	1	exon
									15475	15579	L_15475|15579	10	1	exon
									15539	15920	L_15539|15920	43	1	exon
									15691	16001	L_15691|16001	3	1	exon
									16013	16417	L_16013|16417	4	1	exon
									16164	16446	L_16164|16446	6	1	exon
									16519	16740	L_16519|16740	3	1	exon
									16580	16715	L_16580|16715	67	1	exon
									16783	16995	L_16783|16995	2	1	exon
									16876	17121	L_16876|17121	14	1	exon
									17033	17298	L_17033|17298	2	1	exon
									17056	17563	L_17056|17563	9	1	exon
									17086	17442	L_17086|17442	7	1	exon
									17146	18001	L_17146|18001	20	1	exon
									17219	17698	L_17219|17698	10	1	exon
									17258	17468	L_17258|17468	12	1	exon
									17581	17810	L_17581|17810	2	1	exon
									17640	18152	L_17640|18152	153	1	exon
									18032	18733	L_18032|18733	21	1	exon
									18632	19213	L_18632|19213	24	1	exon
									18809	19245	L_18809|19245	62	1	exon
									18861	19128	L_18861|19128	105	1	exon
									18891	19314	L_18891|19314	6	1	exon
									18996	19110	L_18996|19110	10	1	exon
									19417	19685	L_19417|19685	20	1	exon
									19446	19763	L_19446|19763	2	1	exon
									19525	20104	L_19525|20104	2	1	exon
									19575	19961	L_19575|19961	142	1	exon
									19604	19930	L_19604|19930	4	1	exon
									19723	20321	L_19723|20321	13	1	exon
									19763	20065	L_19763|20065	24	1	exon
									19845	20090	L_19845|20090	233	1	exon
									19880	20119	L_19880|20119	10	1	exon
									19920	20379	L_19920|20379	17	1	exon
									19960	20425	L_19960|20425	8	1	exon
									19961	20324	L_19961|20324	136	1	exon
									19987	20204	L_19987|20204	212	1	exon
									20252	20551	L_20252|20551	26	1	exon
									20563	20970	L_20563|20970	2	1	exon
									21328	21550	L_21328|21550	2	1	exon
									21487	21847	L_21487|21847	28	1	exon
									21891	22218	L_21891|22218	5	1	exon
									21959	22318	L_21959|22318	8	1	exon
									22052	22273	L_22052|22273	3	1	exon
									22103	22311	L_22103|22311	269	1	exon
									22193	22317	L_22193|22317	11	1	exon
									22485	22706	L_22485|22706	3	1	exon
									22607	22962	L_22607|22962	10	1	exon
									22839	23163	L_22839|23163	92	1	exon
									23308	23532	L_23308|23532	2	1	exon
									23441	23624	L_23441|23624	4	1	exon
									23444	23646	L_23444|23646	10	1	exon
									24487	24948	L_24487|24948	15	1	exon
									24563	24659	L_24563|24659	3	1	exon
									24565	24806	L_24565|24806	15	1	exon
									24598	24806	L_24598|24806	2	1	exon
									24746	25181	L_24746|25181	22	1	exon
									24805	25296	L_24805|25296	5	1	exon
									24807	25374	L_24807|25374	8	1	exon
									24823	25246	L_24823|25246	131	1	exon
									24872	25375	L_24872|25375	6	1	exon
									24882	25422	L_24882|25422	2	1	exon
									24962	25299	L_24962|25299	97	1	exon
									24997	25114	L_24997|25114	7	1	exon
									25927	26399	L_25927|26399	6	1	exon
									26486	26715	L_26486|26715	9	1	exon
									26926	27399	L_26926|27399	9	1	exon
									27144	27455	L_27144|27455	5	1	exon
									28978	29376	L_28978|29376	61	1	exon
									29049	29366	L_29049|29366	2	1	exon
									29074	29477	L_29074|29477	175	1	exon
									29343	29687	L_29343|29687	26	1	exon
									29420	29673	L_29420|29673	11	1	exon
									29662	29882	L_29662|29882	121	1	exon
									29690	29945	L_29690|29945	194	1	exon
									29694	30357	L_29694|30357	28	1	exon
									29720	30333	L_29720|30333	7	1	exon
									29800	30249	L_29800|30249	29	1	exon
									29832	30142	L_29832|30142	107	1	exon
									29837	30346	L_29837|30346	7	1	exon
									29867	30304	L_29867|30304	14	1	exon
									29998	30266	L_29998|30266	4	1	exon
									30043	30179	L_30043|30179	4	1	exon
									30102	30227	L_30102|30227	11	1	exon
									30102	30398	L_30102|30398	9	1	exon
									30109	30448	L_30109|30448	4	1	exon
									30132	30349	L_30132|30349	3	1	exon
									30162	30395	L_30162|30395	30	1	exon
									31567	32304	L_31567|32304	141	1	exon
									31631	31882	L_31631|31882	7	1	exon
									31678	32260	L_31678|32260	4	1	exon
									31710	32145	L_31710|32145	20	1	exon
									32217	32729	L_32217|32729	11	1	exon
									32226	32338	L_32226|32338	3	1	exon
									32287	32762	L_32287|32762	2	1	exon
									32337	32677	L_32337|32677	48	1	exon
									32436	32729	L_32436|32729	330	1	exon
									32497	32965	L_32497|32965	104	1	exon
									32526	32843	L_32526|32843	7	1	exon
									32597	32901	L_32597|32901	3	1	exon
									32685	32859	L_32685|32859	2	1	exon
									32816	33053	L_32816|33053	4	1	exon
									32868	33449	L_32868|33449	7	1	exon
									33689	33818	L_33689|33818	4	1	exon
									33830	34031	L_33830|34031	3	1	exon
									34560	34747	L_34560|34747	5	1	exon
									34836	35285	L_34836|35285	205	1	exon
									34847	35344	L_34847|35344	30	1	exon
									35144	35619	L_35144|35619	2	1	exon
									35937	36400	L_35937|36400	3	1	exon
									36060	36447	L_36060|36447	33	1	exon
									36075	36400	L_36075|36400	373	1	exon
									36303	36458	L_36303|36458	3	1	exon
									36462	36570	L_36462|36570	2	1	exon
									36900	37104	L_36900|37104	2	1	exon
									36936	37239	L_36936|37239	2	1	exon
									37104	37299	L_37104|37299	6	1	exon
									37209	37390	L_37209|37390	106	1	exon
									37748	37958	L_37748|37958	3	1	exon
									37795	38027	L_37795|38027	3	1	exon
									37824	38002	L_37824|38002	6	1	exon
									37914	38109	L_37914|38109	26	1	exon
									38168	39164	L_38168|39164	215	1	exon
									38272	38709	L_38272|38709	13	1	exon
									38451	39229	L_38451|39229	29	1	exon
									38492	38720	L_38492|38720	2	1	exon
									38511	38939	L_38511|38939	16	1	exon
									38548	38756	L_38548|38756	6	1	exon
									38607	38788	L_38607|38788	9	1	exon
									38650	38956	L_38650|38956	15	1	exon
									38751	39108	L_38751|39108	5	1	exon
									38837	39080	L_38837|39080	5	1	exon
									38838	39148	L_38838|39148	7	1	exon
									38889	39171	L_38889|39171	27	1	exon
									38941	39166	L_38941|39166	22	1	exon
									38941	39323	L_38941|39323	6	1	exon
									38965	39639	L_38965|39639	130	1	exon
									38994	39106	L_38994|39106	2	1	exon
									39599	39932	L_39599|39932	4	1	exon
									39631	39986	L_39631|39986	37	1	exon
									39684	40115	L_39684|40115	7	1	exon
									39699	40026	L_39699|40026	25	1	exon
									39730	40585	L_39730|40585	10	1	exon
									39787	39964	L_39787|39964	2	1	exon
									39846	40031	L_39846|40031	139	1	exon
									39864	40095	L_39864|40095	27	1	exon
									39881	40274	L_39881|40274	71	1	exon
									39911	40173	L_39911|40173	2	1	exon
									39926	40209	L_39926|40209	4	1	exon
									40094	40421	L_40094|40421	18	1	exon
									40102	40381	L_40102|40381	5	1	exon
									40321	40846	L_40321|40846	38	1	exon
									40445	40830	L_40445|40830	456	1	exon
									40614	40874	L_40614|40874	19	1	exon
									40622	41137	L_40622|41137	2	1	exon
									40655	40850	L_40655|40850	15	1	exon
									40721	40814	L_40721|40814	2	1	exon
									40913	41206	L_40913|41206	27	1	exon
									40971	41265	L_40971|41265	2	1	exon
									40991	41172	L_40991|41172	2	1	exon
									41402	41538	L_41402|41538	43	1	exon
									41417	41685	L_41417|41685	17	1	exon
									41466	41780	L_41466|41780	29	1	exon
									42440	42979	L_42440|42979	4	1	exon
									42442	42601	L_42442|42601	36	1	exon
									42451	42872	L_42451|42872	10	1	exon
									42497	42686	L_42497|42686	5	1	exon
									42507	42948	L_42507|42948	4	1	exon
									42515	42650	L_42515|42650	5	1	exon
									42544	43137	L_42544|43137	2	1	exon
									42563	42856	L_42563|42856	4	1	exon
									42582	42813	L_42582|42813	3	1	exon
									42590	42827	L_42590|42827	2	1	exon
									42600	43100	L_42600|43100	2	1	exon
									42712	43293	L_42712|43293	3	1	exon
									42741	43143	L_42741|43143	11	1	exon
									42795	43381	L_42795|43381	18	1	exon
									42827	43156	L_42827|43156	15	1	exon
									42869	43428	L_42869|43428	7	1	exon
									43032	43521	L_43032|43521	214	1	exon
									43033	43431	L_43033|43431	19	1	exon
									43096	43473	L_43096|43473	2	1	exon
									43163	43382	L_43163|43382	30	1	exon
									43166	43675	L_43166|43675	13	1	exon
									43249	43547	L_43249|43547	2	1	exon
									43403	43890	L_43403|43890	13	1	exon
									43474	43848	L_43474|43848	95	1	exon
									43565	43874	L_43565|43874	176	1	exon
									43669	43970	L_43669|43970	31	1	exon
									43735	44329	L_43735|44329	27	1	exon
									43768	43969	L_43768|43969	4	1	exon
									43793	44141	L_43793|44141	2	1	exon
									43866	44117	L_43866|44117	28	1	exon
									43970	44348	L_43970|44348	6	1	exon
									44047	44406	L_44047|44406	8	1	exon
									44160	44565	L_44160|44565	10	1	exon
									44204	44566	L_44204|44566	6	1	exon
									44303	44613	L_44303|44613	5	1	exon
									44413	45064	L_44413|45064	4	1	exon
									44421	44472	L_44421|44472	3	1	exon
									44430	44895	L_44430|44895	104	1	exon
									45272	45434	L_45272|45434	2	1	exon
									45754	46301	L_45754|46301	6	1	exon
									45787	45968	L_45787|45968	2	1	exon
									45839	46284	L_45839|46284	38	1	exon
									45842	46252	L_45842|46252	2	1	exon
									45924	46505	L_45924|46505	55	1	exon
									46041	46360	L_46041|46360	2	1	exon
									46052	46435	L_46052|46435	62	1	exon
									46100	46364	L_46100|46364	2	1	exon
									46139	46362	L_46139|46362	166	1	exon
									46156	46422	L_46156|46422	6	1	exon
									46209	46552	L_46209|46552	16	1	exon
									46243	46432	L_46243|46432	30	1	exon
									46250	46388	L_46250|46388	8	1	exon
									46250	46598	L_46250|46598	12	1	exon
									46300	46706	L_46300|46706	184	1	exon
									46639	46808	L_46639|46808	7	1	exon
									47019	47427	L_47019|47427	11	1	exon
									47122	47609	L_47122|47609	58	1	exon
									47367	47815	L_47367|47815	67	1	exon
									47523	47889	L_47523|47889	4	1	exon
									47531	47827	L_47531|47827	13	1	exon
									47607	48032	L_47607|48032	17	1	exon
									47780	48045	L_47780|48045	2	1	exon
									48119	48525	L_48119|48525	10	1	exon
									48282	48776	L_48282|48776	8	1	exon
									48547	48735	L_48547|48735	4	1	exon
									49221	49558	L_49221|49558	6	1	exon
									49279	49770	L_49279|49770	4	1	exon
									49479	49774	L_49479|49774	3	1	exon
									49497	49881	L_49497|49881	3	1	exon
									50156	50348	L_50156|50348	2	1	exon
									50796	51221	L_50796|51221	2	1	exon
									50903	51468	L_50903|51468	3	1	exon
									50935	51238	L_50935|51238	2	1	exon
									50937	51051	L_50937|51051	2	1	exon
									51095	51331	L_51095|51331	19	1	exon
									51308	51671	L_51308|51671	33	1	exon
									51366	51662	L_51366|51662	3	1	exon
									51400	51879	L_51400|51879	14	1	exon
									51548	51784	L_51548|51784	3	1	exon
									51880	52218	L_51880|52218	3	1	exon
									51883	52034	L_51883|52034	2	1	exon
									51893	52179	L_51893|52179	60	1	exon
									51902	52258	L_51902|52258	9	1	exon
									52143	52565	L_52143|52565	7	1	exon
									52158	52427	L_52158|52427	2	1	exon
									52164	52465	L_52164|52465	3	1	exon
									52169	52609	L_52169|52609	4	1	exon
									52181	52494	L_52181|52494	15	1	exon
									52307	52540	L_52307|52540	4	1	exon
									52416	52909	L_52416|52909	6	1	exon
									52460	52830	L_52460|52830	41	1	exon
									52521	52672	L_52521|52672	7	1	exon
									52525	52693	L_52525|52693	2	1	exon
									52577	52854	L_52577|52854	38	1	exon
									52698	53277	L_52698|53277	2	1	exon
									52838	53275	L_52838|53275	16	1	exon
									52912	53478	L_52912|53478	24	1	exon
									52933	53800	L_52933|53800	14	1	exon
									53033	53329	L_53033|53329	3	1	exon
									53110	53753	L_53110|53753	27	1	exon
									53127	53547	L_53127|53547	4	1	exon
									53139	53405	L_53139|53405	270	1	exon
									53165	53352	L_53165|53352	7	1	exon
									53166	53471	L_53166|53471	9	1	exon
									53226	53629	L_53226|53629	285	1	exon
									53260	53503	L_53260|53503	104	1	exon
									53484	53827	L_53484|53827	52	1	exon
									53858	54179	L_53858|54179	115	1	exon
									53858	54251	L_53858|54251	36	1	exon
									53979	54118	L_53979|54118	5	1	exon
									54007	54405	L_54007|54405	12	1	exon
									56691	57263	L_56691|57263	65	1	exon
									56728	57232	L_56728|57232	23	1	exon
									56748	57143	L_56748|57143	2	1	exon
									56984	57143	L_56984|57143	2	1	exon
									56985	57472	L_56985|57472	38	1	exon
									56986	57247	L_56986|57247	169	1	exon
									56992	57194	L_56992|57194	49	1	exon
									57220	58039	L_57220|58039	67	1	exon
									57245	57708	L_57245|57708	25	1	exon
									57367	57727	L_57367|57727	2	1	exon
									57525	58270	L_57525|58270	20	1	exon
									57799	58327	L_57799|58327	2	1	exon
									57893	58251	L_57893|58251	10	1	exon
									57951	58312	L_57951|58312	3	1	exon
									58029	58447	L_58029|58447	115	1	exon
									58064	58330	L_58064|58330	5	1	exon
									58159	58400	L_58159|58400	3	1	exon
									58250	58694	L_58250|58694	4	1	exon
									58529	58656	L_58529|58656	22	1	exon
									58740	59134	L_58740|59134	6	1	exon
									58784	59381	L_58784|59381	16	1	exon
									58795	59165	L_58795|59165	12	1	exon
									58861	59197	L_58861|59197	5	1	exon
									58881	59374	L_58881|59374	7	1	exon
									58946	59251	L_58946|59251	12	1	exon
									59156	59493	L_59156|59493	7	1	exon
									59163	59570	L_59163|59570	77	1	exon
									59348	59692	L_59348|59692	51	1	exon
									59402	59756	L_59402|59756	5	1	exon
									59577	59812	L_59577|59812	2	1	exon
									59635	59914	L_59635|59914	12	1	exon
									59648	60038	L_59648|60038	17	1	exon
									59650	59985	L_59650|59985	3	1	exon
									59686	60134	L_59686|60134	237	1	exon
									59696	59929	L_59696|59929	48	1	exon
									59744	60003	L_59744|60003	2	1	exon
									59773	59950	L_59773|59950	17	1	exon
									59792	60128	L_59792|60128	89	1	exon
									60238	60694	L_60238|60694	12	1	exon
									60245	60373	L_60245|60373	24	1	exon
									60284	60626	L_60284|60626	46	1	exon
									60312	60811	L_60312|60811	48	1	exon
									60317	61031	L_60317|61031	29	1	exon
									60320	60935	L_60320|60935	16	1	exon
									60352	61142	L_60352|61142	17	1	exon
									60409	61764	L_60409|61764	130	1	exon
									60435	60725	L_60435|60725	2	1	exon
									60447	61022	L_60447|61022	11	1	exon
									60468	61170	L_60468|61170	33	1	exon
									60478	60812	L_60478|60812	7	1	exon
									60493	60644	L_60493|60644	26	1	exon
									60532	60864	L_60532|60864	4	1	exon
									60533	60943	L_60533|60943	5	1	exon
									60533	60993	L_60533|60993	54	1	exon
									60590	60812	L_60590|60812	27	1	exon
									60624	61656	L_60624|61656	72	1	exon
									60635	61086	L_60635|61086	205	1	exon
									60648	60948	L_60648|60948	202	1	exon
									60696	61308	L_60696|61308	81	1	exon
									60718	61176	L_60718|61176	36	1	exon
									60746	61146	L_60746|61146	5	1	exon
									60750	61087	L_60750|61087	7	1	exon
									60767	61679	L_60767|61679	98	1	exon
									60817	61661	L_60817|61661	32	1	exon
									60818	61540	L_60818|61540	4	1	exon
									60825	61299	L_60825|61299	3	1	exon
									60847	61176	L_60847|61176	76	1	exon
									60935	61085	L_60935|61085	4	1	exon
									60949	61340	L_60949|61340	422	1	exon
									60994	61150	L_60994|61150	312	1	exon
									61006	61855	L_61006|61855	8	1	exon
									61039	61350	L_61039|61350	186	1	exon
									61081	61434	L_61081|61434	64	1	exon
									61085	61488	L_61085|61488	6	1	exon
									61087	61235	L_61087|61235	11	1	exon
									61162	61541	L_61162|61541	193	1	exon
									61185	61686	L_61185|61686	33	1	exon
									61328	61652	L_61328|61652	8	1	exon
									61438	61582	L_61438|61582	10	1	exon
									61451	61851	L_61451|61851	2	1	exon
									61455	61544	L_61455|61544	145	1	exon
									61580	61807	L_61580|61807	6	1	exon
									61583	61765	L_61583|61765	5	1	exon
									61666	61984	L_61666|61984	41	1	exon
									61984	62406	L_61984|62406	58	1	exon
									61986	62098	L_61986|62098	6	1	exon
									61994	62253	L_61994|62253	7	1	exon
									62011	62460	L_62011|62460	41	1	exon
									62218	62466	L_62218|62466	5	1	exon
									62589	62918	L_62589|62918	47	1	exon
									63013	63600	L_63013|63600	13	1	exon
									63112	63423	L_63112|63423	15	1	exon
									63120	63600	L_63120|63600	17	1	exon
									63142	63284	L_63142|63284	4	1	exon
									63149	63478	L_63149|63478	12	1	exon
									63187	63800	L_63187|63800	180	1	exon
									63204	63532	L_63204|63532	7	1	exon
									63255	63453	L_63255|63453	2	1	exon
									63261	63736	L_63261|63736	213	1	exon
									63288	63612	L_63288|63612	7	1	exon
									63303	63422	L_63303|63422	3	1	exon
									63331	63547	L_63331|63547	16	1	exon
									63334	63922	L_63334|63922	165	1	exon
									63359	63732	L_63359|63732	136	1	exon
									63500	63761	L_63500|63761	5	1	exon
									63880	64222	L_63880|64222	6	1	exon
									63924	64444	L_63924|64444	18	1	exon
									63941	64180	L_63941|64180	9	1	exon
									63999	64445	L_63999|64445	43	1	exon
									64078	64478	L_64078|64478	4	1	exon
									64151	64445	L_64151|64445	6	1	exon
									64182	64580	L_64182|64580	6	1	exon
									64786	64959	L_64786|64959	6	1	exon
									64846	65330	L_64846|65330	70	1	exon
									64871	65282	L_64871|65282	3	1	exon
									64879	65166	L_64879|65166	27	1	exon
									64936	65353	L_64936|65353	327	1	exon
									65002	65509	L_65002|65509	2	1	exon
									65005	65282	L_65005|65282	253	1	exon
									65108	65333	L_65108|65333	43	1	exon
									65116	65281	L_65116|65281	17	1	exon
									65148	65551	L_65148|65551	98	1	exon
									65208	65624	L_65208|65624	5	1	exon
									65216	65282	L_65216|65282	3	1	exon
									65364	65757	L_65364|65757	18	1	exon
									65385	65732	L_65385|65732	55	1	exon
									65436	65584	L_65436|65584	2	1	exon
									65437	65760	L_65437|65760	2	1	exon
									65445	65696	L_65445|65696	11	1	exon
									65513	65726	L_65513|65726	31	1	exon
									65568	65760	L_65568|65760	4	1	exon
									65796	66124	L_65796|66124	57	1	exon
									65954	66543	L_65954|66543	2	1	exon
									66044	66525	L_66044|66525	149	1	exon
									66114	66574	L_66114|66574	18	1	exon
									66119	66382	L_66119|66382	2	1	exon
									66167	66792	L_66167|66792	40	1	exon
									66218	66669	L_66218|66669	6	1	exon
									66230	66630	L_66230|66630	18	1	exon
									66254	66628	L_66254|66628	82	1	exon
									66289	66574	L_66289|66574	17	1	exon
									66337	67299	L_66337|67299	24	1	exon
									66427	66917	L_66427|66917	22	1	exon
									66443	66847	L_66443|66847	17	1	exon
									66499	66766	L_66499|66766	7	1	exon
									66810	67286	L_66810|67286	75	1	exon
									66833	67218	L_66833|67218	86	1	exon
									66863	67419	L_66863|67419	82	1	exon
									66887	67062	L_66887|67062	113	1	exon
									66976	67170	L_66976|67170	20	1	exon
									67024	67284	L_67024|67284	3	1	exon
									67038	67279	L_67038|67279	10	1	exon
									67170	67584	L_67170|67584	2	1	exon
									67379	67689	L_67379|67689	13	1	exon
									67441	67813	L_67441|67813	5	1	exon
									67523	67760	L_67523|67760	5	1	exon
									67524	68049	L_67524|68049	18	1	exon
									67626	67974	L_67626|67974	5	1	exon
									67661	67882	L_67661|67882	5	1	exon
									67795	68198	L_67795|68198	13	1	exon
									67887	68400	L_67887|68400	11	1	exon
									67926	68238	L_67926|68238	6	1	exon
									67939	68363	L_67939|68363	6	1	exon
									68018	68419	L_68018|68419	16	1	exon
									68074	68326	L_68074|68326	104	1	exon
									68099	68352	L_68099|68352	2	1	exon
									68168	68362	L_68168|68362	289	1	exon
									68181	68282	L_68181|68282	74	1	exon
									68186	68467	L_68186|68467	90	1	exon
									68246	68509	L_68246|68509	37	1	exon
									68302	68467	L_68302|68467	57	1	exon
									68305	68914	L_68305|68914	25	1	exon
									68567	69422	L_68567|69422	96	1	exon
									68598	68905	L_68598|68905	3	1	exon
									68670	68919	L_68670|68919	8	1	exon
									68763	69294	L_68763|69294	9	1	exon
									68774	69379	L_68774|69379	14	1	exon
									68780	69094	L_68780|69094	6	1	exon
									68803	69160	L_68803|69160	5	1	exon
									68831	69110	L_68831|69110	2	1	exon
									68892	69180	L_68892|69180	2	1	exon
									68914	69374	L_68914|69374	73	1	exon
									68992	69476	L_68992|69476	6	1	exon
									69046	69863	L_69046|69863	32	1	exon
									69091	69662	L_69091|69662	126	1	exon
									69117	69367	L_69117|69367	18	1	exon
									69133	69451	L_69133|69451	40	1	exon
									69314	69817	L_69314|69817	32	1	exon
									69340	69872	L_69340|69872	34	1	exon
									69412	70039	L_69412|70039	3	1	exon
									69454	69818	L_69454|69818	51	1	exon
									69493	69838	L_69493|69838	40	1	exon
									69510	69768	L_69510|69768	2	1	exon
									69517	69740	L_69517|69740	4	1	exon
									69763	70032	L_69763|70032	2	1	exon
									69809	70269	L_69809|70269	103	1	exon
									69903	70077	L_69903|70077	16	1	exon
									69915	70127	L_69915|70127	21	1	exon
									69970	70248	L_69970|70248	2	1	exon
									71302	71745	L_71302|71745	7	1	exon
									71308	71862	L_71308|71862	5	1	exon
									71500	71727	L_71500|71727	2	1	exon
									71510	72040	L_71510|72040	5	1	exon
									71800	71948	L_71800|71948	92	1	exon
									71895	72601	L_71895|72601	10	1	exon
									71947	72646	L_71947|72646	5	1	exon
									72008	72339	L_72008|72339	30	1	exon
									72012	72450	L_72012|72450	5	1	exon
									72068	72805	L_72068|72805	4	1	exon
									72135	72549	L_72135|72549	2	1	exon
									72163	72621	L_72163|72621	19	1	exon
									72203	72867	L_72203|72867	3	1	exon
									72246	72600	L_72246|72600	3	1	exon
									72262	72492	L_72262|72492	2	1	exon
									72406	72778	L_72406|72778	188	1	exon
									72451	72598	L_72451|72598	97	1	exon
									72455	72713	L_72455|72713	31	1	exon
									72501	72574	L_72501|72574	31	1	exon
									72581	72888	L_72581|72888	2	1	exon
									72599	72846	L_72599|72846	11	1	exon
									72652	73146	L_72652|73146	41	1	exon
									72716	72844	L_72716|72844	2	1	exon
									72766	73170	L_72766|73170	38	1	exon
									72766	73244	L_72766|73244	5	1	exon
									72845	73110	L_72845|73110	33	1	exon
									72849	73469	L_72849|73469	17	1	exon
									72851	73060	L_72851|73060	42	1	exon
									72964	73146	L_72964|73146	5	1	exon
									72981	73397	L_72981|73397	4	1	exon
									73061	73373	L_73061|73373	35	1	exon
									73105	73382	L_73105|73382	95	1	exon
									73113	73474	L_73113|73474	6	1	exon
									73193	73351	L_73193|73351	92	1	exon
									73214	73506	L_73214|73506	21	1	exon
									73753	74188	L_73753|74188	10	1	exon
									73961	74225	L_73961|74225	20	1	exon
									73980	74300	L_73980|74300	2	1	exon
									73990	74388	L_73990|74388	5	1	exon
									74027	74301	L_74027|74301	2	1	exon
									74123	74614	L_74123|74614	12	1	exon
									74150	74575	L_74150|74575	9	1	exon
									74212	74678	L_74212|74678	117	1	exon
									74253	74587	L_74253|74587	2	1	exon
									74310	74583	L_74310|74583	4	1	exon
									74342	74676	L_74342|74676	35	1	exon
									74506	74748	L_74506|74748	52	1	exon
									74632	75385	L_74632|75385	101	1	exon
									74691	75019	L_74691|75019	3	1	exon
									74724	75112	L_74724|75112	5	1	exon
									74782	75466	L_74782|75466	7	1	exon
									74959	75334	L_74959|75334	20	1	exon
									75115	75768	L_75115|75768	199	1	exon
									75126	75380	L_75126|75380	5	1	exon
									75173	75557	L_75173|75557	2	1	exon
									75236	75925	L_75236|75925	171	1	exon
									75288	75613	L_75288|75613	6	1	exon
									75296	75771	L_75296|75771	41	1	exon
									75387	75999	L_75387|75999	231	1	exon
									75419	75805	L_75419|75805	114	1	exon
									75536	75744	L_75536|75744	347	1	exon
									75685	76483	L_75685|76483	102	1	exon
									76002	76539	L_76002|76539	640	1	exon
									76028	76719	L_76028|76719	45	1	exon
									76150	76507	L_76150|76507	2	1	exon
									76186	76540	L_76186|76540	68	1	exon
									76188	76600	L_76188|76600	14	1	exon
									76236	76672	L_76236|76672	13	1	exon
									76278	76536	L_76278|76536	47	1	exon
									76311	76509	L_76311|76509	15	1	exon
									76350	76719	L_76350|76719	20	1	exon
									76358	76659	L_76358|76659	382	1	exon
									76415	76638	L_76415|76638	177	1	exon
									76454	76658	L_76454|76658	25	1	exon
									76458	76799	L_76458|76799	5	1	exon
									76501	76744	L_76501|76744	17	1	exon
									76542	76914	L_76542|76914	186	1	exon
									76583	76743	L_76583|76743	4	1	exon
									76592	76960	L_76592|76960	200	1	exon
									76610	76662	L_76610|76662	3	1	exon
									76790	77183	L_76790|77183	5	1	exon
									76819	77312	L_76819|77312	45	1	exon
									76844	77413	L_76844|77413	106	1	exon
									76899	77092	L_76899|77092	6	1	exon
									76943	77767	L_76943|77767	23	1	exon
									76967	77280	L_76967|77280	8	1	exon
									77041	77531	L_77041|77531	2	1	exon
									77094	77366	L_77094|77366	2	1	exon
									77101	77317	L_77101|77317	5	1	exon
									77278	77432	L_77278|77432	5	1	exon
									77319	77516	L_77319|77516	3	1	exon
									77344	77802	L_77344|77802	2	1	exon
									77414	77779	L_77414|77779	6	1	exon
									77533	77783	L_77533|77783	2	1	exon
									77607	77970	L_77607|77970	149	1	exon
									78079	78760	L_78079|78760	66	1	exon
									78082	78645	L_78082|78645	27	1	exon
									78102	78491	L_78102|78491	89	1	exon
									78237	79024	L_78237|79024	19	1	exon
									78459	78588	L_78459|78588	2	1	exon
									78465	78910	L_78465|78910	193	1	exon
									78536	78760	L_78536|78760	2	1	exon
									78646	79272	L_78646|79272	188	1	exon
									78646	79654	L_78646|79654	15	1	exon
									78704	79027	L_78704|79027	1051	1	exon
									78766	79214	L_78766|79214	95	1	exon
									78805	79091	L_78805|79091	62	1	exon
									78819	79405	L_78819|79405	12	1	exon
									78840	79214	L_78840|79214	4	1	exon
									78886	79147	L_78886|79147	7	1	exon
									78955	79295	L_78955|79295	48	1	exon
									78967	79220	L_78967|79220	92	1	exon
									79000	79667	L_79000|79667	26	1	exon
									79040	79375	L_79040|79375	22	1	exon
									79122	79425	L_79122|79425	23	1	exon
									79457	79700	L_79457|79700	4	1	exon
									79579	81010	L_79579|81010	21	1	exon
									79658	80032	L_79658|80032	115	1	exon
									79893	80159	L_79893|80159	4	1	exon
									80035	80438	L_80035|80438	9	1	exon
									80065	80382	L_80065|80382	17	1	exon
									80205	80425	L_80205|80425	79	1	exon
									80244	80631	L_80244|80631	3	1	exon
									80362	80765	L_80362|80765	3	1	exon
									80437	80710	L_80437|80710	3	1	exon
									80532	80866	L_80532|80866	49	1	exon
									80552	80930	L_80552|80930	7	1	exon
									80576	80809	L_80576|80809	327	1	exon
									80645	80793	L_80645|80793	85	1	exon
									80664	80886	L_80664|80886	5	1	exon
									80816	80986	L_80816|80986	222	1	exon
									80863	81506	L_80863|81506	18	1	exon
									80864	81066	L_80864|81066	7	1	exon
									80885	81112	L_80885|81112	5	1	exon
									80920	81010	L_80920|81010	133	1	exon
									81008	81242	L_81008|81242	7	1	exon
									81009	81169	L_81009|81169	5	1	exon
									81352	81630	L_81352|81630	3	1	exon
									81588	82195	L_81588|82195	7	1	exon
									81688	82151	L_81688|82151	3	1	exon
									81759	82141	L_81759|82141	2	1	exon
									82201	82752	L_82201|82752	4	1	exon
									82287	82558	L_82287|82558	448	1	exon
									82347	82515	L_82347|82515	4	1	exon
									82432	82907	L_82432|82907	15	1	exon
									82440	82832	L_82440|82832	22	1	exon
									82482	82521	L_82482|82521	16	1	exon
									82482	82579	L_82482|82579	5	1	exon
									82718	83033	L_82718|83033	9	1	exon
									82791	83091	L_82791|83091	5	1	exon
									82957	83155	L_82957|83155	216	1	exon
									82964	83425	L_82964|83425	3	1	exon
									82994	83207	L_82994|83207	68	1	exon
									83058	83270	L_83058|83270	105	1	exon
									83070	83249	L_83070|83249	162	1	exon
									83325	83529	L_83325|83529	7	1	exon
									83536	83996	L_83536|83996	4	1	exon
									83557	83900	L_83557|83900	4	1	exon
									83617	84056	L_83617|84056	5	1	exon
									83618	84190	L_83618|84190	14	1	exon
									83673	84011	L_83673|84011	6	1	exon
									83687	84332	L_83687|84332	2	1	exon
									83748	84118	L_83748|84118	5	1	exon
									83779	84497	L_83779|84497	26	1	exon
									83787	84182	L_83787|84182	2	1	exon
									83831	84114	L_83831|84114	5	1	exon
									83874	84189	L_83874|84189	95	1	exon
									83896	84497	L_83896|84497	381	1	exon
									83932	84306	L_83932|84306	526	1	exon
									84075	84593	L_84075|84593	191	1	exon
									84105	84391	L_84105|84391	49	1	exon
									84250	84568	L_84250|84568	2	1	exon
									84264	84808	L_84264|84808	37	1	exon
									84332	84539	L_84332|84539	179	1	exon
									84333	84692	L_84333|84692	18	1	exon
									84400	84727	L_84400|84727	15	1	exon
									84461	84791	L_84461|84791	4	1	exon
									84498	84710	L_84498|84710	18	1	exon
									84498	84970	L_84498|84970	12	1	exon
									84654	84883	L_84654|84883	166	1	exon
									84708	85193	L_84708|85193	501	1	exon
									84750	85959	L_84750|85959	26	1	exon
									84755	85020	L_84755|85020	7	1	exon
									84765	85089	L_84765|85089	11	1	exon
									84821	85444	L_84821|85444	10	1	exon
									84887	85064	L_84887|85064	66	1	exon
									84888	85449	L_84888|85449	212	1	exon
									84916	85262	L_84916|85262	12	1	exon
									84948	85374	L_84948|85374	10	1	exon
									85065	85452	L_85065|85452	70	1	exon
									85182	85448	L_85182|85448	2	1	exon
									85373	85793	L_85373|85793	3	1	exon
									85373	86250	L_85373|86250	34	1	exon
									85386	85542	L_85386|85542	15	1	exon
									85427	85634	L_85427|85634	32	1	exon
									85469	85852	L_85469|85852	3	1	exon
									85539	86066	L_85539|86066	4	1	exon
									85568	85826	L_85568|85826	2	1	exon
									85640	85890	L_85640|85890	20	1	exon
									85676	85931	L_85676|85931	6	1	exon
									85722	86109	L_85722|86109	10	1	exon
									85833	86055	L_85833|86055	4	1	exon
									85889	86280	L_85889|86280	7	1	exon
									85901	86399	L_85901|86399	9	1	exon
									86000	86223	L_86000|86223	2	1	exon
									86003	86391	L_86003|86391	94	1	exon
									86122	86365	L_86122|86365	36	1	exon
									86162	86439	L_86162|86439	4	1	exon
									86207	86385	L_86207|86385	84	1	exon
									86273	86403	L_86273|86403	35	1	exon
									86420	86554	L_86420|86554	4	1	exon
									86483	86799	L_86483|86799	2	1	exon
									86486	86713	L_86486|86713	14	1	exon
									86498	86820	L_86498|86820	646	1	exon
									86529	86937	L_86529|86937	13	1	exon
									86529	87055	L_86529|87055	301	1	exon
									86974	87597	L_86974|87597	27	1	exon
									87098	87637	L_87098|87637	65	1	exon
									87265	87665	L_87265|87665	27	1	exon
									87283	87737	L_87283|87737	14	1	exon
									87358	87884	L_87358|87884	19	1	exon
									87457	87932	L_87457|87932	22	1	exon
									87527	88083	L_87527|88083	56	1	exon
									87729	88103	L_87729|88103	860	1	exon
									87787	88090	L_87787|88090	2	1	exon
									87849	88008	L_87849|88008	8	1	exon
									87868	88201	L_87868|88201	117	1	exon
									87932	88154	L_87932|88154	40	1	exon
									87932	88440	L_87932|88440	2	1	exon
									89008	89374	L_89008|89374	9	1	exon
									89064	89374	L_89064|89374	12	1	exon
									89658	90034	L_89658|90034	195	1	exon
									89759	90150	L_89759|90150	189	1	exon
									89844	90105	L_89844|90105	9	1	exon
									89937	90185	L_89937|90185	44	1	exon
									89982	90244	L_89982|90244	9	1	exon
									90042	90526	L_90042|90526	8	1	exon
									90389	90703	L_90389|90703	53	1	exon
									90421	90781	L_90421|90781	7	1	exon
									90616	90779	L_90616|90779	3	1	exon
									90637	90972	L_90637|90972	16	1	exon
									90790	91249	L_90790|91249	5	1	exon
									90807	91033	L_90807|91033	2	1	exon
									90825	91126	L_90825|91126	20	1	exon
									90867	91477	L_90867|91477	6	1	exon
									90897	91264	L_90897|91264	152	1	exon
									90909	91099	L_90909|91099	132	1	exon
									90923	91213	L_90923|91213	40	1	exon
									91153	91367	L_91153|91367	5	1	exon
									91965	92446	L_91965|92446	26	1	exon
									92778	93104	L_92778|93104	16	1	exon
									92784	93049	L_92784|93049	5	1	exon
									92814	92968	L_92814|92968	6	1	exon
									92860	93532	L_92860|93532	5	1	exon
									92879	93316	L_92879|93316	33	1	exon
									92880	93366	L_92880|93366	54	1	exon
									92944	93379	L_92944|93379	79	1	exon
									92997	93531	L_92997|93531	4	1	exon
									93127	93476	L_93127|93476	7	1	exon
									93326	93679	L_93326|93679	98	1	exon
									93327	93573	L_93327|93573	9	1	exon
									93391	93753	L_93391|93753	32	1	exon
									93455	93681	L_93455|93681	6	1	exon
									93495	93786	L_93495|93786	271	1	exon
									93547	93909	L_93547|93909	6	1	exon
									93802	94093	L_93802|94093	5	1	exon
									93857	94166	L_93857|94166	2	1	exon
									93865	94090	L_93865|94090	4	1	exon
									93932	94318	L_93932|94318	4	1	exon
									94002	94165	L_94002|94165	2	1	exon
									94384	94700	L_94384|94700	44	1	exon
									94435	94694	L_94435|94694	34	1	exon
									94512	94612	L_94512|94612	3	1	exon
									94513	94701	L_94513|94701	6	1	exon
									94514	94744	L_94514|94744	15	1	exon
									94614	94931	L_94614|94931	15	1	exon
									94801	95095	L_94801|95095	2	1	exon
									94986	95062	L_94986|95062	4	1	exon
									95232	95546	L_95232|95546	3	1	exon
									95354	95800	L_95354|95800	4	1	exon
									95872	96271	L_95872|96271	25	1	exon
									95884	96070	L_95884|96070	7	1	exon
									96237	96591	L_96237|96591	2	1	exon
									96366	96792	L_96366|96792	35	1	exon
									96527	97783	L_96527|97783	185	1	exon
									96736	97042	L_96736|97042	31	1	exon
									96802	97033	L_96802|97033	10	1	exon
									96849	97093	L_96849|97093	4	1	exon
									96921	97322	L_96921|97322	2	1	exon
									96956	97393	L_96956|97393	35	1	exon
									97019	97331	L_97019|97331	7	1	exon
									97158	97816	L_97158|97816	8	1	exon
									97605	98112	L_97605|98112	15	1	exon
									97656	97847	L_97656|97847	23	1	exon
									97871	98327	L_97871|98327	2	1	exon
									98262	98905	L_98262|98905	7	1	exon
									98803	98979	L_98803|98979	5	1	exon
									98826	99198	L_98826|99198	4	1	exon
									98877	99333	L_98877|99333	161	1	exon
									99009	99163	L_99009|99163	8	1	exon
									99024	99142	L_99024|99142	15	1	exon
									99046	99331	L_99046|99331	57	1	exon
									99056	99194	L_99056|99194	257	1	exon
									99348	99553	L_99348|99553	118	1	exon
									99379	99580	L_99379|99580	16	1	exon
									99436	99705	L_99436|99705	136	1	exon
									99436	99976	L_99436|99976	27	1	exon
									99439	99584	L_99439|99584	312	1	exon
									99466	99849	L_99466|99849	7	1	exon
									99551	99959	L_99551|99959	3	1	exon
									99629	99849	L_99629|99849	7	1	exon
									99634	99950	L_99634|99950	43	1	exon
									99775	99963	L_99775|99963	201	1	exon
									9639	10034	L_9639|10034	30	1	exon
									9722	10409	L_9722|10409	63	1	exon
									9940	10260	L_9940|10260	5	1	exon
									9946	10215	L_9946|10215	3	1	exon
									1388	1774	L_1388|1774	8	1	exon
									1869	2344	L_1869|2344	23	1	exon
									2053	2437	L_2053|2437	21	1	exon
									2716	3241	L_2716|3241	183	1	exon
									2808	3033	L_2808|3033	20	1	exon
									2814	3098	L_2814|3098	3	1	exon
									2866	3415	L_2866|3415	5	1	exon
									2868	3198	L_2868|3198	5	1	exon
									2899	3237	L_2899|3237	2	1	exon
									2908	3166	L_2908|3166	2	1	exon
									2966	3246	L_2966|3246	3	1	exon
									3141	4018	L_3141|4018	185	1	exon
									3199	3637	L_3199|3637	73	1	exon
									3240	3416	L_3240|3416	2	1	exon
									3241	4042	L_3241|4042	12	1	exon
									3290	3937	L_3290|3937	223	1	exon
									3333	3568	L_3333|3568	8	1	exon
									3368	3461	L_3368|3461	2	1	exon
									3369	3788	L_3369|3788	45	1	exon
									3376	4096	L_3376|4096	4	1	exon
									3473	4142	L_3473|4142	173	1	exon
									3506	4541	L_3506|4541	43	1	exon
									3545	4042	L_3545|4042	332	1	exon
									3687	4159	L_3687|4159	32	1	exon
									3690	4205	L_3690|4205	24	1	exon
									3741	4094	L_3741|4094	7	1	exon
									4632	5015	L_4632|5015	4	1	exon
									5121	5638	L_5121|5638	88	1	exon
									5176	5726	L_5176|5726	6	1	exon
									5631	5907	L_5631|5907	3	1	exon
									5671	5860	L_5671|5860	11	1	exon
									7362	7639	L_7362|7639	15	1	exon
									8016	8264	L_8016|8264	4	1	exon
									8751	9071	L_8751|9071	162	1	exon
									9121	9363	L_9121|9363	2	1	exon
									9227	9639	L_9227|9639	12	1	exon
									9248	9371	L_9248|9371	177	1	exon
									9436	9732	L_9436|9732	188	1	exon
									440	766	L_440|766_1	5	1	exon
									107	268	L_107|268	6	1	exon
									126	360	L_126|360	3	1	exon
									148	568	L_148|568	8	1	exon
									406	856	L_406|856	10	1	exon
									408	559	L_408|559	5	1	exon
									758	979	L_758|979	6	1	exon
									2	279	L_2|279	2	1	exon
									102343	102405	L_101129|113522	2	1	exon
									102343	102405	L_101627|113534	14	1	exon
									112034	112162	L_102343|113522	2	1	exon
									102343	102405	L_101461|110556	21	1	exon
									112034	112162	L_102343|113103	11	1	exon
									110341	111043	L_103119|124091	55	1	exon
									113008	113103	L_112128|113570	103	1	exon
									112540	112659	L_112269|112659_2	7	-1	exon
									101111	101288	L_100434|101288_2	106	1	exon
									114940	115126	L_114548|115126_2	12	1	exon
									115160	115290	L_114587|115290_2	46	1	exon
									115329	115445	L_114798|115445_2	166	1	exon
									116568	116743	L_116340|116743_2	93	1	exon
									117898	118001	L_117797|118001_2	157	1	exon
									136701	136771	L_135721|136771_2	115	1	exon
									136701	136968	L_135982|136968_1	24	1	exon
									110341	111030	L_103043|111030	35	1	exon
									124017	124091	L_110317|124091	2	1	exon
									113474	113663	L_113059|113663	3	1	exon
									85773	85937	L_85370|85937_2	373	1	exon
									85851	85937	L_85370|85937_3	373	1	exon
									60949	61088	L_60817|61088_2	346	1	exon
									61535	61652	L_61088|61652_1	230	1	exon
									65449	65751	L_65157|65751_1	11	1	exon
									73111	73289	L_72841|73289_2	92	1	exon
									75278	75758	L_74719|75758_2	188	1	exon
									76196	76223	L_75936|76223_2	837	1	exon
									80946	80979	L_80681|80979_2	278	1	exon
									83350	83533	L_83138|83533_1	37	1	exon
									85471	85549	L_85259|85549_2	208	1	exon
									85416	85712	L_85362|85712_2	49	1	exon
									714	766	L_440|766_2	5	1	exon
									112034	112162	L_101129|113522	2	1	exon
									112034	112162	L_101627|113534	14	1	exon
									113008	113103	L_102343|113522	2	1	exon
									110397	110556	L_101461|110556	21	1	exon
									113008	113103	L_102343|113103	11	1	exon
									124010	124091	L_103119|124091	55	1	exon
									113474	113570	L_112128|113570	103	1	exon
									113008	113103	L_101129|113522	2	1	exon
									113008	113103	L_101627|113534	14	1	exon
									113474	113522	L_102343|113522	2	1	exon
									101082	101210	S_101082|114003_Full	6	1	utr
									112034	112162	S_112034|114003_Full	85	1	utr
									102343	102405	S_102343|114003_Break	14	1	utr
									113008	113103	S_113008|114003_Full	29	1	utr
									126101	126161	S_126101|128979_Break	24	1	utr
									112846	112905	S_112846|114003_Break	5	1	utr
									112034	112162	S_112034|113612_Break	7	1	utr
									112039	112044	S_112039|114003_Break	2	1	utr
									112291	112296	S_112291|113109_Break	7	-1	utr
									124128	124133	S_124128|127331_Break	9	1	utr
									126101	126106	S_126101|127574_Break	6	1	utr
									124128	124133	S_124128|126161_Break	20	1	utr
									65491	65782	S_65491|131803_Break	3	-1	utr
									41871	42013	S_41871|131803_Break	6	-1	utr
									81470	81475	S_81470|82350_Break	6	-1	utr
									93557	93675	S_93557|96424_Break	6	-1	utr
									75875	75880	S_75875|83274_Break	9	-1	utr
									127228	127331	S_127228|128979_Full	3	1	utr
									54303	54440	S_54303|54837_Break	2	1	utr
									124128	124133	S_124128|127574_Full	3	1	utr
									81470	81475	S_81470|83274_Break	11	-1	utr
									128589	128594	S_128589|130253_Full	2	1	utr
									113474	113735	S_113474|114003_Full	17	1	utr
									112039	112044	S_112039|113612_Full	2	1	utr
									119701	119706	S_119701|128979_Full	47	1	utr
									112034	112162	S_112034|113103_Full	13	1	utr
									75875	75880	S_75875|78984_Break	2	-1	utr
									100013	100195	S_100013|114003_Full	3	1	utr
									112846	113103	S_112846|113735_Full	9	1	utr
									112034	112162	S_112034|113612_Full	7	1	utr
									112034	112162	S_112034|113735_Full	5	1	utr
									93557	93644	S_93557|131803_Full	2	-1	utr
									495	828	S_495|131803_Break	40	-1	utr
									83097	83274	S_83097|86090_Full	2	-1	utr
									41871	42013	S_41871|42333_Full	6	-1	utr
									3262	3335	S_3262|5592_Break	3	1	utr
									93557	93675	S_93557|94870_Full	2	-1	utr
									65451	65456	S_65451|66531_Full	3	1	utr
									54642	54703	S_54642|77971_Full	2	-1	utr
									75875	76172	S_75875|77971_Full	140	-1	utr
									82178	82350	S_82178|83274_Full	2	-1	utr
									50157	50432	S_50157|51238_Full	2	-1	utr
									6894	6899	S_6894|9158_Full	5	-1	utr
									3262	3335	S_3262|4061_Full	10	1	utr
									112846	113103	S_112846|113103_Full	2	1	utr
									128589	128979	S_128589|128979_Full	50	1	utr
									86101	86362	S_86101|86362_Full	3	-1	utr
									75875	76172	S_75875|76172_Full	7	-1	utr
									77612	77971	S_77612|77971_Full	7	-1	utr
									85936	86248	S_85936|86248_Full	4	-1	utr
									66250	66531	S_66250|66531_Full	3	1	utr
									11327	11803	S_11327|11803_Full	3	-1	utr
									77608	77971	S_77608|77971_Full	11	-1	utr
									3699	4061	S_3699|4061_Full	13	1	utr
									495	833	S_495|833_Full	3	-1	utr
									112039	112162	S_101082|114003_Full	6	1	utr
									113008	113103	S_112034|114003_Full	85	1	utr
									112846	113103	S_112034|114003_Full	85	1	utr
									112034	112162	S_102343|114003_Break	14	1	utr
									113242	113367	S_113008|114003_Full	29	1	utr
									127228	127331	S_126101|128979_Break	24	1	utr
									113474	113735	S_112846|114003_Break	5	1	utr
									113474	113612	S_112846|114003_Break	5	1	utr
									113008	113103	S_112034|113612_Break	7	1	utr
									113474	113735	S_113008|114003_Full	29	1	utr
									113474	113612	S_113008|114003_Full	29	1	utr
									113932	114003	S_112039|114003_Break	2	1	utr
									112571	113109	S_112291|113109_Break	7	-1	utr
									127228	127331	S_124128|127331_Break	9	1	utr
									127463	127574	S_126101|127574_Break	6	1	utr
									126101	126161	S_124128|126161_Break	20	1	utr
									131798	131803	S_65491|131803_Break	3	-1	utr
									131798	131803	S_41871|131803_Break	6	-1	utr
									82178	82350	S_81470|82350_Break	6	-1	utr
									96419	96424	S_93557|96424_Break	6	-1	utr
									83097	83274	S_75875|83274_Break	9	-1	utr
									128974	128979	S_127228|128979_Full	3	1	utr
									54832	54837	S_54303|54837_Break	2	1	utr
									127463	127574	S_124128|127574_Full	3	1	utr
									83097	83274	S_81470|83274_Break	11	-1	utr
									130196	130253	S_128589|130253_Full	2	1	utr
									113949	114003	S_113474|114003_Full	17	1	utr
									113474	113612	S_112039|113612_Full	2	1	utr
									128722	128979	S_119701|128979_Full	47	1	utr
									112816	113103	S_112034|113103_Full	13	1	utr
									112846	113103	S_112034|113103_Full	13	1	utr
									113008	113103	S_112034|113103_Full	13	1	utr
									78871	78984	S_75875|78984_Break	2	-1	utr
									113949	114003	S_100013|114003_Full	3	1	utr
									113474	113735	S_112846|113735_Full	9	1	utr
									113474	113612	S_112034|113612_Full	7	1	utr
									113730	113735	S_112034|113735_Full	5	1	utr
									131798	131803	S_93557|131803_Full	2	-1	utr
									131798	131803	S_495|131803_Break	40	-1	utr
									85936	86090	S_83097|86090_Full	2	-1	utr
									42126	42333	S_41871|42333_Full	6	-1	utr
									5587	5592	S_3262|5592_Break	3	1	utr
									94865	94870	S_93557|94870_Full	2	-1	utr
									66250	66531	S_65451|66531_Full	3	1	utr
									77966	77971	S_54642|77971_Full	2	-1	utr
									77966	77971	S_75875|77971_Full	140	-1	utr
									83269	83274	S_82178|83274_Full	2	-1	utr
									51233	51238	S_50157|51238_Full	2	-1	utr
									8974	9158	S_6894|9158_Full	5	-1	utr
									3699	4061	S_3262|4061_Full	10	1	utr
									112846	112899	S_101082|114003_Full	6	1	utr
									113242	113367	S_112034|114003_Full	85	1	utr
									113474	113612	S_102343|114003_Break	14	1	utr
									113474	113612	S_112034|114003_Full	85	1	utr
									113474	113735	S_112034|114003_Full	85	1	utr
									128974	128979	S_126101|128979_Break	24	1	utr
									113949	114003	S_112846|114003_Break	5	1	utr
									113474	113612	S_112034|113612_Break	7	1	utr
									113949	114003	S_113008|114003_Full	29	1	utr
									113949	114003	S_112034|114003_Full	85	1	utr
									113474	113735	S_101082|114003_Full	6	1	utr
									113474	113612	S_101082|114003_Full	6	1	utr
									113949	114003	S_102343|114003_Break	14	1	utr
									113949	114003	S_101082|114003_Full	6	1	utr

## Sheet: Figure 4
														Figure 4D
Figure 4B					Figure 4B
Figure 4E

## Sheet: Figure 5
Figure 5C				SP2	circRNA								Figure 5D												Figure 5E
																																									RNase R +
																										RNase R -
				SP3	circRNA
				SP26	circRNA
				ORF61	mRNA
			ORF61	DNA

## Sheet: Figure 6
			Figure 6F-G	read counts											Figure 6H
Figure 6D-E			Geneid	gene_name	WT_1	WT_2	WT_3	M1_1	M1_2	M1_3	M2_1	M2_2	M2_3		Position	WT_1	WT_2	WT_3	M1_1	M1_2	M1_3	M2_1	M2_2	M2_3
Please See Data S4			1	A1BG	59	85	78	74	60	57	41	54	59		1	8	7	17	7	3	3	16	12	14
			29974	A1CF	4	4	2	3	4	3	0	3	3		2	8	7	17	8	5	4	16	14	14
			2	A2M	0	1	2	3	0	0	0	0	0		3	10	8	18	8	9	4	17	16	15
Figure 6I			144568	A2ML1	0	2	0	0	0	0	0	0	0		4	10	8	20	9	10	4	17	17	15
Fold_change	Group	Position	127550	A3GALT2	1	0	0	0	0	0	0	0	0		5	11	10	21	11	10	6	17	20	16
1	WT	112034-112162	53947	A4GALT	109	130	121	119	139	93	104	102	119		6	11	10	22	11	11	6	17	20	16
1	WT	112034-112162	51146	A4GNT	3	6	3	4	6	2	2	4	0		7	13	10	24	12	12	8	18	22	16
1	WT	112034-112162	8086	AAAS	847	831	868	824	849	873	828	820	847		8	13	10	24	12	13	8	18	22	16
0.342875	M1	112034-112162	65985	AACS	725	727	749	726	730	697	748	688	729		9	13	10	24	12	14	8	18	22	16
0.343885	M1	112034-112162	13	AADAC	0	0	0	0	0	0	0	0	0		10	14	10	24	12	14	8	18	22	16
0.351111	M1	112034-112162	344752	AADACL2	0	0	0	0	0	0	0	0	0		11	14	10	24	12	14	8	18	22	16
0.415834	M2	112034-112162	126767	AADACL3	0	0	0	0	0	0	0	0	0		12	15	14	24	13	15	8	22	25	17
0.417544	M2	112034-112162	343066	AADACL4	0	0	1	0	0	0	0	0	0		13	15	15	24	13	15	9	22	25	17
0.435275	M2	112034-112162	51166	AADAT	264	269	251	237	217	219	228	251	264		14	16	15	24	13	15	9	23	25	18
1	WT	113949-114003	79719	AAGAB	729	659	621	618	608	670	629	635	632		15	17	15	24	14	14	9	23	25	18
1	WT	113949-114003	22848	AAK1	530	527	492	530	573	513	588	548	483		16	17	15	25	14	16	10	23	25	19
1	WT	113949-114003	28971	AAMDC	140	139	146	124	125	127	120	114	149		17	19	15	25	14	16	11	24	26	19
0.513564	M1	113949-114003	14	AAMP	1489	1480	1515	1503	1543	1528	1462	1520	1500		18	19	15	25	14	16	11	25	27	19
0.486327	M1	113949-114003	15	AANAT	0	3	2	1	1	3	1	1	1		19	19	15	26	14	18	12	26	27	19
0.532185	M1	113949-114003	25980	AAR2	609	638	656	565	659	657	600	586	652		20	20	15	26	14	19	12	26	28	19
0.839422	M2	113949-114003	441376	AARD	0	0	0	0	0	0	0	0	0		21	20	15	26	14	19	12	26	28	19
0.876606	M2	113949-114003	16	AARS1	2226	2084	2131	2182	2245	2137	2231	2249	2222		22	20	15	26	14	19	12	26	28	19
0.806642	M2	113949-114003	57505	AARS2	511	474	455	482	451	485	522	455	453		23	20	16	26	14	20	12	27	28	20
1	WT	112846-113103	80755	AARSD1	0	0	0	0	0	0	0	0	0		24	19	17	26	14	20	12	27	28	20
1	WT	112846-113103	132949	AASDH	196	177	170	192	173	198	210	161	160		25	20	19	26	14	20	12	27	29	22
1	WT	112846-113103	60496	AASDHPPT	738	777	750	699	712	711	790	760	702		26	21	19	26	14	20	12	29	32	23
1.16758	M1	112846-113103	10157	AASS	599	612	565	562	533	548	681	615	645		27	21	19	26	14	20	12	29	32	23
1.20581	M1	112846-113103	26574	AATF	1276	1231	1233	1305	1171	1236	1235	1203	1194		28	21	19	26	14	20	12	29	32	23
1.13288	M1	112846-113103	9625	AATK	10	9	18	19	19	14	20	17	17		29	22	19	26	14	20	12	29	32	23
1.02484	M2	112846-113103	18	ABAT	16	11	14	17	16	15	14	11	15		30	22	19	26	14	20	12	29	34	23
1.00696	M2	112846-113103	19	ABCA1	264	268	250	253	303	218	289	263	231		31	22	20	26	14	21	13	29	34	23
1.04972	M2	112846-113103	10349	ABCA10	2	6	5	4	3	3	5	6	3		32	22	20	26	16	21	13	30	35	23
			26154	ABCA12	18	13	21	12	7	18	22	14	21		33	23	20	28	16	21	12	32	35	22
			154664	ABCA13	1	1	1	3	4	4	1	4	1		34	23	21	28	17	22	13	33	37	23
			20	ABCA2	4265	4003	4301	4272	4749	4354	4320	4362	4796		35	23	23	30	17	22	14	33	37	23
			21	ABCA3	1246	1201	1354	1212	1311	1318	1226	1412	1470		36	23	23	31	17	22	15	33	37	27
			24	ABCA4	3	5	6	3	3	3	2	6	3		37	24	27	31	19	24	18	34	39	29
			23461	ABCA5	161	185	194	177	181	176	208	189	182		38	25	27	32	19	24	18	34	39	29
			23460	ABCA6	1	0	0	2	2	1	2	1	0		39	25	27	32	19	24	18	34	39	29
			10347	ABCA7	216	186	178	186	214	234	182	191	204		40	25	27	32	19	24	18	34	39	29
			10351	ABCA8	3	6	3	3	6	8	12	11	11		41	25	27	33	19	24	18	35	39	29
			10350	ABCA9	6	10	2	1	1	1	4	5	2		42	25	28	33	19	25	18	36	40	30
			5243	ABCB1	3	4	4	3	5	9	6	4	4		43	25	29	33	19	25	18	36	40	30
			23456	ABCB10	385	326	355	329	341	380	380	392	379		44	25	29	35	19	25	18	37	40	30
			8647	ABCB11	0	0	0	0	0	0	0	0	0		45	26	29	37	19	25	20	36	40	30
			5244	ABCB4	0	4	1	3	1	4	3	2	0		46	26	30	37	19	25	20	36	40	30
			340273	ABCB5	1129	1085	1048	1085	1004	984	1253	1249	1072		47	26	30	37	19	25	21	37	42	31
			10058	ABCB6	404	395	405	455	415	383	370	381	350		48	28	30	38	19	26	21	39	45	31
			22	ABCB7	472	499	435	478	462	430	487	508	477		49	28	30	38	19	26	21	40	45	31
			11194	ABCB8	498	524	551	445	475	467	469	516	510		50	29	30	38	19	26	21	40	45	32
			23457	ABCB9	189	200	177	233	231	246	169	212	199		51	29	30	38	19	26	21	40	45	32
			4363	ABCC1	2956	2766	2978	2783	2852	2829	2926	2973	2986		52	30	30	38	21	26	21	40	45	34
			89845	ABCC10	256	252	273	240	236	253	244	252	248		53	30	30	39	21	26	21	40	45	33
			85320	ABCC11	0	1	0	0	0	2	2	2	1		54	30	31	39	21	26	21	40	45	33
			94160	ABCC12	1	0	0	0	2	0	0	0	0		55	31	31	39	21	26	22	40	45	33
			1244	ABCC2	13	8	4	11	8	10	4	9	5		56	32	31	40	21	26	22	40	45	33
			8714	ABCC3	2176	1931	2039	2054	2252	2165	2056	2201	2380		57	32	31	40	22	26	22	40	45	33
			10257	ABCC4	787	698	729	716	734	752	892	797	846		58	34	36	43	26	27	22	41	45	38
			10057	ABCC5	911	858	872	914	946	929	886	907	895		59	34	37	43	25	28	22	41	45	38
			368	ABCC6	47	35	24	50	50	40	41	39	38		60	37	37	44	25	28	22	42	46	38
			6833	ABCC8	0	0	0	0	0	0	0	0	0		61	37	37	44	25	28	22	43	44	38
			10060	ABCC9	10	14	18	13	11	6	12	20	11		62	37	37	44	25	28	22	43	45	38
			215	ABCD1	288	290	296	295	329	292	287	285	300		63	39	38	44	26	28	23	44	47	39
			225	ABCD2	1	2	2	5	2	0	0	1	0		64	40	39	45	26	28	23	44	47	39
			5825	ABCD3	831	847	797	760	843	804	862	838	877		65	40	39	45	26	28	23	44	47	40
			5826	ABCD4	630	602	641	624	677	594	625	654	664		66	40	40	45	26	28	23	44	47	40
			6059	ABCE1	2029	1918	1953	1760	1879	1865	2026	1869	1994		67	40	40	46	26	28	23	44	47	40
			23	ABCF1	968	941	939	959	896	1000	962	1052	910		68	40	40	46	27	28	24	44	48	40
			10061	ABCF2	1271	1291	1239	1154	1219	1226	1299	1215	1292		69	40	42	47	27	28	26	44	48	40
			55324	ABCF3	832	817	861	868	901	853	802	791	878		70	40	42	47	27	27	26	44	49	40
			9619	ABCG1	0	0	0	0	0	0	0	1	0		71	42	44	49	27	29	27	47	50	41
			9429	ABCG2	40	46	32	40	43	44	35	46	45		72	42	44	49	27	29	27	47	51	41
			64137	ABCG4	7	7	5	6	8	5	4	3	8		73	42	46	52	28	29	29	48	55	41
			64240	ABCG5	1	1	1	0	0	1	3	1	0		74	42	46	52	28	30	29	48	55	41
			64241	ABCG8	1	6	2	2	1	1	1	1	2		75	42	46	53	29	30	29	48	55	41
			84696	ABHD1	28	23	28	39	25	29	29	30	33		76	42	47	54	29	30	30	48	55	41
			55347	ABHD10	543	518	457	523	471	520	545	485	484		77	42	47	54	29	30	30	49	55	41
			83451	ABHD11	387	436	427	385	384	390	354	391	365		78	42	48	54	29	30	30	50	55	41
			26090	ABHD12	2703	2615	2739	2643	2572	2580	2606	2555	2744		79	42	48	54	29	30	30	50	56	41
			145447	ABHD12B	7	3	4	10	5	6	8	5	3		80	42	48	55	30	31	30	50	56	41
			84945	ABHD13	340	322	311	266	312	356	351	284	302		81	43	48	55	30	31	31	51	57	41
			25864	ABHD14A	516	516	510	590	586	585	444	463	591		82	43	48	55	30	32	32	51	57	41
			100526760	ABHD14A-ACY1	1	0	0	0	0	1	0	0	0		83	43	48	55	30	32	32	51	58	41
			84836	ABHD14B	1479	1543	1714	1902	1886	1949	1622	1665	1712		84	43	49	55	31	32	32	51	60	41
			116236	ABHD15	290	340	287	275	287	306	277	294	303		85	43	49	55	31	33	32	51	60	42
			7920	ABHD16A	301	278	298	304	318	282	288	270	306		86	43	49	56	32	34	32	51	60	42
			140701	ABHD16B	54	72	65	59	68	65	56	71	81		87	43	49	56	32	34	32	51	61	42
			81926	ABHD17A	875	1017	905	979	940	887	795	824	951		88	43	49	56	32	35	32	51	61	42
			51104	ABHD17B	274	279	252	279	252	257	290	251	237		89	43	49	56	32	35	32	51	61	42
			58489	ABHD17C	165	177	168	173	161	166	152	155	176		90	43	50	58	34	35	32	52	62	43
			80167	ABHD18	137	132	149	117	154	161	162	154	152		91	45	52	60	34	35	35	53	63	43
			11057	ABHD2	5033	4773	4885	4350	4788	4930	5518	5424	5754		92	45	55	62	34	35	35	54	63	44
			171586	ABHD3	267	240	229	226	205	225	215	202	209		93	46	57	62	34	35	35	55	63	46
			63874	ABHD4	1722	1625	1752	1486	1529	1655	1697	1748	1903		94	46	56	62	34	36	35	55	63	46
			51099	ABHD5	406	376	376	323	399	356	369	375	388		95	46	57	62	34	36	35	55	63	46
			57406	ABHD6	255	237	239	221	231	227	242	213	227		96	46	57	62	34	36	35	55	63	46
			79575	ABHD8	466	551	538	509	532	485	462	478	508		97	46	57	62	34	36	35	56	63	46
			10006	ABI1	906	936	941	889	856	957	1007	888	912		98	46	57	62	34	36	35	56	63	46
			10152	ABI2	1683	1700	1732	1627	1735	1657	1805	1741	1600		99	46	57	62	34	36	35	56	63	46
			51225	ABI3	1	1	0	1	0	0	0	0	0		100	46	57	62	33	36	35	57	63	46
			25890	ABI3BP	84	70	79	72	67	66	67	81	101		101	46	57	62	33	36	35	57	63	46
			54942	ABITRAM	362	346	323	380	352	406	364	345	380		102	46	58	62	33	36	36	58	63	46
			25	ABL1	1917	1756	1998	1867	2004	1885	1910	1911	2031		103	46	58	64	34	36	36	59	66	48
			27	ABL2	5945	5341	5398	6035	6305	6394	6346	6125	5782		104	47	61	64	34	36	36	59	66	50
			3983	ABLIM1	1598	1471	1419	1242	1498	1584	1735	1639	1594		105	48	62	66	35	37	38	63	71	54
			84448	ABLIM2	1	0	1	2	3	1	0	4	5		106	46	71	68	35	41	38	64	71	54
			22885	ABLIM3	791	815	795	821	850	851	769	762	820		107	49	74	70	35	41	38	65	71	54
			28	ABO	0	0	0	0	0	0	0	0	0		108	49	75	70	36	41	38	65	71	54
			29	ABR	4396	4161	4391	4273	4415	4355	4501	4492	4445		109	50	79	70	39	42	37	67	71	53
			137735	ABRA	0	0	0	0	0	1	0	0	0		110	53	79	73	42	43	40	71	74	56
			58527	ABRACL	422	405	409	393	391	380	389	339	376		111	53	80	73	42	45	41	71	75	56
			84142	ABRAXAS1	318	307	346	376	322	343	338	310	318		112	53	80	75	42	47	41	72	76	56
			23172	ABRAXAS2	436	425	406	432	447	437	429	467	474		113	53	83	76	43	49	42	72	76	57
			29777	ABT1	431	431	429	425	396	409	402	412	435		114	55	85	76	44	50	42	74	77	57
			80325	ABTB1	226	224	275	241	251	259	231	252	244		115	56	86	78	45	51	42	75	78	61
			25841	ABTB2	426	395	398	347	368	387	361	378	378		116	57	88	81	46	54	43	76	82	61
			30	ACAA1	1023	940	1018	962	1005	915	900	967	909		117	57	91	83	48	56	44	79	84	62
			10449	ACAA2	1323	1347	1349	1333	1345	1377	1354	1368	1355		118	58	94	86	48	57	45	79	87	62
			31	ACACA	2350	2093	2215	1871	2057	2035	2290	2334	2203		119	58	94	86	49	58	45	79	88	63
			32	ACACB	177	171	209	234	204	209	199	165	203		120	60	94	85	49	57	45	78	88	63
			80724	ACAD10	793	701	742	747	849	855	772	793	793		121	61	94	87	53	58	46	79	88	63
			84129	ACAD11	344	316	307	337	312	354	338	345	264		122	61	94	88	53	58	46	79	89	63
			27034	ACAD8	342	310	365	353	386	349	325	347	329		123	64	98	95	54	62	48	84	95	67
			28976	ACAD9	906	935	930	891	965	921	901	900	918		124	64	100	96	54	62	48	82	94	67
			33	ACADL	47	53	38	38	61	54	42	47	54		125	64	101	96	54	63	49	82	96	66
			34	ACADM	726	734	768	704	754	808	792	743	755		126	64	101	94	54	63	49	82	96	66
			35	ACADS	157	177	155	162	187	158	132	175	183		127	65	100	94	55	63	48	82	97	66
			36	ACADSB	468	428	425	473	478	460	494	459	444		128	66	101	94	56	63	49	81	97	66
			37	ACADVL	5667	5467	5559	6048	6274	5988	5235	5427	5548		129	68	103	96	57	64	49	82	97	66
			176	ACAN	0	0	0	0	0	0	0	0	0		130	68	103	97	60	65	51	84	99	67
			9744	ACAP1	95	106	95	149	148	128	114	137	117		131	69	104	97	61	65	51	84	99	67
			23527	ACAP2	566	517	528	498	563	525	647	547	562		132	68	104	95	61	65	51	84	99	67
			116983	ACAP3	737	720	731	727	743	670	606	693	670		133	68	104	95	62	67	51	84	99	67
			38	ACAT1	1545	1584	1511	1546	1479	1475	1658	1488	1396		134	68	105	94	62	67	51	84	100	67
			39	ACAT2	1524	1565	1520	1291	1271	1333	1529	1505	1431		135	67	105	94	63	67	51	83	97	66
			64746	ACBD3	1187	1106	1045	1036	1097	1111	1207	1171	1125		136	69	106	95	65	70	51	84	98	66
			79777	ACBD4	518	532	526	621	562	567	484	503	535		137	69	107	95	67	71	52	86	98	65
			91452	ACBD5	573	555	521	615	559	601	602	546	553		138	70	106	95	67	72	52	85	98	64
			84320	ACBD6	556	579	558	503	541	526	534	549	555		139	71	106	95	67	72	52	84	98	64
			414149	ACBD7	166	147	164	131	170	161	170	176	153		140	69	105	96	66	71	52	84	97	64
			84680	ACCS	321	309	318	312	354	345	283	317	302		141	70	106	96	68	72	55	84	98	66
			390110	ACCSL	0	0	0	1	0	0	0	0	0		142	70	107	97	68	70	56	84	98	66
			65057	ACD	322	350	328	316	362	352	284	319	330		143	71	107	99	69	70	56	86	98	66
			1636	ACE	9	10	9	12	11	9	12	8	7		144	72	108	99	69	72	56	86	98	66
			59272	ACE2	1	1	0	0	0	0	0	0	0		145	73	108	98	70	72	56	86	100	65
			125981	ACER1	2	1	1	0	0	2	0	1	1		146	73	108	99	69	72	56	85	101	65
			340485	ACER2	50	36	54	43	53	39	42	34	33		147	73	107	96	69	69	56	85	100	64
			55331	ACER3	438	397	437	360	372	386	465	441	476		148	72	106	95	69	67	55	82	97	60
			43	ACHE	1	1	1	1	5	1	4	0	4		149	71	105	94	67	66	55	81	94	58
			22985	ACIN1	2953	2808	2960	2901	2805	2924	2879	2888	2803		150	71	105	94	67	67	55	81	94	58
			2532	ACKR1	0	0	0	0	0	0	0	0	0		151	74	110	93	65	66	55	81	93	59
			1238	ACKR2	2	0	2	1	0	5	0	1	4		152	75	109	93	63	64	56	82	92	62
			57007	ACKR3	583	574	627	477	514	530	660	644	736		153	77	117	97	63	68	58	88	99	63
			51554	ACKR4	10	4	4	4	4	2	3	6	2		154	76	119	97	64	67	61	92	98	65
			47	ACLY	3765	3684	3918	3573	3566	3531	3811	3757	3904		155	76	117	97	62	66	59	92	98	65
			130013	ACMSD	8	13	13	8	7	16	13	11	16		156	80	121	99	65	64	61	96	105	70
			48	ACO1	2078	2133	2104	2074	2168	2148	2206	2217	2315		157	80	123	100	65	64	60	97	104	70
			50	ACO2	1351	1279	1397	1562	1552	1468	1399	1385	1383		158	80	123	100	65	64	60	98	104	70
			730249	ACOD1	0	0	0	0	0	0	0	0	0		159	86	123	102	66	66	61	102	105	70
			641371	ACOT1	101	91	93	107	97	89	74	100	96		160	86	124	103	66	66	60	102	104	70
			26027	ACOT11	28	38	30	40	43	30	34	45	35		161	86	123	103	65	66	60	99	102	69
			134526	ACOT12	0	2	1	4	1	1	0	3	1		162	86	121	102	65	66	60	99	102	69
			55856	ACOT13	463	489	470	470	447	480	471	455	471		163	86	121	102	65	66	60	99	102	69
			10965	ACOT2	384	405	453	383	392	384	397	439	410		164	85	120	103	65	66	60	99	102	69
			122970	ACOT4	2	3	1	3	1	2	2	4	0		165	83	120	103	65	66	60	100	102	69
			641372	ACOT6	5	4	0	1	2	3	3	1	2		166	83	120	102	65	66	59	99	104	70
			11332	ACOT7	1022	1077	1094	972	1019	1023	983	1021	1147		167	94	130	109	73	73	64	106	113	79
			10005	ACOT8	335	325	311	389	328	335	285	319	361		168	94	131	109	73	73	63	106	114	80
			23597	ACOT9	735	749	808	730	702	705	770	830	728		169	102	140	114	77	77	65	113	118	85
			51	ACOX1	804	756	741	714	785	816	840	725	747		170	102	140	114	78	77	67	117	119	85
			8309	ACOX2	98	91	88	111	111	118	110	73	98		171	103	140	115	78	79	67	117	119	84
			8310	ACOX3	287	242	312	251	283	258	266	309	280		172	103	139	115	78	79	67	117	119	83
			55289	ACOXL	3	6	7	7	6	3	5	6	7		173	103	139	116	79	80	69	119	124	84
			52	ACP1	1571	1601	1556	1470	1511	1546	1545	1468	1501		174	107	138	119	79	82	72	124	129	86
			53	ACP2	586	590	620	581	597	616	583	613	692		175	109	139	124	86	86	73	128	134	88
			55	ACP3	0	0	0	0	0	0	0	0	0		176	148	179	152	108	113	95	158	174	124
			93650	ACP4	2	2	2	1	2	3	6	5	5		177	148	184	160	113	114	97	167	182	129
			54	ACP5	60	72	72	75	64	62	65	64	63		178	150	189	164	115	116	103	174	194	134
			51205	ACP6	340	325	323	353	364	338	314	307	327		179	170	206	178	130	131	115	195	215	154
			390928	ACP7	0	0	0	0	0	0	0	0	0		180	174	213	183	133	137	117	205	220	163
			49	ACR	0	0	0	0	0	0	0	0	0		181	224	248	224	163	161	139	242	267	202
			84519	ACRBP	18	5	18	16	18	14	7	19	20		182	237	260	232	173	167	142	252	285	211
			56	ACRV1	1	2	3	2	0	3	0	6	3		183	264	296	250	191	181	154	289	325	243
			23205	ACSBG1	2	2	3	3	0	0	0	1	1		184	280	316	258	209	191	165	310	349	261
			81616	ACSBG2	3	3	3	5	5	3	5	4	5		185	283	319	259	211	193	165	314	351	262
			80221	ACSF2	594	560	572	647	617	611	571	592	575		186	292	322	267	216	199	169	323	368	266
			197322	ACSF3	319	338	356	342	353	328	304	323	322		187	297	324	268	215	198	167	324	369	266
			2180	ACSL1	1105	1092	1137	1013	1024	1023	1169	1030	1059		188	297	324	266	215	198	167	324	369	266
			2181	ACSL3	1416	1371	1356	1175	1165	1221	1279	1251	1255		189	330	357	306	235	217	184	358	411	288
			2182	ACSL4	3633	3704	3572	3487	3479	3658	4150	3729	3819		190	331	357	307	237	218	184	358	413	290
			51703	ACSL5	885	842	907	836	850	894	875	890	923		191	333	362	308	237	219	185	360	415	292
			23305	ACSL6	0	1	0	0	1	1	0	1	0		192	342	365	318	238	220	185	364	421	295
			116285	ACSM1	3	1	2	3	2	2	7	3	1		193	353	374	325	248	231	189	372	441	306
			123876	ACSM2A	0	0	0	0	0	0	0	0	0		194	357	379	330	251	234	191	372	445	308
			348158	ACSM2B	0	0	0	0	0	0	1	2	0		195	358	381	328	250	236	191	371	441	309
			6296	ACSM3	54	71	53	71	67	59	63	65	60		196	358	380	329	250	236	190	370	441	310
			341392	ACSM4	0	0	0	0	0	0	1	0	0		197	356	380	327	250	236	191	368	436	311
			54988	ACSM5	0	0	1	1	0	3	2	2	0		198	355	380	327	249	236	191	369	437	311
			142827	ACSM6	1	0	1	0	1	0	2	1	0		199	356	380	327	249	236	191	369	438	311
			84532	ACSS1	0	2	1	0	1	0	1	0	0		200	360	388	332	253	239	194	377	448	315
			55902	ACSS2	546	526	564	559	517	494	543	528	575		201	365	391	333	257	239	199	380	455	317
			79611	ACSS3	168	161	168	195	186	191	201	171	183		202	366	395	335	257	240	201	385	459	320
			58	ACTA1	2	6	6	4	1	2	5	4	3		203	370	398	336	262	241	202	389	464	323
			59	ACTA2	999	978	1037	1105	1050	1071	977	971	1097		204	370	399	338	262	243	202	391	464	324
			60	ACTB	45357	45138	48951	43652	48458	43822	44786	47567	48728		205	370	399	338	262	243	201	392	464	323
			345651	ACTBL2	9	5	11	11	11	13	9	14	16		206	371	400	338	262	244	202	393	466	323
			70	ACTC1	47	39	40	25	33	31	31	36	42		207	370	397	339	263	245	202	397	468	323
			71	ACTG1	91731	91960	95008	92443	96809	92297	95655	96769	101794		208	377	411	342	267	247	218	400	479	326
			72	ACTG2	1	0	1	0	0	0	0	0	0		209	382	420	346	273	249	225	404	487	332
			170487	ACTL10	23	17	24	21	24	18	16	19	18		210	381	424	347	275	251	227	409	486	332
			86	ACTL6A	997	1021	958	861	913	895	1048	944	981		211	381	426	348	275	251	227	408	485	332
			51412	ACTL6B	0	0	0	0	0	0	0	0	0		212	383	425	349	276	251	227	409	485	332
			10881	ACTL7A	0	0	0	0	0	0	0	0	0		213	381	425	349	275	252	226	410	483	332
			10880	ACTL7B	1	0	0	1	0	2	0	0	0		214	384	427	350	276	252	226	414	489	331
			81569	ACTL8	0	5	7	2	1	3	5	3	1		215	384	431	351	276	252	228	414	491	331
			284382	ACTL9	0	0	0	0	0	0	0	0	0		216	384	432	351	277	252	228	415	491	331
			87	ACTN1	10059	9641	10570	8868	9660	9069	10174	10424	11111		217	385	432	353	277	253	227	416	492	331
			88	ACTN2	2	4	1	1	0	1	2	1	0		218	389	435	355	277	255	228	420	500	332
			89	ACTN3	5	4	4	2	2	2	4	3	2		219	393	441	359	283	257	233	422	505	338
			81	ACTN4	21042	20513	22455	20457	21765	21567	21205	22576	23933		220	406	457	368	298	267	244	436	525	345
			55860	ACTR10	1061	1041	1071	1049	1000	1097	1063	1008	1051		221	411	462	373	306	271	250	439	536	351
			10121	ACTR1A	2303	2221	2356	2058	2094	2096	2117	2310	2421		222	413	468	373	309	285	252	441	536	353
			10120	ACTR1B	982	1045	1079	914	952	924	965	1003	997		223	423	469	383	318	285	257	454	550	358
			10097	ACTR2	4371	4044	4154	3876	4067	4101	4816	4382	4189		224	432	471	392	323	285	261	462	561	363
			10096	ACTR3	3434	3405	3294	3233	3157	3328	3597	3337	3301		225	436	477	398	324	285	261	469	567	364
			57180	ACTR3B	125	129	115	130	126	114	117	111	119		226	437	481	399	325	288	263	471	567	364
			653857	ACTR3C	103	113	92	109	97	126	109	105	124		227	439	481	400	325	290	264	472	568	364
			79913	ACTR5	146	154	147	140	142	163	164	154	144		228	444	481	401	328	291	266	474	573	366
			64431	ACTR6	285	307	281	282	286	309	296	272	253		229	444	487	400	328	293	266	474	572	367
			93973	ACTR8	483	430	445	455	470	503	514	457	507		230	448	493	402	330	293	267	472	574	369
			139741	ACTRT1	0	0	0	0	0	0	0	0	0		231	451	493	405	330	293	269	484	576	373
			140625	ACTRT2	0	0	0	0	0	0	0	0	0		232	454	494	405	331	296	268	486	576	374
			84517	ACTRT3	29	44	44	39	56	41	58	35	51		233	467	503	409	332	301	271	493	581	378
			90	ACVR1	459	473	464	433	459	482	439	453	450		234	470	503	409	331	300	271	493	580	379
			91	ACVR1B	337	324	320	291	325	328	305	322	303		235	472	505	408	330	300	270	495	580	380
			130399	ACVR1C	19	14	10	12	16	14	13	12	12		236	473	508	407	330	299	271	495	581	379
			92	ACVR2A	129	109	123	127	116	115	134	111	107		237	478	513	407	333	299	272	497	585	380
			93	ACVR2B	168	211	189	212	199	213	192	198	195		238	476	514	407	334	299	274	497	586	381
			94	ACVRL1	2	0	1	3	1	0	1	1	1		239	477	516	403	335	299	275	497	585	380
			95	ACY1	8	17	13	7	13	7	9	7	11		240	481	519	403	338	300	276	502	594	382
			91703	ACY3	0	1	0	0	0	0	2	0	2		241	480	522	404	341	299	279	503	600	383
			97	ACYP1	107	118	118	99	96	103	89	111	93		242	481	520	406	343	303	278	504	601	382
			98	ACYP2	166	152	157	127	144	144	156	155	171		243	485	525	411	344	309	284	512	607	390
			100	ADA	319	301	310	234	268	243	318	310	344		244	492	531	416	346	311	290	521	615	401
			51816	ADA2	2	3	0	0	4	0	2	0	2		245	494	537	417	346	317	292	523	620	401
			132612	ADAD1	0	1	0	0	0	0	0	0	0		246	503	543	423	351	323	292	529	626	405
			161931	ADAD2	0	0	0	0	0	0	0	0	0		247	525	556	434	362	333	298	541	651	421
			161823	ADAL	225	219	213	232	201	229	221	230	223		248	527	556	434	364	333	300	543	652	422
			102	ADAM10	2584	2450	2529	2164	2121	2414	2816	2573	2495		249	530	557	435	364	333	301	543	657	425
			4185	ADAM11	109	99	115	102	134	126	113	111	107		250	534	558	439	365	333	304	544	660	427
			8038	ADAM12	1375	1324	1357	938	1020	1142	1332	1381	1407		251	534	560	438	365	334	303	544	660	427
			8751	ADAM15	5625	5405	5686	5818	6039	5684	5385	5601	5987		252	533	560	439	363	334	302	546	660	428
			6868	ADAM17	1403	1311	1339	1291	1260	1275	1388	1341	1345		253	534	561	437	363	333	303	545	657	426
			8749	ADAM18	1	1	0	1	1	1	0	0	0		254	537	561	438	366	336	308	550	661	428
			8728	ADAM19	428	400	460	385	360	401	483	498	471		255	542	555	437	365	336	306	545	660	425
			2515	ADAM2	0	0	0	0	0	1	0	0	0		256	546	555	443	366	338	312	544	664	428
			8748	ADAM20	1	4	0	0	0	1	2	0	3		257	548	558	445	367	343	315	549	667	430
			8747	ADAM21	12	14	17	12	21	32	15	15	15		258	548	558	445	364	342	315	550	669	430
			53616	ADAM22	267	236	228	225	217	226	271	257	244		259	554	562	441	370	342	313	553	672	432
			8745	ADAM23	176	174	179	167	171	174	157	166	197		260	559	569	443	371	344	313	553	675	437
			10863	ADAM28	0	0	0	0	0	0	0	1	0		261	563	572	445	374	343	313	557	679	437
			11086	ADAM29	1	0	1	0	1	1	0	3	2		262	565	574	444	375	342	315	559	680	437
			11085	ADAM30	1	0	0	0	0	0	0	0	0		263	568	574	447	376	340	316	561	680	437
			203102	ADAM32	10	7	7	7	10	0	5	6	4		264	569	572	446	375	338	318	561	681	437
			80332	ADAM33	0	1	0	0	1	0	0	0	0		265	569	577	446	376	338	319	561	679	439
			8756	ADAM7	0	0	0	0	0	0	0	0	0		266	569	577	446	374	339	318	560	676	440
			101	ADAM8	6	10	7	6	7	7	4	13	7		267	571	575	443	376	340	318	562	677	441
			8754	ADAM9	8304	8116	7893	7866	8016	8138	9294	8586	8257		268	573	576	442	375	341	318	563	680	444
			27299	ADAMDEC1	0	0	0	0	0	0	0	0	0		269	571	577	443	376	342	320	565	681	442
			9510	ADAMTS1	188	219	195	132	156	149	182	171	157		270	570	578	444	376	342	320	564	681	440
			81794	ADAMTS10	0	1	0	0	1	0	0	0	1		271	599	622	464	391	364	343	598	709	463
			81792	ADAMTS12	486	450	511	376	346	435	497	495	492		272	609	620	468	395	361	347	605	728	466
			11093	ADAMTS13	61	45	70	62	81	65	64	55	48		273	613	625	475	397	366	351	615	726	473
			140766	ADAMTS14	43	39	52	25	29	32	43	43	40		274	613	623	474	397	367	352	616	727	473
			170689	ADAMTS15	154	148	156	125	122	131	158	164	162		275	617	628	481	404	372	354	620	731	476
			170690	ADAMTS16	3	4	7	8	3	0	1	4	5		276	617	627	481	402	371	355	619	730	479
			170691	ADAMTS17	5	15	10	8	18	12	8	6	16		277	617	625	480	401	371	354	618	731	479
			170692	ADAMTS18	1	2	1	2	2	1	1	1	1		278	617	624	479	401	372	353	618	731	478
			171019	ADAMTS19	0	0	0	0	0	0	0	0	0		279	634	633	489	406	381	361	630	747	488
			9509	ADAMTS2	38	36	48	42	40	36	49	55	43		280	650	648	498	408	385	375	645	761	501
			80070	ADAMTS20	2	0	0	0	1	0	0	0	0		281	656	661	506	414	391	393	652	769	507
			9508	ADAMTS3	45	47	54	51	49	44	56	38	46		282	661	667	510	418	394	396	659	779	511
			9507	ADAMTS4	0	0	0	0	2	0	1	0	0		283	660	664	510	419	393	400	661	780	517
			11096	ADAMTS5	73	66	51	38	35	47	68	62	67		284	661	663	509	418	391	400	661	779	517
			11174	ADAMTS6	32	40	41	29	29	29	38	37	38		285	666	665	508	421	392	400	666	782	519
			11173	ADAMTS7	692	718	752	564	655	649	690	742	801		286	671	667	515	427	397	408	674	787	526
			11095	ADAMTS8	0	1	2	1	2	1	1	3	2		287	673	669	519	429	396	409	673	789	528
			56999	ADAMTS9	90	95	74	66	88	108	85	78	85		288	674	669	519	429	397	409	673	791	529
			92949	ADAMTSL1	8	7	9	8	3	2	4	1	4		289	680	679	520	428	400	412	678	797	531
			9719	ADAMTSL2	0	0	0	0	0	0	1	1	0		290	679	680	517	426	401	410	678	797	528
			57188	ADAMTSL3	875	858	908	853	827	869	1031	943	947		291	702	695	536	433	418	415	699	812	546
			54507	ADAMTSL4	716	670	749	741	901	781	717	764	850		292	701	702	540	435	418	417	704	816	547
			339366	ADAMTSL5	160	176	155	165	157	164	145	154	159		293	704	705	545	440	421	422	714	827	552
			11033	ADAP1	0	0	0	1	0	0	0	1	1		294	704	707	547	439	421	423	717	828	550
			55803	ADAP2	6	13	15	8	6	14	8	8	7		295	711	718	553	440	425	426	724	832	555
			103	ADAR	3229	2869	3211	3202	3215	3214	3341	3193	3351		296	711	719	552	441	426	426	723	830	555
			104	ADARB1	130	133	141	127	117	145	133	141	127		297	726	743	564	454	437	435	740	856	571
			105	ADARB2	0	0	0	0	0	0	0	0	0		298	732	746	565	454	438	434	742	856	571
			23536	ADAT1	254	213	238	201	243	238	278	277	265		299	732	743	565	454	438	436	744	857	574
			134637	ADAT2	181	170	182	164	185	187	178	173	189		300	729	746	565	455	436	437	743	857	572
			113179	ADAT3	49	70	69	46	71	54	53	53	63		301	722	740	562	451	433	433	732	849	567
			57143	ADCK1	90	104	96	96	112	108	85	88	109		302	729	744	564	455	435	438	741	863	571
			90956	ADCK2	420	398	472	419	471	426	440	407	473		303	722	726	557	456	428	435	734	846	572
			203054	ADCK5	91	95	131	91	130	104	96	111	104		304	722	726	557	457	428	434	733	847	573
			107	ADCY1	6	13	11	12	16	13	6	8	5		305	723	726	558	458	430	434	733	846	572
			55811	ADCY10	5	6	1	1	6	2	3	2	1		306	728	730	558	458	430	433	735	844	573
			108	ADCY2	0	0	0	0	0	0	1	0	1		307	728	726	557	459	429	433	736	845	574
			109	ADCY3	603	533	604	576	640	611	581	626	683		308	736	729	561	461	429	438	745	850	582
			196883	ADCY4	0	0	0	0	0	0	1	0	2		309	709	713	549	450	422	430	721	830	569
			111	ADCY5	8	6	12	8	8	5	10	6	10		310	708	709	549	448	418	428	717	824	567
			112	ADCY6	1033	1002	1014	989	1158	1039	1137	1078	1070		311	708	707	548	448	418	427	716	822	565
			113	ADCY7	149	136	117	120	147	127	122	133	123		312	713	707	547	448	418	429	715	824	565
			114	ADCY8	0	0	0	1	0	1	1	0	0		313	711	703	546	447	417	428	705	820	563
			115	ADCY9	565	506	536	546	550	457	521	545	564		314	713	707	547	443	421	429	710	822	562
			116	ADCYAP1	132	133	146	132	146	152	136	145	130		315	713	707	543	442	417	429	705	820	562
			117	ADCYAP1R1	0	0	0	0	0	0	0	0	0		316	712	708	543	443	416	427	703	821	566
			118	ADD1	2794	2712	2773	2768	2881	2804	2906	2858	2912		317	710	704	547	449	414	431	704	825	561
			119	ADD2	0	0	0	0	0	0	0	0	0		318	711	711	542	449	420	433	702	825	560
			120	ADD3	546	538	519	540	588	570	594	542	539		319	715	722	550	455	425	443	708	837	564
			79747	ADGB	0	0	0	0	0	0	0	0	1		320	716	743	549	459	428	452	715	841	571
			84435	ADGRA1	0	0	0	0	0	0	0	0	0		321	725	752	553	467	434	458	716	848	579
			25960	ADGRA2	243	225	239	255	245	262	216	245	243		322	717	750	542	466	434	459	712	843	574
			166647	ADGRA3	899	874	909	813	929	965	938	888	981		323	718	743	536	462	430	455	707	838	569
			575	ADGRB1	0	0	0	1	0	0	0	1	0		324	713	740	530	459	429	453	701	833	569
			576	ADGRB2	274	230	232	283	310	288	219	245	257		325	700	729	519	448	421	446	692	821	560
			577	ADGRB3	1	1	0	1	0	1	0	1	0		326	695	728	518	442	417	439	687	807	545
			283383	ADGRD1	1	2	0	1	2	0	0	0	1		327	689	724	514	436	415	434	674	794	535
			2015	ADGRE1	89	90	68	97	96	93	97	92	82		328	693	688	518	448	389	441	690	799	539
			30817	ADGRE2	0	0	0	1	0	0	0	0	0		329	630	693	474	403	390	421	642	725	489
			84658	ADGRE3	0	0	0	0	0	0	0	0	0		330	627	693	472	400	390	419	640	726	489
			976	ADGRE5	204	221	189	188	191	203	196	198	199		331	624	699	472	401	396	419	649	725	498
			266977	ADGRF1	2	0	0	0	1	0	0	0	0		332	625	703	471	391	396	412	629	703	488
			222611	ADGRF2	5	6	1	4	3	5	8	4	3		333	678	715	511	419	404	442	677	751	511
			165082	ADGRF3	10	6	10	13	7	12	14	8	18		334	688	715	515	416	411	444	688	753	520
			221393	ADGRF4	2	3	3	6	4	6	7	7	4		335	683	720	514	412	420	441	684	748	518
			221395	ADGRF5	0	1	0	0	1	1	0	0	1		336	690	723	521	417	425	449	692	752	523
			9289	ADGRG1	2013	1893	2084	1533	1649	1525	1876	2002	2118		337	681	724	521	419	425	455	697	756	521
			10149	ADGRG2	3	3	2	1	2	3	3	3	3		338	684	705	521	421	411	456	699	757	524
			222487	ADGRG3	0	0	0	0	0	0	0	0	0		339	674	713	501	410	411	446	683	737	515
			139378	ADGRG4	2	2	0	1	0	0	1	0	1		340	671	709	502	410	412	446	681	741	513
			221188	ADGRG5	14	14	12	11	12	12	8	11	10		341	673	709	502	414	408	448	684	743	519
			57211	ADGRG6	1606	1425	1454	1280	1380	1425	1657	1601	1581		342	675	710	499	412	409	454	696	748	526
			84873	ADGRG7	0	2	0	1	0	0	1	0	0		343	680	744	506	418	440	464	700	752	532
			22859	ADGRL1	233	209	220	246	262	253	250	219	234		344	707	757	518	441	448	482	735	779	561
			23266	ADGRL2	839	833	803	896	955	848	892	884	880		345	727	761	529	455	456	490	744	796	581
			23284	ADGRL3	211	213	207	219	208	195	223	220	247		346	750	784	546	463	468	505	761	813	597
			64123	ADGRL4	0	0	0	0	0	0	0	0	0		347	770	796	562	479	472	515	773	825	616
			84059	ADGRV1	92	90	64	76	63	91	92	77	92		348	778	799	566	480	473	519	774	829	618
			124	ADH1A	1	3	1	3	0	2	4	2	6		349	775	800	563	479	476	517	768	819	614
			125	ADH1B	0	0	0	0	0	0	0	0	0		350	771	795	562	475	470	513	765	817	614
			126	ADH1C	1	1	0	1	1	0	0	0	0		351	770	794	560	475	470	511	762	815	616
			127	ADH4	0	0	2	0	2	0	0	0	0		352	770	788	560	475	467	511	760	815	617
			128	ADH5	2327	2345	2258	2242	2300	2264	2470	2114	2160		353	781	795	566	478	474	519	773	825	623
			130	ADH6	4	4	6	3	8	5	8	7	7		354	780	791	563	478	474	514	766	823	624
			131	ADH7	0	0	0	0	0	0	0	0	0		355	784	793	564	478	476	515	769	826	625
			137872	ADHFE1	67	80	81	99	81	78	85	60	82		356	787	795	564	482	479	518	769	821	625
			55256	ADI1	1145	1154	1212	1060	1049	999	1113	1075	1207		357	787	782	564	480	476	517	770	823	628
			149685	ADIG	0	0	0	0	0	0	0	0	0		358	786	784	562	473	477	504	771	822	626
			9370	ADIPOQ	0	0	0	0	0	0	0	0	0		359	786	790	566	471	480	504	768	822	631
			51094	ADIPOR1	1922	1828	1977	1958	1862	1885	1873	1813	2057		360	794	801	577	474	485	518	774	834	643
			79602	ADIPOR2	1532	1395	1440	1271	1372	1369	1464	1437	1355		361	796	810	581	480	489	521	780	841	650
			10974	ADIRF	8	8	10	11	9	14	5	15	7		362	796	814	583	481	491	521	782	841	653
			132	ADK	655	642	658	603	573	649	578	600	557		363	796	813	587	483	493	524	783	845	655
			133	ADM	301	350	297	405	421	343	334	257	274		364	795	808	587	483	495	527	780	842	655
			79924	ADM2	7	11	15	16	13	17	2	11	7		365	797	812	591	485	496	525	780	842	656
			199800	ADM5	22	30	20	22	22	17	18	14	9		366	796	817	589	487	500	525	781	839	657
			23394	ADNP	1881	1763	1798	1754	1849	1867	1972	1807	1889		367	796	818	590	490	498	526	785	835	655
			22850	ADNP2	621	648	638	663	681	663	651	651	683		368	811	840	611	495	510	534	810	861	673
			84890	ADO	952	936	845	949	992	954	930	865	867		369	804	833	610	489	507	537	815	855	676
			134	ADORA1	442	448	502	462	464	426	458	467	502		370	792	821	604	473	498	526	796	831	669
			135	ADORA2A	8	10	14	10	13	9	9	11	9		371	789	814	595	464	492	520	788	827	663
			136	ADORA2B	652	615	643	614	543	597	535	577	593		372	774	805	582	454	481	508	770	810	655
			140	ADORA3	0	0	0	0	0	1	1	0	1		373	774	806	581	455	481	511	772	810	655
			83440	ADPGK	1261	1144	1233	1144	1113	1182	1178	1165	1175		374	774	804	585	457	485	512	773	814	658
			141	ADPRH	107	100	101	103	110	98	95	80	101		375	771	802	578	456	484	514	766	810	660
			113622	ADPRHL1	9	10	8	13	13	4	7	8	13		376	790	829	593	465	493	528	784	832	673
			56985	ADPRM	146	126	114	136	136	150	143	102	126		377	804	839	599	463	495	529	787	844	678
			54936	ADPRS	659	718	633	613	664	584	623	607	593		378	801	834	599	462	494	528	785	841	676
			148	ADRA1A	0	0	0	0	0	0	0	0	0		379	801	834	603	461	495	525	784	842	681
			147	ADRA1B	14	10	9	12	16	14	7	11	14		380	795	829	598	458	493	521	779	834	678
			146	ADRA1D	0	0	0	0	0	0	0	0	0		381	795	832	604	458	496	523	787	840	682
			150	ADRA2A	5	10	7	3	3	4	3	5	3		382	789	836	603	458	494	522	783	838	676
			151	ADRA2B	1	0	0	0	0	0	0	0	1		383	799	844	614	465	505	527	792	842	688
			152	ADRA2C	6	10	8	5	7	7	5	5	7		384	831	880	636	488	523	552	825	875	714
			153	ADRB1	3	6	3	5	5	7	5	5	8		385	848	891	644	496	537	559	843	888	722
			154	ADRB2	125	150	145	121	123	145	144	141	153		386	849	898	648	495	542	561	847	887	725
			155	ADRB3	0	0	0	0	0	0	0	0	0		387	860	914	661	501	549	571	862	900	740
			11047	ADRM1	2195	2245	2370	2174	2088	2140	1890	2033	2166		388	892	911	684	514	548	581	903	937	762
			158	ADSL	1309	1211	1176	1186	1195	1195	1316	1225	1290		389	901	953	693	520	573	584	905	945	765
			122622	ADSS1	219	216	222	233	218	194	209	220	218		390	910	953	697	526	577	583	907	953	768
			159	ADSS2	927	948	915	896	890	892	987	911	995		391	914	950	702	526	577	586	910	960	765
			84830	ADTRP	2897	2804	2838	2783	2767	2746	3132	2984	3030		392	932	954	724	532	579	592	928	989	776
			165	AEBP1	3	1	2	2	3	0	0	3	1		393	935	968	729	533	586	602	930	994	781
			121536	AEBP2	558	488	510	570	555	546	560	564	508		394	946	974	748	540	587	607	940	1011	796
			64782	AEN	905	955	992	903	966	957	979	953	924		395	939	970	751	536	582	615	931	1000	794
			60312	AFAP1	626	666	641	551	602	580	676	642	667		396	956	967	757	543	579	621	946	1021	805
			134265	AFAP1L1	134	150	139	104	124	126	120	138	129		397	973	958	776	558	571	642	964	1039	827
			84632	AFAP1L2	1	1	2	6	1	2	2	2	2		398	976	1026	780	563	608	642	968	1047	831
			4301	AFDN	3087	2863	2870	2569	2605	2726	3163	3115	3028		399	985	1041	793	575	611	649	980	1055	838
			4299	AFF1	958	907	849	961	934	879	908	859	857		400	1014	1057	819	590	623	660	1017	1068	857
			2334	AFF2	0	0	0	0	0	0	0	0	0		401	1022	1061	829	592	624	668	1027	1088	864
			3899	AFF3	187	186	198	207	217	204	187	184	203		402	1041	1091	847	601	639	673	1038	1112	875
			27125	AFF4	3053	2926	2811	2832	2788	2723	3350	3081	3031		403	1039	1094	850	603	639	683	1042	1119	880
			246269	AFG1L	44	38	53	41	56	33	58	57	44		404	1045	1114	849	606	641	681	1041	1120	880
			10939	AFG3L2	1417	1339	1295	1369	1397	1401	1448	1428	1430		405	1063	1147	871	619	652	692	1071	1145	913
			173	AFM	0	0	0	0	0	0	0	0	0		406	1069	1153	873	621	656	691	1079	1148	915
			125061	AFMID	534	576	511	551	528	560	555	565	522		407	1069	1153	871	621	653	693	1079	1148	917
			174	AFP	17	16	21	12	15	14	13	10	16		408	1063	1152	869	614	652	695	1072	1144	912
			54812	AFTPH	618	600	569	580	593	521	648	578	557		409	1057	1147	872	608	649	696	1068	1149	912
			175	AGA	709	712	747	740	745	743	806	702	700		410	1068	1145	874	611	652	703	1075	1156	919
			116987	AGAP1	810	778	791	703	818	735	767	796	785		411	1063	1144	871	610	653	702	1074	1154	917
			119385	AGAP11	5	4	2	4	3	4	3	6	1		412	1071	1152	872	614	658	708	1081	1168	923
			116986	AGAP2	213	192	235	223	245	209	208	253	258		413	1071	1155	873	621	661	708	1085	1169	921
			116988	AGAP3	1503	1567	1626	1514	1493	1521	1441	1491	1592		414	1071	1158	874	618	661	708	1084	1168	919
			119016	AGAP4	78	69	78	91	91	92	74	83	69		415	1071	1173	874	619	667	708	1083	1170	921
			729092	AGAP5	57	61	57	57	70	61	71	65	69		416	1073	1175	878	622	674	712	1085	1174	919
			414189	AGAP6	176	205	194	177	207	197	137	166	187		417	1073	1175	878	623	670	711	1085	1173	919
			642517	AGAP9	33	27	32	32	42	38	20	31	48		418	1093	1190	901	643	681	724	1109	1194	929
			123624	AGBL1	0	0	0	0	0	0	0	0	0		419	1100	1194	902	649	683	724	1109	1196	932
			79841	AGBL2	24	28	26	25	30	22	24	21	21		420	1125	1194	916	657	680	732	1128	1221	937
			340351	AGBL3	27	25	20	9	16	24	21	23	21		421	1105	1193	899	649	675	714	1106	1188	918
			84871	AGBL4	8	3	5	7	4	4	7	8	5		422	1108	1192	897	650	674	712	1096	1190	914
			60509	AGBL5	1219	1155	1355	1356	1353	1308	1292	1223	1371		423	1107	1196	896	648	672	707	1092	1189	909
			177	AGER	18	17	22	13	24	23	13	17	18		424	1117	1217	903	653	680	720	1103	1199	924
			3267	AGFG1	1470	1414	1387	1261	1361	1409	1475	1378	1410		425	1147	1236	917	654	690	732	1118	1221	935
			3268	AGFG2	294	313	348	298	274	273	275	285	306		426	1146	1242	918	658	693	731	1123	1223	936
			55109	AGGF1	1235	1120	1190	1204	1155	1168	1290	1193	1232		427	1147	1240	919	657	692	731	1123	1223	937
			55750	AGK	426	465	421	446	447	471	461	416	439		428	1148	1240	932	660	692	739	1126	1240	942
			178	AGL	563	499	483	477	492	498	571	527	542		429	1132	1228	926	659	684	728	1118	1224	934
			79814	AGMAT	3	1	0	0	1	3	0	4	0		430	1125	1221	925	661	686	718	1112	1222	929
			392636	AGMO	0	0	0	0	0	0	0	0	0		431	1118	1223	920	653	687	701	1100	1210	922
			26523	AGO1	593	533	496	485	567	527	537	546	514		432	1142	1247	939	674	706	721	1127	1226	938
			27161	AGO2	203	199	214	205	190	217	227	227	254		433	1144	1252	944	675	709	724	1129	1232	941
			192669	AGO3	143	100	119	146	124	109	140	116	130		434	1157	1270	956	684	711	737	1144	1243	954
			192670	AGO4	335	306	335	311	334	340	385	392	337		435	1146	1268	958	678	708	734	1136	1237	950
			10554	AGPAT1	660	660	618	552	751	586	566	597	593		436	1142	1267	955	673	710	731	1138	1233	948
			10555	AGPAT2	763	734	817	779	783	726	641	665	746		437	1140	1266	952	672	709	731	1138	1233	947
			56894	AGPAT3	2022	2034	2114	2013	2184	2049	2122	2158	2188		438	1139	1267	953	672	710	728	1136	1229	947
			56895	AGPAT4	271	240	225	220	216	219	220	231	220		439	1144	1254	957	675	694	728	1137	1233	948
			55326	AGPAT5	1057	1137	1013	996	1016	985	1154	947	974		440	1144	1269	959	682	701	729	1138	1242	950
			8540	AGPS	1889	1832	1801	1627	1732	1790	2057	1855	1792		441	1141	1274	956	682	705	729	1131	1243	947
			10551	AGR2	1	0	0	0	0	1	0	0	0		442	1147	1270	955	682	704	728	1128	1251	954
			155465	AGR3	0	0	0	0	0	0	0	0	0		443	1141	1267	947	680	704	724	1123	1241	953
			375790	AGRN	12727	12094	13026	12461	13583	12677	12247	12689	13591		444	1145	1274	947	683	704	725	1119	1244	957
			181	AGRP	1	0	1	1	2	0	0	1	1		445	1152	1269	956	687	705	730	1119	1246	959
			183	AGT	11	10	15	5	14	12	14	22	9		446	1150	1275	954	682	705	724	1110	1236	954
			23287	AGTPBP1	368	343	368	347	371	375	404	358	375		447	1148	1256	950	677	700	722	1105	1232	950
			185	AGTR1	1	0	0	0	0	0	0	0	0		448	1178	1286	988	695	723	747	1139	1263	983
			186	AGTR2	0	0	0	0	0	0	0	0	0		449	1180	1288	991	700	723	747	1141	1263	979
			57085	AGTRAP	737	763	815	761	824	762	714	747	768		450	1182	1293	992	701	727	748	1143	1263	979
			189	AGXT	0	0	0	0	0	0	0	0	0		451	1179	1292	994	701	729	748	1145	1261	978
			64902	AGXT2	1	0	0	0	0	0	0	1	0		452	1183	1297	994	701	730	748	1148	1264	976
			25909	AHCTF1	1250	1254	1176	1104	1075	1190	1262	1286	1248		453	1188	1301	994	701	734	750	1148	1269	980
			191	AHCY	3362	3368	3688	3427	3644	3586	3453	3322	3569		454	1189	1302	993	701	734	753	1148	1267	980
			10768	AHCYL1	3616	3589	3499	3589	3691	3757	3767	3636	3664		455	1188	1303	998	706	733	757	1150	1270	981
			23382	AHCYL2	422	363	385	362	425	382	361	366	439		456	1190	1293	999	708	727	758	1149	1272	981
			27245	AHDC1	1537	1483	1508	1655	1766	1606	1579	1610	1638		457	1185	1299	1000	710	731	756	1145	1281	980
			54806	AHI1	468	467	470	418	416	433	517	499	484		458	1181	1299	998	709	733	755	1142	1281	975
			79026	AHNAK	21438	19197	20092	18577	18956	19968	23460	22505	20961		459	1180	1298	997	708	735	753	1138	1275	970
			113146	AHNAK2	11554	10632	11365	11441	11823	11877	12609	12616	13160		460	1179	1300	999	708	735	755	1139	1275	971
			196	AHR	2050	1819	1787	1963	1972	1938	2079	1963	1977		461	1180	1303	1002	711	736	755	1142	1274	968
			57491	AHRR	16	8	10	16	6	10	10	6	15		462	1178	1302	1001	709	736	756	1143	1276	969
			10598	AHSA1	2107	2156	2168	2019	2017	2027	1945	2044	1888		463	1188	1305	1004	712	740	759	1151	1280	974
			130872	AHSA2P	712	740	645	744	700	792	691	716	731		464	1188	1321	1008	718	743	764	1163	1280	975
			197	AHSG	0	0	0	0	0	0	1	0	0		465	1231	1362	1035	743	772	794	1189	1321	998
			51327	AHSP	0	0	0	0	0	0	1	0	0		466	1236	1370	1041	750	779	800	1194	1330	1006
			57379	AICDA	0	0	0	0	0	0	0	0	0		467	1251	1378	1050	752	784	805	1213	1338	1019
			64853	AIDA	851	840	832	875	743	825	889	819	804		468	1256	1401	1059	763	791	802	1224	1350	1030
			199	AIF1	0	0	0	0	0	0	0	0	0		469	1249	1402	1053	759	791	796	1219	1340	1023
			83543	AIF1L	1	0	2	2	0	2	0	0	0		470	1245	1384	1054	754	789	786	1211	1338	1024
			9131	AIFM1	1003	1051	1042	1021	968	1012	1043	958	1003		471	1251	1382	1051	757	784	786	1212	1341	1026
			84883	AIFM2	412	395	390	389	335	387	379	363	383		472	1253	1382	1050	757	783	783	1212	1333	1023
			150209	AIFM3	0	1	1	2	1	1	1	2	1		473	1254	1384	1052	757	784	782	1212	1335	1023
			51390	AIG1	930	887	957	977	1035	1029	954	949	900		474	1254	1383	1051	755	782	782	1211	1334	1024
			9447	AIM2	0	0	0	0	0	0	0	0	0		475	1255	1380	1051	754	784	782	1211	1335	1025
			9255	AIMP1	880	840	793	859	842	806	921	887	789		476	1248	1374	1042	750	776	779	1203	1332	1022
			7965	AIMP2	413	444	444	407	417	423	414	363	427		477	1243	1376	1040	741	773	776	1193	1327	1017
			9049	AIP	626	613	630	651	600	643	616	608	666		478	1258	1378	1054	745	772	779	1203	1342	1020
			23746	AIPL1	0	0	0	0	1	0	0	0	0		479	1264	1382	1053	748	775	782	1197	1348	1019
			326	AIRE	0	0	0	0	0	0	0	0	0		480	1278	1391	1058	752	783	784	1204	1353	1021
			55966	AJAP1	51	50	63	36	44	35	43	46	40		481	1274	1382	1057	748	779	779	1197	1348	1008
			389813	AJM1	63	45	57	61	61	52	48	52	51		482	1226	1349	1018	726	764	758	1160	1311	980
			84962	AJUBA	2594	2609	2691	2514	2651	2490	2775	2706	2750		483	1193	1317	1002	714	738	735	1121	1282	967
			203	AK1	728	657	798	724	715	693	682	739	703		484	1192	1311	999	712	732	734	1116	1278	961
			204	AK2	3379	3250	3336	3579	3590	3566	3298	3255	3310		485	1185	1313	996	710	724	728	1109	1273	955
			50808	AK3	2799	2788	2869	2914	2960	3029	3014	2944	2944		486	1184	1305	995	707	717	728	1104	1270	951
			205	AK4	1781	1633	1610	1906	1940	1805	1914	1588	1716		487	1183	1300	990	709	718	728	1105	1266	950
			26289	AK5	154	145	137	158	154	172	141	133	137		488	1175	1301	988	705	717	725	1099	1263	947
			102157402	AK6	236	248	253	237	223	245	233	223	251		489	1173	1293	985	705	717	724	1097	1259	943
			122481	AK7	125	113	105	125	103	93	101	97	122		490	1199	1307	1012	718	723	739	1122	1277	962
			158067	AK8	9	10	10	17	12	12	9	16	9		491	1188	1299	1005	713	717	731	1109	1266	954
			221264	AK9	155	158	141	182	135	133	152	157	132		492	1176	1291	999	706	706	725	1095	1255	942
			642597	AKAIN1	0	0	0	0	0	0	0	0	0		493	1123	1241	965	661	672	695	1052	1203	887
			8165	AKAP1	769	765	784	832	840	880	759	825	840		494	1118	1249	970	662	676	690	1050	1206	882
			11216	AKAP10	521	479	480	480	501	489	467	462	516		495	1102	1231	963	652	663	681	1041	1199	862
			11215	AKAP11	1302	1136	1093	1190	1199	1236	1384	1283	1167		496	1093	1233	954	656	666	674	1039	1203	853
			9590	AKAP12	976	981	926	891	917	922	1044	954	976		497	1086	1229	944	654	667	670	1037	1198	857
			11214	AKAP13	885	856	833	833	838	814	1013	858	878		498	1090	1232	943	659	670	670	1041	1202	859
			158798	AKAP14	1	0	0	0	0	0	0	0	0		499	1088	1232	943	660	668	671	1040	1200	857
			8227	AKAP17A	162	158	138	156	133	155	118	140	142		500	1094	1227	948	665	661	673	1050	1210	858
			10566	AKAP3	4	4	5	10	4	5	9	2	9		501	1084	1224	946	658	660	667	1038	1198	847
			8852	AKAP4	0	0	0	0	0	0	0	0	0		502	1084	1224	945	658	662	665	1037	1197	845
			9495	AKAP5	45	44	40	23	28	29	26	30	32		503	1086	1223	945	664	661	666	1045	1202	846
			9472	AKAP6	94	86	95	90	101	81	97	129	87		504	1087	1226	944	663	662	667	1043	1202	845
			9465	AKAP7	116	99	100	93	107	93	95	94	83		505	1122	1254	975	678	683	692	1080	1247	870
			10270	AKAP8	459	484	506	453	439	424	473	465	451		506	1118	1255	972	675	682	689	1083	1241	864
			26993	AKAP8L	850	835	841	870	760	812	811	815	798		507	1121	1253	973	674	683	689	1083	1239	865
			10142	AKAP9	1053	1036	958	960	910	1037	1205	1155	1020		508	1124	1255	972	680	682	692	1086	1240	871
			56672	AKIP1	390	408	386	353	352	366	360	345	368		509	1120	1262	967	681	691	687	1075	1234	866
			79647	AKIRIN1	1260	1222	1145	1057	1171	1135	1194	1180	1117		510	1126	1250	976	687	686	689	1083	1236	868
			55122	AKIRIN2	797	784	785	858	906	758	765	789	828		511	1131	1262	983	697	695	694	1090	1244	870
			80709	AKNA	174	183	195	190	191	181	186	183	184		512	1132	1264	984	699	698	694	1092	1246	871
			254268	AKNAD1	2	0	1	4	2	3	1	0	0		513	1152	1285	991	713	706	701	1110	1265	883
			10327	AKR1A1	1202	1192	1185	1157	1194	1214	1211	1114	1243		514	1181	1307	999	733	727	721	1143	1282	909
			231	AKR1B1	6775	6700	6999	7868	7651	7490	6941	6777	7089		515	1183	1310	1000	734	731	723	1143	1281	908
			57016	AKR1B10	12	7	10	14	12	7	9	11	7		516	1180	1308	1004	733	731	724	1140	1284	913
			441282	AKR1B15	1	0	0	0	0	1	0	1	0		517	1174	1308	1004	731	733	728	1138	1282	912
			1645	AKR1C1	2	1	1	2	1	3	1	2	2		518	1170	1290	984	726	724	720	1122	1260	894
			1646	AKR1C2	0	2	0	3	3	2	1	1	1		519	1167	1288	986	722	723	717	1123	1259	894
			8644	AKR1C3	126	143	134	138	121	138	134	121	133		520	1172	1296	993	733	727	722	1130	1268	901
			1109	AKR1C4	0	0	0	0	0	0	0	0	0		521	1172	1295	994	734	728	723	1131	1268	901
			6718	AKR1D1	4	3	5	3	6	2	4	2	5		522	1167	1295	997	732	727	721	1134	1270	901
			83592	AKR1E2	0	0	0	0	0	0	0	0	0		523	1194	1340	1027	762	746	738	1166	1303	925
			8574	AKR7A2	1312	1302	1366	1499	1347	1250	1271	1208	1403		524	1199	1338	1027	762	744	737	1172	1312	929
			22977	AKR7A3	5	2	9	5	3	5	6	9	5		525	1202	1321	1027	765	741	733	1176	1313	927
			207	AKT1	2309	2172	2379	2105	2189	2181	2144	2228	2347		526	1206	1351	1041	771	765	737	1186	1327	939
			84335	AKT1S1	1273	1269	1358	1244	1358	1338	1198	1286	1483		527	1204	1347	1037	773	765	741	1191	1327	939
			208	AKT2	1754	1749	1865	1773	2029	1995	1834	1783	1859		528	1205	1351	1038	774	768	742	1191	1328	938
			10000	AKT3	1325	1180	1288	1220	1195	1201	1343	1252	1292		529	1205	1351	1036	774	766	743	1190	1328	934
			64400	AKTIP	376	315	342	343	306	376	346	370	354		530	1206	1355	1036	773	766	745	1186	1326	931
			210	ALAD	1062	1037	970	995	997	1044	1028	1068	1019		531	1203	1350	1032	773	764	744	1182	1325	929
			211	ALAS1	661	673	699	646	693	669	684	633	703		532	1201	1338	1032	772	751	743	1181	1324	928
			212	ALAS2	2	0	1	0	1	0	0	0	0		533	1186	1326	1017	764	743	735	1163	1311	916
			213	ALB	2	1	1	4	2	2	1	4	3		534	1145	1292	992	740	721	708	1126	1276	886
			214	ALCAM	6811	6483	6515	6010	5940	6188	7013	6337	6312		535	1142	1291	985	737	722	704	1119	1269	887
			126133	ALDH16A1	357	375	395	314	328	326	272	362	363		536	1134	1277	977	732	716	696	1113	1256	878
			5832	ALDH18A1	1473	1398	1494	1551	1559	1579	1517	1492	1517		537	1143	1270	979	738	720	702	1112	1254	881
			216	ALDH1A1	180	162	175	178	197	168	152	166	199		538	1114	1252	962	725	708	689	1080	1218	864
			8854	ALDH1A2	0	0	0	0	1	0	0	1	0		539	1111	1246	962	720	706	689	1079	1217	862
			220	ALDH1A3	9222	8864	9543	8757	9236	9323	9900	9652	10281		540	1110	1244	959	717	706	691	1077	1214	863
			219	ALDH1B1	979	957	979	964	956	1007	1008	945	1054		541	1105	1238	953	713	700	688	1066	1201	855
			10840	ALDH1L1	40	33	26	25	37	29	37	29	38		542	1095	1215	932	705	692	672	1040	1173	844
			160428	ALDH1L2	12	22	16	17	20	17	19	15	15		543	1085	1213	912	703	690	660	1031	1158	833
			217	ALDH2	1154	1146	1168	1209	1291	1146	1169	1187	1253		544	1102	1255	938	724	711	673	1060	1186	860
			218	ALDH3A1	3	3	1	1	1	0	1	0	0		545	1098	1256	932	721	707	670	1054	1173	853
			224	ALDH3A2	3294	3166	3037	3050	3189	3206	3180	3101	3282		546	1055	1211	902	695	677	641	1019	1130	815
			221	ALDH3B1	2592	2492	2738	2888	3167	2959	2617	2886	2747		547	1049	1206	902	691	677	641	1020	1122	815
			222	ALDH3B2	0	0	0	0	0	0	0	0	0		548	1041	1188	890	674	672	632	1003	1108	807
			8659	ALDH4A1	287	248	268	229	269	241	242	254	251		549	1073	1215	899	691	685	651	1032	1147	841
			7915	ALDH5A1	297	286	297	322	342	322	306	284	299		550	1042	1195	872	675	672	635	998	1116	816
			4329	ALDH6A1	277	272	274	266	283	250	282	252	270		551	1045	1182	870	675	666	634	995	1117	813
			501	ALDH7A1	1099	1044	1150	1072	1051	1208	1248	1181	1185		552	1029	1178	858	669	667	627	983	1095	803
			64577	ALDH8A1	2	1	1	1	3	2	0	0	1		553	1027	1165	855	665	665	624	978	1086	796
			223	ALDH9A1	1515	1468	1511	1436	1489	1532	1395	1441	1543		554	1016	1156	850	662	661	625	967	1081	794
			226	ALDOA	34201	32978	34171	40012	40041	36333	31548	31914	34057		555	984	1114	824	644	643	604	936	1046	759
			229	ALDOB	4	1	2	4	4	1	2	1	3		556	983	1113	823	643	642	599	936	1045	758
			230	ALDOC	1106	1054	1061	1481	1362	1247	1097	1031	1000		557	981	1110	822	643	642	598	936	1045	758
			56052	ALG1	399	415	389	393	418	424	367	401	391		558	981	1111	820	643	643	596	936	1042	757
			84920	ALG10	72	65	74	70	65	79	77	65	57		559	974	1109	814	638	643	593	928	1032	750
			144245	ALG10B	159	159	157	145	178	157	144	174	137		560	962	1101	813	633	636	587	921	1024	743
			440138	ALG11	83	105	99	107	101	98	108	107	96		561	962	1096	812	633	632	584	918	1022	744
			79087	ALG12	597	520	599	591	560	556	502	533	626		562	959	1084	811	631	629	580	914	1013	741
			79868	ALG13	407	415	394	361	430	378	402	377	446		563	957	1080	808	625	627	580	910	1008	741
			199857	ALG14	175	167	189	150	162	164	174	144	178		564	956	1080	807	625	623	580	910	1007	742
			200810	ALG1L	15	20	16	19	18	24	21	15	17		565	932	1054	786	606	606	566	890	991	732
			644974	ALG1L2	14	11	11	13	10	10	10	8	15		566	930	1053	785	605	606	566	890	991	732
			85365	ALG2	620	606	582	578	565	612	648	558	579		567	926	1019	780	601	588	565	884	987	731
			10195	ALG3	836	925	953	927	930	941	883	899	955		568	903	1013	754	583	584	552	861	952	718
			29880	ALG5	453	466	461	419	446	438	463	404	437		569	894	1009	748	582	582	550	854	944	714
			29929	ALG6	169	182	198	167	176	160	202	173	193		570	891	1009	746	580	580	549	854	943	714
			79053	ALG8	890	874	892	920	897	894	881	897	937		571	890	1007	746	580	580	548	853	943	713
			79796	ALG9	606	547	546	528	539	536	591	569	608		572	889	1006	742	577	579	549	851	940	712
			238	ALK	2	8	8	4	6	4	6	2	3		573	885	1004	739	574	580	543	846	930	704
			389658	ALKAL1	0	0	0	0	0	0	0	0	0		574	858	976	724	569	565	524	834	914	688
			285016	ALKAL2	1	2	1	2	2	2	3	2	0		575	837	956	709	561	557	516	820	894	681
			8846	ALKBH1	243	260	229	232	267	216	198	238	251		576	830	952	701	558	553	511	811	886	678
			121642	ALKBH2	244	251	255	294	280	281	263	295	259		577	829	951	695	556	548	507	806	882	675
			221120	ALKBH3	308	334	303	332	321	323	315	346	358		578	824	944	682	552	543	500	800	872	665
			54784	ALKBH4	150	157	137	154	155	150	121	143	149		579	821	939	677	551	541	498	795	869	661
			54890	ALKBH5	1297	1385	1340	1361	1353	1323	1341	1226	1208		580	802	929	665	537	531	490	771	852	647
			84964	ALKBH6	261	271	275	242	233	222	206	225	221		581	793	922	653	530	522	480	765	846	639
			84266	ALKBH7	415	430	435	376	415	362	331	371	343		582	780	897	645	523	509	470	754	834	632
			91801	ALKBH8	151	167	128	128	146	132	145	162	128		583	772	886	632	514	499	459	746	824	622
			55821	ALLC	2	0	1	1	2	0	1	2	0		584	64	76	39	30	29	30	51	55	50
			7840	ALMS1	433	398	403	393	411	454	463	466	447		585	64	77	40	30	29	31	52	57	51
			239	ALOX12	105	121	103	118	123	123	92	104	96		586	65	82	43	33	35	31	52	56	50
			242	ALOX12B	2	5	6	6	9	9	5	8	6		587	66	82	43	33	35	32	52	56	50
			246	ALOX15	0	1	0	0	0	0	1	0	0		588	66	82	44	33	35	32	53	56	50
			247	ALOX15B	0	2	1	1	2	0	0	1	0		589	66	83	43	32	35	32	53	56	50
			240	ALOX5	99	86	83	119	136	122	94	106	105		590	65	84	43	32	35	32	53	56	50
			241	ALOX5AP	38	31	40	30	29	25	32	38	39		591	65	85	43	34	35	32	54	56	50
			59344	ALOXE3	5	5	1	2	3	6	4	3	2		592	66	86	44	33	35	32	54	56	51
			251	ALPG	0	0	0	0	0	0	0	0	0		593	72	90	47	33	38	35	60	58	56
			248	ALPI	0	0	0	0	0	0	0	0	0		594	71	90	47	33	39	34	60	60	56
			80216	ALPK1	311	293	276	296	313	254	333	284	295		595	72	90	47	34	40	35	62	60	57
			115701	ALPK2	31	28	37	27	23	34	24	31	52		596	72	90	47	34	40	36	64	61	58
			57538	ALPK3	13	10	15	15	20	12	15	12	13		597	72	91	47	34	40	36	64	62	58
			249	ALPL	0	0	0	0	0	0	0	0	0		598	70	91	46	34	40	36	64	62	57
			250	ALPP	0	0	0	0	0	0	1	0	1		599	73	91	46	34	40	37	64	62	57
			57679	ALS2	1350	1305	1236	1190	1203	1260	1462	1366	1282		600	73	91	46	34	40	37	64	62	57
			259173	ALS2CL	208	220	249	212	249	228	219	206	218		601	73	91	46	34	41	37	64	62	57
			8092	ALX1	0	0	1	0	2	1	0	0	0		602	73	91	46	33	41	37	64	64	57
			257	ALX3	26	32	37	38	31	33	18	26	16		603	73	92	48	36	43	39	64	64	56
			60529	ALX4	0	0	0	1	0	0	0	0	1		604	75	95	50	37	42	43	64	64	60
			10189	ALYREF	1460	1620	1577	1342	1417	1414	1366	1388	1412		605	75	97	50	37	42	42	64	65	59
			23600	AMACR	159	183	178	174	161	172	186	165	173		606	76	97	50	36	42	41	65	65	59
			258	AMBN	0	0	0	0	0	0	0	0	0		607	81	102	51	40	48	43	76	69	62
			259	AMBP	0	0	0	0	0	0	1	1	0		608	81	102	51	40	50	44	76	70	62
			55626	AMBRA1	808	831	763	771	803	812	839	777	877		609	90	108	56	46	56	50	81	77	75
			262	AMD1	1369	1379	1306	1225	1263	1290	1181	1197	1245		610	92	110	56	46	56	50	83	77	76
			144193	AMDHD1	9	6	6	12	4	5	10	11	8		611	92	126	58	50	60	52	86	82	78
			51005	AMDHD2	320	309	367	312	366	336	323	344	321		612	94	127	59	50	60	54	87	83	77
			265	AMELX	0	0	1	0	0	0	0	0	0		613	96	126	61	50	60	54	89	83	78
			266	AMELY	0	0	0	0	0	0	0	0	0		614	94	125	61	50	60	52	87	83	77
			139285	AMER1	83	69	88	86	108	101	81	74	86		615	94	120	60	49	60	52	87	77	75
			219287	AMER2	0	0	0	0	0	0	0	0	0		616	92	120	59	49	58	53	85	76	75
			205147	AMER3	0	0	0	0	0	0	0	0	0		617	92	120	59	49	57	53	85	74	75
			267	AMFR	1364	1414	1433	1461	1481	1369	1388	1392	1415		618	92	120	60	49	57	53	85	74	75
			268	AMH	90	85	83	100	75	72	62	79	81		619	92	120	60	49	58	53	85	74	76
			269	AMHR2	2	1	1	0	0	0	0	1	0		620	92	121	61	50	58	54	86	74	78
			57463	AMIGO1	125	129	156	124	149	148	143	135	141		621	92	122	62	51	57	55	90	74	78
			347902	AMIGO2	299	323	328	227	260	286	335	336	368		622	92	122	62	51	59	55	90	74	78
			386724	AMIGO3	96	75	97	103	86	97	65	71	81		623	92	123	62	49	62	55	90	75	78
			9949	AMMECR1	299	261	265	234	218	226	225	262	255		624	94	127	65	50	63	56	91	77	79
			83607	AMMECR1L	557	568	557	560	517	544	580	603	546		625	94	130	67	51	66	56	94	77	80
			81693	AMN	5	1	2	6	1	1	2	5	1		626	95	132	69	51	68	57	95	78	82
			196394	AMN1	156	159	153	162	159	156	150	150	140		627	101	135	70	52	70	58	96	82	83
			154796	AMOT	159	173	159	211	181	176	163	204	142		628	102	137	70	53	72	60	98	82	85
			154810	AMOTL1	1799	1589	1707	1561	1720	1768	1936	1799	1767		629	105	138	72	54	72	60	99	83	85
			51421	AMOTL2	4823	4502	4914	5237	5325	5176	4788	4945	4981		630	105	138	73	55	72	62	99	83	85
			270	AMPD1	1	0	0	0	0	1	1	1	1		631	107	143	73	55	72	62	101	86	88
			271	AMPD2	1001	997	1069	1076	1041	1003	1012	975	990		632	106	142	71	55	73	62	99	84	88
			272	AMPD3	192	182	187	216	191	193	163	178	197		633	107	142	71	55	73	62	100	84	88
			273	AMPH	721	745	760	654	660	681	757	778	788		634	107	141	71	54	72	62	100	84	88
			275	AMT	36	39	35	47	44	48	45	40	45		635	107	141	71	54	72	62	102	84	88
			401138	AMTN	3821	3731	4011	1766	1852	2183	3798	3983	4456		636	107	142	71	54	72	62	102	84	88
			276	AMY1A	0	0	0	0	0	0	0	0	0		637	107	143	71	53	72	63	102	84	88
			277	AMY1B	0	0	0	0	0	0	0	0	0		638	107	144	72	53	74	64	102	84	88
			278	AMY1C	0	0	0	0	0	0	0	0	0		639	106	147	71	52	74	64	102	84	88
			279	AMY2A	0	0	0	0	2	0	0	1	0		640	110	148	73	52	75	64	106	87	89
			280	AMY2B	56	58	50	48	61	51	53	45	53		641	110	149	73	52	77	64	106	87	89
			155185	AMZ1	2	4	1	3	0	3	1	1	3		642	110	149	73	52	77	64	106	87	89
			51321	AMZ2	1668	1833	1749	1978	1840	1927	1842	1833	1851		643	110	150	71	52	77	64	105	87	89
			64682	ANAPC1	1307	1399	1236	1189	1196	1316	1279	1252	1288		644	111	151	71	52	78	64	107	87	93
			10393	ANAPC10	175	174	174	192	149	171	177	162	155		645	110	155	71	52	80	64	108	88	93
			51529	ANAPC11	988	1087	1064	1035	914	907	893	931	911		646	111	155	71	50	80	66	111	87	92
			25847	ANAPC13	756	799	813	868	812	876	772	750	832		647	112	155	71	50	80	67	111	89	93
			25906	ANAPC15	209	187	217	213	209	237	214	220	244		648	112	155	70	49	79	68	112	89	93
			119504	ANAPC16	1196	1161	1163	1234	1190	1223	1303	1190	1173		649	115	159	72	52	80	68	117	91	97
			29882	ANAPC2	676	653	697	618	715	616	629	663	705		650	110	158	72	52	80	68	116	89	97
			29945	ANAPC4	310	325	310	308	297	293	353	303	304		651	110	162	70	52	81	69	116	89	97
			51433	ANAPC5	1928	1927	1895	1706	1844	1771	1888	1873	1918		652	110	163	70	52	81	69	117	90	97
			51434	ANAPC7	975	910	951	921	839	962	995	983	1016		653	110	163	70	52	81	69	116	89	97
			283	ANG	35	35	34	44	38	30	35	27	37		654	109	161	70	52	80	69	116	88	97
			23357	ANGEL1	296	322	304	322	334	360	328	313	347		655	107	159	71	54	80	68	113	86	96
			90806	ANGEL2	278	290	303	279	261	294	277	295	308		656	107	162	71	54	81	69	113	87	96
			284	ANGPT1	2	4	5	5	3	2	7	3	5		657	109	164	71	56	81	69	113	88	95
			285	ANGPT2	5	2	2	3	2	2	5	2	1		658	114	164	71	58	82	69	115	93	99
			51378	ANGPT4	0	1	0	0	0	0	0	0	1		659	113	164	71	58	81	69	115	93	99
			9068	ANGPTL1	2	0	1	2	3	1	2	1	0		660	114	160	69	58	80	69	114	93	99
			23452	ANGPTL2	3121	3156	3150	3074	3400	3159	3203	3212	3273		661	114	161	68	58	80	68	114	94	99
			27329	ANGPTL3	0	0	0	1	0	2	1	0	0		662	112	160	68	57	80	68	113	94	99
			51129	ANGPTL4	231	258	277	456	283	265	248	214	214		663	111	158	70	59	81	69	114	95	99
			253935	ANGPTL5	0	0	0	0	1	0	0	0	0		664	109	158	71	61	82	68	113	95	97
			83854	ANGPTL6	6	10	8	10	5	7	9	6	5		665	109	158	71	61	82	68	113	95	97
			10218	ANGPTL7	310	290	313	254	222	229	331	325	327		666	109	159	71	61	80	68	113	94	96
			55908	ANGPTL8	3	1	3	1	1	1	2	3	4		667	109	159	71	61	80	68	114	94	96
			647589	ANHX	0	0	1	0	0	0	0	0	0		668	109	159	71	60	81	69	114	94	98
			286	ANK1	43	47	40	62	66	45	35	40	40		669	109	160	71	60	81	68	112	94	97
			287	ANK2	585	552	557	569	605	596	623	594	626		670	109	159	72	61	82	69	112	94	97
			288	ANK3	383	386	360	432	461	430	457	436	363		671	109	158	72	61	83	69	112	94	97
			150709	ANKAR	21	28	17	25	24	27	27	19	24		672	109	157	72	61	83	69	112	94	97
			348094	ANKDD1A	51	54	40	59	47	34	40	29	46		673	109	157	70	61	83	69	109	93	97
			728780	ANKDD1B	20	23	20	18	17	18	16	19	19		674	109	155	69	61	82	68	107	91	97
			63926	ANKEF1	15	16	8	11	21	20	17	27	11		675	108	158	69	62	82	68	108	89	97
			162282	ANKFN1	0	0	0	0	0	2	0	0	0		676	107	157	68	62	82	68	106	87	96
			51479	ANKFY1	1463	1457	1403	1297	1462	1534	1552	1501	1490		677	108	160	68	62	82	69	106	87	98
			56172	ANKH	317	347	316	332	312	328	324	323	332		678	108	161	68	63	82	69	107	88	98
			54882	ANKHD1	40	41	43	37	44	40	48	45	44		679	108	160	68	63	82	69	106	88	98
			404734	ANKHD1-EIF4EBP3	47	57	42	46	50	47	37	61	54		680	110	164	69	63	82	70	107	89	99
			54467	ANKIB1	1455	1433	1379	1393	1350	1316	1587	1432	1473		681	109	164	70	65	82	70	107	89	99
			255239	ANKK1	1	0	0	1	2	0	1	0	0		682	109	165	71	65	82	69	107	89	99
			126549	ANKLE1	18	24	22	11	17	13	13	14	19		683	110	165	71	65	82	69	107	89	99
			23141	ANKLE2	1565	1598	1532	1494	1603	1509	1587	1593	1572		684	109	166	74	66	83	69	107	89	99
			51281	ANKMY1	112	92	102	126	137	98	112	127	113		685	110	166	74	65	83	69	105	89	99
			57037	ANKMY2	778	692	722	716	764	819	773	686	676		686	110	167	74	67	83	69	105	90	101
			57763	ANKRA2	267	281	288	274	302	295	259	258	302		687	111	172	78	70	85	71	109	97	102
			27063	ANKRD1	1491	1467	1537	971	1086	1196	1858	1747	1914		688	111	171	78	71	87	71	109	98	103
			55608	ANKRD10	775	769	711	751	787	738	738	677	627		689	110	171	78	71	86	71	109	99	102
			29123	ANKRD11	2116	2000	2055	2008	2075	2087	2190	2166	2125		690	110	171	80	71	86	70	109	99	102
			23253	ANKRD12	626	532	496	641	555	574	635	623	531		691	110	174	81	73	86	70	110	98	102
			88455	ANKRD13A	2029	1902	1836	1746	1791	1885	1953	1829	1907		692	110	174	81	72	85	70	110	98	102
			124930	ANKRD13B	274	298	316	316	314	293	267	311	320		693	113	174	81	72	86	70	110	99	103
			81573	ANKRD13C	609	605	632	566	588	589	637	623	606		694	113	170	80	72	86	71	112	97	102
			338692	ANKRD13D	345	337	354	378	334	296	305	328	328		695	113	170	80	71	86	71	112	97	103
			54522	ANKRD16	107	99	94	120	98	112	92	112	116		696	116	176	84	81	89	73	118	104	106
			26057	ANKRD17	2432	2287	2340	2267	2426	2496	2600	2514	2493		697	117	181	86	82	91	73	120	106	106
			253650	ANKRD18A	26	34	22	31	21	28	18	24	25		698	117	182	87	83	91	73	120	106	107
			441459	ANKRD18B	0	0	0	1	0	0	1	0	0		699	116	181	88	84	92	72	121	110	106
			26287	ANKRD2	32	32	52	32	25	38	31	52	35		700	116	181	88	84	93	72	121	110	105
			84210	ANKRD20A1	0	1	0	0	1	0	0	0	0		701	120	182	90	85	93	74	121	112	109
			441430	ANKRD20A2P	0	1	0	0	0	0	0	0	0		702	120	183	90	85	94	74	121	115	109
			441425	ANKRD20A3P	0	0	0	0	0	0	0	0	0		703	130	195	100	89	102	79	129	121	119
			728747	ANKRD20A4P	0	1	0	3	1	0	4	0	2		704	135	199	101	97	107	81	132	126	127
			118932	ANKRD22	0	1	0	1	1	1	1	0	0		705	136	199	101	98	107	81	133	126	127
			200539	ANKRD23	42	36	35	36	51	38	29	39	34		706	138	205	105	98	111	81	137	130	132
			170961	ANKRD24	47	56	43	81	84	65	54	62	60		707	140	206	105	99	110	81	139	133	135
			22852	ANKRD26	291	342	301	301	299	353	359	290	338		708	140	206	107	100	109	81	138	134	135
			84079	ANKRD27	558	561	519	554	576	545	580	513	503		709	143	208	107	101	110	82	138	135	135
			23243	ANKRD28	1099	1053	1134	899	924	1012	1198	1067	1115		710	143	208	107	102	110	83	138	135	135
			147463	ANKRD29	49	58	60	68	67	68	66	67	55		711	147	210	107	106	114	84	141	135	135
			91074	ANKRD30A	0	0	0	0	0	0	0	0	0		712	954	1104	774	645	628	572	912	993	798
			374860	ANKRD30B	147	176	137	117	116	149	143	153	123		713	991	1150	811	675	645	596	957	1039	830
			256006	ANKRD31	11	13	10	12	16	16	17	13	14		714	994	1161	817	683	652	600	963	1050	837
			341405	ANKRD33	0	0	0	0	0	0	0	0	0		715	1005	1179	828	694	658	611	977	1077	848
			651746	ANKRD33B	340	345	350	371	426	400	356	408	349		716	1016	1193	839	696	662	621	984	1085	857
			284615	ANKRD34A	78	72	72	94	77	92	73	74	77		717	1064	1237	881	729	688	645	1028	1137	897
			340120	ANKRD34B	0	2	0	0	0	0	0	0	0		718	1072	1252	886	738	691	652	1037	1146	902
			390616	ANKRD34C	3	1	0	2	3	4	2	0	3		719	1082	1271	890	746	700	659	1053	1158	916
			148741	ANKRD35	2	1	0	1	1	3	1	0	2		720	1094	1274	895	753	705	665	1059	1168	927
			375248	ANKRD36	100	64	74	67	91	85	96	95	75		721	1103	1280	901	759	707	670	1064	1177	931
			57730	ANKRD36B	65	63	45	63	58	40	75	70	50		722	1104	1282	901	758	710	669	1066	1177	932
			400986	ANKRD36C	72	70	65	66	59	73	87	56	69		723	1127	1316	927	776	733	685	1107	1204	958
			353322	ANKRD37	80	77	63	112	75	88	75	64	77		724	1137	1322	930	784	738	692	1119	1213	966
			51239	ANKRD39	120	128	130	125	116	132	96	95	125		725	1143	1336	929	785	744	695	1122	1214	968
			91369	ANKRD40	1402	1347	1320	1226	1299	1255	1392	1352	1415		726	1171	1377	955	811	769	707	1143	1236	994
			338699	ANKRD42	163	176	158	196	170	183	207	200	197		727	1180	1384	969	827	770	721	1155	1255	1014
			91526	ANKRD44	70	59	76	70	58	71	65	74	75		728	1183	1387	972	832	772	724	1159	1256	1018
			339416	ANKRD45	22	22	22	16	19	27	25	31	18		729	1186	1392	973	833	776	723	1160	1255	1019
			157567	ANKRD46	190	181	154	168	146	141	168	129	156		730	1197	1398	978	840	786	734	1174	1266	1029
			54851	ANKRD49	186	208	190	173	208	172	202	173	180		731	1199	1402	980	842	786	738	1176	1267	1033
			57182	ANKRD50	832	810	825	731	737	835	935	901	932		732	1224	1443	1000	859	800	762	1208	1295	1051
			283373	ANKRD52	1817	1731	1878	1635	1649	1717	1801	1869	1930		733	1226	1449	1003	863	806	764	1210	1300	1059
			79998	ANKRD53	2	3	6	1	4	2	2	2	3		734	1228	1453	1012	867	809	767	1214	1309	1063
			129138	ANKRD54	441	451	432	396	413	392	370	404	424		735	1232	1454	1013	870	811	767	1215	1313	1064
			79722	ANKRD55	0	0	0	0	1	1	2	1	0		736	1243	1453	1018	875	807	773	1223	1322	1073
			22881	ANKRD6	217	238	228	219	211	249	218	214	231		737	1242	1503	1021	880	834	773	1224	1326	1076
			140731	ANKRD60	0	0	0	0	0	0	0	0	0		738	1253	1538	1032	891	852	785	1239	1341	1093
			100310846	ANKRD61	10	7	5	6	7	8	3	12	8		739	1259	1548	1035	893	858	787	1241	1349	1095
			342850	ANKRD62	0	0	0	0	0	0	0	0	0		740	1320	1564	1098	934	867	836	1314	1426	1149
			100131244	ANKRD63	2	1	1	2	3	1	1	0	3		741	1326	1581	1106	938	872	839	1317	1434	1154
			441869	ANKRD65	1	4	0	0	1	1	0	1	0		742	1331	1587	1113	947	876	841	1324	1440	1165
			100287718	ANKRD66	0	0	0	0	0	0	0	0	0		743	1333	1583	1114	949	870	843	1332	1442	1164
			56311	ANKRD7	22	17	22	18	33	23	21	21	30		744	1326	1546	1112	941	855	842	1326	1436	1164
			122416	ANKRD9	494	450	477	450	520	393	356	381	442		745	1317	1524	1116	950	852	830	1333	1434	1167
			23294	ANKS1A	446	473	439	516	535	424	488	516	458		746	1307	1538	1105	950	859	830	1328	1425	1156
			56899	ANKS1B	14	7	7	12	11	7	19	10	7		747	1292	1546	1108	943	866	827	1313	1419	1155
			124401	ANKS3	230	228	211	196	218	153	180	192	196		748	1343	1576	1147	965	884	859	1363	1470	1190
			257629	ANKS4B	0	0	0	0	0	0	0	0	0		749	1349	1603	1149	969	896	860	1367	1478	1197
			203286	ANKS6	743	705	742	717	751	778	749	747	804		750	1348	1606	1145	966	893	859	1369	1474	1195
			389161	ANKUB1	0	0	0	1	1	1	0	0	1		751	1353	1629	1157	967	910	868	1394	1480	1200
			55139	ANKZF1	815	760	725	836	859	809	776	788	768		752	1367	1705	1166	976	949	874	1407	1496	1211
			54443	ANLN	3352	3465	3362	2795	2798	3068	3474	3388	3369		753	1403	1762	1197	997	974	893	1453	1537	1259
			55107	ANO1	0	0	0	0	0	0	0	0	0		754	1480	1847	1242	1047	1012	924	1510	1589	1294
			55129	ANO10	821	892	963	809	862	845	849	867	951		755	1484	1871	1246	1054	1029	928	1521	1595	1298
			57101	ANO2	2	0	0	0	0	0	0	0	0		756	1545	1879	1300	1098	1033	968	1575	1678	1343
			63982	ANO3	0	0	0	0	0	0	0	0	0		757	1546	1871	1312	1104	1027	970	1569	1688	1347
			121601	ANO4	8	13	7	4	9	6	8	12	8		758	1536	1870	1291	1098	1017	965	1553	1674	1341
			203859	ANO5	92	103	90	80	80	94	88	79	83		759	1517	1853	1288	1097	1011	963	1548	1665	1329
			196527	ANO6	2972	2772	3002	2807	2807	2907	3155	3017	3062		760	1513	1840	1297	1104	1005	976	1563	1676	1342
			50636	ANO7	37	31	45	37	50	42	30	35	35		761	1578	1860	1366	1154	1018	1016	1628	1755	1391
			57719	ANO8	257	247	258	235	281	284	251	286	274		762	1583	1937	1368	1165	1065	1019	1634	1761	1398
			338440	ANO9	1	4	3	2	4	3	0	2	1		763	1601	1940	1371	1178	1068	1023	1638	1778	1409
			3730	ANOS1	203	231	214	128	133	173	251	250	309		764	1598	1947	1372	1180	1073	1022	1640	1779	1410
			8125	ANP32A	2033	2058	2112	2201	2036	2176	2167	1999	1947		765	1597	1942	1373	1180	1072	1023	1640	1777	1408
			10541	ANP32B	3046	3061	2942	2973	2713	3060	3326	3233	2852		766	1606	1951	1377	1186	1074	1027	1651	1782	1415
			23520	ANP32C	1	1	0	0	1	0	2	0	0		767	1613	1958	1382	1188	1076	1028	1652	1785	1415
			23519	ANP32D	0	0	0	0	0	0	0	0	0		768	1623	1969	1383	1193	1081	1034	1652	1799	1418
			81611	ANP32E	1344	1391	1371	1199	1254	1361	1592	1453	1315		769	1632	1970	1386	1196	1079	1040	1660	1806	1421
			290	ANPEP	1	3	0	0	0	1	0	0	0		770	1642	1954	1392	1201	1068	1049	1674	1815	1437
			65990	ANTKMT	187	209	208	196	220	200	184	175	185		771	1644	1998	1392	1205	1094	1047	1674	1814	1438
			84168	ANTXR1	6015	5542	5898	4724	4921	5012	6273	6282	6692		772	1642	1997	1394	1206	1092	1048	1675	1812	1441
			118429	ANTXR2	624	660	662	540	562	591	698	637	678		773	1659	2013	1403	1215	1099	1050	1696	1832	1451
			195977	ANTXRL	0	0	0	0	0	1	0	0	0		774	1693	2051	1428	1261	1127	1077	1733	1872	1492
			301	ANXA1	17721	17059	17032	20023	18941	18824	17947	16949	16784		775	1701	2061	1433	1259	1136	1080	1735	1874	1504
			11199	ANXA10	0	0	0	1	0	0	0	0	0		776	1704	2058	1430	1257	1133	1077	1730	1872	1507
			311	ANXA11	3569	3359	3727	3725	3733	3522	3297	3596	3758		777	1704	2065	1432	1260	1137	1076	1738	1874	1509
			312	ANXA13	4	6	3	9	10	9	5	6	6		778	1695	2059	1433	1254	1138	1075	1736	1874	1508
			302	ANXA2	39268	38277	40585	39650	38520	39947	39103	38070	38766		779	1697	2067	1433	1258	1142	1076	1741	1872	1507
			389289	ANXA2R	3	1	2	1	1	5	1	2	3		780	1690	2062	1426	1249	1138	1075	1732	1859	1501
			306	ANXA3	2025	2115	2181	1795	1791	1869	2099	1964	2163		781	1691	2056	1425	1250	1137	1074	1735	1857	1500
			307	ANXA4	1188	1196	1182	1223	1269	1354	1311	1195	1339		782	1696	2059	1434	1253	1143	1074	1734	1855	1505
			308	ANXA5	16861	16699	16819	17054	16765	17068	17096	16249	16930		783	1693	2058	1435	1253	1142	1073	1734	1853	1507
			309	ANXA6	3957	3674	3662	3805	3945	3808	3806	3752	3642		784	1707	2045	1460	1267	1134	1081	1745	1872	1528
			310	ANXA7	1671	1535	1621	1597	1540	1629	1637	1529	1599		785	1677	2045	1432	1252	1136	1058	1709	1836	1500
			653145	ANXA8	3	0	4	1	1	1	2	1	4		786	1674	2044	1430	1255	1135	1056	1706	1832	1495
			728113	ANXA8L1	1	0	0	2	3	0	0	1	0		787	1692	2064	1456	1280	1150	1074	1725	1845	1516
			8416	ANXA9	129	127	129	155	166	147	139	137	125		788	1700	2067	1457	1278	1146	1084	1733	1857	1525
			313	AOAH	0	0	0	1	0	0	0	0	0		789	1698	2050	1453	1271	1138	1081	1730	1851	1519
			26	AOC1	0	0	0	0	0	0	0	0	0		790	1709	2068	1455	1274	1145	1093	1750	1862	1536
			314	AOC2	16	21	16	11	31	19	20	21	17		791	1692	2070	1443	1258	1150	1084	1743	1852	1526
			8639	AOC3	17	6	13	9	16	10	7	8	8		792	1695	2072	1437	1257	1150	1087	1750	1849	1528
			84909	AOPEP	271	277	283	246	219	249	259	282	278		793	1692	2053	1434	1253	1142	1083	1745	1848	1523
			316	AOX1	486	469	496	468	447	520	486	456	577		794	1682	2052	1439	1252	1131	1075	1740	1854	1518
			55435	AP1AR	404	355	364	344	322	323	418	348	356		795	1671	2040	1429	1246	1123	1063	1722	1846	1514
			162	AP1B1	1828	1767	1926	1792	1929	1892	1736	1844	1960		796	1669	2035	1427	1244	1120	1059	1720	1840	1510
			164	AP1G1	1775	1716	1759	1675	1741	1827	1819	1841	1789		797	1680	2049	1448	1251	1129	1064	1739	1863	1526
			8906	AP1G2	1028	1057	1040	1095	1082	1084	951	1028	1008		798	1677	2048	1445	1247	1130	1055	1735	1859	1518
			8907	AP1M1	1449	1468	1494	1443	1519	1394	1328	1402	1549		799	1674	2036	1442	1245	1128	1056	1730	1856	1513
			10053	AP1M2	503	547	583	401	398	403	446	437	507		800	1676	2033	1436	1242	1127	1058	1731	1855	1511
			1174	AP1S1	1719	1650	1699	1780	1732	1738	1586	1603	1614		801	1653	2032	1407	1226	1125	1042	1705	1817	1498
			8905	AP1S2	1032	990	920	895	889	893	1005	890	836		802	1644	2031	1409	1217	1123	1039	1694	1808	1499
			130340	AP1S3	627	533	614	622	652	615	687	645	613		803	1644	2014	1421	1218	1111	1044	1704	1817	1498
			160	AP2A1	2269	2120	2260	2053	2314	2029	2022	2167	2341		804	1653	1996	1427	1220	1108	1046	1711	1823	1501
			161	AP2A2	1654	1623	1685	1713	1720	1593	1568	1585	1787		805	1637	2001	1422	1212	1108	1041	1691	1803	1493
			163	AP2B1	6263	5943	6001	5828	6274	6431	6583	6389	6798		806	1615	1966	1401	1206	1085	1027	1678	1780	1474
			1173	AP2M1	16311	16229	16771	16842	16768	16682	15656	16093	16943		807	1616	1978	1410	1207	1083	1031	1682	1793	1479
			1175	AP2S1	2099	2159	2320	1872	1944	1915	1932	1993	2152		808	1618	1984	1417	1208	1086	1035	1688	1807	1483
			8546	AP3B1	1413	1363	1396	1323	1373	1358	1370	1392	1475		809	1633	1989	1426	1217	1095	1038	1703	1825	1500
			8120	AP3B2	1	0	1	1	1	1	0	0	0		810	1654	2007	1442	1230	1106	1041	1724	1834	1506
			8943	AP3D1	3778	3875	3835	3793	3760	3702	3821	3847	3958		811	1655	2011	1444	1227	1108	1038	1726	1831	1508
			26985	AP3M1	1400	1359	1388	1300	1382	1349	1365	1395	1416		812	1668	2024	1452	1230	1111	1040	1732	1836	1509
			10947	AP3M2	372	405	389	369	423	418	400	401	379		813	1686	2038	1472	1240	1119	1052	1743	1850	1518
			1176	AP3S1	994	959	952	973	936	923	1017	913	907		814	1684	2035	1471	1240	1116	1051	1741	1852	1515
			10239	AP3S2	13	8	9	6	6	9	9	8	8		815	1679	2032	1472	1242	1113	1050	1737	1849	1515
			10717	AP4B1	187	174	173	160	184	171	164	173	173		816	1682	2014	1474	1241	1089	1051	1739	1851	1516
			23431	AP4E1	322	325	275	285	257	262	358	332	292		817	1672	2015	1470	1234	1092	1039	1734	1843	1503
			9179	AP4M1	187	171	163	159	172	177	173	165	183		818	1733	2018	1522	1278	1093	1080	1797	1906	1575
			11154	AP4S1	125	106	118	118	99	116	112	90	106		819	1737	2094	1521	1278	1150	1080	1799	1908	1576
			91056	AP5B1	505	473	522	478	461	476	458	464	535		820	1749	2110	1525	1284	1155	1085	1817	1914	1588
			55745	AP5M1	600	620	514	575	585	564	601	611	583		821	1754	2109	1530	1291	1153	1095	1826	1916	1590
			55317	AP5S1	262	240	295	230	250	243	217	272	276		822	1760	2130	1539	1300	1163	1098	1838	1927	1592
			9907	AP5Z1	595	559	647	609	645	574	544	586	630		823	1765	2121	1538	1301	1160	1100	1849	1924	1591
			317	APAF1	457	434	386	353	422	387	429	418	408		824	1765	2087	1528	1289	1148	1087	1837	1905	1568
			320	APBA1	1	2	2	6	3	2	0	3	1		825	1770	2089	1534	1289	1160	1086	1846	1915	1577
			321	APBA2	93	87	110	98	103	88	101	103	74		826	1776	2107	1535	1296	1164	1095	1855	1926	1582
			9546	APBA3	256	269	266	290	278	246	255	244	263		827	1777	2068	1538	1296	1144	1097	1858	1931	1588
			322	APBB1	609	614	680	681	667	651	581	613	644		828	1763	2073	1531	1285	1145	1089	1845	1909	1578
			54518	APBB1IP	2	0	3	5	2	9	4	5	3		829	1745	2076	1525	1281	1142	1081	1831	1896	1564
			323	APBB2	2737	2670	2708	2482	2650	2544	2980	2892	3062		830	1748	2081	1529	1277	1143	1077	1829	1892	1562
			10307	APBB3	225	224	195	257	252	240	193	206	209		831	1746	2082	1527	1278	1142	1077	1828	1892	1560
			324	APC	838	798	754	718	711	731	810	752	831		832	1746	2086	1529	1281	1144	1081	1831	1895	1569
			10297	APC2	197	173	201	225	199	239	190	175	211		833	1753	2086	1533	1291	1142	1086	1837	1907	1574
			147495	APCDD1	641	602	612	658	625	653	571	621	625		834	1775	2096	1558	1304	1152	1106	1864	1934	1595
			164284	APCDD1L	15	12	12	13	18	19	13	11	17		835	1799	2129	1577	1314	1170	1120	1894	1955	1611
			325	APCS	0	0	0	0	0	0	0	0	0		836	1866	2131	1631	1336	1173	1157	1950	2012	1655
			327	APEH	1882	1915	2011	1988	2011	1953	1818	1909	1985		837	1947	2341	1695	1372	1331	1196	2024	2088	1716
			100506013	APELA	0	0	0	0	0	0	0	0	0		838	2063	2386	1778	1452	1367	1257	2143	2206	1811
			328	APEX1	4164	4227	4237	4378	4267	4466	4053	4154	4164		839	2067	2395	1781	1454	1368	1262	2151	2207	1814
			27301	APEX2	429	409	470	458	450	411	398	393	461		840	2083	2401	1792	1463	1376	1267	2164	2213	1826
			51107	APH1A	2475	2488	2671	2486	2651	2567	2480	2457	2712		841	2091	2416	1789	1460	1380	1273	2170	2217	1845
			83464	APH1B	459	396	386	395	419	409	468	428	435		842	2109	2440	1816	1480	1392	1285	2186	2240	1870
			8539	API5	2564	2500	2418	2436	2522	2567	2626	2464	2429		843	2141	2520	1839	1510	1435	1304	2232	2272	1892
			51074	APIP	358	375	351	299	285	339	309	335	339		844	2198	2569	1890	1553	1457	1322	2279	2323	1936
			200558	APLF	64	71	61	67	73	71	65	64	68		845	2210	2573	1907	1567	1461	1338	2289	2344	1960
			8862	APLN	8	15	12	7	12	8	14	9	16		846	2227	2589	1921	1577	1475	1348	2294	2369	1973
			187	APLNR	0	0	0	0	0	0	0	0	0		847	2225	2588	1922	1571	1471	1346	2296	2361	1971
			333	APLP1	1902	1824	2024	1865	1873	1826	1852	1869	2002		848	2237	2592	1931	1584	1471	1353	2304	2371	1980
			334	APLP2	25379	24595	24090	25064	25925	26487	27306	25927	25278		849	2237	2596	1930	1593	1471	1351	2316	2377	1980
			57136	APMAP	2980	2852	2916	2874	2803	2950	2960	2764	3011		850	2237	2594	1925	1597	1469	1351	2316	2374	1975
			335	APOA1	1	1	1	2	1	2	1	3	1		851	2232	2612	1923	1594	1490	1344	2310	2363	1966
			336	APOA2	0	0	0	0	0	0	0	0	0		852	2231	2606	1921	1589	1488	1344	2309	2342	1980
			337	APOA4	0	0	0	0	0	0	0	0	0		853	2221	2595	1911	1581	1480	1339	2301	2336	1965
			116519	APOA5	0	0	0	0	0	0	1	0	0		854	2215	2545	1912	1583	1456	1340	2302	2340	1963
			338	APOB	0	0	0	0	0	1	0	0	0		855	2201	2549	1911	1574	1457	1340	2281	2323	1955
			339	APOBEC1	0	0	0	0	0	0	0	0	0		856	2186	2550	1891	1564	1456	1330	2265	2302	1945
			10930	APOBEC2	12	13	8	7	10	6	11	5	9		857	2179	2552	1887	1560	1457	1324	2262	2291	1945
			200315	APOBEC3A	1	0	0	0	0	0	0	0	0		858	2184	2562	1888	1567	1465	1324	2265	2294	1943
			100913187	APOBEC3A_B	0	0	0	0	0	0	0	0	0		859	2141	2517	1845	1549	1436	1303	2234	2254	1897
			9582	APOBEC3B	362	357	386	333	343	330	345	359	387		860	2155	2536	1858	1563	1440	1308	2243	2264	1905
			27350	APOBEC3C	22	14	26	19	29	22	21	27	21		861	2152	2535	1856	1561	1438	1306	2244	2268	1907
			140564	APOBEC3D	0	1	0	0	0	0	0	0	0		862	2152	2513	1859	1559	1432	1308	2242	2271	1907
			200316	APOBEC3F	87	69	68	91	78	64	70	70	71		863	2135	2513	1845	1546	1433	1300	2221	2252	1891
			60489	APOBEC3G	0	0	0	0	0	0	0	0	0		864	2154	2531	1867	1560	1450	1311	2240	2268	1908
			164668	APOBEC3H	18	15	16	22	10	20	17	13	9		865	2143	2521	1855	1556	1448	1305	2230	2250	1903
			403314	APOBEC4	0	0	0	1	0	0	0	1	1		866	2140	2468	1849	1556	1422	1305	2227	2246	1899
			55911	APOBR	0	0	2	1	0	3	2	1	0		867	2112	2468	1818	1530	1423	1293	2193	2207	1872
			341	APOC1	68	68	104	66	57	65	64	68	75		868	2097	2457	1812	1526	1419	1288	2195	2202	1871
			344	APOC2	0	0	0	0	0	0	0	1	0		869	2089	2447	1813	1517	1421	1283	2182	2196	1861
			345	APOC3	0	0	0	0	0	0	0	0	0		870	2091	2451	1816	1519	1422	1285	2190	2203	1858
			346	APOC4	1	0	0	0	0	0	0	0	1		871	2091	2445	1817	1520	1420	1286	2188	2201	1862
			347	APOD	0	0	0	0	1	1	0	0	0		872	2099	2423	1823	1528	1410	1294	2203	2212	1868
			348	APOE	68	72	68	74	79	64	47	60	91		873	2073	2423	1803	1512	1407	1279	2167	2190	1845
			319	APOF	1	0	0	0	0	0	1	0	0		874	2077	2446	1823	1534	1424	1290	2176	2197	1860
			350	APOH	0	0	0	0	0	0	0	0	0		875	2076	2453	1820	1538	1425	1299	2186	2206	1854
			8542	APOL1	29	23	20	24	18	19	28	34	25		876	2060	2409	1800	1510	1402	1285	2161	2181	1825
			23780	APOL2	482	465	422	499	481	476	521	543	460		877	2057	2405	1795	1508	1402	1283	2160	2182	1826
			80833	APOL3	1	3	4	1	3	2	1	1	1		878	2059	2403	1792	1508	1398	1281	2159	2181	1824
			80832	APOL4	0	0	0	0	0	1	0	0	0		879	2056	2398	1795	1504	1394	1279	2158	2178	1825
			80831	APOL5	0	0	0	0	0	0	0	0	0		880	2051	2394	1793	1501	1384	1274	2147	2174	1817
			80830	APOL6	325	260	295	269	262	297	342	302	289		881	2056	2355	1797	1505	1368	1275	2150	2183	1822
			81575	APOLD1	164	155	157	158	138	166	170	166	137		882	2043	2368	1794	1494	1373	1259	2136	2170	1815
			55937	APOM	30	41	50	48	44	58	48	50	53		883	2041	2370	1792	1493	1376	1258	2134	2165	1812
			79135	APOO	245	214	267	239	233	233	207	206	229		884	2053	2387	1799	1496	1384	1267	2146	2175	1821
			139322	APOOL	330	297	325	330	400	316	372	345	349		885	2065	2414	1823	1517	1407	1290	2166	2200	1844
			351	APP	25383	24182	24570	24940	24980	25525	26638	25564	26730		886	2051	2383	1814	1512	1392	1281	2148	2177	1825
			10513	APPBP2	1257	1213	1138	1169	1139	1212	1378	1196	1152		887	2037	2369	1798	1498	1379	1263	2134	2167	1809
			26060	APPL1	1097	1043	930	1032	955	1040	1114	1024	1043		888	2011	2339	1782	1487	1364	1234	2108	2126	1787
			55198	APPL2	1016	987	978	963	1004	976	1029	1036	1038		889	2015	2348	1779	1489	1369	1236	2112	2125	1796
			353	APRT	1418	1458	1559	1483	1499	1425	1254	1380	1454		890	2016	2343	1783	1488	1366	1247	2111	2133	1801
			54840	APTX	549	585	583	533	523	573	588	550	541		891	2014	2331	1781	1488	1361	1247	2118	2134	1803
			358	AQP1	4	1	4	0	1	4	1	1	2		892	2009	2332	1777	1482	1374	1247	2112	2131	1794
			89872	AQP10	0	0	1	0	0	1	0	0	0		893	2011	2326	1776	1482	1368	1243	2118	2131	1802
			282679	AQP11	129	111	102	125	153	105	117	122	117		894	2003	2319	1763	1468	1359	1239	2104	2118	1791
			375318	AQP12A	0	0	0	0	0	0	0	0	0		895	1991	2301	1753	1451	1345	1227	2080	2108	1772
			653437	AQP12B	0	0	0	0	0	0	0	0	0		896	1985	2291	1744	1446	1338	1217	2069	2100	1767
			359	AQP2	1	0	0	1	2	0	1	1	0		897	2037	2278	1771	1488	1332	1244	2107	2142	1807
			360	AQP3	1	1	4	1	2	0	3	1	2		898	1981	2259	1727	1465	1329	1215	2052	2087	1772
			361	AQP4	0	0	0	0	0	0	0	0	0		899	1998	2279	1737	1476	1344	1228	2072	2102	1779
			362	AQP5	4	1	4	3	1	1	0	3	2		900	2004	2289	1743	1481	1351	1229	2082	2104	1784
			363	AQP6	0	1	0	1	1	1	1	3	0		901	1968	2252	1720	1464	1329	1210	2035	2073	1751
			364	AQP7	0	0	0	0	0	0	0	0	0		902	1904	2190	1677	1424	1294	1184	1983	2019	1702
			343	AQP8	1	0	0	0	0	0	1	2	1		903	1873	2132	1648	1404	1273	1163	1957	2004	1684
			366	AQP9	0	0	1	1	1	2	0	1	0		904	1808	2021	1583	1355	1226	1128	1897	1913	1641
			9716	AQR	838	894	868	874	876	834	1013	998	949		905	1806	2013	1579	1347	1221	1127	1888	1911	1639
			367	AR	0	0	1	0	0	0	1	0	0		906	1807	2015	1580	1346	1221	1126	1893	1911	1640
			369	ARAF	776	789	843	809	876	845	718	790	904		907	1817	2026	1597	1351	1230	1133	1908	1917	1657
			116985	ARAP1	1348	1225	1283	1348	1308	1298	1317	1344	1390		908	1806	2022	1589	1341	1233	1115	1892	1908	1638
			116984	ARAP2	383	372	339	307	326	339	419	369	370		909	1808	2005	1571	1338	1229	1108	1878	1896	1620
			64411	ARAP3	979	922	934	871	925	942	978	981	1076		910	1798	2003	1552	1322	1226	1095	1857	1873	1606
			23237	ARC	8	5	10	7	9	9	8	6	5		911	1770	1940	1524	1295	1188	1080	1830	1829	1592
			372	ARCN1	2863	2750	2869	2792	2803	2894	3132	2871	2990		912	1763	1940	1518	1288	1192	1078	1824	1824	1588
			374	AREG	0	0	3	0	2	1	0	0	1		913	1764	1941	1524	1291	1196	1089	1837	1820	1593
			9870	AREL1	1204	1230	1316	1103	1178	1217	1341	1342	1376		914	1776	1943	1534	1302	1197	1091	1849	1827	1602
			375	ARF1	5557	5778	5998	5563	5789	5738	5581	5531	6030		915	1777	1952	1535	1300	1199	1090	1854	1841	1603
			377	ARF3	3042	2859	2958	3191	3145	3099	3041	3086	3319		916	1793	1968	1549	1302	1207	1099	1865	1855	1611
			378	ARF4	4236	4201	4101	4005	3762	4003	4200	4020	4189		917	1799	1959	1556	1306	1207	1105	1881	1859	1615
			381	ARF5	1411	1423	1585	1446	1429	1372	1307	1415	1413		918	1783	1950	1558	1297	1203	1101	1872	1842	1614
			382	ARF6	1255	1229	1231	1247	1323	1211	1294	1181	1176		919	1765	1942	1540	1289	1198	1092	1846	1819	1594
			55738	ARFGAP1	1318	1192	1268	1051	1213	1147	1155	1342	1364		920	1736	1906	1516	1270	1190	1066	1811	1798	1556
			84364	ARFGAP2	936	843	916	864	964	968	951	931	983		921	1745	1923	1524	1278	1192	1065	1819	1799	1560
			26286	ARFGAP3	751	748	727	696	687	710	779	684	741		922	1745	1912	1523	1281	1188	1066	1821	1800	1557
			10565	ARFGEF1	1259	1217	1195	1217	1119	1196	1447	1359	1273		923	1753	1869	1532	1290	1161	1077	1826	1799	1566
			10564	ARFGEF2	1089	1069	1066	1060	981	1036	1183	1098	1038		924	1743	1909	1537	1275	1176	1077	1835	1798	1564
			57221	ARFGEF3	800	793	712	833	825	811	899	814	786		925	1729	1911	1528	1278	1172	1078	1830	1796	1560
			27236	ARFIP1	725	652	669	670	695	709	765	614	640		926	1733	1917	1541	1285	1173	1085	1835	1804	1561
			23647	ARFIP2	1487	1486	1579	1530	1585	1562	1455	1531	1565		927	1738	1928	1540	1290	1172	1087	1831	1805	1556
			10139	ARFRP1	358	382	449	392	397	397	360	394	389		928	1758	1955	1556	1312	1186	1095	1847	1822	1571
			383	ARG1	0	1	0	2	2	1	3	2	2		929	1776	1972	1570	1331	1195	1103	1867	1831	1587
			384	ARG2	202	176	214	210	200	212	226	194	209		930	1788	1969	1581	1338	1195	1109	1882	1841	1598
			503582	ARGFX	0	0	0	0	0	0	0	0	0		931	1792	1971	1582	1336	1195	1111	1882	1839	1600
			55082	ARGLU1	1460	1320	1285	1353	1410	1365	1451	1394	1295		932	1788	1967	1574	1330	1190	1110	1880	1837	1593
			392	ARHGAP1	1950	1888	2120	1755	1982	1911	1860	2070	2236		933	1786	1970	1570	1329	1188	1110	1876	1838	1589
			79658	ARHGAP10	697	661	769	630	632	744	703	668	672		934	1780	1977	1554	1322	1184	1109	1878	1827	1580
			9824	ARHGAP11A	1030	957	1018	832	795	869	1134	1038	1024		935	1789	1977	1563	1327	1184	1116	1882	1834	1589
			89839	ARHGAP11B	57	55	58	41	54	55	52	42	60		936	1789	1977	1564	1326	1185	1114	1882	1831	1588
			94134	ARHGAP12	1042	1032	961	938	998	949	1035	1009	985		937	1794	1979	1549	1312	1185	1102	1871	1837	1576
			55843	ARHGAP15	0	0	1	0	1	1	0	0	0		938	1808	1993	1556	1336	1188	1111	1889	1853	1588
			55114	ARHGAP17	1253	1234	1226	1170	1257	1226	1245	1271	1315		939	1805	1991	1554	1336	1190	1111	1888	1851	1591
			93663	ARHGAP18	811	798	824	707	769	826	832	790	809		940	1776	1952	1533	1320	1171	1087	1852	1826	1565
			84986	ARHGAP19	277	279	255	204	234	241	270	271	241		941	1770	1944	1532	1322	1164	1083	1846	1816	1562
			57569	ARHGAP20	79	67	85	88	69	66	79	61	69		942	1761	1936	1528	1315	1158	1072	1836	1805	1552
			57584	ARHGAP21	1581	1559	1540	1481	1442	1411	1556	1608	1545		943	1756	1931	1528	1306	1153	1068	1819	1788	1549
			58504	ARHGAP22	104	103	95	104	95	101	98	97	102		944	1741	1916	1513	1295	1144	1061	1795	1772	1530
			57636	ARHGAP23	1617	1621	1843	1524	1642	1536	1720	1799	1871		945	1737	1915	1513	1295	1144	1062	1794	1770	1528
			83478	ARHGAP24	50	37	44	45	65	51	51	39	38		946	1731	1913	1500	1290	1144	1059	1779	1757	1519
			9938	ARHGAP25	1	1	0	0	1	1	0	0	0		947	1727	1899	1499	1290	1134	1059	1779	1756	1517
			23092	ARHGAP26	143	127	101	128	120	102	127	113	102		948	1723	1898	1497	1288	1133	1055	1776	1757	1516
			201176	ARHGAP27	115	140	147	145	156	140	128	136	123		949	1718	1896	1495	1285	1133	1055	1773	1754	1514
			79822	ARHGAP28	29	34	33	37	39	32	23	37	31		950	1717	1886	1495	1284	1125	1055	1773	1753	1514
			9411	ARHGAP29	2850	2807	2740	2793	2747	2988	3053	2689	3022		951	1710	1882	1492	1278	1125	1052	1764	1749	1508
			257106	ARHGAP30	14	8	9	10	19	27	16	8	11		952	1707	1876	1484	1273	1121	1048	1750	1742	1500
			57514	ARHGAP31	280	258	258	254	254	248	231	249	258		953	1712	1868	1480	1279	1123	1051	1758	1751	1506
			9743	ARHGAP32	386	348	384	395	377	351	411	395	401		954	2019	2231	1758	1525	1335	1268	2044	2037	1740
			115703	ARHGAP33	124	116	127	127	144	120	88	135	119		955	2020	2226	1754	1524	1334	1266	2041	2037	1737
			2909	ARHGAP35	3150	2871	3077	3083	3104	3213	3335	3309	3365		956	2032	2212	1754	1528	1330	1267	2046	2047	1747
			158763	ARHGAP36	0	0	0	0	0	0	0	0	0		957	2023	2214	1741	1525	1334	1268	2038	2024	1740
			80728	ARHGAP39	183	149	175	170	198	144	163	163	190		958	2030	2226	1738	1525	1345	1279	2044	2023	1741
			393	ARHGAP4	19	18	17	19	7	13	13	11	7		959	2014	2221	1723	1520	1336	1271	2024	2014	1729
			343578	ARHGAP40	0	0	0	0	0	0	0	0	0		960	1998	2198	1719	1514	1323	1268	2007	1999	1727
			143872	ARHGAP42	94	107	97	85	82	94	114	96	100		961	1992	2187	1716	1511	1313	1268	2003	1999	1718
			9912	ARHGAP44	4	3	4	3	7	4	2	5	8		962	1966	2161	1687	1489	1304	1247	1975	1983	1695
			23526	ARHGAP45	116	120	108	111	109	113	99	96	113		963	402	448	332	295	260	273	357	373	293
			394	ARHGAP5	2183	1939	1936	1954	1934	1914	2293	2089	1990		964	393	438	333	295	258	270	351	365	290
			395	ARHGAP6	3	0	0	1	4	4	1	1	1		965	396	439	336	296	258	271	353	368	292
			23779	ARHGAP8	0	0	0	0	0	0	0	0	0		966	414	440	348	303	259	280	372	386	304
			64333	ARHGAP9	2	2	0	0	2	1	1	0	1		967	419	479	354	307	278	281	375	388	305
			396	ARHGDIA	6234	6560	7012	6210	6530	6086	5411	6189	6679		968	422	480	355	310	280	282	377	390	310
			397	ARHGDIB	0	0	0	0	0	0	0	0	0		969	424	484	358	314	282	285	378	391	310
			398	ARHGDIG	43	33	42	50	47	28	35	35	39		970	424	485	358	314	282	285	379	391	311
			9138	ARHGEF1	992	932	991	982	983	968	908	942	1068		971	428	488	359	316	286	288	380	399	316
			9639	ARHGEF10	1315	1318	1264	1309	1368	1309	1347	1325	1365		972	433	489	359	318	288	289	383	399	320
			55160	ARHGEF10L	654	684	658	615	688	642	595	617	658		973	433	488	358	317	285	289	383	399	319
			9826	ARHGEF11	843	829	860	760	781	796	812	855	855		974	433	488	358	317	286	289	384	401	318
			23365	ARHGEF12	4042	3778	3850	3702	3844	3873	4517	4163	4119		975	424	485	355	312	280	286	379	400	323
			22899	ARHGEF15	0	0	1	0	0	0	0	0	0		976	425	486	356	312	281	286	379	400	324
			27237	ARHGEF16	35	34	32	30	33	31	27	36	32		977	414	475	347	303	274	281	364	387	317
			9828	ARHGEF17	150	129	150	164	153	143	149	144	147		978	414	474	346	303	275	280	363	387	317
			23370	ARHGEF18	499	490	522	497	538	510	508	500	472		979	414	474	344	304	275	280	363	387	314
			128272	ARHGEF19	22	13	14	16	12	11	12	18	16		980	414	475	344	304	275	280	363	387	316
			9181	ARHGEF2	1272	1239	1247	1250	1282	1201	1278	1246	1295		981	412	475	340	305	275	280	362	387	315
			115557	ARHGEF25	395	360	412	377	414	398	395	373	350		982	413	474	340	303	276	282	361	388	317
			26084	ARHGEF26	339	344	337	319	299	327	307	306	321		983	412	474	340	301	276	282	356	386	315
			64283	ARHGEF28	1344	1233	1304	1159	1197	1224	1412	1347	1345		984	411	469	339	300	270	280	355	386	312
			50650	ARHGEF3	1626	1540	1526	1771	1750	1732	1699	1479	1563		985	409	469	340	300	270	281	354	386	312
			100271715	ARHGEF33	3	5	7	4	5	2	2	6	3		986	408	469	340	299	270	280	356	389	314
			445328	ARHGEF35	50	50	52	51	47	57	62	62	44		987	394	453	325	286	261	270	334	380	299
			389337	ARHGEF37	112	123	107	132	120	116	122	104	89		988	394	449	325	286	262	269	334	381	299
			54848	ARHGEF38	0	0	1	1	1	0	0	0	0		989	384	433	320	283	255	256	319	364	286
			84904	ARHGEF39	122	143	121	131	118	100	125	126	120		990	381	430	317	282	255	253	316	362	280
			50649	ARHGEF4	33	29	33	29	37	31	25	27	30		991	381	430	318	279	255	254	316	361	278
			55701	ARHGEF40	688	674	719	647	694	704	671	738	781		992	382	431	317	279	255	253	316	361	278
			7984	ARHGEF5	175	194	209	218	230	198	202	195	207		993	387	432	324	283	259	255	329	367	284
			9459	ARHGEF6	333	297	284	338	327	320	319	310	301		994	387	436	321	282	258	254	327	364	280
			8874	ARHGEF7	858	820	833	866	877	873	903	837	887		995	386	436	313	281	258	251	326	358	277
			23229	ARHGEF9	541	530	522	569	574	647	640	622	587		996	385	431	313	279	253	250	325	357	276
			8289	ARID1A	1220	1262	1302	1241	1336	1306	1326	1317	1333		997	389	431	315	281	253	250	325	357	276
			57492	ARID1B	952	857	931	880	888	861	926	940	1035		998	391	431	320	283	253	248	325	357	275
			196528	ARID2	670	633	644	601	635	618	661	701	639		999	394	436	324	288	257	250	332	357	275
			1820	ARID3A	40	45	29	41	45	46	39	30	32		1000	396	431	322	287	257	248	332	358	274
			10620	ARID3B	89	87	93	66	86	86	80	88	69		1001	396	437	321	285	259	248	331	357	274
			138715	ARID3C	10	9	6	9	7	6	8	4	8		1002	399	439	320	289	259	251	331	355	273
			5926	ARID4A	451	465	464	481	413	469	544	487	413		1003	399	432	319	286	257	251	333	355	272
			51742	ARID4B	887	770	706	739	750	752	956	872	756		1004	398	432	319	287	253	250	333	355	272
			10865	ARID5A	202	193	248	202	204	177	185	212	191		1005	398	428	317	286	247	249	332	356	271
			84159	ARID5B	1175	1164	1196	1153	1132	1209	1283	1282	1235		1006	391	429	316	283	247	245	327	352	265
			25820	ARIH1	1442	1429	1335	1366	1428	1400	1425	1384	1421		1007	389	425	312	281	247	245	324	350	265
			10425	ARIH2	1451	1399	1459	1339	1338	1502	1389	1357	1389		1008	388	425	312	281	247	245	323	350	266
			646450	ARIH2OS	14	12	15	19	18	13	10	14	8		1009	388	424	311	282	248	244	322	350	266
			400	ARL1	1406	1402	1345	1471	1323	1381	1478	1368	1345		1010	397	430	313	286	251	248	324	360	269
			285598	ARL10	71	42	66	86	76	59	60	72	72		1011	396	426	312	285	252	248	323	359	269
			115761	ARL11	0	0	0	0	0	1	0	0	0		1012	394	427	312	286	252	245	320	357	268
			392509	ARL13A	0	1	1	0	1	0	4	0	1		1013	393	427	311	283	249	245	323	354	268
			200894	ARL13B	358	323	346	330	334	321	381	346	353		1014	390	427	308	282	251	241	323	354	263
			80117	ARL14	4	4	4	6	4	5	4	2	5		1015	390	426	306	279	250	243	323	354	263
			120534	ARL14EP	444	438	387	386	404	441	429	375	400		1016	389	424	305	281	251	244	324	356	264
			644100	ARL14EPL	6	7	6	4	3	4	6	3	3		1017	387	422	304	279	248	242	319	355	264
			54622	ARL15	171	170	145	156	132	141	184	169	154		1018	386	423	303	279	248	242	319	355	264
			339231	ARL16	278	308	265	324	307	318	291	252	296		1019	386	423	303	279	248	242	319	354	263
			51326	ARL17A	6	5	4	2	5	6	4	0	2		1020	387	422	303	279	248	240	320	353	263
			100506084	ARL17B	2	2	4	6	12	4	7	8	6		1021	386	420	302	278	247	240	321	350	261
			402	ARL2	1860	1802	1937	1958	1880	1860	1573	1741	1795		1022	385	418	301	278	245	238	320	349	259
			23568	ARL2BP	985	954	1039	1012	941	952	967	928	1047		1023	385	417	301	278	244	238	320	349	259
			403	ARL3	687	643	635	645	602	613	628	594	590		1024	383	417	302	280	245	239	323	349	260
			10124	ARL4A	1273	1280	1214	1409	1264	1369	1222	1257	1197		1025	380	416	302	278	246	239	323	349	260
			10123	ARL4C	2903	2707	2722	3124	3060	2902	2985	2711	2750		1026	380	405	299	274	243	238	317	345	255
			379	ARL4D	405	442	425	380	421	387	363	364	399		1027	383	404	301	271	243	240	317	347	256
			26225	ARL5A	805	852	902	719	792	730	853	872	797		1028	383	405	302	273	245	239	316	348	256
			221079	ARL5B	336	338	317	316	281	311	345	306	324		1029	378	398	296	267	245	233	310	343	252
			390790	ARL5C	1	0	0	0	0	0	0	0	0		1030	377	401	295	265	245	232	305	341	254
			84100	ARL6	65	54	49	48	54	35	56	34	46		1031	375	403	292	266	245	231	303	341	252
			23204	ARL6IP1	7520	7821	7703	6391	6596	6775	7835	7287	7138		1032	375	400	290	268	244	230	301	340	252
			51329	ARL6IP4	1831	1926	1912	1913	1852	1951	1852	1912	1794		1033	368	389	286	263	241	224	298	338	247
			10550	ARL6IP5	3776	3665	3534	3832	3811	3900	3921	3536	3690		1034	369	389	289	264	243	225	301	342	247
			151188	ARL6IP6	507	496	452	482	506	450	502	459	484		1035	374	390	293	265	245	229	302	349	249
			127829	ARL8A	1002	1003	1082	1061	1099	1025	963	1036	1094		1036	379	396	293	261	250	230	300	353	250
			55207	ARL8B	2030	1975	1962	1936	1966	1916	2113	1947	2025		1037	381	398	296	265	251	231	304	351	250
			132946	ARL9	0	1	0	1	1	2	2	1	1		1038	381	397	297	264	250	231	305	351	250
			55156	ARMC1	808	777	773	774	738	777	851	773	792		1039	382	395	296	264	250	231	304	348	251
			83787	ARMC10	799	802	761	727	752	747	809	779	799		1040	378	393	293	264	249	232	301	348	251
			221481	ARMC12	6	12	6	4	5	8	6	10	7		1041	373	393	290	261	244	232	300	345	248
			84071	ARMC2	40	27	36	52	34	42	39	47	39		1042	373	394	289	261	243	232	304	346	248
			219681	ARMC3	11	11	13	12	11	15	15	14	12		1043	364	383	279	251	238	220	301	343	237
			55130	ARMC4	49	54	52	53	43	63	51	56	53		1044	361	383	280	251	236	219	301	343	239
			79798	ARMC5	139	152	152	147	174	153	138	158	154		1045	356	374	279	246	233	219	300	341	234
			93436	ARMC6	437	450	473	426	473	442	432	408	490		1046	357	376	282	245	233	218	301	341	233
			79637	ARMC7	231	258	261	246	219	247	181	207	249		1047	353	375	279	244	226	216	299	338	229
			25852	ARMC8	574	534	505	532	523	560	556	542	556		1048	351	371	275	242	226	213	297	331	225
			80210	ARMC9	1259	1236	1219	1335	1293	1358	1291	1296	1240		1049	348	361	267	235	223	208	293	326	222
			51309	ARMCX1	333	347	405	348	341	354	387	377	332		1050	349	358	266	234	223	208	292	326	221
			9823	ARMCX2	434	439	419	471	443	497	420	460	448		1051	334	347	257	227	215	199	279	315	217
			51566	ARMCX3	988	914	883	1004	980	967	1159	984	970		1052	334	347	255	225	212	197	279	315	217
			100131755	ARMCX4	62	81	71	62	59	73	91	88	57		1053	328	331	247	215	207	192	273	308	213
			64860	ARMCX5	165	184	195	196	180	155	197	173	190		1054	325	327	245	214	206	192	271	301	208
			100528062	ARMCX5-GPRASP2	10	13	19	11	12	14	17	15	19		1055	324	327	244	215	206	191	269	302	209
			54470	ARMCX6	294	329	322	330	308	306	326	307	326		1056	321	326	245	210	207	190	266	298	207
			339541	ARMH1	23	22	20	33	34	26	30	35	31		1057	322	326	244	210	206	189	265	298	207
			101928603	ARMH2	1	0	0	1	0	0	0	0	0		1058	320	324	243	209	206	189	263	299	206
			79591	ARMH3	443	460	450	465	439	450	527	457	455		1059	312	318	236	207	206	185	259	288	201
			145407	ARMH4	122	136	153	116	139	137	148	135	129		1060	297	302	231	201	199	184	247	286	198
			387715	ARMS2	0	1	0	0	0	0	1	0	0		1061	295	300	223	195	194	180	241	280	195
			79624	ARMT1	539	528	596	482	516	535	529	498	490		1062	294	296	223	193	194	180	239	277	195
			405	ARNT	676	700	746	712	693	734	715	763	759		1063	294	292	222	192	192	181	239	277	194
			9915	ARNT2	436	413	455	392	417	449	434	481	482		1064	290	293	222	191	192	179	238	276	192
			406	ARNTL	399	407	415	385	362	385	447	374	438		1065	290	291	220	191	190	177	239	273	192
			56938	ARNTL2	426	394	413	457	449	392	447	472	447		1066	290	295	223	191	191	178	240	275	193
			10552	ARPC1A	2012	2049	2015	2088	2033	1994	2018	1834	2043		1067	293	308	231	194	202	189	249	280	198
			10095	ARPC1B	2383	2458	2548	2266	2329	2248	2337	2397	2427		1068	301	310	234	199	204	193	251	290	205
			10109	ARPC2	5129	5103	5129	5306	5094	5143	5182	5012	5136		1069	297	312	234	195	204	191	251	291	205
			10094	ARPC3	3163	3341	3515	3259	3161	3301	3277	3160	3208		1070	301	317	239	202	208	191	253	292	207
			10093	ARPC4	1566	1613	1559	1471	1520	1466	1601	1608	1540		1071	299	319	242	201	206	191	252	294	208
			100526693	ARPC4-TTLL3	14	12	7	6	14	13	16	6	14		1072	293	313	240	200	208	187	249	291	204
			10092	ARPC5	2812	2819	2693	2609	2677	2625	3065	2879	2811		1073	292	303	236	196	206	180	250	287	203
			81873	ARPC5L	506	570	503	462	459	495	487	464	420		1074	289	298	228	193	202	175	244	284	203
			348110	ARPIN	395	392	380	435	429	428	380	408	395		1075	290	298	229	193	202	174	244	284	204
			100526783	ARPIN-AP3S2	1	0	0	0	0	0	0	1	0		1076	288	298	227	191	203	175	244	283	205
			10776	ARPP19	2814	2664	2809	2738	2667	2721	2984	2802	2790		1077	291	301	229	195	205	175	248	290	207
			10777	ARPP21	0	1	1	1	2	0	3	1	1		1078	293	305	233	195	205	174	252	292	209
			407	ARR3	9	13	9	14	19	15	21	13	14		1079	294	306	233	196	206	176	253	293	209
			408	ARRB1	613	588	570	589	597	508	596	587	597		1080	293	307	230	190	201	176	251	285	208
			409	ARRB2	595	606	636	626	672	596	549	620	635		1081	290	306	229	191	201	173	251	284	208
			92714	ARRDC1	495	447	495	519	503	464	403	429	532		1082	287	305	229	191	199	173	251	283	208
			27106	ARRDC2	177	206	185	235	184	179	206	201	192		1083	287	305	228	191	200	173	251	282	209
			57561	ARRDC3	603	619	586	743	681	602	631	571	514		1084	287	305	228	191	199	174	251	282	209
			91947	ARRDC4	368	354	370	364	362	379	394	338	356		1085	288	304	228	192	199	174	251	280	209
			645432	ARRDC5	0	2	0	1	0	1	0	1	0		1086	290	306	230	192	200	175	253	284	212
			410	ARSA	600	551	637	578	597	566	502	563	627		1087	292	307	228	192	201	176	253	284	213
			411	ARSB	277	266	297	242	251	251	271	280	302		1088	292	308	228	192	201	176	255	285	213
			414	ARSD	572	509	527	545	584	630	591	572	630		1089	293	308	229	193	201	176	254	284	214
			416	ARSF	1	0	0	0	0	0	0	0	0		1090	296	313	239	203	206	179	263	293	221
			22901	ARSG	414	382	384	438	463	453	413	397	450		1091	293	309	237	202	205	174	258	289	220
			347527	ARSH	0	0	0	0	0	0	0	0	0		1092	293	309	237	202	204	173	258	288	220
			340075	ARSI	5092	5072	5356	4386	4534	4600	5028	5272	5400		1093	292	308	236	199	203	173	258	284	219
			79642	ARSJ	210	195	205	167	184	197	215	197	215		1094	288	307	233	199	203	173	257	282	216
			153642	ARSK	181	150	165	170	163	176	162	161	176		1095	287	307	229	197	202	170	254	281	216
			415	ARSL	0	0	0	0	2	0	0	0	0		1096	286	307	230	197	201	170	254	280	216
			417	ART1	1	0	0	0	0	0	0	0	0		1097	282	300	228	196	198	167	250	278	214
			419	ART3	0	0	0	0	0	0	0	0	0		1098	279	296	225	194	197	163	249	274	212
			420	ART4	0	0	0	0	0	1	0	1	0		1099	279	296	225	194	196	163	248	273	214
			116969	ART5	1	1	1	0	1	0	0	0	0		1100	277	296	225	193	196	162	246	271	214
			9048	ARTN	6	6	6	8	9	6	9	6	7		1101	272	297	225	192	196	160	244	272	211
			64801	ARV1	398	381	404	378	393	451	419	389	373		1102	271	290	227	189	196	158	240	265	210
			421	ARVCF	575	535	569	546	593	541	570	590	555		1103	267	286	226	187	191	156	236	262	206
			170302	ARX	1	3	1	1	0	4	0	0	1		1104	267	289	227	194	194	160	237	266	204
			57412	AS3MT	287	270	312	353	323	330	316	307	296		1105	266	289	229	195	194	161	235	261	202
			427	ASAH1	1400	1425	1437	1313	1360	1388	1502	1410	1483		1106	264	283	226	192	192	159	230	259	199
			56624	ASAH2	6	4	3	3	4	1	5	4	3		1107	261	282	226	188	190	153	226	254	199
			653308	ASAH2B	9	2	14	7	8	1	8	9	8		1108	244	269	220	177	178	135	206	240	187
			50807	ASAP1	2141	2110	2121	2101	2237	2127	2270	2152	2183		1109	241	264	220	176	175	133	204	237	182
			8853	ASAP2	1568	1431	1454	1240	1367	1328	1624	1502	1540		1110	238	255	212	174	173	131	201	232	177
			55616	ASAP3	344	301	320	290	340	275	308	316	315		1111	231	251	211	173	172	129	200	227	177
			51665	ASB1	496	554	522	491	490	490	518	529	532		1112	225	246	204	172	168	126	196	222	173
			136371	ASB10	0	0	0	0	1	0	0	0	0		1113	221	243	202	170	167	126	197	220	171
			140456	ASB11	0	0	0	0	0	0	0	0	0		1114	220	241	198	169	166	126	195	217	169
			142689	ASB12	2	1	2	1	4	1	4	4	4		1115	216	234	197	168	163	126	190	215	166
			79754	ASB13	420	454	394	453	456	424	422	402	461		1116	201	211	187	165	152	115	175	203	155
			142686	ASB14	9	10	3	10	13	12	12	15	9		1117	198	209	185	161	149	114	174	201	155
			142685	ASB15	0	1	1	2	1	1	1	1	0		1118	195	209	185	159	146	114	172	200	154
			92591	ASB16	106	97	106	115	133	127	116	114	128		1119	194	207	182	155	145	112	172	200	155
			127247	ASB17	0	0	0	0	0	0	0	0	0		1120	200	224	191	166	151	120	180	217	161
			401036	ASB18	3	3	3	0	0	2	1	0	0		1121	198	220	192	165	147	117	182	213	154
			51676	ASB2	0	0	1	1	0	0	0	0	1		1122	199	222	192	162	149	116	182	213	152
			51130	ASB3	15	14	12	14	12	14	13	11	14		1123	199	223	192	163	151	116	182	214	152
			51666	ASB4	0	0	0	0	0	0	0	0	0		1124	199	224	192	164	151	116	181	212	152
			140458	ASB5	4	4	5	6	5	4	3	3	2		1125	195	222	190	161	151	113	178	210	144
			140459	ASB6	731	738	765	704	718	676	699	676	687		1126	195	220	188	161	152	113	177	209	143
			140460	ASB7	345	339	284	342	350	323	337	297	308		1127	195	221	188	161	152	113	179	210	144
			140461	ASB8	366	338	334	340	350	329	354	358	319		1128	201	228	197	165	155	116	182	213	147
			140462	ASB9	71	61	77	77	55	61	73	55	59		1129	201	230	197	167	156	116	182	214	149
			51008	ASCC1	547	469	489	557	477	488	520	527	465		1130	203	231	199	167	157	117	184	216	150
			84164	ASCC2	1117	1119	1180	1147	1195	1173	1066	1087	1220		1131	205	231	202	166	157	117	187	216	150
			10973	ASCC3	2512	2374	2308	2405	2318	2613	2674	2581	2503		1132	203	233	201	166	160	118	187	217	149
			429	ASCL1	0	0	0	1	2	0	0	0	0		1133	204	233	204	169	160	119	187	220	149
			430	ASCL2	0	0	0	0	0	0	0	0	0		1134	205	231	204	171	160	121	190	221	154
			56676	ASCL3	0	0	0	0	0	0	0	0	0		1135	204	231	204	172	160	121	189	218	153
			121549	ASCL4	0	0	0	0	0	0	0	0	0		1136	204	230	204	174	160	121	189	219	151
			647219	ASCL5	1	0	0	0	0	0	0	1	0		1137	205	230	204	173	164	121	190	219	151
			25842	ASF1A	588	547	548	523	551	502	544	539	544		1138	205	228	205	172	163	122	191	219	151
			55723	ASF1B	1054	1099	1050	991	1035	1005	855	912	1037		1139	211	232	211	176	168	124	198	224	155
			432	ASGR1	11	6	9	7	13	6	11	6	5		1140	210	233	211	177	168	124	198	224	155
			433	ASGR2	0	0	0	0	0	0	0	0	0		1141	212	236	213	177	168	124	198	226	156
			55870	ASH1L	1748	1516	1551	1569	1586	1660	1779	1706	1659		1142	213	239	213	179	168	125	201	227	157
			9070	ASH2L	733	739	724	727	733	825	728	787	794		1143	207	231	206	177	163	124	190	222	152
			41	ASIC1	663	709	698	820	833	800	700	722	798		1144	207	226	207	178	164	123	191	222	153
			40	ASIC2	427	442	504	347	395	393	479	516	489		1145	207	227	206	178	164	122	190	222	153
			9311	ASIC3	61	57	76	67	76	66	63	77	69		1146	206	228	205	178	165	122	191	224	155
			55515	ASIC4	4	3	4	4	3	3	6	2	4		1147	201	228	202	178	165	122	191	225	155
			51802	ASIC5	6	3	0	1	2	1	0	3	3		1148	199	229	200	179	163	124	192	227	154
			434	ASIP	2	4	7	3	3	4	3	3	1		1149	197	225	195	177	159	120	186	223	156
			435	ASL	311	309	306	292	304	334	293	304	321		1150	195	225	198	177	159	122	187	226	158
			438	ASMT	0	0	0	0	0	0	0	0	1		1151	187	222	194	171	158	119	181	222	156
			8623	ASMTL	404	428	411	471	464	461	416	459	437		1152	190	223	195	171	158	119	181	222	157
			440	ASNS	484	483	502	541	593	538	423	443	443		1153	189	223	194	171	158	119	182	221	158
			54529	ASNSD1	808	747	745	783	758	776	786	742	727		1154	193	231	201	174	160	120	185	228	160
			443	ASPA	1	0	1	1	0	0	1	0	0		1155	193	232	200	174	160	121	185	228	160
			554235	ASPDH	2	3	1	1	3	3	1	2	1		1156	200	235	201	174	161	122	186	231	162
			374569	ASPG	0	0	0	0	0	0	0	0	0		1157	202	237	203	175	161	123	189	234	166
			444	ASPH	12961	12450	12007	15009	14693	14918	14012	12729	12669		1158	203	241	203	175	163	123	189	235	166
			253982	ASPHD1	359	364	383	378	405	347	334	352	385		1159	202	240	204	174	164	122	191	235	167
			57168	ASPHD2	56	68	52	64	65	46	57	42	66		1160	195	237	203	173	160	118	192	226	164
			259266	ASPM	1746	1698	1598	1343	1301	1486	1836	1649	1545		1161	198	238	203	174	161	118	193	226	165
			54829	ASPN	1	2	1	0	1	0	1	1	1		1162	201	237	205	171	160	119	189	227	168
			151516	ASPRV1	9	10	2	7	5	5	4	4	3		1163	203	236	209	174	159	122	191	230	170
			79058	ASPSCR1	473	469	513	445	463	466	390	479	525		1164	206	238	210	178	156	123	195	234	175
			80150	ASRGL1	148	155	141	124	131	133	140	152	137		1165	207	243	210	180	160	127	200	240	176
			445	ASS1	12	17	11	16	11	13	11	12	12		1166	206	244	208	177	159	126	199	238	175
			28990	ASTE1	80	104	92	87	95	99	88	100	85		1167	206	246	208	178	160	126	200	239	176
			431705	ASTL	1	0	0	0	1	1	0	0	0		1168	212	254	216	186	166	130	208	246	180
			460	ASTN1	69	73	88	73	94	72	71	84	80		1169	219	265	221	191	170	136	212	252	191
			23245	ASTN2	124	119	92	105	117	114	118	127	116		1170	219	265	222	194	170	136	211	252	193
			171023	ASXL1	1861	1701	1810	1665	1712	1706	1866	1801	1862		1171	218	265	221	194	171	137	211	254	193
			55252	ASXL2	714	633	672	617	605	652	737	705	642		1172	233	280	232	203	175	145	219	266	198
			80816	ASXL3	0	0	0	0	0	0	1	0	0		1173	243	281	234	207	175	147	220	271	202
			136991	ASZ1	0	0	0	0	0	0	0	0	0		1174	261	301	256	223	190	158	238	296	217
			84896	ATAD1	956	948	959	909	900	917	971	880	1013		1175	264	307	263	226	191	164	243	302	221
			29028	ATAD2	1337	1397	1314	1208	1237	1317	1385	1286	1356		1176	260	309	263	221	188	164	240	299	220
			54454	ATAD2B	158	166	151	138	146	163	174	175	159		1177	272	321	266	226	192	172	251	310	233
			55210	ATAD3A	624	709	717	596	636	613	569	639	670		1178	272	319	264	225	191	172	248	309	233
			83858	ATAD3B	221	217	228	210	197	210	206	194	216		1179	274	320	265	224	191	174	249	310	233
			219293	ATAD3C	1	1	2	0	0	1	1	1	0		1180	277	320	269	228	190	176	250	310	235
			79915	ATAD5	141	150	164	166	111	159	165	133	133		1181	278	320	271	225	189	176	254	310	237
			79969	ATAT1	68	87	63	73	79	72	73	76	83		1182	277	321	271	224	189	176	256	308	238
			85300	ATCAY	0	0	0	0	0	0	0	0	0		1183	276	321	270	223	189	175	254	307	238
			11101	ATE1	503	518	505	484	475	506	576	594	547		1184	273	320	269	223	186	174	254	304	237
			466	ATF1	397	439	408	435	417	437	474	393	430		1185	267	317	262	220	183	169	250	294	233
			1386	ATF2	1069	1011	1047	1057	1099	1057	1133	1067	1087		1186	262	309	261	217	177	168	247	293	232
			467	ATF3	206	195	176	185	187	202	164	193	173		1187	263	309	261	216	176	169	247	295	232
			468	ATF4	4630	4725	4811	4668	4494	4355	4592	4442	4518		1188	263	310	261	216	176	169	247	297	232
			22809	ATF5	146	163	141	151	148	168	165	161	166		1189	273	329	269	227	192	180	263	311	241
			22926	ATF6	1700	1553	1587	1426	1545	1617	1614	1661	1579		1190	272	333	270	226	193	180	267	311	242
			1388	ATF6B	1691	1713	1868	1762	1655	1844	1704	1763	1905		1191	273	334	272	228	194	180	268	313	243
			11016	ATF7	489	462	466	522	463	506	518	489	572		1192	277	335	275	231	196	182	268	318	248
			55729	ATF7IP	840	782	823	872	842	829	899	882	836		1193	276	335	274	232	195	182	267	317	246
			80063	ATF7IP2	102	88	70	86	100	99	87	101	78		1194	293	349	287	244	198	191	278	330	255
			83734	ATG10	57	82	102	86	75	88	77	79	70		1195	296	349	285	247	197	192	280	333	257
			60673	ATG101	484	450	445	442	478	435	467	385	439		1196	304	352	293	256	202	196	284	339	261
			9140	ATG12	766	812	804	809	719	828	805	802	776		1197	308	353	296	258	203	197	290	341	263
			9776	ATG13	1931	1771	2008	1753	1886	1934	1984	1937	2077		1198	309	354	298	258	203	197	291	341	263
			22863	ATG14	475	469	453	477	483	519	563	458	502		1199	317	359	304	261	207	196	297	348	270
			55054	ATG16L1	406	402	406	350	386	385	408	381	377		1200	323	368	306	266	208	196	301	353	271
			89849	ATG16L2	182	154	177	174	182	191	168	171	144		1201	325	369	306	265	208	197	301	353	272
			23130	ATG2A	1101	1122	1175	1130	1230	1184	1063	1203	1217		1202	325	369	307	265	209	197	301	353	272
			55102	ATG2B	663	600	669	617	570	616	645	731	671		1203	327	372	308	265	210	199	303	353	276
			64422	ATG3	893	897	916	925	889	944	931	886	928		1204	327	374	310	265	212	199	305	350	277
			115201	ATG4A	273	216	215	206	231	205	227	229	225		1205	336	386	317	268	219	208	314	359	287
			23192	ATG4B	744	731	777	724	826	725	723	800	775		1206	342	387	321	273	221	207	318	365	287
			84938	ATG4C	210	216	187	230	213	228	207	191	177		1207	343	387	321	274	221	207	318	366	287
			84971	ATG4D	223	249	243	234	239	220	215	208	226		1208	346	386	323	274	222	209	318	367	288
			9474	ATG5	578	584	558	519	470	544	557	507	528		1209	371	408	349	298	225	225	335	395	320
			10533	ATG7	445	468	487	476	494	496	518	482	451		1210	371	418	349	298	228	228	333	390	315
			79065	ATG9A	1506	1496	1575	1391	1504	1425	1428	1456	1550		1211	374	420	352	300	229	231	338	392	323
			285973	ATG9B	3	2	4	2	1	1	2	1	3		1212	390	442	373	313	246	249	365	413	336
			471	ATIC	1939	1849	1903	1881	1812	2025	1991	1952	1965		1213	400	460	380	317	251	249	371	421	342
			51062	ATL1	29	26	26	25	24	27	33	27	19		1214	423	483	392	332	262	253	391	441	360
			64225	ATL2	640	602	554	539	557	613	599	573	600		1215	438	490	409	348	266	269	411	461	374
			25923	ATL3	938	1016	1034	1044	1051	926	1067	1004	982		1216	444	484	410	351	261	271	413	464	376
			472	ATM	806	770	802	817	811	810	911	848	825		1217	432	475	395	343	253	260	405	454	367
			23300	ATMIN	1062	1014	1032	990	1004	982	1085	1036	1057		1218	430	475	395	344	257	261	408	453	368
			1822	ATN1	1889	2008	2064	2016	2011	1997	2028	2120	2170		1219	428	475	394	343	258	262	409	451	370
			474	ATOH1	0	1	0	0	0	0	0	0	0		1220	424	468	386	337	254	261	405	448	367
			220202	ATOH7	4	3	3	0	5	2	0	1	1		1221	429	473	390	341	255	267	412	456	371
			84913	ATOH8	401	404	416	332	407	331	369	354	392		1222	427	472	392	343	257	268	417	461	373
			475	ATOX1	962	902	1054	937	827	898	921	898	1014		1223	432	475	392	346	258	271	421	465	376
			57194	ATP10A	0	0	0	0	0	0	1	0	0		1224	430	475	392	344	258	271	421	466	375
			23120	ATP10B	2	1	0	3	1	0	2	3	0		1225	429	475	391	343	258	272	421	467	376
			57205	ATP10D	219	207	205	213	186	198	244	246	235		1226	429	474	392	344	257	271	423	468	379
			23250	ATP11A	1145	1140	1115	1129	1257	1208	1266	1270	1222		1227	428	475	390	341	255	271	419	464	377
			400165	ATP11AUN	0	0	0	0	0	0	0	0	0		1228	449	494	412	363	271	279	444	494	397
			23200	ATP11B	847	811	788	703	738	803	821	830	804		1229	453	496	416	366	276	280	451	501	402
			286410	ATP11C	506	497	466	429	456	461	564	500	504		1230	459	499	417	365	277	283	452	502	401
			479	ATP12A	0	0	0	0	0	0	0	0	0		1231	461	499	418	366	277	283	452	503	403
			57130	ATP13A1	1349	1314	1419	1304	1484	1304	1306	1237	1438		1232	463	499	420	367	278	284	452	507	407
			23400	ATP13A2	1523	1481	1604	1253	1437	1319	1402	1584	1687		1233	463	501	421	369	281	284	455	507	406
			79572	ATP13A3	6869	6514	6756	4960	5481	5600	7625	7231	7122		1234	462	501	421	367	279	282	452	499	403
			84239	ATP13A4	4	7	4	1	8	2	6	7	2		1235	462	499	421	367	278	282	452	500	403
			344905	ATP13A5	1	0	1	1	2	4	2	2	1		1236	461	499	422	371	277	282	455	499	401
			476	ATP1A1	10246	9887	9948	9873	10344	9963	9935	9810	10030		1237	463	503	423	372	279	285	456	500	404
			477	ATP1A2	9	9	12	11	12	14	13	13	10		1238	464	504	422	372	278	283	452	500	405
			478	ATP1A3	138	155	160	202	181	166	140	125	161		1239	464	499	422	371	273	283	452	500	404
			480	ATP1A4	1	2	2	2	2	0	1	2	0		1240	471	507	417	372	276	286	453	502	403
			481	ATP1B1	2470	2527	2399	2451	2537	2632	2577	2403	2319		1241	469	507	417	373	276	286	453	501	403
			482	ATP1B2	0	0	0	0	0	0	0	1	0		1242	473	510	419	376	276	288	455	504	405
			483	ATP1B3	1921	1962	1897	1618	1709	1706	1795	1768	1816		1243	475	510	420	376	277	288	455	504	405
			23439	ATP1B4	0	0	0	0	0	0	0	0	0		1244	476	508	420	375	277	289	455	505	405
			91419	ATP23	216	231	243	246	254	254	246	215	225		1245	476	509	418	375	278	289	455	505	404
			487	ATP2A1	122	106	91	97	88	84	68	73	78		1246	476	509	418	375	278	289	456	505	404
			488	ATP2A2	3908	3854	3964	3607	3851	3814	3985	3934	3914		1247	476	509	418	375	278	288	456	506	403
			489	ATP2A3	0	0	0	0	0	0	0	0	0		1248	478	510	422	379	280	291	459	511	406
			490	ATP2B1	1002	990	949	934	842	900	1060	975	971		1249	480	515	424	379	284	293	461	512	406
			491	ATP2B2	1	4	0	1	2	0	0	3	2		1250	478	515	424	379	284	293	462	513	406
			492	ATP2B3	0	0	1	0	0	0	1	0	0		1251	478	516	419	375	284	293	460	510	404
			493	ATP2B4	5423	4942	5501	5461	5653	5118	5537	5705	5391		1252	476	517	417	374	281	292	459	509	403
			27032	ATP2C1	1369	1380	1337	1367	1315	1365	1470	1364	1393		1253	473	517	415	370	281	288	459	503	402
			9914	ATP2C2	14	14	18	13	10	12	12	12	16		1254	488	533	430	386	291	296	477	528	420
			495	ATP4A	1	4	1	0	4	0	0	2	1		1255	490	533	429	387	292	296	479	529	421
			496	ATP4B	0	0	0	0	1	0	0	1	1		1256	491	531	431	387	292	295	478	529	421
			498	ATP5F1A	7916	8001	7723	8132	8112	8264	8268	8052	8147		1257	492	530	430	387	292	295	476	528	420
			506	ATP5F1B	11838	11949	12114	11948	12182	12267	11535	11603	11566		1258	494	532	431	388	292	295	477	528	421
			509	ATP5F1C	3141	3073	3053	3080	2961	2974	3016	2956	2959		1259	492	530	430	387	290	293	477	527	421
			513	ATP5F1D	1802	1904	1921	1903	1961	1694	1488	1679	1758		1260	494	530	428	387	291	293	477	527	422
			514	ATP5F1E	2161	2131	2147	2188	1947	1984	2247	1973	2085		1261	494	530	427	387	291	293	477	527	422
			93974	ATP5IF1	1664	1756	1743	1870	1653	1683	1658	1638	1646		1262	497	530	428	388	296	295	485	530	425
			516	ATP5MC1	1691	1712	1941	1803	1736	1712	1497	1696	1730		1263	497	530	427	387	295	293	482	531	424
			517	ATP5MC2	5226	5470	5736	5463	5278	5325	4845	5194	5187		1264	497	532	427	387	296	293	482	529	424
			518	ATP5MC3	2870	3024	2981	2744	2779	2752	2555	2578	2600		1265	499	531	427	386	297	292	482	528	424
			84833	ATP5MD	967	1040	1065	955	926	940	924	914	941		1266	499	530	425	383	297	292	480	528	424
			521	ATP5ME	838	798	919	746	707	742	727	853	674		1267	499	530	426	384	297	292	480	527	422
			9551	ATP5MF	1745	1821	1910	1853	1654	1695	1660	1711	1660		1268	501	515	430	387	294	295	484	532	427
			100526740	ATP5MF-PTCD1	0	0	0	0	0	0	0	0	0		1269	497	515	425	380	294	292	478	528	421
			10632	ATP5MG	1784	2026	2025	1972	1835	1801	1925	1908	1791		1270	490	521	424	376	293	288	475	516	419
			267020	ATP5MGL	0	2	1	1	1	0	0	2	0		1271	491	521	422	374	294	288	474	517	419
			9556	ATP5MPL	1347	1395	1448	1372	1299	1335	1296	1305	1227		1272	492	518	423	375	290	289	473	519	419
			515	ATP5PB	3018	2979	2973	3025	2969	3220	3005	2809	2912		1273	493	518	424	373	289	290	471	520	423
			10476	ATP5PD	2343	2289	2327	2283	2279	2253	2297	2376	2113		1274	494	519	425	374	293	292	470	520	424
			522	ATP5PF	1539	1601	1654	1609	1578	1638	1476	1557	1604		1275	502	526	429	377	295	294	476	528	428
			539	ATP5PO	2957	2842	2938	3136	3065	3035	2837	2869	2813		1276	510	536	428	381	294	297	485	533	434
			537	ATP6AP1	3629	3579	3789	3769	3854	3587	3588	3542	3857		1277	513	535	427	381	293	297	485	533	435
			92270	ATP6AP1L	63	48	49	50	49	51	73	50	54		1278	516	538	431	387	296	300	493	543	439
			10159	ATP6AP2	2262	2435	2328	2334	2470	2459	2515	2346	2403		1279	516	536	429	385	296	301	493	541	436
			535	ATP6V0A1	927	956	1011	959	1029	1099	987	1025	1091		1280	516	538	428	386	297	300	493	540	436
			23545	ATP6V0A2	300	356	369	287	265	311	342	325	334		1281	517	536	427	388	297	300	491	545	438
			50617	ATP6V0A4	25	43	34	45	55	39	40	41	44		1282	523	538	433	387	298	298	497	542	439
			533	ATP6V0B	1358	1444	1368	1296	1283	1285	1218	1251	1329		1283	526	542	435	392	300	297	497	545	441
			527	ATP6V0C	2200	2384	2468	2453	2627	2346	2031	2436	2669		1284	532	550	437	392	301	300	504	550	449
			9114	ATP6V0D1	1362	1437	1537	1296	1379	1358	1380	1364	1511		1285	534	552	439	394	301	301	505	552	453
			245972	ATP6V0D2	0	0	0	0	1	0	0	0	0		1286	541	554	455	399	303	309	516	563	466
			8992	ATP6V0E1	3030	3096	3093	3170	2948	2953	2981	2944	3088		1287	541	569	457	400	306	308	517	563	466
			155066	ATP6V0E2	1160	1186	1234	1273	1241	1220	1056	1181	1247		1288	545	566	459	405	305	311	520	565	467
			523	ATP6V1A	1010	950	981	960	923	979	1104	902	923		1289	547	564	463	403	303	315	517	566	468
			525	ATP6V1B1	14	17	12	15	12	12	22	12	15		1290	554	573	466	404	305	318	524	574	471
			526	ATP6V1B2	2483	2432	2443	2237	2373	2455	2748	2496	2597		1291	569	594	475	412	311	325	537	580	485
			528	ATP6V1C1	1409	1388	1422	1277	1297	1297	1436	1386	1358		1292	568	597	475	411	311	324	535	580	486
			245973	ATP6V1C2	18	14	19	23	23	16	13	22	23		1293	569	597	478	413	311	325	537	583	486
			51382	ATP6V1D	1135	1162	1094	1072	1056	1096	1127	1064	1038		1294	569	596	479	412	310	327	538	585	487
			529	ATP6V1E1	2375	2368	2318	2344	2237	2364	2367	2290	2208		1295	575	596	480	415	311	328	538	593	487
			90423	ATP6V1E2	32	33	29	38	31	25	30	33	33		1296	576	607	482	420	311	333	542	594	494
			9296	ATP6V1F	2562	2663	2776	2794	2580	2674	2261	2541	2656		1297	577	607	484	421	316	334	543	595	496
			100130705	ATP6V1FNB	307	288	270	360	356	318	279	270	243		1298	577	605	482	418	317	335	542	595	498
			9550	ATP6V1G1	2434	2533	2521	2614	2390	2543	2602	2465	2516		1299	584	610	480	419	318	339	544	598	496
			534	ATP6V1G2	11	12	17	26	16	19	19	5	14		1300	586	608	481	420	317	339	544	598	496
			127124	ATP6V1G3	0	1	1	3	0	1	0	0	2		1301	600	611	489	425	318	345	554	608	504
			51606	ATP6V1H	1473	1503	1413	1424	1418	1380	1523	1382	1441		1302	610	628	497	437	331	353	568	619	513
			538	ATP7A	232	227	214	212	196	244	260	242	249		1303	617	641	500	439	344	357	574	624	518
			540	ATP7B	215	209	172	190	209	198	245	224	193		1304	621	636	503	445	347	362	587	628	523
			10396	ATP8A1	6	4	5	3	11	4	4	6	3		1305	624	646	508	446	351	363	595	634	527
			51761	ATP8A2	0	0	0	0	0	0	0	1	0		1306	649	678	536	460	364	386	620	669	548
			5205	ATP8B1	1240	1175	1115	1096	1074	1207	1302	1215	1231		1307	646	677	535	458	364	387	623	669	546
			57198	ATP8B2	1061	978	1045	985	1121	1087	1096	1112	1170		1308	646	681	535	458	364	388	626	669	547
			148229	ATP8B3	53	54	55	62	50	44	59	57	52		1309	647	683	536	457	365	389	625	670	546
			79895	ATP8B4	18	13	15	29	21	30	17	18	24		1310	647	689	539	463	367	392	627	671	549
			10079	ATP9A	618	580	616	576	643	614	647	664	669		1311	643	688	538	463	369	392	627	672	549
			374868	ATP9B	243	221	232	241	227	238	243	246	240		1312	644	691	540	465	369	391	628	673	547
			64756	ATPAF1	950	928	833	1011	996	1027	920	872	956		1313	646	695	538	466	372	389	630	675	548
			91647	ATPAF2	309	320	337	318	345	314	294	301	313		1314	645	696	539	461	372	386	624	671	542
			134145	ATPSCKMT	195	197	192	181	192	226	221	181	189		1315	643	691	539	461	369	385	623	667	543
			545	ATR	631	625	615	595	570	648	681	623	612		1316	643	689	537	461	369	384	622	667	544
			51374	ATRAID	2227	2242	2450	2569	2386	2581	2120	2146	2419		1317	647	691	538	461	373	388	624	672	547
			84126	ATRIP	209	196	197	194	203	220	192	189	213		1318	640	665	532	455	364	388	622	673	548
			8455	ATRN	2109	2087	2129	1915	1976	2041	2305	2094	2228		1319	633	666	527	448	363	381	616	668	535
			26033	ATRNL1	427	376	391	327	371	362	465	380	434		1320	635	669	526	448	363	379	618	667	532
			546	ATRX	1607	1410	1406	1397	1335	1540	1710	1656	1580		1321	628	668	524	443	362	374	614	660	528
			6310	ATXN1	350	370	354	347	358	357	324	308	339		1322	626	670	519	444	363	373	613	651	526
			25814	ATXN10	2354	2437	2418	2261	2389	2380	2471	2392	2372		1323	628	661	523	448	352	382	624	654	539
			342371	ATXN1L	847	806	812	752	742	825	880	887	811		1324	621	662	505	437	351	377	611	637	530
			6311	ATXN2	892	838	909	957	938	973	887	840	863		1325	620	667	502	435	354	373	608	631	526
			11273	ATXN2L	2148	2140	2143	2193	2277	2086	2011	2156	2295		1326	619	659	500	435	353	372	606	631	523
			4287	ATXN3	220	224	230	261	262	222	247	219	226		1327	606	651	499	430	351	363	598	620	510
			92552	ATXN3L	0	0	0	0	0	0	0	0	0		1328	606	651	498	428	351	362	598	620	507
			6314	ATXN7	678	692	626	667	686	694	712	658	665		1329	609	653	500	429	351	360	600	620	511
			222255	ATXN7L1	119	130	121	125	144	160	122	132	147		1330	607	652	499	425	351	361	601	626	509
			127002	ATXN7L2	83	83	88	83	80	100	75	78	81		1331	608	652	497	425	352	361	597	627	510
			56970	ATXN7L3	1513	1491	1534	1397	1458	1461	1407	1424	1469		1332	609	653	497	426	352	361	596	627	510
			552889	ATXN7L3B	1192	1137	1139	1132	1223	1233	1231	1172	1157		1333	610	656	496	430	353	363	597	629	514
			549	AUH	222	188	212	227	197	194	195	194	182		1334	613	664	500	433	358	371	602	633	517
			79000	AUNIP	69	57	59	60	70	64	48	49	53		1335	615	672	504	433	361	375	606	638	518
			550	AUP1	1869	2041	1976	1902	1939	1918	1736	1863	1962		1336	618	675	502	436	364	376	609	641	521
			6790	AURKA	1107	1246	1146	917	939	958	1105	1053	1181		1337	621	681	510	437	367	380	611	646	523
			54998	AURKAIP1	1305	1412	1473	1337	1302	1288	1140	1197	1275		1338	618	682	511	435	367	378	608	638	522
			9212	AURKB	591	611	680	553	561	535	537	577	676		1339	610	662	506	430	350	370	595	633	512
			6795	AURKC	4	2	4	2	4	5	7	5	5		1340	611	666	506	431	350	370	596	630	514
			26053	AUTS2	813	795	733	803	774	723	849	812	811		1341	609	664	505	429	348	372	599	628	513
			57099	AVEN	144	161	192	140	150	154	153	157	157		1342	604	665	498	424	347	371	591	623	511
			10677	AVIL	55	62	44	46	43	45	53	54	28		1343	631	707	516	431	364	379	618	643	521
			23080	AVL9	845	818	777	834	853	786	886	827	861		1344	632	692	513	427	362	379	618	637	518
			551	AVP	0	0	0	0	0	0	0	1	0		1345	634	691	515	427	359	380	618	637	519
			60370	AVPI1	600	638	640	686	690	643	553	569	578		1346	626	691	502	419	359	374	609	632	516
			552	AVPR1A	0	0	0	0	0	0	0	0	0		1347	631	722	516	429	372	384	616	649	528
			553	AVPR1B	0	0	0	0	0	0	0	0	0		1348	650	731	534	445	375	393	632	675	538
			554	AVPR2	1	1	1	0	0	0	0	0	0		1349	649	728	530	446	370	397	631	677	536
			158833	AWAT1	0	0	0	0	0	0	0	0	0		1350	645	719	526	442	369	398	627	672	535
			158835	AWAT2	0	0	0	0	0	0	0	0	0		1351	647	721	527	444	369	398	629	676	537
			126859	AXDND1	4	2	3	6	3	4	3	5	2		1352	648	722	529	445	371	398	632	677	539
			8312	AXIN1	614	606	622	560	598	568	542	571	656		1353	655	724	540	450	376	398	634	691	547
			8313	AXIN2	69	71	74	70	78	66	72	51	54		1354	656	722	541	453	375	398	634	696	550
			558	AXL	5303	5339	5854	5166	5466	5497	5346	5532	5928		1355	642	718	531	446	370	387	631	690	536
			563	AZGP1	7	23	23	28	27	25	15	14	22		1356	641	718	530	452	369	390	633	689	538
			64343	AZI2	572	583	622	619	609	611	627	566	622		1357	640	717	531	452	367	390	633	688	538
			51582	AZIN1	1711	1689	1545	1659	1723	1632	1828	1750	1727		1358	639	697	534	452	360	390	631	689	538
			113451	AZIN2	82	70	82	97	104	94	67	93	65		1359	610	682	507	427	352	375	610	659	507
			566	AZU1	1	0	0	0	0	0	0	0	1		1360	610	686	510	422	354	374	612	660	509
			567	B2M	13932	14444	13771	14684	13894	14028	14301	13458	13769		1361	614	692	518	429	357	378	611	662	509
			8706	B3GALNT1	191	188	189	183	176	171	210	185	183		1362	599	673	494	417	342	362	580	641	494
			148789	B3GALNT2	433	492	443	412	429	462	507	440	455		1363	585	660	484	417	335	362	568	618	484
			8708	B3GALT1	23	23	20	25	18	30	24	22	23		1364	560	633	466	395	329	349	544	598	463
			8707	B3GALT2	2	1	0	0	0	1	0	2	0		1365	559	629	460	394	327	344	544	591	463
			8705	B3GALT4	0	0	0	0	0	0	0	0	0		1366	559	630	459	394	328	343	544	591	463
			10317	B3GALT5	8	11	7	11	10	9	4	4	6		1367	558	630	459	394	325	341	545	591	463
			126792	B3GALT6	700	742	728	761	700	735	690	686	713		1368	569	648	471	401	333	341	548	593	471
			27087	B3GAT1	169	170	156	155	202	174	140	163	157		1369	571	649	471	401	332	340	549	593	472
			135152	B3GAT2	0	0	1	0	0	0	0	0	0		1370	592	659	485	421	337	353	578	615	493
			26229	B3GAT3	1115	1122	1190	1090	1121	1130	991	1050	1211		1371	596	668	485	420	338	355	581	610	490
			145173	B3GLCT	438	377	416	377	354	419	452	397	427		1372	593	672	480	419	339	351	579	612	487
			10678	B3GNT2	383	370	344	372	345	307	358	369	341		1373	598	672	488	426	338	363	593	620	494
			10331	B3GNT3	16	17	16	23	10	24	10	10	8		1374	628	681	515	448	339	381	625	655	516
			79369	B3GNT4	9	9	13	17	16	12	16	12	10		1375	628	719	517	450	349	383	626	653	515
			84002	B3GNT5	88	83	89	81	90	78	97	96	84		1376	638	706	522	454	336	388	632	654	516
			192134	B3GNT6	0	0	0	0	0	0	1	0	0		1377	634	709	513	446	337	386	623	640	508
			93010	B3GNT7	6	2	7	1	2	2	1	0	1		1378	620	711	499	434	338	380	602	625	499
			374907	B3GNT8	0	2	1	0	3	4	3	2	0		1379	615	704	497	431	332	379	596	620	494
			84752	B3GNT9	524	517	511	531	552	533	514	538	546		1380	614	701	496	430	333	378	598	620	493
			146712	B3GNTL1	113	105	114	94	115	108	116	106	119		1381	613	702	496	431	333	379	598	619	490
			2583	B4GALNT1	72	84	67	56	72	56	61	53	66		1382	612	700	493	429	330	379	596	615	490
			124872	B4GALNT2	0	0	0	0	0	0	0	0	0		1383	617	711	501	437	332	385	602	628	498
			283358	B4GALNT3	0	0	0	0	0	0	0	0	1		1384	617	712	501	437	331	385	603	628	497
			338707	B4GALNT4	444	416	440	473	507	453	412	412	418		1385	618	712	504	435	331	384	604	630	500
			2683	B4GALT1	2929	2840	2864	2653	2829	2695	2929	3036	3177		1386	619	712	503	433	331	384	599	628	499
			8704	B4GALT2	895	958	1040	1017	1011	971	851	944	983		1387	618	712	502	433	331	382	599	627	498
			8703	B4GALT3	649	641	704	634	650	664	594	677	724		1388	617	710	503	432	331	382	601	627	497
			8702	B4GALT4	421	404	434	420	442	480	438	445	438		1389	609	709	499	424	332	380	596	623	496
			9334	B4GALT5	1034	1028	1072	987	998	939	1159	1166	1095		1390	605	702	500	421	329	377	593	620	494
			9331	B4GALT6	299	252	286	265	262	247	274	269	294		1391	605	701	499	420	329	378	592	620	493
			11285	B4GALT7	497	470	514	495	536	507	498	505	552		1392	605	711	501	422	335	377	593	624	497
			11041	B4GAT1	1156	1193	1208	1208	1256	1218	1126	1138	1153		1393	604	713	500	423	334	376	593	624	498
			27077	B9D1	332	372	353	402	395	410	395	360	415		1394	606	720	502	426	333	376	595	627	503
			80776	B9D2	30	32	26	31	38	27	23	43	35		1395	619	729	511	430	341	384	611	635	513
			79870	BAALC	11	4	2	8	8	4	4	5	8		1396	622	730	513	430	342	385	615	634	515
			570	BAAT	13	22	2	13	5	15	10	6	5		1397	624	737	511	428	343	386	616	632	516
			29086	BABAM1	1544	1530	1621	1454	1416	1425	1397	1418	1692		1398	627	733	516	430	337	385	618	635	517
			9577	BABAM2	878	911	935	949	952	995	970	956	973		1399	625	734	514	430	339	385	618	631	516
			23621	BACE1	1814	1732	1728	1875	1857	1825	1767	1751	1828		1400	625	735	514	433	338	386	620	632	516
			25825	BACE2	2952	2869	2909	3050	3130	3031	2891	3001	3046		1401	624	734	516	430	340	385	619	628	515
			571	BACH1	571	606	562	536	525	500	595	610	546		1402	624	750	519	423	344	386	615	624	512
			60468	BACH2	114	116	110	105	111	94	125	113	115		1403	624	744	521	423	341	386	615	624	512
			572	BAD	783	755	816	828	827	738	665	643	823		1404	621	735	517	418	333	382	609	621	508
			573	BAG1	848	800	938	786	852	806	878	808	900		1405	633	742	529	424	335	392	617	633	522
			9532	BAG2	829	746	748	780	708	767	834	765	731		1406	635	756	531	425	343	396	617	634	524
			9531	BAG3	1737	1874	1901	1929	2014	1880	1675	1758	1922		1407	639	756	533	427	343	398	620	636	531
			9530	BAG4	315	301	310	307	324	278	310	281	265		1408	642	766	537	429	349	403	625	641	533
			9529	BAG5	620	627	613	627	628	593	710	620	606		1409	646	767	541	430	349	404	627	645	532
			7917	BAG6	755	672	582	768	596	769	753	730	701		1410	647	768	544	429	352	405	627	644	534
			574	BAGE	0	0	0	0	0	0	0	0	0		1411	656	771	551	433	352	412	643	652	541
			85319	BAGE2	0	0	0	0	0	0	0	0	0		1412	672	768	566	443	348	422	657	664	556
			85318	BAGE3	0	0	0	0	0	0	0	0	0		1413	676	793	574	450	362	425	667	672	560
			85317	BAGE4	0	0	0	0	0	0	0	0	0		1414	677	800	576	454	366	426	668	675	565
			85316	BAGE5	0	0	0	0	0	0	0	0	0		1415	686	803	579	459	366	427	674	684	569
			57597	BAHCC1	35	33	38	35	40	43	35	33	36		1416	687	809	581	461	369	431	678	685	571
			22893	BAHD1	466	473	449	472	492	418	499	475	501		1417	690	810	584	460	368	433	678	688	574
			10458	BAIAP2	2195	2070	2223	2175	2138	2045	2011	2165	2130		1418	690	808	581	457	367	433	678	684	572
			55971	BAIAP2L1	235	222	232	211	231	275	230	211	243		1419	690	811	584	460	369	434	677	686	572
			80115	BAIAP2L2	15	10	10	9	19	15	4	14	16		1420	695	813	586	472	372	437	681	686	579
			8938	BAIAP3	19	9	16	12	23	16	18	16	20		1421	694	814	585	472	371	437	682	684	580
			578	BAK1	521	499	515	485	509	493	465	490	513		1422	697	816	584	473	374	437	684	684	584
			25805	BAMBI	1727	1739	1623	1522	1642	1469	1575	1555	1642		1423	707	823	586	477	377	439	691	695	589
			8815	BANF1	2112	2082	2140	2053	2029	2049	1839	1910	2128		1424	700	823	583	473	373	436	688	689	586
			140836	BANF2	0	0	0	1	0	0	0	0	1		1425	695	818	579	471	371	434	682	689	583
			55024	BANK1	0	1	1	0	0	1	3	0	1		1426	693	811	579	472	369	432	677	686	582
			54971	BANP	201	215	212	213	195	206	203	211	218		1427	702	822	588	482	375	442	689	692	595
			8314	BAP1	1948	1959	2003	1814	1939	1786	1910	2023	2038		1428	696	818	580	473	374	439	678	683	589
			580	BARD1	231	263	234	213	209	215	247	215	216		1429	697	819	580	473	374	438	678	684	589
			56751	BARHL1	0	1	0	0	0	0	1	0	1		1430	702	831	587	479	379	443	698	688	600
			343472	BARHL2	0	0	0	0	0	0	0	0	0		1431	692	830	581	478	378	442	695	683	595
			56033	BARX1	0	0	0	1	0	0	0	0	0		1432	690	825	576	476	376	440	692	681	593
			8538	BARX2	0	0	0	0	0	0	0	0	0		1433	686	822	578	474	375	438	690	679	589
			10409	BASP1	2375	2491	2356	2140	2107	2109	2412	2441	2321		1434	684	822	575	476	376	433	688	675	584
			10538	BATF	0	0	0	0	0	0	0	0	0		1435	684	817	572	477	375	430	689	671	580
			116071	BATF2	13	13	5	12	6	10	9	8	9		1436	678	809	559	470	368	426	677	662	570
			55509	BATF3	10	11	11	14	11	7	9	13	14		1437	681	808	558	468	367	427	677	661	572
			581	BAX	1722	1767	1780	1724	1736	1765	1654	1628	1788		1438	668	807	547	461	364	419	668	655	559
			11177	BAZ1A	778	790	785	734	664	707	808	780	723		1439	660	802	541	457	361	412	658	648	554
			9031	BAZ1B	2276	2273	2192	2169	2120	2300	2379	2329	2183		1440	649	796	534	453	361	408	654	644	551
			11176	BAZ2A	2429	2361	2317	2306	2378	2390	2445	2487	2310		1441	650	776	536	453	355	406	651	642	548
			29994	BAZ2B	592	619	570	561	598	605	673	647	594		1442	648	773	535	447	356	405	650	639	548
			27113	BBC3	274	267	302	283	286	275	252	283	279		1443	649	772	536	449	356	406	651	641	548
			92482	BBIP1	246	262	280	231	215	245	264	237	247		1444	670	798	556	469	368	424	679	670	572
			80127	BBOF1	99	85	78	77	82	84	111	92	79		1445	669	804	559	468	370	417	679	666	575
			8424	BBOX1	12	20	16	18	26	16	19	11	10		1446	667	803	559	464	368	418	673	669	572
			582	BBS1	909	863	924	968	1083	1010	909	948	1025		1447	665	801	559	465	366	420	675	668	572
			79738	BBS10	507	512	469	523	516	526	550	504	489		1448	673	813	570	471	369	422	684	681	575
			166379	BBS12	184	158	163	171	149	144	174	168	163		1449	669	810	570	469	367	416	679	677	573
			583	BBS2	761	740	753	757	822	865	753	739	810		1450	676	822	570	473	366	420	690	684	578
			585	BBS4	415	384	418	357	432	423	419	386	395		1451	665	805	563	471	357	414	688	680	573
			129880	BBS5	139	131	156	150	166	169	148	117	140		1452	631	800	540	455	356	398	664	658	546
			55212	BBS7	603	562	562	577	596	542	612	625	569		1453	619	793	533	448	345	390	646	648	537
			27241	BBS9	150	117	120	114	139	129	137	136	122		1454	618	795	529	445	343	389	642	646	534
			56987	BBX	1994	1812	1971	1875	1923	1970	2163	2058	2079		1455	615	759	520	444	331	385	636	637	530
			4059	BCAM	914	963	977	1035	1137	1023	915	970	990		1456	613	764	511	443	336	380	627	624	524
			63827	BCAN	64	48	49	76	54	70	56	67	73		1457	619	775	519	452	342	385	629	632	533
			55973	BCAP29	682	598	627	587	568	595	693	612	590		1458	637	782	535	466	352	411	643	659	555
			10134	BCAP31	3315	3342	3308	3296	3290	3321	3081	3169	3123		1459	640	781	534	467	351	413	645	661	556
			9564	BCAR1	2712	2692	2853	2711	2726	2477	2538	2595	2820		1460	638	777	535	463	351	408	644	661	556
			8412	BCAR3	1000	978	1036	884	978	847	1007	953	1111		1461	650	784	548	460	358	412	652	665	565
			8537	BCAS1	1	0	2	2	3	2	4	3	3		1462	652	784	551	457	357	412	651	657	563
			10286	BCAS2	622	619	550	602	635	578	587	561	569		1463	659	785	560	464	362	415	659	660	566
			54828	BCAS3	434	356	408	403	383	404	411	429	465		1464	662	784	559	465	362	414	659	662	572
			55653	BCAS4	152	145	163	157	160	120	155	166	167		1465	660	786	556	464	362	410	658	657	568
			586	BCAT1	1887	1781	1813	1610	1652	1722	2133	2023	2005		1466	658	787	556	464	361	409	656	655	568
			587	BCAT2	603	687	679	689	748	660	639	651	699		1467	665	783	558	467	355	416	655	658	568
			56647	BCCIP	1056	919	1050	983	980	1001	990	911	973		1468	681	787	571	476	358	428	675	669	581
			144233	BCDIN3D	153	148	142	146	151	162	156	131	137		1469	695	825	581	488	372	433	693	677	598
			590	BCHE	0	1	0	0	0	0	0	0	0		1470	698	843	586	492	379	442	699	685	612
			593	BCKDHA	738	790	744	899	852	834	685	751	807		1471	705	847	600	495	379	447	703	694	612
			594	BCKDHB	447	467	430	446	458	473	455	452	416		1472	697	848	588	493	380	440	695	698	606
			10295	BCKDK	1315	1299	1420	1395	1494	1329	1288	1261	1363		1473	698	839	588	494	380	441	696	700	606
			8915	BCL10	447	446	442	415	444	394	420	409	390		1474	704	840	589	491	384	440	695	700	610
			53335	BCL11A	12	12	10	7	8	9	13	8	8		1475	713	846	601	500	386	446	707	713	622
			64919	BCL11B	12	7	9	7	16	8	8	11	13		1476	712	849	604	501	387	446	709	711	626
			596	BCL2	150	141	137	117	163	110	172	142	155		1477	725	857	611	505	391	452	718	717	635
			597	BCL2A1	2	1	1	0	1	1	1	0	0		1478	725	859	615	506	392	453	721	720	640
			598	BCL2L1	6796	6599	7212	6378	6663	6602	6805	6994	7287		1479	731	862	619	510	400	456	719	718	643
			10017	BCL2L10	0	1	0	0	1	2	2	1	3		1480	743	875	628	514	406	461	726	730	642
			10018	BCL2L11	434	466	441	444	445	475	467	418	407		1481	741	878	631	513	405	461	726	730	641
			83596	BCL2L12	288	287	311	264	273	265	268	272	286		1482	788	933	663	543	427	487	782	761	677
			23786	BCL2L13	3313	3161	3111	3277	3376	3276	3393	3235	3333		1483	789	932	663	541	427	481	779	760	671
			79370	BCL2L14	0	0	1	1	0	1	1	0	4		1484	791	926	661	542	427	479	783	770	674
			440603	BCL2L15	0	2	0	1	0	2	1	2	0		1485	789	925	657	546	426	478	784	770	682
			599	BCL2L2	535	505	463	403	479	490	547	481	475		1486	829	984	682	565	447	501	820	806	708
			100529063	BCL2L2-PABPN1	3	4	3	8	3	3	4	4	3		1487	837	982	680	567	450	503	823	811	714
			602	BCL3	203	226	259	261	265	206	190	216	272		1488	843	994	685	572	459	505	828	817	722
			604	BCL6	545	527	492	575	609	527	523	490	575		1489	843	998	691	572	460	509	834	824	722
			255877	BCL6B	2	2	1	1	0	1	1	1	0		1490	846	994	693	571	462	510	834	824	716
			605	BCL7A	257	242	250	214	256	244	250	233	261		1491	848	1000	695	572	468	511	833	834	723
			9275	BCL7B	607	620	620	586	610	617	613	650	653		1492	827	999	678	566	468	503	817	819	714
			9274	BCL7C	756	782	823	870	782	768	658	712	743		1493	811	961	671	561	445	498	804	806	708
			607	BCL9	438	416	463	431	450	451	436	477	419		1494	805	958	670	558	444	498	800	805	709
			283149	BCL9L	2254	2255	2499	2478	2590	2425	2350	2500	2648		1495	804	958	668	556	443	499	798	804	707
			9774	BCLAF1	3201	3112	3088	3089	2965	3137	3511	3259	3277		1496	805	960	674	556	443	499	802	804	707
			256643	BCLAF3	276	250	235	261	281	284	279	287	250		1497	783	927	646	536	431	484	784	770	687
			53630	BCO1	1	4	6	4	4	5	6	2	6		1498	774	918	644	530	428	480	775	755	682
			83875	BCO2	109	96	97	77	88	112	104	104	109		1499	781	928	648	534	431	485	779	761	686
			54880	BCOR	1237	1263	1212	1020	1139	1122	1292	1269	1298		1500	782	932	652	537	434	485	782	765	686
			63035	BCORL1	192	197	194	201	211	221	202	216	211		1501	775	930	648	534	437	484	779	765	685
			613	BCR	784	758	762	723	804	806	723	799	859		1502	775	930	644	534	431	484	776	763	682
			617	BCS1L	295	286	260	284	315	293	276	260	270		1503	776	928	634	535	432	483	773	755	678
			622	BDH1	289	267	256	248	281	254	252	266	269		1504	775	931	634	530	435	484	767	746	671
			56898	BDH2	1189	1067	1198	1138	1079	1110	1224	1087	1225		1505	784	934	642	525	433	487	775	747	679
			623	BDKRB1	18	21	30	19	19	19	16	29	23		1506	786	931	642	523	436	487	774	745	680
			624	BDKRB2	2	0	0	2	2	2	2	1	2		1507	788	931	643	526	436	487	778	747	682
			627	BDNF	1070	1001	974	1137	1209	1039	1111	954	1044		1508	788	933	642	526	436	486	779	746	681
			55814	BDP1	883	805	728	790	801	831	1025	899	857		1509	783	933	640	524	435	478	777	740	680
			146227	BEAN1	0	4	4	0	5	4	1	2	0		1510	784	927	637	524	433	478	776	739	678
			8678	BECN1	923	872	884	931	945	886	963	927	968		1511	781	926	636	521	427	476	777	738	676
			441925	BECN2	0	0	0	0	0	0	0	0	0		1512	783	935	639	521	431	478	778	742	676
			57596	BEGAIN	148	145	149	130	156	177	133	162	159		1513	782	934	640	516	429	479	778	745	674
			139105	BEND2	0	1	1	0	0	0	0	0	0		1514	782	932	642	516	427	477	779	745	675
			57673	BEND3	111	85	113	83	82	112	83	105	115		1515	784	943	645	516	434	477	779	747	679
			389206	BEND4	2	2	0	2	0	1	1	0	0		1516	799	955	653	529	437	487	794	759	691
			79656	BEND5	57	54	51	77	65	66	71	47	59		1517	801	965	653	526	440	484	794	761	685
			221336	BEND6	84	89	101	81	99	90	98	110	96		1518	795	948	650	524	432	484	790	756	676
			222389	BEND7	215	219	194	200	199	188	181	193	218		1519	781	950	642	511	433	476	776	742	667
			7439	BEST1	14	12	17	14	17	22	7	11	17		1520	772	924	636	506	422	471	766	734	663
			54831	BEST2	0	1	0	0	1	0	3	0	2		1521	769	924	639	507	432	469	766	734	661
			144453	BEST3	82	68	71	68	72	71	71	83	84		1522	770	943	645	510	439	472	772	739	673
			266675	BEST4	6	2	1	3	7	8	2	3	6		1523	761	924	645	492	442	455	757	717	671
			10282	BET1	332	322	302	324	302	336	329	338	321		1524	754	927	634	488	442	446	751	707	665
			51272	BET1L	942	949	996	952	968	942	904	940	952		1525	754	927	632	488	442	447	755	707	667
			55859	BEX1	6879	6994	7028	7045	6639	7259	7386	7095	6927		1526	747	923	628	484	439	444	749	705	664
			84707	BEX2	251	240	238	284	241	269	250	240	227		1527	747	928	629	484	438	443	749	703	664
			27018	BEX3	2587	2654	2735	2754	2685	2647	2760	2673	2617		1528	747	928	628	484	438	442	751	705	663
			56271	BEX4	654	698	639	734	731	658	716	686	699		1529	774	951	645	500	453	459	773	720	674
			340542	BEX5	0	0	2	1	1	0	2	0	1		1530	779	951	645	502	453	460	773	720	675
			51283	BFAR	1340	1247	1296	1271	1244	1311	1318	1290	1237		1531	779	950	644	504	453	461	776	721	676
			631	BFSP1	80	74	62	77	92	89	84	73	66		1532	777	950	643	505	453	458	773	721	677
			8419	BFSP2	0	0	0	0	0	0	0	0	0		1533	794	963	658	508	468	466	787	737	688
			632	BGLAP	1	2	2	2	1	1	1	1	2		1534	795	971	661	511	473	468	790	739	694
			633	BGN	0	0	1	0	0	0	0	0	0		1535	794	966	659	511	471	467	789	735	692
			168620	BHLHA15	6	4	5	4	8	6	8	4	8		1536	792	968	659	511	472	467	789	735	692
			727857	BHLHA9	0	0	0	0	0	0	0	0	0		1537	792	973	659	512	472	468	790	737	695
			80823	BHLHB9	89	74	64	75	64	68	71	64	58		1538	792	973	658	512	472	468	788	737	694
			27319	BHLHE22	0	0	0	0	0	0	0	0	0		1539	809	975	670	522	472	473	797	747	702
			128408	BHLHE23	0	0	0	0	0	0	0	0	0		1540	807	986	668	521	477	470	798	746	703
			8553	BHLHE40	3844	3805	3904	3695	3915	3626	4155	4196	4104		1541	813	994	669	525	480	471	800	750	705
			79365	BHLHE41	875	898	934	1009	1033	945	931	884	848		1542	814	987	670	523	475	472	798	749	703
			635	BHMT	0	0	1	1	1	0	0	0	0		1543	819	996	686	531	480	477	815	763	713
			23743	BHMT2	10	11	13	12	9	10	8	10	8		1544	826	995	690	536	481	481	821	767	711
			80114	BICC1	317	277	308	266	277	293	370	304	333		1545	823	989	689	539	477	476	811	769	712
			636	BICD1	165	170	165	121	153	181	183	166	175		1546	822	1000	687	537	478	473	809	770	710
			23299	BICD2	992	973	951	947	1005	1004	1010	953	1020		1547	820	1000	684	538	479	469	804	768	710
			92558	BICDL1	3	7	1	0	4	4	0	2	0		1548	821	998	682	533	482	469	805	769	710
			146439	BICDL2	0	0	1	1	1	0	0	0	1		1549	823	997	681	534	482	469	805	769	712
			29998	BICRA	140	137	148	152	144	132	122	164	152		1550	827	993	686	534	483	475	811	776	719
			23506	BICRAL	402	367	379	364	375	367	376	425	386		1551	835	993	678	532	483	472	810	767	715
			637	BID	277	263	254	305	240	261	263	260	277		1552	833	983	678	534	480	473	809	769	714
			638	BIK	13	8	9	3	3	5	5	5	6		1553	831	988	675	535	481	475	813	769	713
			274	BIN1	885	866	887	880	982	851	847	821	828		1554	839	1007	682	541	492	479	829	785	731
			51411	BIN2	0	0	0	0	0	0	0	0	0		1555	837	1002	676	537	489	477	822	778	718
			55909	BIN3	324	351	309	297	324	307	293	300	310		1556	840	1005	677	540	489	477	825	779	715
			329	BIRC2	830	827	812	761	726	724	866	780	809		1557	837	1003	678	543	490	474	823	780	711
			330	BIRC3	62	57	60	64	70	58	71	59	59		1558	833	993	678	542	486	471	816	776	707
			332	BIRC5	1949	1987	2045	1545	1497	1685	1863	1970	1850		1559	831	1003	680	544	493	472	823	779	712
			57448	BIRC6	1855	1637	1683	1581	1669	1692	1957	1913	1780		1560	834	1007	686	548	489	477	826	782	709
			79444	BIRC7	23	18	28	10	18	12	14	42	32		1561	814	989	666	536	478	462	799	763	694
			112401	BIRC8	0	0	0	0	0	0	0	0	0		1562	815	986	664	534	477	463	798	761	695
			54841	BIVM	357	333	329	323	330	350	326	328	327		1563	841	980	693	553	474	494	831	802	717
			100533467	BIVM-ERCC5	0	0	0	0	0	0	0	0	0		1564	846	1031	700	554	502	496	834	804	718
			10904	BLCAP	800	771	822	795	819	804	774	796	769		1565	841	1028	698	550	504	495	824	794	718
			414899	BLID	0	0	0	0	0	0	0	0	0		1566	851	1040	699	551	506	495	832	800	720
			640	BLK	1	0	1	1	0	1	0	0	0		1567	856	1053	704	556	516	499	839	803	727
			641	BLM	237	229	249	186	203	222	235	241	226		1568	860	1056	706	558	516	499	841	804	732
			642	BLMH	641	648	623	511	580	586	668	644	662		1569	862	1056	703	556	516	499	842	803	734
			29760	BLNK	1	1	0	1	0	0	1	2	0		1570	859	1057	702	546	519	494	837	801	726
			2647	BLOC1S1	528	523	558	558	460	531	528	511	549		1571	865	1071	715	555	527	499	847	805	733
			282991	BLOC1S2	756	714	742	693	638	678	769	715	730		1572	865	1091	735	557	533	505	856	814	738
			388552	BLOC1S3	140	163	147	142	164	156	134	130	160		1573	887	1123	754	570	548	520	875	829	760
			55330	BLOC1S4	206	205	210	226	245	200	189	205	230		1574	890	1128	756	569	552	524	878	832	763
			63915	BLOC1S5	301	294	278	305	296	289	308	289	297		1575	900	1137	763	572	563	530	888	842	766
			26258	BLOC1S6	888	938	891	859	917	905	1031	919	877		1576	917	1163	773	572	582	533	910	856	772
			644	BLVRA	437	420	474	445	425	458	438	444	452		1577	916	1155	782	571	578	529	908	859	772
			645	BLVRB	855	837	881	883	912	901	755	792	860		1578	915	1161	783	570	580	532	908	858	773
			8548	BLZF1	373	380	387	354	343	401	399	369	390		1579	915	1164	777	574	580	533	912	863	770
			89927	BMERB1	785	771	824	867	887	846	798	791	837		1580	917	1157	778	575	576	534	913	863	774
			90427	BMF	242	207	237	170	142	148	207	208	240		1581	937	1178	791	593	581	549	943	879	790
			648	BMI1	44	60	45	57	59	52	60	49	53		1582	981	1180	838	623	582	569	1001	916	829
			649	BMP1	3955	3763	3988	3347	3663	3339	3990	4187	4371		1583	981	1247	839	623	611	569	1003	916	829
			27302	BMP10	0	0	0	0	0	0	1	0	0		1584	985	1248	836	622	610	571	1001	923	831
			9210	BMP15	0	0	0	0	0	0	0	0	0		1585	990	1247	836	622	613	572	1001	929	830
			650	BMP2	290	247	257	258	247	226	261	225	239		1586	1003	1268	844	629	634	575	1013	937	840
			55589	BMP2K	456	440	399	348	325	360	412	457	398		1587	1022	1273	867	650	639	585	1027	948	852
			651	BMP3	10	13	12	11	9	8	14	12	14		1588	1034	1276	878	659	647	596	1043	961	866
			652	BMP4	1343	1396	1436	1359	1341	1390	1310	1338	1388		1589	1043	1305	883	661	662	598	1046	961	867
			653	BMP5	0	0	0	0	0	1	0	0	0		1590	1055	1310	890	668	676	604	1057	971	876
			654	BMP6	51	50	49	28	44	39	57	53	57		1591	1060	1314	897	670	680	606	1060	981	885
			655	BMP7	0	0	0	0	0	0	0	0	0		1592	1062	1317	900	676	677	612	1065	985	886
			353500	BMP8A	55	59	42	57	72	55	44	61	44		1593	1054	1314	895	663	679	596	1052	971	878
			656	BMP8B	81	99	89	108	107	81	92	91	113		1594	1053	1308	887	662	689	594	1045	962	872
			168667	BMPER	228	212	255	201	200	206	257	228	255		1595	1058	1307	887	671	690	598	1048	959	875
			657	BMPR1A	516	520	560	480	515	565	603	590	537		1596	1072	1323	908	690	701	603	1063	976	895
			658	BMPR1B	22	23	32	25	16	17	28	27	25		1597	1066	1325	903	689	703	601	1059	974	892
			659	BMPR2	1212	1186	1233	1151	1141	1133	1420	1309	1212		1598	1063	1319	897	685	700	599	1057	965	892
			9790	BMS1	1095	1102	1096	1075	1118	1179	1165	1191	1084		1599	1060	1324	893	682	702	598	1050	962	891
			154743	BMT2	334	352	314	349	312	296	347	330	284		1600	1078	1331	910	691	718	619	1068	977	911
			660	BMX	0	0	0	0	0	0	0	0	0		1601	1081	1339	916	690	721	618	1069	984	917
			646	BNC1	2	1	1	0	0	1	3	1	1		1602	1082	1342	918	690	723	619	1069	985	923
			54796	BNC2	606	644	624	619	564	660	728	680	605		1603	1081	1342	921	690	723	618	1067	983	923
			662	BNIP1	134	144	131	147	138	158	128	137	145		1604	1078	1337	919	684	720	619	1064	980	919
			663	BNIP2	1118	1032	1044	993	1032	1037	1200	1091	987		1605	1066	1326	917	681	712	608	1055	968	914
			664	BNIP3	3030	2895	2767	3335	3484	3180	2958	2761	2721		1606	1065	1322	916	680	710	603	1052	964	914
			665	BNIP3L	4041	3893	3920	4296	4235	3991	4267	4014	3797		1607	1049	1310	912	666	704	586	1036	942	896
			389384	BNIP5	0	1	0	1	0	0	2	0	0		1608	1053	1302	907	662	696	582	1037	938	891
			149428	BNIPL	10	10	7	6	7	5	4	8	5		1609	1052	1305	902	661	700	582	1034	939	888
			91653	BOC	627	595	585	556	582	577	563	575	541		1610	1046	1302	895	662	699	582	1033	935	886
			91272	BOD1	798	813	771	715	812	783	759	728	781		1611	1045	1295	890	662	690	580	1033	932	885
			259282	BOD1L1	1088	1054	993	967	907	1034	1224	1180	1103		1612	1040	1293	876	661	688	579	1024	928	881
			284257	BOD1L2	0	0	0	0	0	0	0	0	0		1613	1043	1294	876	656	683	578	1022	931	887
			666	BOK	1656	1522	1856	1576	1665	1555	1654	1733	1756		1614	1040	1294	875	653	682	577	1020	929	884
			51027	BOLA1	129	124	138	129	137	124	130	120	128		1615	1040	1295	878	651	685	579	1024	928	886
			552900	BOLA2	0	0	0	0	0	0	0	0	0		1616	1052	1308	891	653	693	590	1032	933	891
			654483	BOLA2B	0	0	0	0	0	0	0	0	0		1617	1053	1312	899	657	696	586	1037	934	899
			107282092	BOLA2-SMG1P6	126	137	117	144	132	133	121	134	135		1618	1042	1300	894	650	696	575	1026	935	887
			388962	BOLA3	337	380	391	335	302	374	328	307	333		1619	1031	1286	885	642	690	569	1010	928	873
			66037	BOLL	0	2	1	1	5	0	1	2	1		1620	1008	1266	870	628	682	554	989	914	858
			23246	BOP1	634	600	649	546	642	630	574	570	614		1621	1009	1262	867	628	681	554	986	907	856
			79866	BORA	207	238	219	213	205	216	214	207	204		1622	1003	1259	866	624	677	553	985	900	849
			118426	BORCS5	73	76	69	58	71	70	64	65	81		1623	1001	1257	865	624	677	551	984	900	849
			54785	BORCS6	210	170	197	201	189	194	165	196	195		1624	991	1252	862	621	672	541	981	898	842
			119032	BORCS7	365	352	371	329	315	360	339	345	364		1625	982	1245	846	609	670	537	968	885	827
			729991	BORCS8	171	150	168	135	161	156	158	160	148		1626	981	1242	843	610	668	537	966	885	826
			4207	BORCS8-MEF2B	2	1	1	4	2	5	2	2	2		1627	964	1228	833	605	660	531	956	878	818
			669	BPGM	190	169	188	173	184	171	187	184	179		1628	965	1233	832	606	658	533	957	880	818
			670	BPHL	295	253	250	268	254	260	259	236	249		1629	975	1179	835	607	634	538	972	891	826
			671	BPI	0	0	0	0	0	0	0	0	0		1630	945	1170	811	589	630	525	936	871	810
			51297	BPIFA1	0	0	0	0	0	0	0	0	0		1631	935	1176	798	579	635	515	918	859	796
			140683	BPIFA2	0	0	0	0	1	0	0	0	0		1632	940	1194	808	579	648	519	925	866	804
			128861	BPIFA3	0	0	0	0	0	0	0	0	0		1633	954	1217	818	586	656	526	944	883	813
			92747	BPIFB1	0	0	0	0	0	1	0	0	0		1634	957	1212	815	585	652	531	943	880	818
			80341	BPIFB2	0	0	0	1	0	0	0	0	0		1635	953	1183	813	579	640	528	939	872	808
			359710	BPIFB3	0	0	0	1	0	0	0	0	0		1636	906	1161	784	560	633	500	900	823	782
			149954	BPIFB4	0	0	0	0	0	0	0	0	0		1637	917	1167	800	568	632	510	920	837	796
			128859	BPIFB6	0	0	0	0	0	1	0	0	0		1638	919	1169	811	580	632	519	923	843	804
			254240	BPIFC	0	0	0	0	1	0	0	0	0		1639	919	1179	808	584	639	518	925	843	807
			10380	BPNT1	487	489	463	475	489	507	471	472	484		1640	917	1177	808	580	639	511	922	838	799
			54928	BPNT2	1668	1637	1678	1706	1648	1731	1749	1791	1723		1641	917	1170	810	579	635	511	923	834	793
			2186	BPTF	2208	2086	1973	1895	1983	2075	2379	2232	2134		1642	918	1170	812	581	635	511	925	838	794
			9083	BPY2	0	0	0	0	0	0	0	0	0		1643	919	1170	812	579	636	511	927	840	797
			442867	BPY2B	0	0	0	0	0	0	0	0	0		1644	920	1175	818	580	637	515	935	844	798
			442868	BPY2C	0	0	0	0	0	0	0	0	0		1645	917	1175	818	581	637	515	936	842	797
			673	BRAF	155	142	128	145	151	125	166	135	142		1646	914	1170	817	579	634	514	931	843	795
			8315	BRAP	454	433	448	426	439	462	438	476	452		1647	914	1167	817	579	634	513	932	843	796
			221927	BRAT1	714	671	756	746	800	701	645	691	754		1648	922	1181	824	582	641	512	943	852	795
			672	BRCA1	607	565	580	563	529	552	648	602	626		1649	921	1178	822	582	640	511	941	850	793
			675	BRCA2	216	227	189	171	200	252	257	239	248		1650	923	1177	824	582	638	511	946	852	799
			79184	BRCC3	551	516	517	552	524	560	642	493	520		1651	922	1172	825	582	638	511	940	849	796
			23774	BRD1	550	554	574	520	511	459	559	535	529		1652	913	1167	820	580	634	507	930	840	787
			6046	BRD2	894	889	925	808	1086	941	858	1069	1149		1653	914	1174	820	585	636	507	934	845	790
			8019	BRD3	702	715	771	695	760	787	824	750	820		1654	908	1167	813	585	633	507	930	843	789
			23476	BRD4	767	733	773	788	869	790	787	802	842		1655	904	1169	813	584	637	507	930	842	787
			29117	BRD7	1557	1643	1582	1514	1551	1618	1450	1501	1560		1656	904	1176	812	585	633	508	934	843	789
			10902	BRD8	1249	1196	1209	1077	1138	1187	1211	1253	1176		1657	905	1176	812	584	635	508	935	842	790
			65980	BRD9	505	484	514	468	499	521	524	502	506		1658	907	1174	811	585	635	507	937	840	789
			676	BRDT	0	0	0	0	1	0	0	0	0		1659	908	1173	810	585	635	506	935	842	788
			2972	BRF1	439	449	437	423	486	432	417	435	384		1660	905	1172	808	584	640	506	931	841	788
			55290	BRF2	237	219	224	210	211	227	205	193	211		1661	899	1174	809	587	640	505	932	842	784
			25798	BRI3	2136	2209	2232	2140	2266	2003	1536	1576	2095		1662	896	1162	804	587	637	504	927	840	782
			140707	BRI3BP	124	128	101	91	115	107	88	105	122		1663	896	1159	804	589	638	505	927	842	782
			283870	BRICD5	47	40	34	43	26	42	35	39	35		1664	892	1154	803	586	639	504	925	837	782
			1620	BRINP1	60	56	67	67	77	68	70	72	74		1665	885	1146	797	582	632	502	917	832	776
			57795	BRINP2	8	6	5	5	5	5	6	4	5		1666	876	1121	793	573	623	495	906	826	768
			339479	BRINP3	0	0	0	0	0	0	0	0	0		1667	869	1120	788	566	623	492	903	821	767
			83990	BRIP1	461	448	413	354	386	419	407	443	439		1668	869	1122	785	564	626	493	895	821	766
			55299	BRIX1	694	731	678	655	641	589	672	686	648		1669	868	1119	778	562	625	491	891	820	762
			55845	BRK1	2569	2536	2505	2590	2529	2576	2594	2439	2572		1670	875	1120	782	563	622	495	896	820	765
			79173	BRME1	31	34	30	25	31	31	23	25	26		1671	872	1102	779	562	611	495	896	821	762
			25855	BRMS1	596	633	590	537	566	572	536	545	566		1672	875	1096	776	558	609	497	892	820	755
			84312	BRMS1L	178	165	170	169	171	177	224	175	187		1673	975	1081	854	638	601	556	989	912	829
			148362	BROX	840	812	834	745	805	796	967	827	806		1674	983	1208	863	639	682	559	1002	915	834
			7862	BRPF1	453	458	486	430	447	420	440	451	457		1675	988	1207	867	644	681	563	1008	921	845
			27154	BRPF3	665	660	643	691	668	646	695	660	724		1676	991	1209	869	648	680	572	1013	922	843
			680	BRS3	0	0	0	0	0	0	0	0	0		1677	998	1238	876	652	699	574	1015	927	847
			84446	BRSK1	204	196	202	220	223	216	172	213	182		1678	1019	1230	906	669	689	574	1035	942	866
			9024	BRSK2	95	99	107	119	127	109	83	114	132		1679	993	1234	900	657	689	560	1018	936	860
			54014	BRWD1	1154	1016	1054	1014	976	1086	1218	1153	1063		1680	992	1214	901	657	670	561	1018	936	861
			254065	BRWD3	320	346	331	356	343	338	434	382	332		1681	992	1221	897	652	675	564	1018	930	859
			26580	BSCL2	884	785	850	836	870	925	757	774	895		1682	988	1220	894	655	675	564	1012	927	853
			55108	BSDC1	1338	1332	1307	1332	1416	1363	1342	1357	1353		1683	989	1226	895	653	684	569	1015	924	854
			682	BSG	25953	26359	27689	29244	29263	27955	25619	25751	27950		1684	990	1236	892	653	688	572	1020	921	854
			8927	BSN	10	11	7	11	8	6	4	19	17		1685	992	1236	895	660	687	572	1026	927	856
			7809	BSND	0	0	0	0	0	0	0	0	0		1686	992	1240	895	660	689	573	1026	928	857
			100131137	BSPH1	0	0	0	0	0	0	0	0	0		1687	996	1236	898	660	689	576	1026	926	856
			54836	BSPRY	2	1	2	0	0	2	1	2	0		1688	1002	1239	907	673	690	578	1033	935	860
			683	BST1	6	3	5	3	2	3	4	2	4		1689	988	1234	900	663	693	574	1030	926	857
			684	BST2	69	73	74	106	95	77	52	103	63		1690	991	1236	899	665	693	575	1032	931	859
			390259	BSX	0	0	0	0	0	0	0	0	0		1691	992	1229	898	665	691	579	1033	921	856
			9044	BTAF1	1363	1240	1219	1263	1229	1352	1354	1298	1295		1692	991	1215	895	666	686	578	1032	920	853
			53339	BTBD1	2195	2197	2131	2085	2152	2214	2348	2224	2133		1693	979	1209	874	658	686	572	1015	907	843
			84280	BTBD10	736	701	702	652	688	701	767	705	718		1694	971	1201	876	651	678	570	1009	893	834
			121551	BTBD11	368	358	360	416	389	369	389	365	409		1695	968	1203	871	650	678	567	1005	888	832
			118663	BTBD16	1	3	0	0	2	2	1	1	1		1696	969	1205	874	650	678	567	1007	888	832
			388419	BTBD17	0	0	0	0	0	0	0	0	0		1697	971	1203	876	651	679	567	1010	887	831
			643376	BTBD18	1	1	2	0	3	2	2	0	4		1698	970	1201	876	654	679	567	1008	890	830
			149478	BTBD19	113	95	103	114	129	89	107	113	80		1699	961	1188	877	652	669	565	1004	890	830
			55643	BTBD2	1998	1901	2057	2223	2194	1962	1804	1883	2080		1700	956	1186	874	654	670	559	998	883	822
			22903	BTBD3	642	569	611	629	663	611	640	657	663		1701	955	1186	872	656	672	559	1000	884	823
			90135	BTBD6	497	510	528	468	480	442	449	479	495		1702	949	1180	872	654	670	555	1002	882	821
			55727	BTBD7	515	467	490	437	481	461	536	513	515		1703	940	1177	870	648	671	551	995	875	814
			284697	BTBD8	7	18	8	9	8	12	10	6	12		1704	936	1156	862	646	660	548	984	868	807
			114781	BTBD9	230	219	213	204	229	236	232	232	228		1705	929	1152	862	651	658	547	987	865	809
			685	BTC	89	98	101	105	98	114	97	86	97		1706	931	1147	859	646	656	547	985	868	806
			686	BTD	405	367	396	387	405	408	434	371	406		1707	929	1147	853	639	657	543	981	864	804
			689	BTF3	11658	11715	12138	12347	11400	11750	11362	11334	11520		1708	931	1144	854	639	657	544	980	864	805
			91408	BTF3L4	1101	1115	1109	1209	1082	1127	1264	1083	1107		1709	929	1129	845	635	652	545	971	855	797
			694	BTG1	1796	1869	1897	1972	1936	1816	1836	1820	1857		1710	924	1128	836	635	652	537	966	852	796
			7832	BTG2	790	785	765	807	899	872	760	728	837		1711	921	1123	835	633	651	538	964	851	793
			10950	BTG3	844	903	873	892	784	866	906	817	825		1712	922	1123	834	632	652	536	964	852	793
			54766	BTG4	0	0	1	1	0	0	0	0	1		1713	891	1075	799	605	626	502	920	802	761
			695	BTK	2	1	0	0	1	3	0	1	3		1714	889	1123	798	604	652	502	918	802	760
			151888	BTLA	1	4	1	2	2	2	3	1	0		1715	907	1121	817	611	649	509	937	814	782
			696	BTN1A1	0	0	1	0	0	0	0	0	0		1716	915	1112	832	625	649	518	949	823	790
			11120	BTN2A1	424	391	371	386	399	398	431	386	368		1717	911	1102	824	621	644	513	939	816	779
			10385	BTN2A2	493	498	480	449	478	473	491	474	443		1718	907	1101	823	619	642	511	938	815	778
			11119	BTN3A1	305	285	273	293	315	295	306	296	250		1719	903	1098	823	621	639	509	939	814	777
			11118	BTN3A2	509	487	505	505	509	545	561	541	514		1720	900	1081	822	618	632	509	934	812	775
			10384	BTN3A3	336	317	343	302	331	343	343	340	320		1721	893	1076	807	608	626	501	924	805	768
			100129094	BTNL10	1	0	0	0	1	0	0	0	0		1722	882	1045	787	604	617	492	913	789	752
			56244	BTNL2	0	0	0	0	0	0	0	0	0		1723	854	1012	769	589	601	478	885	766	729
			10917	BTNL3	0	0	0	0	0	0	0	0	0		1724	850	1008	767	588	597	472	879	760	724
			79908	BTNL8	0	1	0	0	0	0	0	0	0		1725	836	991	758	585	584	465	866	745	717
			153579	BTNL9	0	0	0	0	0	0	0	0	0		1726	816	967	742	572	563	457	839	731	702
			8945	BTRC	442	449	431	459	475	434	530	431	437		1727	805	961	728	568	560	451	830	722	691
			699	BUB1	1216	1233	1251	1021	986	1063	1217	1186	1188		1728	801	957	723	562	557	449	817	720	684
			701	BUB1B	1048	1057	1055	878	900	933	1025	1051	1092		1729	799	955	723	559	558	448	812	717	685
			106821730	BUB1B-PAK6	0	1	0	0	0	1	0	0	0		1730	794	947	719	554	554	446	804	714	679
			9184	BUB3	2992	2993	3044	2775	2778	2894	2869	2822	2886		1731	779	927	705	540	548	433	776	699	666
			84811	BUD13	328	346	338	320	304	356	341	323	330		1732	725	861	654	504	515	412	715	653	620
			114049	BUD23	1117	1134	1152	1079	1019	1047	1096	1073	1036		1733	722	854	652	502	514	412	710	653	618
			8896	BUD31	616	667	620	653	558	651	675	634	659		1734	723	851	652	502	514	411	711	651	617
			11149	BVES	169	188	176	147	164	162	189	159	173		1735	717	851	651	503	509	409	708	648	616
			705	BYSL	427	413	449	397	401	400	383	449	437		1736	690	825	622	483	484	394	686	632	595
			9689	BZW1	2882	2801	2793	2574	2533	2689	2977	2748	2669		1737	675	814	616	476	477	390	682	625	590
			28969	BZW2	1257	1228	1266	1158	1164	1203	1264	1187	1200		1738	658	798	608	467	467	379	666	608	576
			414152	C10orf105	0	0	0	1	0	0	0	0	0		1739	643	783	599	462	456	376	657	601	569
			399814	C10orf120	0	0	0	0	0	0	0	0	0		1740	631	774	589	457	446	373	647	590	557
			283080	C10orf126	0	0	0	0	0	0	0	0	0		1741	626	766	579	451	441	367	639	581	548
			282966	C10orf53	0	0	0	0	0	0	0	0	0		1742	625	765	577	450	443	366	639	581	548
			414236	C10orf55	6	9	13	8	15	10	11	13	13		1743	617	763	570	443	441	364	636	580	545
			414157	C10orf62	1	0	2	7	3	2	2	2	3		1744	594	736	551	424	420	354	622	562	528
			256815	C10orf67	33	37	41	40	25	36	38	39	36		1745	590	728	548	419	415	353	620	561	524
			118461	C10orf71	13	16	11	10	10	9	9	10	13		1746	579	713	537	404	405	347	608	549	507
			143379	C10orf82	0	0	0	0	0	0	0	0	0		1747	578	710	535	404	403	347	607	543	502
			80007	C10orf88	205	191	238	217	207	201	236	185	216		1748	579	705	532	404	400	346	605	541	500
			118611	C10orf90	11	13	7	10	14	8	11	13	13		1749	576	678	531	403	382	345	603	538	496
			79946	C10orf95	140	127	133	125	129	154	128	136	117		1750	549	672	511	388	379	324	576	516	475
			387695	C10orf99	1	0	0	0	0	0	0	0	1		1751	544	670	507	388	376	323	574	509	465
			64776	C11orf1	334	356	374	409	363	362	335	364	379		1752	542	666	503	387	374	323	573	507	463
			56673	C11orf16	2	1	1	3	2	0	1	1	1		1753	543	665	503	388	374	323	572	507	463
			29125	C11orf21	0	0	0	0	0	0	0	0	0		1754	543	665	503	388	374	323	572	506	463
			53838	C11orf24	562	590	586	536	575	559	509	510	567		1755	543	662	501	388	370	323	572	506	461
			143501	C11orf40	0	0	0	0	0	0	0	0	0		1756	540	660	498	385	369	323	569	501	458
			160298	C11orf42	2	2	0	1	2	4	3	2	1		1757	535	658	495	384	368	321	569	501	456
			219833	C11orf45	101	87	117	122	129	116	106	113	124		1758	531	656	494	383	369	320	567	501	454
			79096	C11orf49	570	542	548	556	551	570	567	489	604		1759	531	655	494	383	370	319	565	501	454
			91894	C11orf52	1	4	2	1	3	3	2	1	2		1760	529	654	490	382	368	319	560	499	453
			341032	C11orf53	0	0	0	0	0	0	0	0	0		1761	525	653	490	382	368	318	559	499	452
			28970	C11orf54	521	435	466	480	494	493	502	484	524		1762	519	652	489	381	368	317	557	496	446
			10944	C11orf58	2572	2478	2454	2420	2466	2482	2698	2426	2464		1763	514	646	487	380	365	316	557	494	444
			160140	C11orf65	8	5	2	9	4	8	6	10	3		1764	510	645	485	380	364	315	553	493	442
			83638	C11orf68	1014	1031	1126	1082	1072	1115	895	1008	1075		1765	496	640	465	370	362	306	540	483	430
			54494	C11orf71	123	109	131	129	131	127	114	110	127		1766	491	629	455	365	353	298	533	475	423
			79703	C11orf80	144	172	182	147	163	183	157	157	154		1767	479	614	449	362	346	293	525	463	420
			254439	C11orf86	0	0	0	0	1	0	0	0	0		1768	479	606	449	362	341	293	525	464	421
			399947	C11orf87	1	1	0	0	0	0	0	0	0		1769	479	604	449	362	338	292	525	464	421
			100131378	C11orf91	3	8	3	2	5	3	4	5	2		1770	479	602	449	362	338	292	525	464	420
			143678	C11orf94	4	8	8	6	2	3	7	5	5		1771	479	602	449	362	338	292	524	465	420
			65998	C11orf95	336	344	353	328	341	314	363	349	336		1772	479	601	450	361	339	292	524	466	420
			387763	C11orf96	0	3	1	1	1	1	1	0	0		1773	479	601	450	361	339	292	523	466	420
			643037	C11orf97	1	1	0	0	0	0	1	0	0		1774	481	600	450	361	339	292	523	465	420
			102288414	C11orf98	6	5	10	14	6	9	3	5	6		1775	479	595	449	360	336	290	521	463	417
			91298	C12orf29	403	393	376	331	340	383	397	349	385		1776	480	596	448	360	337	290	522	461	417
			57102	C12orf4	470	435	380	431	451	430	428	443	445		1777	479	595	447	360	337	290	521	460	416
			283461	C12orf40	0	0	1	1	0	0	2	0	0		1778	463	585	438	352	335	283	510	445	398
			374470	C12orf42	0	0	0	0	0	0	0	0	0		1779	449	575	426	346	329	271	498	434	389
			64897	C12orf43	351	346	313	303	297	316	323	336	333		1780	444	572	424	344	327	269	496	430	385
			121053	C12orf45	162	173	169	141	153	147	177	160	150		1781	441	563	424	341	319	267	492	427	380
			160419	C12orf50	0	1	0	4	1	1	1	0	3		1782	428	544	406	334	308	259	466	410	367
			121273	C12orf54	0	0	0	0	0	0	0	0	0		1783	410	519	398	325	298	248	452	392	354
			115749	C12orf56	0	0	0	0	0	0	0	0	0		1784	408	514	397	326	298	246	449	391	349
			113246	C12orf57	1172	1222	1283	1221	1138	1121	1017	1083	1198		1785	395	501	392	319	293	241	440	385	333
			144608	C12orf60	36	20	16	18	17	21	19	13	17		1786	387	497	384	314	288	234	430	382	328
			91574	C12orf65	356	397	400	371	350	378	384	325	327		1787	379	469	366	304	271	223	420	370	317
			144577	C12orf66	51	67	101	49	73	85	84	71	86		1788	375	465	357	293	268	218	415	361	308
			728858	C12orf71	0	0	1	1	0	1	0	0	1		1789	368	455	351	289	262	216	407	353	304
			728568	C12orf73	146	142	172	161	139	146	149	136	143		1790	367	454	350	289	262	216	407	353	304
			387882	C12orf75	1843	1757	1854	1667	1615	1632	1760	1632	1793		1791	366	452	347	289	261	216	403	352	303
			400073	C12orf76	90	97	83	104	90	111	96	87	83		1792	365	452	344	287	260	215	400	345	303
			196415	C12orf77	0	0	0	0	0	0	0	0	0		1793	364	451	343	287	259	215	398	341	301
			55017	C14orf119	1042	1038	1031	1062	1062	1003	1043	1055	1063		1794	363	445	338	285	257	211	391	339	299
			56967	C14orf132	509	475	486	588	587	524	594	527	514		1795	362	445	337	283	257	211	390	338	299
			283598	C14orf177	0	0	0	0	0	0	0	0	0		1796	362	443	338	283	255	211	389	335	299
			283579	C14orf178	2	3	0	2	1	1	3	0	0		1797	362	430	338	283	250	211	388	334	297
			400258	C14orf180	0	0	0	0	0	0	0	0	0		1798	347	430	330	274	249	208	372	324	292
			122525	C14orf28	104	86	98	91	91	111	102	99	86		1799	342	424	324	268	247	205	367	318	286
			317761	C14orf39	0	0	0	0	0	0	0	0	0		1800	341	422	322	268	245	205	364	314	284
			60686	C14orf93	185	175	175	179	207	182	186	194	209		1801	339	413	322	268	241	204	362	315	283
			145858	C15orf32	0	0	0	0	0	0	0	0	0		1802	337	410	322	266	241	203	359	315	282
			56905	C15orf39	259	239	276	317	292	254	242	260	309		1803	337	409	323	264	240	202	355	311	281
			123207	C15orf40	213	220	187	197	198	166	188	184	171		1804	335	406	321	263	236	199	354	310	280
			84419	C15orf48	1	2	0	2	0	0	0	0	1		1805	336	407	320	262	236	199	353	310	280
			400360	C15orf54	3	3	4	3	3	5	9	3	5		1806	335	402	320	261	234	197	349	309	278
			644809	C15orf56	0	0	0	1	0	0	1	0	0		1807	334	402	320	260	232	197	347	308	277
			145853	C15orf61	113	125	118	113	117	119	92	85	110		1808	331	395	317	257	232	196	346	303	275
			643338	C15orf62	21	18	15	27	25	21	22	26	18		1809	329	395	317	256	232	195	346	302	275
			145788	C15orf65	34	33	25	33	27	28	22	33	33		1810	325	390	314	253	229	193	345	295	273
			123775	C16orf46	27	33	34	19	30	32	20	34	26		1811	324	389	312	251	229	191	344	294	272
			283897	C16orf54	0	0	0	0	0	0	0	0	0		1812	324	385	310	250	227	189	344	292	272
			80262	C16orf70	383	361	382	405	371	390	368	354	407		1813	323	385	309	249	227	189	344	291	272
			146562	C16orf71	11	19	13	15	17	11	14	11	20		1814	323	385	309	249	226	189	344	290	272
			29035	C16orf72	677	680	679	661	676	606	652	657	647		1815	322	385	306	246	226	189	343	289	271
			404550	C16orf74	121	106	113	140	134	116	98	117	109		1816	320	381	302	245	227	188	341	287	268
			123970	C16orf78	0	0	0	0	0	0	0	0	0		1817	319	381	301	245	227	187	340	287	268
			162083	C16orf82	0	0	0	0	0	0	0	0	0		1818	320	379	299	245	225	186	340	287	267
			388284	C16orf86	19	15	14	17	11	7	15	10	20		1819	320	380	299	244	225	185	338	285	267
			388272	C16orf87	164	176	165	163	118	148	158	139	167		1820	322	380	301	245	225	184	336	284	267
			146556	C16orf89	2	3	6	4	4	3	3	1	3		1821	321	376	301	242	222	183	334	284	267
			646174	C16orf90	0	0	0	3	1	0	0	0	0		1822	317	369	301	239	218	180	331	281	264
			283951	C16orf91	173	185	201	179	158	167	154	167	155		1823	189	241	194	154	133	110	197	169	162
			146378	C16orf92	0	1	0	0	0	0	0	0	0		1824	183	231	181	147	131	106	189	163	156
			100506581	C16orf95	71	64	75	57	59	72	56	59	64		1825	182	227	179	143	125	101	185	159	153
			342346	C16orf96	1	2	3	0	3	1	2	1	1		1826	179	218	175	140	125	95	178	154	152
			388276	C16orf97	0	0	0	0	0	0	0	0	0		1827	147	184	139	123	106	90	153	132	134
			388327	C17orf100	70	78	84	84	85	85	71	69	81		1828	142	173	131	115	102	84	147	126	127
			400591	C17orf102	0	0	0	0	0	0	0	0	0		1829	138	170	130	115	102	84	145	125	124
			100130311	C17orf107	17	7	9	14	11	12	8	7	14		1830	138	170	129	115	101	84	145	124	124
			124944	C17orf49	391	418	494	400	430	412	402	425	419		1831	131	163	121	109	97	78	135	113	118
			146853	C17orf50	2	1	2	2	3	1	3	0	2		1832	127	154	117	101	90	70	126	110	113
			284018	C17orf58	222	211	168	252	254	216	173	207	224		1833	124	144	114	97	85	66	122	107	109
			124773	C17orf64	0	1	0	0	0	0	0	0	0		1834	123	138	113	97	82	65	119	107	108
			339210	C17orf67	49	56	46	61	64	51	65	28	43		1835	118	135	110	91	81	61	109	101	103
			64149	C17orf75	244	246	236	245	247	253	248	223	227		1836	113	132	109	90	79	60	109	99	102
			146723	C17orf77	0	0	0	0	0	0	0	0	0		1837	111	123	108	87	75	58	107	95	101
			284099	C17orf78	1	0	0	0	0	0	0	1	1		1838	109	121	102	82	70	55	100	90	96
			55028	C17orf80	690	676	648	689	733	761	776	697	678		1839	105	117	99	79	68	52	96	85	87
			400566	C17orf97	110	117	106	102	110	111	102	119	131		1840	104	115	99	79	68	52	94	83	86
			388381	C17orf98	0	1	0	1	0	0	0	0	0		1841	101	114	97	77	66	49	92	82	86
			100141515	C17orf99	0	0	0	0	0	0	0	0	1		1842	99	113	96	75	66	47	92	82	86
			83608	C18orf21	275	286	305	281	268	279	284	257	303		1843	98	111	91	75	65	47	90	81	84
			147339	C18orf25	532	541	491	467	482	496	524	474	468		1844	98	110	91	74	65	47	89	81	85
			497661	C18orf32	63	75	81	56	89	70	61	61	82		1845	98	109	89	74	65	47	89	80	85
			162681	C18orf54	225	222	223	189	220	253	244	206	199		1846	92	104	86	70	65	46	86	81	86
			644041	C18orf63	0	0	0	0	0	0	0	0	0		1847	87	99	82	62	63	45	84	76	85
			83636	C19orf12	315	294	323	308	311	339	298	311	332		1848	87	98	82	62	63	43	83	76	85
			147685	C19orf18	4	3	2	1	2	2	0	2	2		1849	87	98	79	62	62	43	83	76	83
			148223	C19orf25	356	370	332	316	374	340	283	308	365		1850	88	99	78	62	62	43	83	74	83
			64073	C19orf33	0	0	0	0	0	0	0	0	0		1851	86	94	77	59	59	43	77	71	79
			255809	C19orf38	4	3	0	6	5	1	3	1	3		1852	86	95	74	59	58	42	70	68	75
			84167	C19orf44	167	172	171	165	166	158	165	141	151		1853	85	94	73	58	57	41	70	65	72
			126526	C19orf47	181	204	189	181	198	203	173	146	211		1854	81	93	70	52	53	39	67	61	72
			84798	C19orf48	1240	1231	1310	1221	1247	1204	1061	1199	1263		1855	81	93	70	52	54	39	66	60	72
			28974	C19orf53	1182	1183	1262	1268	1161	1101	981	1124	1208		1856	80	93	70	52	52	39	67	60	72
			284325	C19orf54	214	199	166	216	227	215	199	247	209		1857	79	92	70	52	52	39	67	59	72
			646457	C19orf67	0	1	2	0	2	0	1	0	1		1858	78	93	69	52	49	39	65	58	71
			100128569	C19orf71	53	53	51	54	54	64	58	52	68		1859	74	92	68	47	49	36	64	57	70
			55150	C19orf73	10	13	9	12	11	11	5	15	8		1860	74	91	68	47	49	36	64	57	70
			342918	C19orf81	5	5	6	2	5	7	12	5	4		1861	74	90	68	47	49	36	64	57	70
			147646	C19orf84	0	0	0	0	0	0	0	1	1		1862	71	86	67	46	46	35	63	55	70
			10438	C1D	378	382	334	335	343	350	338	344	316		1863	69	79	63	44	44	34	61	51	67
			56913	C1GALT1	741	716	689	621	575	587	680	651	695		1864	26	24	21	16	11	11	17	25	20
			29071	C1GALT1C1	607	594	554	645	570	651	664	574	588		1865	25	23	21	15	11	11	17	25	20
			728819	C1GALT1C1L	0	0	0	0	0	0	0	0	0		1866	23	22	20	15	10	11	17	25	19
			200159	C1orf100	0	0	0	0	1	2	0	1	1		1867	23	24	20	14	11	11	17	25	19
			92346	C1orf105	1	0	0	2	0	0	1	1	3		1868	23	25	21	13	11	11	17	25	19
			54955	C1orf109	297	335	359	325	314	324	309	304	318		1869	26	25	21	15	15	13	19	25	18
			55732	C1orf112	275	243	270	253	241	261	278	248	258		1870	26	25	20	16	15	13	19	25	18
			79762	C1orf115	293	284	285	313	298	321	313	297	289		1871	25	25	20	16	15	13	19	25	18
			79098	C1orf116	152	107	128	201	212	193	169	136	167		1872	27	25	21	16	17	13	19	25	20
			127687	C1orf122	564	541	653	615	600	570	492	510	622		1873	28	25	24	18	18	14	20	25	22
			148345	C1orf127	0	0	0	0	0	0	0	0	0		1874	29	27	25	20	18	14	23	25	22
			128061	C1orf131	181	165	197	154	180	178	183	177	164		1875	45	49	33	30	25	20	41	35	30
			400757	C1orf141	0	0	0	0	0	0	0	0	0		1876	44	50	34	33	25	20	49	32	30
			388649	C1orf146	3	0	0	0	0	0	0	0	1		1877	47	55	36	38	26	22	54	35	32
			93190	C1orf158	0	0	0	0	0	0	0	0	1		1878	48	56	36	40	26	24	54	36	31
			54991	C1orf159	234	270	285	243	266	261	234	287	270		1879	51	59	40	41	28	25	57	39	32
			128346	C1orf162	13	16	9	9	19	6	9	13	8		1880	49	62	35	41	33	26	55	37	30
			284498	C1orf167	1	0	0	0	0	1	1	0	0		1881	50	66	39	41	35	27	56	38	33
			339448	C1orf174	217	251	254	230	214	240	257	223	246		1882	51	72	41	43	35	27	57	40	38
			284546	C1orf185	0	0	0	0	0	0	0	0	0		1883	55	75	46	45	36	29	64	46	43
			388701	C1orf189	2	1	0	0	2	0	2	1	1		1884	59	76	55	51	41	33	68	53	48
			127003	C1orf194	2	2	2	3	1	1	0	2	0		1885	61	80	57	51	46	34	69	53	50
			727684	C1orf195	0	0	0	0	0	1	0	0	0		1886	113	135	113	89	78	66	123	98	82
			84886	C1orf198	403	361	389	272	332	312	397	369	392		1887	208	234	202	160	141	116	203	194	157
			81563	C1orf21	409	348	334	371	325	362	353	334	354		1888	238	270	224	180	161	132	225	223	176
			149466	C1orf210	0	0	0	0	0	0	0	0	0		1889	241	273	227	181	162	134	228	226	183
			127703	C1orf216	393	393	400	388	429	407	401	379	390		1890	241	273	228	181	163	135	229	226	185
			400793	C1orf226	282	297	262	280	292	266	284	290	266		1891	242	273	228	181	164	136	229	226	185
			388759	C1orf229	6	5	7	8	14	3	7	3	10		1892	247	284	233	193	176	140	242	233	191
			79169	C1orf35	324	286	300	277	277	308	279	299	277		1893	251	287	238	194	178	142	244	234	192
			25912	C1orf43	3781	3857	3883	3901	3798	3945	3786	3697	3836		1894	253	287	238	194	179	143	246	234	196
			79078	C1orf50	148	151	133	134	134	133	156	123	125		1895	254	288	239	194	179	146	247	234	197
			148423	C1orf52	319	328	323	281	294	256	276	286	283		1896	253	288	239	194	178	146	247	235	198
			388722	C1orf53	36	33	36	35	31	29	30	32	49		1897	253	288	239	194	179	146	250	236	199
			79630	C1orf54	5	4	4	7	9	1	2	5	5		1898	256	292	242	194	179	147	253	240	202
			54964	C1orf56	111	120	139	125	117	101	93	93	125		1899	267	300	249	197	182	148	259	242	206
			100129271	C1orf68	0	0	0	0	0	0	0	0	0		1900	269	301	250	200	187	149	260	244	208
			148304	C1orf74	84	102	75	106	109	117	80	109	86		1901	271	303	253	203	187	150	261	250	211
			127795	C1orf87	0	0	0	0	0	0	0	0	0		1902	282	312	263	209	195	152	266	260	218
			84970	C1orf94	0	0	0	0	0	0	0	0	0		1903	283	312	264	211	195	152	266	260	218
			712	C1QA	0	0	0	0	0	0	0	0	0		1904	289	316	265	213	197	154	272	262	220
			713	C1QB	0	0	0	0	0	0	0	0	0		1905	419	471	365	295	284	237	416	393	328
			708	C1QBP	1972	2044	1893	2129	2080	2045	1906	1936	2102		1906	431	494	378	303	297	242	421	405	338
			714	C1QC	0	0	0	0	0	0	0	0	0		1907	440	507	388	310	301	252	432	422	350
			10882	C1QL1	1378	1454	1450	1865	1918	1481	1139	1174	1325		1908	448	514	397	316	307	257	437	426	353
			165257	C1QL2	0	0	0	0	0	0	0	0	0		1909	453	516	400	318	310	261	443	428	356
			389941	C1QL3	40	47	40	47	41	53	45	54	59		1910	456	516	401	319	311	263	445	431	356
			338761	C1QL4	36	33	44	46	51	32	29	39	51		1911	462	518	406	320	312	265	448	437	356
			114897	C1QTNF1	75	64	59	90	92	85	83	66	92		1912	482	549	435	329	326	276	463	461	375
			388581	C1QTNF12	12	9	5	3	7	8	5	12	8		1913	491	566	437	334	331	277	470	466	376
			114898	C1QTNF2	0	0	1	1	0	0	0	0	0		1914	527	598	465	351	349	289	493	491	400
			114899	C1QTNF3	13	14	12	6	12	25	16	11	20		1915	642	716	574	418	413	334	610	585	498
			114900	C1QTNF4	0	1	0	0	1	3	0	0	1		1916	684	774	605	434	440	358	640	629	519
			114902	C1QTNF5	0	0	0	0	0	0	0	0	0		1917	703	795	632	447	458	367	666	656	534
			114904	C1QTNF6	253	257	293	236	227	218	249	281	298		1918	715	812	646	459	468	375	689	669	544
			114905	C1QTNF7	1	0	0	1	0	0	0	0	0		1919	732	821	658	465	470	376	697	676	553
			390664	C1QTNF8	0	0	0	0	0	0	0	0	0		1920	734	822	658	465	470	377	697	677	554
			338872	C1QTNF9	0	0	0	0	1	0	0	0	0		1921	739	826	659	468	469	380	698	677	556
			387911	C1QTNF9B	0	3	0	0	2	0	1	1	2		1922	741	828	659	469	470	383	707	678	558
			715	C1R	2067	2071	2069	2173	2272	2212	1832	1853	1936		1923	753	840	663	479	475	386	714	683	564
			51279	C1RL	765	762	737	873	826	889	771	783	773		1924	753	845	665	479	478	387	714	685	566
			716	C1S	915	901	877	868	935	976	893	882	891		1925	755	848	667	479	479	389	716	690	568
			717	C2	0	4	0	2	2	2	2	2	0		1926	753	848	668	481	479	389	716	691	570
			128653	C20orf141	1	0	0	0	0	0	0	0	2		1927	759	856	673	484	481	392	722	699	574
			128864	C20orf144	2	3	3	3	5	6	8	4	3		1928	759	857	673	485	483	392	722	700	576
			140873	C20orf173	0	1	0	0	0	0	0	0	0		1929	767	864	681	486	486	397	723	706	584
			25943	C20orf194	356	337	306	309	369	332	369	354	346		1930	769	865	682	487	486	398	726	706	586
			284756	C20orf197	0	0	0	0	0	0	0	0	0		1931	773	871	689	491	487	404	730	716	591
			400831	C20orf202	2	0	0	0	0	2	2	1	0		1932	778	873	696	494	489	409	736	723	596
			284805	C20orf203	0	0	0	0	0	0	0	0	0		1933	787	905	708	503	500	414	744	725	603
			54976	C20orf27	850	830	909	931	939	862	761	793	906		1934	800	911	717	506	507	421	757	734	610
			128602	C20orf85	0	0	0	0	0	0	0	0	0		1935	804	914	722	511	509	425	759	740	614
			140680	C20orf96	218	234	192	240	227	234	218	233	206		1936	804	915	722	513	509	425	759	740	615
			54058	C21orf58	302	280	283	295	317	284	260	269	315		1937	805	924	727	517	511	427	766	743	616
			56245	C21orf62	4	2	1	0	1	2	1	2	2		1938	811	930	738	519	517	430	767	755	622
			54149	C21orf91	214	195	172	174	163	167	192	203	176		1939	815	931	743	520	517	431	773	757	626
			150248	C22orf15	0	1	1	2	0	0	1	0	0		1940	820	933	748	523	518	437	775	761	628
			84645	C22orf23	340	327	356	341	348	314	406	369	368		1941	821	946	749	524	524	439	776	764	630
			25775	C22orf24	1	2	6	2	2	1	0	3	1		1942	827	951	757	529	525	439	785	773	634
			25770	C22orf31	0	1	0	1	0	0	0	0	0		1943	828	953	759	529	525	439	784	774	634
			348645	C22orf34	0	0	0	1	0	0	0	0	1		1944	834	953	766	531	525	439	793	779	636
			128977	C22orf39	394	404	357	367	362	360	354	373	418		1945	838	958	771	536	530	440	796	783	640
			150297	C22orf42	0	0	0	0	0	0	0	0	0		1946	854	970	786	544	543	445	814	796	648
			79640	C22orf46	308	303	305	336	308	342	353	310	312		1947	854	972	789	544	544	445	815	797	649
			25966	C2CD2	468	455	429	379	407	414	524	440	463		1948	856	974	790	544	544	447	817	799	650
			9854	C2CD2L	335	343	303	296	324	299	273	287	295		1949	857	975	790	545	547	447	822	798	653
			26005	C2CD3	810	778	820	787	817	871	856	857	895		1950	858	975	790	546	548	449	824	799	655
			145741	C2CD4A	1	2	0	2	2	1	2	1	5		1951	858	978	791	550	548	450	824	800	657
			388125	C2CD4B	0	0	0	0	0	0	0	0	0		1952	859	979	797	552	550	453	825	803	657
			126567	C2CD4C	3	1	0	0	1	0	1	0	0		1953	874	990	809	560	555	461	834	814	669
			100191040	C2CD4D	6	5	9	3	8	5	7	9	5		1954	874	990	809	560	555	461	834	814	669
			9847	C2CD5	693	666	677	642	662	633	750	704	612		1955	874	993	809	560	559	461	834	814	669
			151254	C2CD6	4	7	6	5	4	6	6	3	7		1956	875	994	809	560	559	461	835	815	670
			150590	C2orf15	37	42	48	43	31	42	42	37	43		1957	875	993	810	560	562	462	836	815	671
			84226	C2orf16	37	26	39	43	45	36	33	45	52		1958	878	994	814	561	562	463	838	815	673
			29798	C2orf27A	39	56	40	32	46	35	48	42	42		1959	879	994	815	561	563	465	839	815	672
			54980	C2orf42	172	184	156	172	164	168	179	145	171		1960	879	996	817	561	563	465	839	816	672
			79074	C2orf49	483	483	454	483	484	480	492	463	450		1961	880	998	819	563	565	464	843	816	674
			130813	C2orf50	0	0	0	0	1	0	0	1	0		1962	881	999	823	564	565	465	844	817	677
			401027	C2orf66	17	11	15	15	11	15	11	11	15		1963	883	1003	824	565	566	470	849	817	678
			388969	C2orf68	667	525	545	592	616	561	618	544	566		1964	933	1055	876	593	593	497	887	860	723
			205327	C2orf69	371	327	307	294	318	298	355	310	303		1965	938	1057	876	593	594	499	889	861	724
			257407	C2orf72	76	78	82	117	98	93	90	62	80		1966	942	1067	883	594	599	505	898	866	730
			129852	C2orf73	3	1	2	1	1	2	5	1	0		1967	951	1068	892	599	599	510	908	874	741
			339804	C2orf74	72	78	93	89	77	79	99	90	93		1968	952	1076	894	599	603	511	907	878	743
			130355	C2orf76	53	65	77	62	64	65	83	60	64		1969	951	1080	894	599	609	512	908	879	743
			388960	C2orf78	0	0	0	0	0	0	0	0	0		1970	970	1095	909	613	623	523	920	902	755
			389073	C2orf80	0	0	0	0	0	0	0	0	0		1971	970	1097	910	615	623	524	925	905	758
			388963	C2orf81	80	94	91	92	97	75	66	84	88		1972	991	1124	926	631	648	532	950	923	778
			56918	C2orf83	0	1	1	0	0	0	0	0	1		1973	1000	1131	928	631	652	536	956	929	780
			84281	C2orf88	26	21	24	19	21	18	15	23	10		1974	1017	1152	942	642	654	547	973	943	784
			400950	C2orf91	0	0	0	0	0	0	0	0	0		1975	1022	1158	946	643	660	552	980	950	790
			718	C3	402	422	393	544	579	563	485	477	503		1976	1034	1161	962	650	660	556	989	962	804
			719	C3AR1	11	7	13	9	11	12	12	9	8		1977	1062	1211	1009	670	681	582	1026	997	840
			57415	C3orf14	204	188	186	182	199	184	196	176	164		1978	1064	1231	1010	673	696	581	1028	999	841
			51161	C3orf18	274	271	290	353	355	316	291	262	272		1979	1067	1251	1013	674	706	586	1031	1002	845
			84077	C3orf20	4	8	2	5	3	5	2	4	3		1980	1110	1278	1040	702	719	615	1067	1055	885
			152065	C3orf22	0	0	0	0	0	0	0	0	0		1981	1113	1279	1041	703	719	618	1068	1059	884
			285315	C3orf33	70	68	63	52	66	69	72	65	64		1982	1144	1278	1064	721	719	627	1101	1081	902
			339883	C3orf35	23	21	24	18	6	19	24	15	21		1983	1146	1290	1064	721	723	627	1101	1080	904
			80111	C3orf36	0	0	0	0	0	0	0	0	0		1984	1152	1293	1070	722	723	627	1103	1085	909
			285237	C3orf38	463	426	409	413	428	447	458	412	420		1985	1163	1303	1084	729	727	634	1109	1097	917
			79669	C3orf52	130	135	121	127	136	137	142	130	110		1986	1167	1303	1088	732	728	635	1111	1099	918
			285311	C3orf56	0	0	0	0	0	0	0	0	0		1987	1168	1306	1091	734	729	636	1111	1102	923
			375341	C3orf62	92	79	105	87	91	100	88	100	108		1988	1176	1333	1099	740	741	637	1123	1111	933
			285382	C3orf70	0	0	0	0	0	0	0	0	0		1989	1180	1335	1104	746	742	640	1129	1121	935
			401097	C3orf80	4	3	7	9	3	5	4	4	4		1990	1191	1356	1113	750	751	640	1133	1130	941
			646498	C3orf84	1	0	1	0	0	1	0	0	0		1991	1204	1372	1129	753	758	647	1141	1139	948
			720	C4A	15	4	15	18	12	13	6	20	10		1992	1209	1373	1133	754	759	650	1147	1146	956
			721	C4B	1	4	3	7	8	7	1	3	7		1993	1212	1376	1132	756	761	650	1149	1152	962
			100293534	C4B_2	3	2	1	2	2	1	0	1	1		1994	1215	1376	1133	757	761	650	1154	1155	964
			722	C4BPA	0	1	0	0	2	0	0	0	1		1995	1220	1388	1133	760	766	652	1153	1160	966
			725	C4BPB	12	17	8	3	4	14	12	18	7		1996	1223	1389	1143	768	767	657	1158	1166	971
			84103	C4orf17	0	0	0	0	0	0	0	0	0		1997	1235	1411	1148	776	770	659	1172	1175	979
			55286	C4orf19	1	2	1	1	0	1	2	1	3		1998	1251	1420	1163	783	775	673	1184	1195	993
[truncated: 135,303 more rows]

## Sheet: Figure 7
Figure 7A
day	value	group		Figure 7C					Figure 7D							Figure 7E							Figure 7F								Figure 7I
0	2.30103	AWT		Treatment	Raw photon counts	Group	Fold change value		Raw photon counts	Group	Day	Treatment	Fold change of photon counts			Raw photon counts	Group	Day	Treatment	Fold change of photon counts			Raw photon counts	Group	Day	Treatment	Fold change of photon counts				Sample	Gene	Fold change	Inhibition (%)
1	2.96802	AWT		ADMSO	585380000	Awt	25.8886		424535	awt	1	aDMSO	161.198			38548.5	awt	1	aDMSO	70.4816			167925	awt	1	aDMSO	36.9989				AWT	ORF28	0.760188	23.9812
3	4.51521	AWT		BIFNB	109090000	Awt	6.04813		374385	awt	1	aDMSO	146.06			517429	awt	3	aDMSO	946.06			2.17968e+06	awt	3	aDMSO	480.25				BM1	ORF28	0.309685	69.0315
5	4.87506	AWT		CACY	469220000	Awt	23.6896		432565	awt	1	aDMSO	189.329			3.74562e+06	awt	5	aDMSO	6848.45			5.82773e+06	awt	5	aDMSO	1284.03				CM2	ORF28	0.361712	63.8288
7	4.39794	AWT		DHNT-5	232930000	Awt	10.1813		1.29463e+07	awt	3	aDMSO	4915.75			3.68538e+06	awt	7	aDMSO	6738.3			1.25803e+07	awt	7	aDMSO	2771.82				AWT	ORF61	0.87982	12.018
9	4.69897	AWT		ADMSO	452180000	Bm1	34.6945		1.55689e+07	awt	3	aDMSO	6073.96			2.14665e+06	awt	9	aDMSO	3924.92			9.72985e+06	awt	9	aDMSO	2143.78				BM1	ORF61	0.648802	35.1198
0	2.30103	AWT		BIFNB	90940000	Bm1	7.80689		1.69545e+07	awt	3	aDMSO	7420.82			156458	awt	11	aDMSO	286.065			1.56288e+06	awt	11	aDMSO	344.35				CM2	ORF61	0.695013	30.4987
1	3.07591	AWT		CACY	253960000	Bm1	18.4663		4.35685e+07	awt	5	aDMSO	16543.1			47469	awt	1	aDMSO	103.335			218392	awt	1	aDMSO	37.6944				AWT	ORF28	0.839576	16.0424
3	4.42732	AWT		DHNT-5	181700000	Bm1	12.4277		5.52846e+07	awt	5	aDMSO	21568.3			511637	awt	3	aDMSO	1113.78			1.17396e+06	awt	3	aDMSO	202.625				BM1	ORF28	0.309683	69.0317
5	4.39794	AWT		ADMSO	557890000	Cm2	33.9917		6.68568e+07	awt	5	aDMSO	29262.6			3.94663e+06	awt	5	aDMSO	8591.39			6.58388e+06	awt	5	aDMSO	1136.38				CM2	ORF28	0.393743	60.6257
7	5.17609	AWT		BIFNB	99260000	Cm2	7.11207		3.98366e+08	awt	7	aDMSO	151261			3.92576e+06	awt	7	aDMSO	8545.96			1.04759e+07	awt	7	aDMSO	1808.14				AWT	ORF61	0.864286	13.5714
9	4.69897	AWT		CACY	436930000	Cm2	26.7472		2.87523e+08	awt	7	aDMSO	112172			2.68575e+06	awt	9	aDMSO	5846.59			9.38496e+06	awt	9	aDMSO	1619.84				BM1	ORF61	0.697241	30.2759
0	2.30103	AWT		DHNT-5	217530000	Cm2	13.6692		1.57666e+08	awt	7	aDMSO	69008.8			127685	awt	11	aDMSO	277.957			1.64925e+06	awt	11	aDMSO	284.66				CM2	ORF61	0.727136	27.2864
1	3.02284	AWT		ADMSO	680580000	Awt	29.9362		6.25929e+07	awt	9	aDMSO	23766.8			49462.5	m1	1	aDMSO	103.865			249030	awt	1	aDMSO	47.1208				AWT	ORF28	0.775949	22.4051
3	4.29557	AWT		BIFNB	141190000	Awt	7.53355		7.5879e+07	awt	9	aDMSO	29602.9			412647	m1	3	aDMSO	866.505			1.59396e+06	awt	3	aDMSO	301.606				BM1	ORF28	0.251463	74.8537
5	4.94817	AWT		CACY	601720000	Awt	30.0967		5.29858e+07	awt	9	aDMSO	23191.4			3.25674e+06	m1	5	aDMSO	6838.72			5.29582e+06	awt	5	aDMSO	1002.06				CM2	ORF28	0.371061	62.8939
7	5.21145	AWT		DHNT-5	322730000	Awt	13.7209		1.85234e+06	awt	11	aDMSO	703.343			2.17857e+06	m1	7	aDMSO	4574.71			9.88474e+06	awt	7	aDMSO	1870.37				AWT	ORF61	0.998239	0.176077
9	4.39794	AWT		ADMSO	522280000	Bm1	39.918		1.32948e+06	awt	11	aDMSO	518.675			1.36756e+06	m1	9	aDMSO	2871.69			9.1954e+06	awt	9	aDMSO	1739.93				BM1	ORF61	0.800894	19.9106
0	2.30103	M2		BIFNB	106640000	Bm1	8.98204		2.24724e+06	awt	11	aDMSO	983.597			185836	m1	11	aDMSO	390.231			1.51944e+06	awt	11	aDMSO	287.504				CM2	ORF61	0.892976	10.7024
1	2.72016	M2		CACY	307760000	Bm1	22.1664		327654	awt	1	b2uM	92.6979			46358.8	m1	1	aDMSO	96.6212			128583	m1	1	aDMSO	22.8458				AWT	VLT_E34	1.11155	-11.1551
3	4.2492	M2		DHNT-5	258600000	Bm1	17.2642		346546	awt	1	b2uM	100.064			437368	m1	3	aDMSO	911.563			895896	m1	3	aDMSO	159.178				BM1	VLT_E34	0.895291	10.4709
5	4.75967	M2		ADMSO	625490000	Cm2	37.9894		268646	awt	1	b2uM	73.5037			2.69645e+06	m1	5	aDMSO	5619.94			5.18939e+06	m1	5	aDMSO	922.02				CM2	VLT_E34	0.821508	17.8492
7	4.69897	M2		BIFNB	119560000	Cm2	8.36207		2.64865e+06	awt	3	b2uM	749.342			3.57637e+06	m1	7	aDMSO	7453.87			9.89243e+06	m1	7	aDMSO	1757.63				AWT	VLT_63	0.680134	31.9866
9	4.69897	M2		CACY	499630000	Cm2	30.442		2.34569e+06	awt	3	b2uM	677.306			1.64697e+06	m1	9	aDMSO	3432.61			8.83985e+06	m1	9	aDMSO	1570.61				BM1	VLT_63	0.73366	26.634
0	2.30103	M2		DHNT-5	314130000	Cm2	19.2953		2.34896e+06	awt	3	b2uM	642.694			126657	m1	11	aDMSO	263.98			1.36285e+06	m1	11	aDMSO	242.143				CM2	VLT_63	0.678144	32.1856
1	2.71012	M2		ADMSO	673670000	Awt	34.9723		4.52718e+06	awt	5	b2uM	1280.8			36439.2	m2	1	aDMSO	64.6819			214892	m1	1	aDMSO	40.5844				AWT	VLT_E34	1.03904	-3.90393
3	4.15381	M2		BIFNB	136390000	Awt	7.68251		4.82475e+06	awt	5	b2uM	1393.12			499627	m2	3	aDMSO	886.871			987384	m1	3	aDMSO	186.477				BM1	VLT_E34	0.668251	33.1749
5	4.90982	M2		CACY	568460000	Awt	30.7001		5.46833e+06	awt	5	b2uM	1496.18			2.98654e+06	m2	5	aDMSO	5301.29			7.28593e+06	m1	5	aDMSO	1376.01				CM2	VLT_E34	0.777384	22.2616
7	4.9159	M2		DHNT-5	304190000	Awt	16.5915		6.27205e+06	awt	7	b2uM	1774.45			2.8965e+06	m2	7	aDMSO	5141.47			9.4959e+06	m1	7	aDMSO	1793.39				AWT	VLT_63	0.909277	9.07234
9	4.69897	M2		ADMSO	479380000	Bm1	35.4382		7.67446e+06	awt	7	b2uM	2215.96			1.16978e+06	m2	9	aDMSO	2076.43			7.95849e+06	m1	9	aDMSO	1503.03				BM1	VLT_63	0.884323	11.5677
0	2.30103	M2		BIFNB	101600000	Bm1	8.25714		6.29581e+06	awt	7	b2uM	1722.59			186673	m2	11	aDMSO	331.357			1.58294e+06	m1	11	aDMSO	298.953				CM2	VLT_63	0.634368	36.5632
1	2.61384	M2		CACY	311590000	Bm1	22.3272		2.19649e+06	awt	9	b2uM	621.419			39639.2	m2	1	aDMSO	87.5541			184724	m1	1	aDMSO	32.8416				AWT	VLT_E34	1.17839	-17.8393
3	4.19728	M2		DHNT-5	222730000	Bm1	16.8301		2.28247e+06	awt	9	b2uM	659.052			382695	m2	3	aDMSO	845.286			829473	m1	3	aDMSO	147.469				BM1	VLT_E34	0.812673	18.7327
5	4.86776	M2		ADMSO	592380000	Cm2	44.4934		3.32934e+06	awt	9	b2uM	910.936			2.97655e+06	m2	5	aDMSO	6574.53			6.72854e+06	m1	5	aDMSO	1196.25				CM2	VLT_E34	0.824887	17.5113
7	4.82541	M2		BIFNB	114680000	Cm2	8.48564		39582.7	awt	11	b2uM	11.1985			3.27658e+06	m2	7	aDMSO	7237.22			1.01493e+07	m1	7	aDMSO	1804.42				AWT	VLT_63	0.663707	33.6293
9	4.39794	M2		CACY	499570000	Cm2	34.6864		89358.9	awt	11	b2uM	25.802			1.3588e+06	m2	9	aDMSO	3001.27			9.62499e+06	m1	9	aDMSO	1711.2				BM1	VLT_63	0.800276	19.9724
0	2.30103	M1		DHNT-5	292840000	Cm2	22.5959		15824.9	awt	11	b2uM	4.32982			215678	m2	11	aDMSO	476.385			1.62842e+06	m1	11	aDMSO	289.513				CM2	VLT_63	0.673448	32.6552
1	2.78533	M1							10483.7	awt	1	c4uM	3.19076			13578.6	awt	1	b2uM	28.5564			128562	m2	1	aDMSO	24.8568				AWT	VLT_A	0.48268	51.732
3	4.20412	M1							11385.6	awt	1	c4uM	4.48676			514894	awt	3	b2uM	1082.85			982487	m2	3	aDMSO	189.958				BM1	VLT_A	0.4753	52.47
5	4.81291	M1							10583.9	awt	1	c4uM	3.21991			1.98389e+06	awt	5	b2uM	4172.22			6.42874e+06	m2	5	aDMSO	1242.96				CM2	VLT_A	0.33816	66.184
7	5.32736	M1							33869.8	awt	3	c4uM	10.3084			2.58375e+06	awt	7	b2uM	5433.76			1.17492e+07	m2	7	aDMSO	2271.65				AWT	VLT_A	0.436446	56.3554
9	4.69897	M1							28596.4	awt	3	c4uM	11.2691			572943	awt	9	b2uM	1204.93			8.17836e+06	m2	9	aDMSO	1581.24				BM1	VLT_A	0.470395	52.9605
0	2.30103	M1							36468.3	awt	3	c4uM	11.0947			56929	awt	11	b2uM	119.724			1.48274e+06	m2	11	aDMSO	286.679				CM2	VLT_A	0.33602	66.398
1	2.85491	M1							46375.8	awt	5	c4uM	14.1147			14385	awt	1	b2uM	24.708			122847	m2	1	aDMSO	22.648				AWT	VLT_A	0.44514	55.486
3	4.23679	M1							41583.6	awt	5	c4uM	16.387			473844	awt	3	b2uM	813.885			792743	m2	3	aDMSO	146.149				BM1	VLT_A	0.526587	47.3413
5	4.66511	M1							49684.8	awt	5	c4uM	15.1156			2.19438e+06	awt	5	b2uM	3769.12			7.29757e+06	m2	5	aDMSO	1345.37				CM2	VLT_A	0.353858	64.6142
7	5.78711	M1							43284.2	awt	7	c4uM	13.1738			1.94934e+06	awt	7	b2uM	3348.24			1.09583e+07	m2	7	aDMSO	2020.26				AWT	VLT_B	1.76522	-76.5221
9	4.87506	M1							48274.8	awt	7	c4uM	19.0238			562872	awt	9	b2uM	966.802			7.85697e+06	m2	9	aDMSO	1448.5				BM1	VLT_B	0.772416	22.7584
0	2.30103	M1							35728.7	awt	7	c4uM	10.8697			52493.6	awt	11	b2uM	90.1642			1.43895e+06	m2	11	aDMSO	265.284				CM2	VLT_B	0.767361	23.2639
1	2.75128	M1							19583.4	awt	9	c4uM	5.9603			9584.6	m1	1	b2uM	19.7234			194892	m2	1	aDMSO	42.5306				AWT	VLT_C	0.861962	13.8038
3	3.96614	M1							23694.8	awt	9	c4uM	9.33748			213923	m1	3	b2uM	440.216			913787	m2	3	aDMSO	199.412				BM1	VLT_C	0.25343	74.657
5	4.61542	M1							24858.7	awt	9	c4uM	7.56273			694793	m1	5	b2uM	1429.76			7.13775e+06	m2	5	aDMSO	1557.65				CM2	VLT_C	0.355766	64.4234
7	5.1383	M1							9826.64	awt	11	c4uM	2.99078			872973	m1	7	b2uM	1796.43			1.02941e+07	m2	7	aDMSO	2246.45				AWT	VLT_B	1.45371	-45.3706
9	4.77479	M1							9385.48	awt	11	c4uM	3.69857			172944	m1	9	b2uM	355.888			8.45935e+06	m2	9	aDMSO	1846.05				BM1	VLT_B	0.931645	6.83552
									8383.01	awt	11	c4uM	2.55035			6993.54	m1	11	b2uM	14.3915			1.58279e+06	m2	11	aDMSO	345.405				CM2	VLT_B	0.854441	14.5559
									437695	m1	1	aDMSO	148.495			8935.76	m1	1	b2uM	15.852			34754.5	awt	1	b2uM	6.46521				AWT	VLT_C	0.916845	8.31548
									388642	m1	1	aDMSO	151.616			223830	m1	3	b2uM	397.072			138534	awt	3	b2uM	25.7709				BM1	VLT_C	0.262316	73.7684
									348643	m1	1	aDMSO	131.865			895839	m1	5	b2uM	1589.21			557694	awt	5	b2uM	103.745				CM2	VLT_C	0.40783	59.217
									1.98953e+07	m1	3	aDMSO	6749.83			784728	m1	7	b2uM	1392.1			1854734	awt	7	b2uM	345.027				AWT	VLT_B	1.46973	-46.9732
									1.20413e+07	m1	3	aDMSO	4697.52			185929	m1	9	b2uM	329.838			458954	awt	9	b2uM	85.377				BM1	VLT_B	0.618869	38.1131
									2.14674e+07	m1	3	aDMSO	8119.47			7839.54	m1	11	b2uM	13.9073			32440.5	awt	11	b2uM	6.03474				CM2	VLT_B	1.07584	-7.58396
									4.69588e+07	m1	5	aDMSO	15931.6			17434.5	m2	1	b2uM	25.8002			45298.9	awt	1	b2uM	7.88692				AWT	VLT_C	0.902332	9.76679
									3.58527e+07	m1	5	aDMSO	13986.7			556824	m2	3	b2uM	824.009			124856	awt	3	b2uM	21.7385				BM1	VLT_C	0.266451	73.3549
									3.85724e+07	m1	5	aDMSO	14589			1.94839e+06	m2	5	b2uM	2883.3			653349	awt	5	b2uM	113.754				CM2	VLT_C	0.401735	59.8265
									2.94862e+08	m1	7	aDMSO	100037			1.84794e+06	m2	7	b2uM	2734.65			1.35726e+06	awt	7	b2uM	236.31				AWT	ORF36	0.546487	45.3513
									3.88374e+08	m1	7	aDMSO	151511			587285	m2	9	b2uM	869.086			587294	awt	9	b2uM	102.253				BM1	ORF36	0.438029	56.1971
									2.08275e+08	m1	7	aDMSO	78774.3			57294.2	m2	11	b2uM	84.7861			42903.4	awt	11	b2uM	7.46986				CM2	ORF36	0.515022	48.4978
									6.19487e+07	m1	9	aDMSO	21017.2			18473.5	m2	1	b2uM	32.0526			29584.1	awt	1	b2uM	6.08809				AWT	ORF36	0.500781	49.9219
									5.51646e+07	m1	9	aDMSO	21520.6			424738	m2	3	b2uM	736.945			123147	awt	3	b2uM	25.3423				BM1	ORF36	0.482064	51.7936
									5.75883e+07	m1	9	aDMSO	21781.2			1.74682e+06	m2	5	b2uM	3030.84			743586	awt	5	b2uM	153.022				CM2	ORF36	0.297482	70.2518
									1.74625e+06	m1	11	aDMSO	592.445			2.34399e+06	m2	7	b2uM	4066.96			1.53458e+06	awt	7	b2uM	315.801				AWT	ORF36	0.56724	43.276
									1.94774e+06	m1	11	aDMSO	759.846			562798	m2	9	b2uM	976.487			529835	awt	9	b2uM	109.034				BM1	ORF36	0.416769	58.3231
									1.64822e+06	m1	11	aDMSO	623.397			56284.7	m2	11	b2uM	97.6571			23558.5	awt	11	b2uM	4.84809				CM2	ORF36	0.40923	59.077
									117436	m1	1	b2uM	33.8667			3743.59	awt	1	c4uM	6.89732			12839.4	m1	1	b2uM	2.24107				AWT	ORF63CDS	0.769063	23.0937
									109285	m1	1	b2uM	33.5476			6835.52	awt	3	c4uM	12.594			45680.5	m1	3	b2uM	7.97336				BM1	ORF63CDS	0.784264	21.5736
									98946.8	m1	1	b2uM	27.6486			13379.5	awt	5	c4uM	24.6508			218395	m1	5	b2uM	38.1201				CM2	ORF63CDS	0.782578	21.7422
									978375	m1	3	b2uM	282.149			18954.5	awt	7	c4uM	34.9224			483949	m1	7	b2uM	84.4714				AWT	VLT_63	0.577488	42.2512
									888343	m1	3	b2uM	272.699			5682.59	awt	9	c4uM	10.4698			248025	m1	9	b2uM	43.2918				BM1	VLT_63	0.589273	41.0727
									989285	m1	3	b2uM	276.435			2175.3	awt	11	c4uM	4.00785			11473.5	m1	11	b2uM	2.00266				CM2	VLT_63	0.635003	36.4997
									2.21028e+06	m1	5	b2uM	637.412			4572.62	awt	1	c4uM	6.7279			18374.6	m1	1	b2uM	3.54413				AWT	ORF63CDS	0.77443	22.557
									1.39584e+06	m1	5	b2uM	428.488			9688.6	awt	3	c4uM	14.2553			52843.7	m1	3	b2uM	10.1926				BM1	ORF63CDS	0.751365	24.8635
									2.19284e+06	m1	5	b2uM	612.743			12385.2	awt	5	c4uM	18.2229			118595	m1	5	b2uM	22.8747				CM2	ORF63CDS	0.597057	40.2943
									214595	m1	7	b2uM	61.886			13596.9	awt	7	c4uM	20.0057			586493	m1	7	b2uM	113.124				AWT	VLT_63	0.578303	42.1697
									3.57344e+06	m1	7	b2uM	1096.96			4759.28	awt	9	c4uM	7.00255			234454	m1	9	b2uM	45.2218				BM1	VLT_63	0.624287	37.5713
									2.82494e+06	m1	7	b2uM	789.37			2183.52	awt	11	c4uM	3.21271			12496.2	m1	11	b2uM	2.41028				CM2	VLT_63	0.671267	32.8733
									1.04934e+06	m1	9	b2uM	302.614			1285.2	m1	1	c4uM	1.90034			14384.7	m1	1	b2uM	2.94016				AWT	ORF63CDS	0.766044	23.3956
									1.14727e+06	m1	9	b2uM	352.182			3305.2	m1	3	c4uM	4.88718			49685.6	m1	3	b2uM	10.1555				BM1	ORF63CDS	0.839436	16.0564
									1.18695e+06	m1	9	b2uM	331.669			4892.3	m1	5	c4uM	7.23392			219545	m1	5	b2uM	44.874				CM2	ORF63CDS	0.686811	31.3189
									28502.5	m1	11	b2uM	8.2197			4839.75	m1	7	c4uM	7.15622			463825	m1	7	b2uM	94.8036				AWT	VLT_63	0.600021	39.9979
									12958.9	m1	11	b2uM	3.97804			2682.4	m1	9	c4uM	3.96629			115543	m1	9	b2uM	23.6164				BM1	VLT_63	0.638179	36.1821
									21295.2	m1	11	b2uM	5.95049			1252.67	m1	11	c4uM	1.85224			8447.63	m1	11	b2uM	1.72666				CM2	VLT_63	0.698684	30.1316
									8753.4	m1	1	c4uM	2.96885			1592.63	m1	1	c4uM	2.96248			42839.5	m2	1	b2uM	7.67927				AWT	ORF16	0.553579	44.6421
									7583.53	m1	1	c4uM	2.38137			4484.81	m1	3	c4uM	8.34228			115292	m2	3	b2uM	20.6669				BM1	ORF16	0.465186	53.4814
									8487.98	m1	1	c4uM	3.61674			2839.52	m1	5	c4uM	5.28185			482984	m2	5	b2uM	86.5782				CM2	ORF16	0.425396	57.4604
									11364.9	m1	3	c4uM	3.85457			5682.25	m1	7	c4uM	10.5697			1.09489e+06	m2	7	b2uM	196.267				AWT	ORF16	0.553349	44.6651
									11375.2	m1	3	c4uM	3.57202			2863.76	m1	9	c4uM	5.32693			548757	m2	9	b2uM	98.3684				BM1	ORF16	0.426758	57.3242
									9577.53	m1	3	c4uM	4.081			1758.31	m1	11	c4uM	3.27067			48294.2	m2	11	b2uM	8.65707				CM2	ORF16	0.425763	57.4237
									11354.8	m1	5	c4uM	3.85115			3529.44	m2	1	c4uM	6.57827			28539.6	m2	1	b2uM	6.02158				AWT	ORF16	0.553664	44.6336
									11357.2	m1	5	c4uM	3.56637			6943.86	m2	3	c4uM	12.9422			194834	m2	3	b2uM	41.1082				BM1	ORF16	0.469089	53.0911
									11863.8	m1	5	c4uM	5.05516			11385.4	m2	5	c4uM	21.2203			589284	m2	5	b2uM	124.333				CM2	ORF16	0.38494	61.506
									11472.5	m1	7	c4uM	3.89108			18753.2	m2	7	c4uM	34.9527			1.21469e+06	m2	7	b2uM	256.289				AWT	ORF62	0.650826	34.9174
									11294.4	m1	7	c4uM	3.54666			5859.92	m2	9	c4uM	10.9219			457925	m2	9	b2uM	96.6177				BM1	ORF62	0.504864	49.5136
									9294.82	m1	7	c4uM	3.96053			2395.2	m2	11	c4uM	4.46424			26403.5	m2	11	b2uM	5.57089				CM2	ORF62	0.67291	32.709
									8876.63	m1	9	c4uM	3.01065			3495.6	m2	1	c4uM	6.18307			38252.9	m2	1	b2uM	6.84053				AWT	ORF62	0.678165	32.1835
									8792.5	m1	9	c4uM	2.761			6854.27	m2	3	c4uM	12.1239			108500	m2	3	b2uM	19.4023				BM1	ORF62	0.518953	48.1047
									9275.2	m1	9	c4uM	3.95217			11257.2	m2	5	c4uM	19.9119			618440	m2	5	b2uM	110.592				CM2	ORF62	0.666533	33.3467
									5627.5	m1	11	c4uM	1.90866			18981.3	m2	7	c4uM	33.5745			1.1369e+06	m2	7	b2uM	203.305				AWT	ORF62	0.632881	36.7119
									2329.4	m1	11	c4uM	0.731474			5810.54	m2	9	c4uM	10.2778			492695	m2	9	b2uM	88.1056				BM1	ORF62	0.477511	52.2489
									3284.27	m1	11	c4uM	1.39943			2495.74	m2	11	c4uM	4.4145			43924.2	m2	11	b2uM	7.85469				CM2	ORF62	0.725153	27.4847
									339285	m2	1	aDMSO	118.042										8543.89	awt	1	c4uM	1.48496
									318585	m2	1	aDMSO	120.363										22585.5	awt	3	c4uM	3.92545
									372843	m2	1	aDMSO	145.454										32453.6	awt	5	c4uM	5.64056
									1.21048e+07	m2	3	aDMSO	4211.44										57494.8	awt	7	c4uM	9.99283
									1.30385e+07	m2	3	aDMSO	4926										44964.5	awt	9	c4uM	7.81501
									1.17483e+07	m2	3	aDMSO	4583.28										8654.63	awt	11	c4uM	1.50421
									4.12646e+07	m2	5	aDMSO	14356.6										8357.52	awt	1	c4uM	1.48489
									5.95838e+07	m2	5	aDMSO	22511										23645	awt	3	c4uM	4.20103
									7.50483e+07	m2	5	aDMSO	29278										38375.4	awt	5	c4uM	6.81818
									2.34737e+08	m2	7	aDMSO	81668.6										55275.8	awt	7	c4uM	9.82088
									1.84837e+08	m2	7	aDMSO	69832.5										38305.4	awt	9	c4uM	6.80575
									3.44835e+08	m2	7	aDMSO	134528										8527.29	awt	11	c4uM	1.51505
									3.81746e+07	m2	9	aDMSO	13281.5										8629.2	awt	1	c4uM	1.63248
									5.45386e+07	m2	9	aDMSO	20604.9										22374.6	awt	3	c4uM	4.23285
									5.18838e+07	m2	9	aDMSO	20241										39475.8	awt	5	c4uM	7.46807
									2.35822e+06	m2	11	aDMSO	820.459										64753.6	awt	7	c4uM	12.2502
									1.75886e+06	m2	11	aDMSO	664.505										34867.2	awt	9	c4uM	6.59621
									1.74643e+06	m2	11	aDMSO	681.323										7838.36	awt	11	c4uM	1.48287
									344828	m2	1	b2uM	99.5881										5794.83	m1	1	c4uM	1.02996
									298473	m2	1	b2uM	69.0098										7836.6	m1	3	c4uM	1.39286
									384984	m2	1	b2uM	90.6816										8664.97	m1	5	c4uM	1.54009
									2.28724e+06	m2	3	b2uM	660.568										9357.42	m1	7	c4uM	1.66317
									3.57295e+06	m2	3	b2uM	826.098										9829.53	m1	9	c4uM	1.74708
									1.91937e+06	m2	3	b2uM	452.101										5723.3	m1	11	c4uM	1.01725
									424724	m2	5	b2uM	122.663										5829.14	m1	1	c4uM	1.08043
									5.82748e+06	m2	5	b2uM	1347.37										7729.38	m1	3	c4uM	1.43264
									5.2458e+06	m2	5	b2uM	1235.63										5927.94	m1	5	c4uM	1.09874
									5.29433e+06	m2	7	b2uM	1529.03										9826.63	m1	7	c4uM	1.82137
									6.68642e+06	m2	7	b2uM	1545.96										9927.17	m1	9	c4uM	1.84
									6.73819e+06	m2	7	b2uM	1587.15										5692.2	m1	11	c4uM	1.05505
									2.62943e+06	m2	9	b2uM	759.392										6729.26	m1	1	c4uM	1.15442
									2.72942e+06	m2	9	b2uM	631.067										8593.22	m1	3	c4uM	1.47418
									2.76025e+06	m2	9	b2uM	650.167										9837.74	m1	5	c4uM	1.68768
									259535	m2	11	b2uM	74.955										9827.59	m1	7	c4uM	1.68594
									25924.6	m2	11	b2uM	5.994										8573.32	m1	9	c4uM	1.47077
									25938.3	m2	11	b2uM	6.10968										5485.29	m1	11	c4uM	0.94101
									10574.6	m2	1	c4uM	3.21844										9784.37	m2	1	c4uM	1.82379
									11535.8	m2	1	c4uM	3.65305										25683.9	m2	3	c4uM	4.78744
									11954.5	m2	1	c4uM	3.23534										37895.9	m2	5	c4uM	7.06372
									39295.2	m2	3	c4uM	11.9597										55683.3	m2	7	c4uM	10.3793
									27347.4	m2	3	c4uM	8.6601										28955	m2	9	c4uM	5.39715
									11869.5	m2	3	c4uM	3.21232										8345.41	m2	11	c4uM	1.55557
									40682.7	m2	5	c4uM	12.382										9637.26	m2	1	c4uM	1.66337
									51382.9	m2	5	c4uM	16.2714										27395.1	m2	3	c4uM	4.72833
									50838.3	m2	5	c4uM	13.7587										34284.6	m2	5	c4uM	5.91745
									38572.5	m2	7	c4uM	11.7397										48357.7	m2	7	c4uM	8.34643
									42264.4	m2	7	c4uM	13.3839										27527.5	m2	9	c4uM	4.75119
									35968.3	m2	7	c4uM	9.73436										8735.25	m2	11	c4uM	1.50768
									20582.7	m2	9	c4uM	6.26444										7538.27	m2	1	c4uM	1.33667
									21595.3	m2	9	c4uM	6.8386										35538.8	m2	3	c4uM	6.30167
									28855.2	m2	9	c4uM	7.80929										38924.2	m2	5	c4uM	6.90197
									8837.6	m2	11	c4uM	2.68977										59375.8	m2	7	c4uM	10.5284
									8958.81	m2	11	c4uM	2.83699										31933.6	m2	9	c4uM	5.66241
									9941.43	m2	11	c4uM	2.69052										7385.25	m2	11	c4uM	1.30954

## Sheet: Supplementary Figure 1
Supplementary Figure 1B
								Supplementary Figure 1D					Supplementary Figure 1E				Supplementary Figure 1E
								samle	names	chr	Ratio (%)		SY5Y_pOka72h				RNaseR_SY5Y_pOka72h
								Amock_1	mapping_to_Human_rate	mapping_to_Human_rate	96.2725		chr	Ratio (%)			chr	Ratio (%)
								Amock_1	mapping_to_VZV_rate	mapping_to_VZV_rate	0.000906685		Achr1	11.0716			Achr1	10.5589
								Amock_1	Unmapped_rate	Unmapped_rate	3.72659		Achr2	3.66051			Achr2	6.69433
								Bmock_2	mapping_to_Human_rate	mapping_to_Human_rate	97.1997		Achr3	2.27706			Achr3	4.65194
								Bmock_2	mapping_to_VZV_rate	mapping_to_VZV_rate	0.000610794		Achr4	1.93686			Achr4	3.32486
								Bmock_2	Unmapped_rate	Unmapped_rate	2.79967		Achr5	1.50448			Achr5	4.33069
								Cmock_3	mapping_to_Human_rate	mapping_to_Human_rate	96.6837		Achr6	19.5846			Achr6	4.86979
								Cmock_3	mapping_to_VZV_rate	mapping_to_VZV_rate	0.000545192		Achr7	5.32288			Achr7	5.36357
								Cmock_3	Unmapped_rate	Unmapped_rate	3.31571		Achr8	1.66086			Achr8	3.22033
								Dvzv_24h_1	mapping_to_Human_rate	mapping_to_Human_rate	91.032		Achr9	2.30057			Achr9	2.55553
								Dvzv_24h_1	mapping_to_VZV_rate	mapping_to_VZV_rate	3.26662		Bchr10	1.47946			Bchr10	3.03322
								Dvzv_24h_1	Unmapped_rate	Unmapped_rate	5.7014		Bchr11	4.16673			Bchr11	4.35712
Supplementary Figure 1C								Evzv_24h_2	mapping_to_Human_rate	mapping_to_Human_rate	90.6566		Bchr12	2.65281			Bchr12	5.19015
								Evzv_24h_2	mapping_to_VZV_rate	mapping_to_VZV_rate	3.13723		Bchr13	0.675068			Bchr13	1.55281
								Evzv_24h_2	Unmapped_rate	Unmapped_rate	6.20613		Bchr14	2.00765			Bchr14	2.66941
								Fvzv_24h_3	mapping_to_Human_rate	mapping_to_Human_rate	92.9287		Bchr15	1.37518			Bchr15	2.41517
								Fvzv_24h_3	mapping_to_VZV_rate	mapping_to_VZV_rate	2.3223		Bchr16	3.23168			Bchr16	2.29469
								Fvzv_24h_3	Unmapped_rate	Unmapped_rate	4.74901		Bchr17	4.59827			Bchr17	4.99701
								Gvzv_48h_1	mapping_to_Human_rate	mapping_to_Human_rate	85.8828		Bchr18	0.456498			Bchr18	1.3606
								Gvzv_48h_1	mapping_to_VZV_rate	mapping_to_VZV_rate	6.38578		Bchr19	6.70869			Bchr19	3.34175
								Gvzv_48h_1	Unmapped_rate	Unmapped_rate	7.73142		Cchr20	1.53804			Cchr20	1.52446
								Hvzv_48h_2	mapping_to_Human_rate	mapping_to_Human_rate	88.9365		Cchr21	0.429778			Cchr21	0.63844
								Hvzv_48h_2	mapping_to_VZV_rate	mapping_to_VZV_rate	6.479		Cchr22	1.54491			Cchr22	1.12888
								Hvzv_48h_2	Unmapped_rate	Unmapped_rate	4.58449		DchrX	1.11389			DchrX	2.23733
								Ivzv_48h_3	mapping_to_Human_rate	mapping_to_Human_rate	86.0479		FchrY	0.0529596			FchrY	0.0911441
								Ivzv_48h_3	mapping_to_VZV_rate	mapping_to_VZV_rate	5.96943		GchrM	0			GchrM	0
								Ivzv_48h_3	Unmapped_rate	Unmapped_rate	7.98263		Hvzv	13.5597			Hvzv	12.9807
								JSY5Y_pOka72h1	mapping_to_Human_rate	mapping_to_Human_rate	81.37		Umapping	5.08922			Umapping	4.61716
								JSY5Y_pOka72h1	mapping_to_VZV_rate	mapping_to_VZV_rate	13.5408
								JSY5Y_pOka72h1	Unmapped_rate	Unmapped_rate	5.08922
								KRNaseR_SY5Y_pOka72h1	mapping_to_Human_rate	mapping_to_Human_rate	82.417
								KRNaseR_SY5Y_pOka72h1	mapping_to_VZV_rate	mapping_to_VZV_rate	12.9659
								KRNaseR_SY5Y_pOka72h1	Unmapped_rate	Unmapped_rate	4.61716
								JSY5Y_pOka72h2	mapping_to_Human_rate	mapping_to_Human_rate	82.9634
								JSY5Y_pOka72h2	mapping_to_VZV_rate	mapping_to_VZV_rate	13.0066
								JSY5Y_pOka72h2	Unmapped_rate	Unmapped_rate	4.03
								KRNaseR_SY5Y_pOka72h2	mapping_to_Human_rate	mapping_to_Human_rate	83.7423
								KRNaseR_SY5Y_pOka72h2	mapping_to_VZV_rate	mapping_to_VZV_rate	13.0977
								KRNaseR_SY5Y_pOka72h2	Unmapped_rate	Unmapped_rate	3.16
								KRNaseR_SY5Y_pOka72h_long	mapping_to_Human_rate	mapping_to_Human_rate	81.8639
								KRNaseR_SY5Y_pOka72h_long	mapping_to_VZV_rate	mapping_to_VZV_rate	15.1161
								KRNaseR_SY5Y_pOka72h_long	Unmapped_rate	Unmapped_rate	3.02

## Sheet: Supplementary Figure 2
	Supplementary Figure 2A							Supplementary Figure 2B-H
	ViruscircBase:Human alphaherpesvirus 3, date :12-11-2023							Please see Data S2. VZV circRNAs identified by CIRI2, find_circ and vircircRNA and reconstructed full-length circRNAs by CIRI-full.
	ViruscircBase (AB097933.1)	pOka(KU926314.1)	pOka-luc-gfp (PP054841)	circRNA_start	circRNA_end	depth	Strand
	AB097933.1:495|119491	KU926314.1:41431|102143	PP054841:41431|102141	495	119491	3	-
	AB097933.1:495|119491	KU926314.1:41431|102143	PP054841:41431|102141	495	119491	3	-
	AB097933.1:24886|119491	KU926314.1:41431|102143	PP054841:41431|102141	24886	119491	1	+
	AB097933.1:30126|30212	KU926314.1:30160|30245	PP054841:30160|30245	30126	30212	2	-
	AB097933.1:32971|33124	KU926314.1:33005|33157	PP054841:33005|33157	32971	33124	3	-
	AB097933.1:42057|119491	KU926314.1:42127|102143	PP054841:42127|102141	42057	119491	2	-
	AB097933.1:43071|43218	KU926314.1:43144|43290	PP054841:43143|43289	43071	43218	3	+
	AB097933.1:43071|43218	KU926314.1:43144|43290	PP054841:43143|43289	43071	43218	4	+
	AB097933.1:43071|43218	KU926314.1:43144|43290	PP054841:43143|43289	43071	43218	2	+
	AB097933.1:43071|43218	KU926314.1:43144|43290	PP054841:43143|43289	43071	43218	3	+
	AB097933.1:43071|43218	KU926314.1:43144|43290	PP054841:43143|43289	43071	43218	2	+
	AB097933.1:43071|43218	KU926314.1:43144|43290	PP054841:43143|43289	43071	43218	3	+
	AB097933.1:48562|77899	KU926314.1:48635|77973	PP054841:48634|77971	48562	77899	2	-
	AB097933.1:48562|77899	KU926314.1:48635|77973	PP054841:48634|77971	48562	77899	3	-
	AB097933.1:50320|50411	KU926314.1:50393|50483	PP054841:50392|50482	50320	50411	3	-
	AB097933.1:53605|119491	KU926314.1:53678|102143	PP054841:53677|102141	53605	119491	2	-
	AB097933.1:54571|119491	KU926314.1:54644|102143	PP054841:54643|102141	54571	119491	2	-
	AB097933.1:57485|57711	KU926314.1:57558|57783	PP054841:57557|57782	57485	57711	2	-
	AB097933.1:694|119491	KU926314.1:41431|102143	PP054841:41431|102141	694	119491	2	-
	AB097933.1:58236|58291	KU926314.1:58309|58363	PP054841:58308|58362	58236	58291	4	+
	AB097933.1:58236|58291	KU926314.1:58309|58363	PP054841:58308|58362	58236	58291	2	+
	AB097933.1:58236|58291	KU926314.1:58309|58363	PP054841:58308|58362	58236	58291	5	+
	AB097933.1:60284|60399	KU926314.1:60359|60473	PP054841:60357|60471	60284	60399	2	-
	AB097933.1:68248|68356	KU926314.1:68323|68430	PP054841:68321|68428	68248	68356	2	-
	AB097933.1:70657|119491	KU926314.1:70732|102143	PP054841:70730|102141	70657	119491	1	+
	AB097933.1:72966|73037	KU926314.1:73041|73111	PP054841:73039|73109	72966	73037	4	+
	AB097933.1:72966|73037	KU926314.1:73041|73111	PP054841:73039|73109	72966	73037	3	+
	AB097933.1:74260|119491	KU926314.1:74335|102143	PP054841:74333|102141	74260	119491	2	-
	AB097933.1:74610|119491	KU926314.1:74685|102143	PP054841:74683|102141	74610	119491	1	+
	AB097933.1:75803|77899	KU926314.1:75878|77973	PP054841:75876|77971	75803	77899	2	-
	AB097933.1:75803|77899	KU926314.1:75878|77973	PP054841:75876|77971	75803	77899	4	-
	AB097933.1:75803|77899	KU926314.1:75878|77973	PP054841:75876|77971	75803	77899	5	-
	AB097933.1:75803|77899	KU926314.1:75878|77973	PP054841:75876|77971	75803	77899	3	-
	AB097933.1:75803|77899	KU926314.1:75878|77973	PP054841:75876|77971	75803	77899	10	-
	AB097933.1:75803|77899	KU926314.1:75878|77973	PP054841:75876|77971	75803	77899	2	-
	AB097933.1:75803|77899	KU926314.1:75878|77973	PP054841:75876|77971	75803	77899	1	+
	AB097933.1:75803|77899	KU926314.1:75878|77973	PP054841:75876|77971	75803	77899	1	+
	AB097933.1:75803|119491	KU926314.1:75878|102143	PP054841:75876|102141	75803	119491	5	-
	AB097933.1:75803|119491	KU926314.1:75878|102143	PP054841:75876|102141	75803	119491	6	-
	AB097933.1:75803|119491	KU926314.1:75878|102143	PP054841:75876|102141	75803	119491	11	-
	AB097933.1:714|104785	KU926314.1:41431|102143	PP054841:41431|102141	714	104785	2	+
	AB097933.1:714|104785	KU926314.1:41431|102143	PP054841:41431|102141	714	104785	5	+
	AB097933.1:78853|79131	KU926314.1:78928|79205	PP054841:78926|79203	78853	79131	1	-
	AB097933.1:80710|119491	KU926314.1:80785|102143	PP054841:80783|102141	80710	119491	1	+
	AB097933.1:81398|119491	KU926314.1:81473|102143	PP054841:81471|102141	81398	119491	1	+
	AB097933.1:81398|119491	KU926314.1:81473|102143	PP054841:81471|102141	81398	119491	6	-
	AB097933.1:85328|85405	KU926314.1:85403|85479	PP054841:85401|85477	85328	85405	2	-
	AB097933.1:86492|86558	KU926314.1:86567|86632	PP054841:86565|86630	86492	86558	3	+
	AB097933.1:91463|119491	KU926314.1:91538|102143	PP054841:91536|102141	91463	119491	2	-
	AB097933.1:93558|93720	KU926314.1:93633|93794	PP054841:93631|93792	93558	93720	2	-
	AB097933.1:93604|93720	KU926314.1:93679|93794	PP054841:93677|93792	93604	93720	2	-
	AB097933.1:93604|93720	KU926314.1:93679|93794	PP054841:93677|93792	93604	93720	2	-
	AB097933.1:97608|119491	KU926314.1:109692|119318	PP054841:111781|119093	97608	119491	1	+
	AB097933.1:714|124704	KU926314.1:41431|102143	PP054841:41431|102141	714	124704	17	+
	AB097933.1:714|124704	KU926314.1:41431|102143	PP054841:41431|102141	714	124704	5	+
	AB097933.1:714|124704	KU926314.1:41431|102143	PP054841:41431|102141	714	124704	4	+
	AB097933.1:99458|99622	KU926314.1:99533|99696	PP054841:99531|99694	99458	99622	2	-
	AB097933.1:99621|99673	KU926314.1:99696|99747	PP054841:99694|99745	99621	99673	2	+
	AB097933.1:99621|99673	KU926314.1:99696|99747	PP054841:99694|99745	99621	99673	4	+
	AB097933.1:103179|103287	KU926314.1:103142|103249	PP054841:112398|112505	103179	103287	2	-
	AB097933.1:103318|103597	KU926314.1:103281|103559	PP054841:112537|112815	103318	103597	1	+
	AB097933.1:103688|103828	KU926314.1:103651|103790	PP054841:112907|113046	103688	103828	3	+
	AB097933.1:103688|103828	KU926314.1:103651|103790	PP054841:112907|113046	103688	103828	3	+
	AB097933.1:103688|103828	KU926314.1:103651|103790	PP054841:112907|113046	103688	103828	4	+
	AB097933.1:103688|103828	KU926314.1:103651|103790	PP054841:112907|113046	103688	103828	2	+
	AB097933.1:105403|119491	KU926314.1:109692|119318	PP054841:125283|131803	105403	119491	1	+
	AB097933.1:112999|113167	KU926314.1:112823|112990	PP054841:125307|125474	112999	113167	2	-
	AB097933.1:113368|113454	KU926314.1:113192|113277	PP054841:125676|125761	113368	113454	2	+
	AB097933.1:114921|115032	KU926314.1:114745|114855	PP054841:127229|127339	114921	115032	6	+
	AB097933.1:115842|115942	KU926314.1:115666|115765	PP054841:128150|128249	115842	115942	4	+
	AB097933.1:2048|100965	KU926314.1:41431|101039	PP054841:41431|101037	2048	100965	1	+
	AB097933.1:116207|116287	KU926314.1:116031|116110	PP054841:128515|128594	116207	116287	2	-
	AB097933.1:2091|2170	KU926314.1:2092|2170	PP054841:2092|2170	2091	2170	2	+
	AB097933.1:11616|11742	KU926314.1:11617|11742	PP054841:11617|11742	11616	11742	3	+
	AB097933.1:11616|11742	KU926314.1:11617|11742	PP054841:11617|11742	11616	11742	7	+
	AB097933.1:11616|11742	KU926314.1:11617|11742	PP054841:11617|11742	11616	11742	2	+
	AB097933.1:11759|11866	KU926314.1:11760|11866	PP054841:11760|11866	11759	11866	5	-
	AB097933.1:20960|119491	KU926314.1:41431|102143	PP054841:41431|102141	20960	119491	1	+

## Sheet: Supplementary Figure 3
Position	Short read seqencing VZV 24h RNaseR+1	Short read seqencing VZV 24h RNaseR+2	Short read seqencing VZV 24h RNaseR+3	Short read seqencing VZV 48h RNaseR+1	Short read seqencing VZV 48h RNaseR+2	Short read seqencing VZV 48h RNaseR+3	Short read seqencing VZV 72h RNaseR-1	Short read seqencing VZV 72h RNaseR-2	Short read seqencing VZV 72h RNaseR+1	Short read seqencing VZV 72h RNaseR+2	Long read seqencing VZV 72h RNaseR+2
1	13	10	5	6	14	6	16	23	25	51	126
2	13	11	5	6	15	6	23	29	26	53	139
3	14	11	5	7	15	7	23	32	27	59	144
4	14	11	5	9	19	8	23	34	27	60	177
5	16	11	5	11	19	8	24	34	29	63	181
6	16	11	7	11	22	8	25	37	32	64	184
7	17	15	7	14	22	12	27	38	52	77	192
8	17	15	7	14	23	14	56	39	55	80	177
9	17	15	7	15	23	15	64	42	59	81	204
10	17	15	7	16	23	15	67	42	70	82	210
11	17	15	7	16	23	15	67	42	72	84	196
12	17	15	7	16	24	15	68	42	73	86	216
13	17	15	7	16	24	15	68	42	76	86	212
14	17	15	7	16	24	15	71	47	76	86	226
15	17	15	7	19	24	16	71	52	83	88	227
16	17	19	7	20	24	16	92	53	84	88	229
17	18	19	8	22	25	17	98	58	85	91	226
18	20	22	11	23	25	18	101	59	91	92	230
19	20	23	11	23	25	18	109	60	92	94	206
20	20	23	11	23	25	18	109	61	98	96	226
21	20	24	11	23	25	18	109	61	99	99	232
22	25	25	12	31	25	18	113	63	107	103	233
23	25	26	12	31	25	20	115	63	113	109	225
24	25	26	13	32	25	20	116	63	112	111	209
25	27	26	13	32	26	20	119	64	114	113	233
26	27	26	15	32	26	20	119	65	120	119	221
27	28	28	15	32	26	20	122	65	121	122	218
28	28	29	15	33	26	20	122	66	121	127	227
29	28	30	15	34	26	20	122	66	121	132	220
30	28	30	15	34	26	20	122	70	124	138	221
31	28	30	15	34	26	20	122	71	126	140	208
32	27	30	15	35	27	20	123	71	127	140	199
33	28	30	15	36	25	18	120	69	120	138	77
34	28	30	15	36	27	20	127	71	128	144	110
35	28	30	15	36	27	20	128	71	136	147	144
36	28	31	16	36	29	20	128	71	150	147	153
37	28	33	16	36	29	20	128	71	158	147	193
38	28	34	16	36	29	20	130	72	160	147	216
39	29	34	16	36	29	20	133	72	162	147	226
40	29	34	16	36	29	20	133	72	181	147	229
41	29	34	16	36	29	20	134	72	187	147	230
42	29	34	16	36	29	21	134	72	190	147	231
43	29	34	16	37	30	21	134	72	190	147	229
44	30	35	16	40	30	23	146	76	194	151	229
45	31	37	16	41	33	23	153	76	195	158	229
46	34	43	17	44	38	27	162	86	210	161	233
47	36	43	22	53	46	32	162	88	220	170	226
48	38	43	24	60	49	33	164	91	236	177	238
49	38	43	27	60	49	35	169	91	242	181	238
50	40	43	28	64	49	36	173	98	251	184	238
51	40	43	28	65	49	36	173	99	254	190	239
52	40	43	30	67	49	36	174	104	259	194	237
53	40	43	30	67	50	36	174	103	265	195	241
54	40	43	30	68	49	36	175	101	272	197	239
55	40	44	31	74	49	40	176	107	285	201	219
56	43	44	31	74	51	40	180	107	295	204	240
57	43	44	32	75	51	40	182	107	297	204	240
58	43	44	32	74	51	41	182	107	301	204	224
59	43	44	32	74	51	41	182	107	302	204	223
60	43	44	32	74	51	41	189	109	304	204	245
61	43	44	32	74	51	41	189	110	307	205	242
62	43	44	32	74	51	41	191	111	308	206	238
63	44	44	33	80	52	41	196	112	312	209	236
64	44	44	33	81	52	43	196	112	312	214	225
65	44	45	33	81	53	44	196	115	318	214	239
66	44	46	33	81	53	44	196	120	324	214	244
67	44	46	33	81	54	44	196	121	325	214	243
68	44	46	33	81	55	44	194	121	327	215	243
69	44	46	33	82	56	44	205	123	329	215	224
70	44	46	32	85	56	44	212	124	333	216	241
71	44	47	32	85	56	45	212	124	336	217	243
72	44	47	32	85	56	46	212	124	338	218	247
73	45	48	32	85	57	46	218	124	340	220	244
74	44	48	32	85	57	46	218	124	342	220	241
75	44	48	32	85	59	47	218	124	346	220	242
76	44	48	32	85	62	47	217	124	345	221	246
77	44	48	34	85	62	47	217	124	345	222	248
78	44	48	34	85	63	47	217	126	346	224	246
79	44	48	34	85	64	47	220	127	347	225	246
80	45	49	34	90	64	47	218	127	350	226	246
81	45	50	34	90	65	47	218	127	347	228	128
82	45	52	34	90	65	47	219	127	348	228	208
83	45	52	34	90	65	47	219	127	348	230	228
84	45	52	34	90	65	47	219	127	348	231	248
85	45	52	34	95	65	47	219	127	349	231	255
86	46	52	34	96	65	48	217	125	350	232	255
87	46	53	34	96	65	48	217	125	348	232	255
88	46	53	34	96	65	48	216	125	347	232	256
89	46	53	34	96	65	48	216	127	347	232	254
90	46	53	34	96	65	48	221	129	351	232	249
91	46	53	34	96	65	49	221	129	353	233	254
92	46	53	34	97	65	49	221	129	355	233	256
93	46	53	34	97	65	50	225	129	357	233	255
94	46	53	34	96	65	51	225	129	362	234	162
95	46	53	34	96	65	51	226	129	366	235	236
96	46	53	34	96	65	52	227	129	368	235	257
97	46	53	34	97	65	52	238	130	376	237	262
98	46	53	34	98	65	52	244	130	380	237	262
99	46	54	34	98	65	52	245	130	380	237	261
100	46	54	34	98	66	52	241	130	388	237	261
101	48	54	35	98	67	52	238	130	389	237	255
102	48	54	35	98	69	52	238	130	390	238	260
103	48	54	35	98	69	54	238	129	389	238	236
104	48	54	35	98	69	54	239	129	388	237	258
105	48	54	35	98	70	54	238	129	389	237	261
106	48	54	35	98	70	54	227	129	377	237	256
107	48	54	35	98	70	54	205	129	372	238	260
108	48	54	35	104	71	54	207	127	374	237	257
109	48	53	35	104	73	53	203	123	372	234	99
110	48	53	35	104	74	55	211	130	362	242	177
111	48	53	41	105	74	56	213	130	389	261	235
112	49	53	42	105	74	56	219	131	399	270	277
113	50	53	42	105	75	57	219	129	408	275	298
114	50	53	41	106	76	57	217	126	409	275	298
115	50	53	41	107	73	57	200	123	407	275	297
116	50	53	41	108	72	57	195	121	412	274	295
117	50	53	41	108	72	58	189	117	414	262	293
118	50	53	43	115	73	58	185	119	412	267	293
119	50	53	43	115	74	58	184	119	419	271	294
120	50	52	43	115	74	58	185	123	420	274	293
121	50	51	43	117	74	59	184	125	429	289	298
122	50	51	43	117	74	59	192	133	439	308	295
123	51	51	43	118	75	61	196	135	469	356	291
124	50	51	43	119	77	61	194	135	479	364	284
125	50	51	43	118	80	61	192	135	486	365	288
126	50	52	43	117	82	63	192	136	487	385	297
127	50	52	43	116	82	62	192	142	492	394	299
128	50	52	43	117	82	65	195	146	502	412	301
129	51	52	42	121	82	65	200	149	512	420	300
130	51	50	42	120	81	65	199	152	516	416	275
131	51	50	42	120	81	65	198	152	518	420	300
132	51	49	42	119	81	67	199	153	518	420	302
133	51	51	42	123	80	67	204	156	519	422	299
134	54	55	43	122	80	70	211	157	524	431	294
135	55	55	48	127	82	76	214	156	515	431	300
136	58	56	50	129	81	79	222	156	516	443	299
137	58	56	53	128	82	79	227	155	520	443	298
138	58	55	53	128	82	79	224	154	525	451	301
139	55	55	53	129	81	77	222	153	517	448	299
140	55	55	54	129	82	78	225	160	510	446	297
141	55	54	55	129	82	77	216	160	522	457	298
142	55	54	55	129	82	77	212	158	519	456	248
143	55	54	56	129	81	78	212	158	521	460	290
144	55	54	56	127	83	79	208	158	517	462	290
145	55	54	56	128	83	78	202	162	500	463	291
146	55	54	56	129	83	80	197	161	497	467	292
147	55	51	56	129	84	82	195	160	495	468	292
148	55	51	57	136	84	82	200	162	482	473	293
149	52	50	57	134	83	82	194	162	473	471	293
150	52	50	57	134	83	82	191	162	470	474	287
151	52	51	57	135	84	82	190	164	469	474	289
152	52	50	57	138	83	82	190	161	474	473	294
153	51	50	57	138	82	82	192	162	483	494	251
154	52	50	57	139	82	82	196	170	517	512	292
155	51	46	56	138	84	79	198	170	537	527	290
156	53	46	55	138	82	79	200	170	595	563	289
157	52	46	55	137	82	78	196	167	592	557	276
158	52	46	55	138	81	79	204	181	593	562	286
159	50	47	55	137	85	78	201	200	603	564	288
160	50	47	54	137	86	79	200	200	599	562	281
161	50	47	54	136	85	79	200	200	599	562	249
162	50	47	56	134	84	77	200	203	596	562	249
163	50	46	56	134	85	77	195	203	596	564	247
164	50	46	56	134	85	79	195	203	604	566	251
165	50	46	56	134	85	79	202	201	601	566	252
166	49	42	56	136	85	79	207	209	624	576	251
167	49	43	55	137	84	79	199	206	636	581	250
168	46	43	53	136	84	79	202	205	638	581	245
169	46	43	53	136	84	79	199	208	644	584	246
170	46	43	53	137	84	79	199	209	639	579	237
171	43	41	53	137	84	79	199	209	637	578	249
172	43	40	52	129	84	79	199	211	638	583	250
173	43	39	54	130	84	82	187	210	644	601	246
174	44	39	53	129	83	82	188	209	659	602	243
175	45	41	55	132	85	80	188	209	671	620	245
176	48	39	55	133	87	81	205	209	729	675	243
177	48	39	55	133	87	81	207	209	743	674	246
178	47	38	55	134	87	81	210	211	745	675	246
179	47	35	55	132	87	82	208	211	813	688	244
180	47	35	55	133	88	82	205	206	822	690	246
181	47	35	53	133	88	83	204	204	822	691	239
182	47	35	53	132	87	81	205	204	826	693	239
183	48	35	54	134	87	82	205	209	833	698	245
184	48	35	54	135	88	82	210	216	835	698	242
185	48	35	54	135	88	82	210	216	845	702	244
186	48	33	54	133	86	82	216	217	893	723	249
187	48	33	54	133	86	82	217	217	900	723	246
188	48	33	54	133	85	82	217	217	906	723	245
189	48	36	54	132	85	82	216	221	943	745	246
190	48	36	54	132	85	82	216	221	940	745	233
191	48	36	54	132	85	81	217	225	942	745	239
192	48	37	54	132	86	81	215	225	944	751	249
193	48	37	52	129	86	79	213	223	947	754	250
194	45	37	52	126	86	77	217	215	946	750	239
195	44	36	52	124	81	79	218	217	943	744	237
196	42	30	49	122	76	76	217	215	945	738	242
197	40	30	46	115	70	74	204	211	940	730	240
198	40	30	44	111	68	73	197	210	937	726	241
199	40	30	41	111	68	71	205	216	969	731	241
200	38	30	40	101	68	71	207	214	973	729	239
201	38	30	40	104	69	71	219	213	983	729	237
202	38	30	40	103	69	71	222	210	992	728	239
203	38	31	40	103	68	71	221	209	997	732	241
204	39	31	40	104	69	72	221	213	1002	735	240
205	37	30	39	97	69	68	219	211	995	732	240
206	37	30	39	97	68	68	220	211	1000	733	222
207	37	30	38	98	68	67	224	211	1002	736	235
208	37	31	38	98	68	69	230	213	1020	744	238
209	37	31	38	98	68	69	231	213	1023	747	238
210	37	31	38	98	68	69	231	211	995	745	237
211	37	31	38	98	69	69	226	210	993	746	237
212	37	31	38	98	69	69	223	209	987	744	237
213	36	31	37	98	66	69	223	209	974	739	232
214	38	34	37	97	65	67	220	201	972	743	235
215	38	33	37	97	64	66	219	201	969	744	234
216	38	32	37	97	64	66	220	201	966	744	230
217	38	32	37	97	63	65	220	200	963	746	230
218	38	32	40	97	62	65	222	200	982	758	215
219	38	35	40	97	63	65	221	199	985	762	229
220	38	35	40	94	63	65	212	198	993	766	227
221	40	34	40	95	64	63	212	198	979	763	223
222	40	34	40	98	65	64	207	199	968	763	218
223	39	34	40	98	64	64	208	197	936	766	216
224	39	34	40	98	64	64	207	197	943	796	226
225	38	33	40	98	62	63	205	197	943	792	227
226	38	33	40	98	59	63	205	197	942	805	228
227	38	33	38	98	59	63	206	197	943	826	214
228	38	33	38	98	58	63	206	194	923	825	216
229	38	33	38	98	57	63	202	194	914	828	215
230	37	34	38	96	57	63	201	195	911	841	182
231	37	34	38	96	56	61	201	195	914	840	209
232	37	37	38	97	58	62	201	195	920	844	220
233	37	37	38	98	58	63	201	195	928	846	220
234	37	37	38	97	58	64	206	195	929	845	220
235	37	37	38	92	58	63	206	193	910	821	219
236	36	37	38	89	56	64	202	193	905	821	221
237	36	36	38	89	56	64	197	193	905	821	217
238	37	36	38	89	56	65	198	193	900	816	215
239	37	38	38	90	56	65	198	193	894	815	217
240	37	38	38	90	56	65	196	192	908	825	214
241	37	39	38	90	56	65	196	192	915	826	220
242	38	39	38	84	56	66	196	192	915	824	219
243	38	39	38	83	58	66	198	192	925	823	219
244	38	39	38	83	58	66	198	192	926	821	220
245	38	39	38	83	59	66	204	192	924	821	218
246	39	41	40	83	60	69	207	192	937	835	220
247	40	41	40	83	60	67	207	191	931	835	219
248	40	42	40	83	61	67	202	191	930	834	217
249	40	41	40	83	61	67	202	191	929	832	220
250	40	41	40	83	60	67	202	190	922	832	219
251	38	41	39	83	60	67	201	190	918	831	221
252	37	41	39	79	60	68	205	190	865	827	217
253	38	41	39	80	60	68	201	190	868	830	222
254	38	43	39	80	60	69	198	191	898	851	165
255	40	43	41	81	59	70	189	191	878	861	212
256	40	43	41	81	60	70	189	191	838	867	219
257	40	45	41	85	60	70	184	191	851	872	221
258	40	45	41	82	59	70	183	191	848	873	222
259	40	45	41	82	57	69	181	189	840	863	220
260	41	45	41	82	56	69	181	189	843	864	219
261	42	45	35	81	56	68	182	189	848	862	218
262	41	45	34	81	57	68	182	186	853	866	184
263	41	45	34	87	56	67	180	186	853	871	216
264	41	46	33	87	54	69	168	186	857	878	218
265	41	46	33	86	54	69	167	184	853	876	219
266	41	46	35	84	54	71	166	180	830	872	220
267	41	47	35	83	58	70	164	179	831	886	218
268	41	47	35	83	57	70	159	179	838	890	221
269	41	47	35	83	56	70	158	175	836	883	221
270	41	47	35	83	56	70	159	168	837	877	218
271	44	49	39	82	66	71	163	170	1000	1004	214
272	44	49	39	82	66	71	163	166	1002	994	214
273	43	48	39	84	65	69	159	164	1010	963	204
274	40	48	39	83	63	69	159	165	989	949	194
275	40	48	37	83	61	69	150	163	1039	981	207
276	40	47	36	82	59	67	144	153	939	939	200
277	40	47	35	85	59	67	142	151	978	920	203
278	40	47	35	85	59	67	142	150	968	918	205
279	39	47	35	85	62	69	146	150	979	927	218
280	39	47	35	85	64	70	150	150	988	909	218
281	39	47	35	87	65	72	151	150	993	913	217
282	39	47	35	88	66	70	148	149	996	918	220
283	39	47	35	84	66	68	146	142	974	889	214
284	37	43	34	84	66	66	143	143	973	882	211
285	37	42	31	78	63	64	149	145	954	886	214
286	35	41	29	78	63	61	143	144	942	874	215
287	37	41	26	78	62	61	142	143	942	879	215
288	37	41	26	79	62	61	138	143	937	877	218
289	37	41	26	78	62	61	140	141	922	869	214
290	37	41	25	80	61	60	140	139	919	867	212
291	37	42	24	80	61	60	139	139	926	869	214
292	37	42	24	80	62	60	139	139	929	872	217
293	37	42	23	81	63	58	137	139	940	880	218
294	37	42	23	84	64	57	138	136	946	880	213
295	37	42	23	87	65	57	138	136	947	877	215
296	37	42	23	83	65	55	141	137	954	869	215
297	37	42	23	83	65	53	140	138	961	872	214
298	37	42	22	78	64	53	140	137	932	868	213
299	37	42	22	78	64	53	133	137	931	867	203
300	37	43	22	78	65	57	131	140	926	867	201
301	37	42	22	78	64	57	119	138	901	865	78
302	39	42	22	77	69	57	118	138	905	867	114
303	39	42	23	77	69	57	118	135	897	847	175
304	39	42	24	75	67	59	118	128	904	848	212
305	38	42	25	74	65	59	120	133	911	846	225
306	36	42	25	75	67	60	122	136	920	836	225
307	36	43	25	77	67	61	118	131	923	840	220
308	37	45	27	76	67	60	109	120	915	839	214
309	37	47	28	77	63	58	100	92	894	768	208
310	37	47	28	77	65	58	100	89	896	752	222
311	38	47	28	71	67	58	100	87	899	747	221
312	38	47	26	71	67	58	100	87	906	753	224
313	38	47	26	71	67	58	100	87	904	749	220
314	38	47	26	72	67	61	100	87	930	758	226
315	38	47	26	72	67	61	101	87	931	757	225
316	38	47	26	72	68	61	107	94	959	763	232
317	39	46	26	75	73	63	121	100	977	783	231
318	39	46	26	79	74	62	118	102	974	800	229
319	39	50	27	80	73	62	118	110	1005	832	232
320	39	50	27	80	73	62	118	107	1014	848	233
321	40	51	26	80	73	63	118	106	1061	859	232
322	39	49	26	78	73	61	118	104	1066	852	218
323	37	49	24	77	73	60	118	101	1065	848	219
324	37	50	24	77	73	60	118	101	1104	850	231
325	36	50	22	74	73	60	121	101	1093	842	233
326	35	49	22	75	71	60	122	101	1145	875	234
327	35	49	22	75	72	61	117	101	1149	876	234
328	37	49	22	76	76	62	125	106	1200	914	234
329	37	49	22	76	76	61	125	106	1203	905	231
330	39	50	22	76	75	62	125	108	1210	911	214
331	39	50	22	76	74	61	125	108	1216	920	230
332	39	50	22	77	74	61	123	103	1217	919	232
333	38	50	21	75	74	60	116	103	1229	934	232
334	38	51	21	74	73	60	105	96	1223	930	230
335	38	51	21	74	73	60	105	96	1238	930	230
336	38	51	21	74	72	60	102	95	1249	941	229
337	38	51	21	74	72	60	102	95	1252	944	231
338	40	52	21	75	73	62	103	100	1253	948	199
339	39	51	23	75	73	63	103	101	1255	951	223
340	42	51	23	75	73	62	103	102	1231	950	231
341	43	51	23	75	75	63	101	100	1223	950	232
342	43	50	23	75	74	63	101	99	1220	952	229
343	43	50	23	76	73	63	104	102	1220	959	228
344	43	51	23	76	76	64	102	104	1232	965	226
345	43	52	23	75	78	63	100	100	1226	1011	216
346	46	53	25	75	81	63	97	99	1241	1054	226
347	46	53	27	77	83	62	100	99	1242	1071	198
348	48	53	29	79	83	64	101	101	1251	1080	225
349	48	53	30	81	84	67	101	97	1249	1082	227
350	49	57	29	81	83	67	103	97	1249	1075	227
351	48	58	29	78	85	67	110	99	1252	1076	225
352	48	59	29	81	85	68	118	102	1260	1081	223
353	48	58	29	86	86	68	121	108	1271	1085	230
354	47	58	29	81	85	67	123	103	1239	1078	229
355	49	58	29	81	85	72	124	108	1241	1081	229
356	49	58	29	81	85	72	123	106	1234	1075	227
357	49	58	29	80	87	72	126	110	1242	1082	234
358	51	60	29	80	88	71	130	111	1255	1092	231
359	53	61	29	81	88	71	131	111	1256	1094	1193
360	53	61	29	83	88	71	131	111	1252	1092	1235
361	54	61	29	83	87	72	131	113	1242	1101	1314
362	54	61	29	83	87	72	134	113	1257	1107	1327
363	54	61	29	83	87	72	134	113	1260	1131	1343
364	57	58	29	83	87	72	137	113	1265	1142	1352
365	57	59	30	83	87	73	137	113	1280	1162	1363
366	58	59	31	88	87	73	139	113	1283	1162	1372
367	58	59	31	88	88	75	139	114	1297	1165	1368
368	58	58	30	89	89	78	152	116	1337	1179	1378
369	58	51	30	88	88	78	164	116	1342	1183	1371
370	58	51	30	88	88	78	167	116	1329	1187	1370
371	56	51	30	87	86	78	168	121	1306	1186	1371
372	56	49	30	88	86	77	170	123	1247	1157	1343
373	56	49	30	88	86	77	170	123	1247	1159	1323
374	54	49	30	89	87	75	167	119	1256	1160	1362
375	57	50	30	90	87	77	163	119	1233	1151	1396
376	57	50	30	90	87	77	164	119	1226	1143	1403
377	57	52	30	91	90	79	164	119	1209	1125	1399
378	57	52	30	91	90	79	164	119	1205	1128	1407
379	57	52	30	91	90	79	160	118	1186	1130	1412
380	57	51	30	90	86	79	159	120	1161	1118	1410
381	57	50	30	91	85	79	159	120	1173	1140	1409
382	57	49	31	89	85	77	160	122	1170	1133	1410
383	57	49	31	89	85	79	157	122	1212	1162	1410
384	57	50	31	90	87	82	159	123	1214	1173	1405
385	57	50	31	90	87	82	164	127	1210	1174	1412
386	57	50	31	91	87	82	165	127	1205	1172	1399
387	57	51	31	91	87	84	165	130	1224	1190	1404
388	57	50	31	90	87	83	166	134	1212	1246	1413
389	57	51	30	89	87	84	166	138	1225	1263	1393
390	57	51	29	89	87	84	169	138	1234	1300	1413
391	57	51	30	89	88	84	170	138	1240	1307	1423
392	58	52	30	90	88	83	174	140	1244	1322	3003
393	57	52	31	90	86	84	169	143	1266	1333	3038
394	57	51	31	90	86	85	169	143	1277	1344	3120
395	57	51	30	90	85	85	171	142	1344	1337	3138
396	56	49	31	88	84	82	169	143	1334	1325	3180
397	55	52	32	93	84	82	167	147	1410	1349	3226
398	55	51	32	93	84	82	178	148	1411	1351	3266
399	56	51	33	92	85	83	178	149	1443	1377	3287
400	53	52	33	94	85	79	178	149	1436	1414	3293
401	53	54	36	97	84	80	179	151	1442	1413	3270
402	53	54	36	99	85	79	179	151	1451	1422	3277
403	52	57	36	99	85	79	179	151	1441	1417	3304
404	52	55	36	99	85	78	173	154	1459	1425	3298
405	52	55	34	98	82	79	173	154	1447	1441	3210
406	52	57	34	98	81	78	173	159	1437	1455	3316
407	52	55	33	98	81	78	176	159	1430	1450	3301
408	52	55	33	98	83	78	176	159	1430	1460	3336
409	55	55	32	98	84	79	181	163	1442	1466	3358
410	56	55	32	98	84	79	184	169	1495	1508	3363
411	56	55	32	98	85	79	184	169	1508	1551	3371
412	56	56	32	98	80	80	186	172	1549	1568	3312
413	55	56	32	96	80	83	184	172	1538	1569	3369
414	55	54	30	95	79	83	184	172	1550	1580	3359
415	57	58	30	98	78	86	184	179	1547	1579	3372
416	57	58	28	97	78	87	179	179	1543	1585	3345
417	57	57	28	99	74	87	165	177	1546	1582	3259
418	57	58	28	101	78	90	170	183	1607	1623	3315
419	56	58	28	102	78	90	170	183	1586	1630	3308
420	55	58	28	103	77	90	168	183	1581	1647	3609
421	55	56	27	102	73	88	168	182	1532	1625	3612
422	54	56	27	103	73	87	168	182	1508	1632	3605
423	55	56	27	101	73	87	172	182	1476	1606	3630
424	55	56	27	101	74	87	168	181	1484	1620	3606
425	55	57	27	103	72	88	175	181	1472	1616	3587
426	55	57	27	103	76	88	175	184	1435	1620	3599
427	55	57	27	104	76	88	168	184	1429	1620	3640
428	56	57	27	104	77	88	168	187	1380	1618	3651
429	56	59	29	104	81	89	169	189	1424	1678	3671
430	56	59	31	105	81	90	172	189	1455	1722	3695
431	54	59	32	103	79	90	175	189	1448	1737	3690
432	57	59	32	102	78	91	175	194	1454	1765	3682
433	57	59	33	96	77	91	175	194	1457	1779	3711
434	59	59	33	96	77	90	182	192	1479	1784	3695
435	56	57	33	94	76	88	182	191	1470	1774	3606
436	58	57	33	92	77	88	182	191	1457	1775	3705
437	58	57	32	92	77	88	184	191	1465	1773	3706
438	58	57	34	91	78	88	182	191	1583	1775	3706
439	58	58	34	91	79	84	181	191	1659	1787	3695
440	58	57	34	88	83	84	181	189	1678	1792	3590
441	58	56	34	89	83	84	181	193	1685	1792	3647
442	59	57	34	89	83	87	181	190	1688	1803	3675
443	59	57	34	88	84	87	178	190	1702	1804	3588
444	59	57	34	85	82	88	183	191	1693	1809	3700
445	59	57	34	82	82	87	179	189	1713	1838	3722
446	60	57	34	82	82	87	179	189	1716	1847	3700
447	62	57	36	82	78	87	180	190	1742	1847	3724
448	62	57	36	83	78	88	184	197	1785	1874	3670
449	62	57	36	83	78	88	184	197	1795	1874	3704
450	62	56	36	84	77	87	182	194	1801	1875	3720
451	62	56	36	83	77	87	181	194	1799	1869	3639
452	60	56	36	81	76	86	171	194	1854	1866	3718
453	60	56	35	81	76	86	164	193	1840	1874	3723
454	59	58	34	81	76	83	164	190	1841	1857	3716
455	58	58	36	85	76	82	169	187	1871	1857	3709
456	58	58	37	84	75	81	167	184	1919	1870	3708
457	58	57	37	83	77	79	167	184	1912	1887	3566
458	57	55	37	82	77	79	167	190	1929	1893	3567
459	56	55	36	80	76	79	168	193	1933	1898	3706
460	56	55	36	80	73	78	168	197	1978	1897	3718
461	55	54	36	80	71	76	164	196	1993	1900	3716
462	55	57	36	83	71	77	170	201	2007	1912	3703
463	55	58	36	89	76	79	172	204	2075	1951	3678
464	55	62	36	89	80	78	172	204	2143	2020	3706
465	58	65	39	91	89	80	172	205	2266	2120	3651
466	58	66	40	92	88	80	184	201	2304	2164	3689
467	55	67	40	90	85	77	174	196	2314	2179	3674
468	55	71	40	86	84	77	174	193	2289	2163	2310
469	56	68	39	86	83	78	168	184	2276	2138	3014
470	56	68	39	90	83	81	165	186	2288	2123	3330
471	55	68	39	89	85	81	163	187	2294	2151	3399
472	55	70	39	87	85	82	161	187	2293	2154	3403
473	55	70	40	83	85	82	161	187	2285	2208	3399
474	53	69	40	85	87	82	163	187	2278	2217	3388
475	54	69	43	87	88	82	161	186	2313	2240	3431
476	54	69	43	87	88	81	160	186	2320	2215	3337
477	54	70	43	87	88	81	163	189	2329	2216	3298
478	54	71	43	86	87	80	165	186	2433	2215	3181
479	54	71	43	89	87	80	165	186	2441	2216	2375
480	54	70	43	90	90	80	166	187	2483	2236	3244
481	54	70	43	90	90	80	167	187	2497	2231	4523
482	54	70	43	89	90	81	167	186	2507	2257	4545
483	54	71	41	91	90	82	164	186	2493	2246	4521
484	54	70	41	91	90	81	163	186	2513	2279	4484
485	57	70	41	92	88	81	156	183	2520	2281	4601
486	57	70	41	96	88	81	155	183	2518	2288	4667
487	57	67	41	96	88	81	158	179	2530	2302	4685
488	55	66	41	95	89	79	157	179	2516	2303	4702
489	55	65	41	95	89	82	155	178	2515	2312	4679
490	52	65	41	97	89	85	149	177	2556	2320	4639
491	51	66	44	99	89	85	150	177	2569	2318	4726
492	51	66	45	98	89	85	152	181	2565	2314	4685
493	52	66	46	95	89	85	152	179	2553	2315	4720
494	55	67	48	98	88	89	160	200	2714	2390	4555
495	56	65	45	100	89	89	158	197	2660	2340	4719
496	55	64	45	100	87	89	152	197	2620	2302	4661
497	57	64	45	100	86	88	147	196	2604	2289	4508
498	55	64	45	100	86	88	152	196	2602	2286	4684
499	55	64	45	101	85	87	153	197	2581	2285	4691
500	57	64	47	104	86	87	152	197	2593	2295	4704
501	57	64	47	104	87	93	152	195	2588	2280	4698
502	57	64	47	101	87	92	152	198	2585	2282	4702
503	57	64	47	100	86	93	152	190	2601	2291	4722
504	57	64	47	100	86	94	152	190	2588	2289	4716
505	56	64	47	101	86	93	154	189	2620	2307	4723
506	56	64	47	101	87	94	159	190	2629	2305	4729
507	56	64	47	101	85	94	160	186	2645	2300	4722
508	55	63	49	109	84	93	160	186	2627	2292	4687
509	55	62	47	108	84	93	159	186	2637	2296	4676
510	57	63	48	110	87	94	161	187	2603	2315	4689
511	56	67	50	110	88	93	166	187	2579	2325	4736
512	56	67	48	110	88	95	163	187	2579	2327	4725
513	57	68	50	109	89	98	167	187	2610	2338	4700
514	55	68	51	110	91	98	173	187	2638	2327	4706
515	55	67	50	111	91	97	174	192	2664	2349	4705
516	55	70	49	108	91	99	174	192	2693	2373	4733
517	55	70	49	108	95	97	174	189	2698	2387	4723
518	55	70	51	108	95	95	170	189	2695	2384	4708
519	57	73	55	108	98	96	174	189	2696	2380	4718
520	58	75	55	107	98	96	176	190	2711	2386	4710
521	58	76	55	108	100	101	177	187	2825	2385	4710
522	58	76	57	109	102	101	175	186	2834	2391	4734
523	60	78	60	113	104	104	175	187	2997	2429	4729
524	61	78	60	112	103	102	173	187	3020	2434	4706
525	61	77	63	111	105	98	174	188	3049	2444	4725
526	61	77	64	112	105	98	175	190	3086	2455	4709
527	60	79	65	107	102	95	174	188	3074	2447	3967
528	60	79	66	107	102	95	175	188	3066	2456	4670
529	60	79	66	108	103	96	174	189	3032	2457	4726
530	63	80	66	113	103	96	171	187	3038	2453	4714
531	63	80	66	112	104	97	168	187	3030	2431	4636
532	63	80	66	113	105	95	164	185	3064	2427	4488
533	64	80	66	113	107	92	163	185	3081	2410	4583
534	65	79	66	112	108	90	157	178	3118	2432	4661
535	65	79	66	112	108	90	156	174	3137	2417	4551
536	65	79	66	111	108	90	156	172	3139	2412	4537
537	65	78	66	111	108	88	155	173	3133	2397	4466
538	64	78	66	111	108	88	160	168	2982	2336	4642
539	63	78	67	112	109	87	161	166	2934	2310	4439
540	63	78	67	112	109	87	161	166	2925	2309	4495
541	63	78	68	114	108	88	163	166	2933	2319	4407
542	61	73	68	114	108	88	165	164	3011	2359	4462
543	62	73	67	119	108	87	167	162	3046	2367	4436
544	63	73	67	120	109	88	163	161	3113	2414	4231
545	63	75	67	122	108	88	163	161	3104	2411	4398
546	62	75	66	121	108	88	163	161	3078	2404	4486
547	62	74	63	115	108	87	165	157	3039	2393	4448
548	62	74	62	114	106	87	158	155	3014	2394	4479
549	61	74	61	112	105	86	157	155	3052	2426	4451
550	58	72	64	113	104	88	153	153	2994	2385	4430
551	59	72	64	114	104	87	153	156	2984	2381	4455
552	59	72	64	114	104	87	155	155	2985	2384	4424
553	59	69	64	113	104	87	155	153	2984	2386	4447
554	59	69	68	115	103	86	150	153	2995	2386	4461
555	59	68	67	115	104	84	148	148	2960	2363	4398
556	59	68	67	115	104	84	145	148	2914	2342	4389
557	58	68	66	115	104	84	145	148	2908	2341	4413
558	58	68	66	115	104	83	143	144	2877	2319	4374
559	55	68	66	115	104	81	141	144	2867	2297	4354
560	54	67	65	115	104	81	141	141	2791	2199	4418
561	54	67	65	117	103	81	141	141	2779	2195	4404
562	53	66	65	117	103	81	133	138	2764	2194	4422
563	53	66	65	117	104	78	131	143	2696	2185	4427
564	53	66	65	117	104	78	130	143	2622	2174	4411
565	51	62	65	114	102	75	116	136	2457	2148	4381
566	51	62	65	114	102	75	116	140	2418	2141	4229
567	51	62	65	113	103	75	115	138	2388	2126	4240
568	50	61	65	109	101	72	114	135	2368	2084	4213
569	51	63	65	107	103	74	119	137	2398	2085	4227
570	51	64	65	109	103	74	124	137	2392	2084	4222
571	55	64	67	109	104	75	122	137	2391	2084	3959
572	55	65	67	108	106	77	122	137	2404	2080	4214
573	54	64	67	108	106	77	122	135	2409	2063	3861
574	54	63	67	108	106	77	120	131	2359	2066	4170
575	53	61	67	105	106	76	120	131	2351	2061	4139
576	52	60	68	105	106	80	120	131	2349	2061	4113
577	52	60	69	105	106	83	118	133	2305	2057	3771
578	51	58	69	105	104	83	118	130	2240	1993	3864
579	52	58	67	105	98	82	119	131	2243	1970	3708
580	52	58	63	104	98	79	117	129	2194	1917	2871
581	51	58	63	102	98	79	117	126	2160	1901	2771
582	47	58	62	102	97	78	117	126	2141	1886	1897
583	47	59	61	102	95	79	127	131	2119	1867	1832
584	29	38	38	65	62	55	102	99	590	480	217
585	29	38	38	65	64	55	102	99	586	489	189
586	27	38	40	68	64	55	102	101	563	480	132
587	27	40	40	68	64	55	103	101	564	488	117
588	27	40	40	68	64	55	103	104	563	489	103
589	27	40	40	68	64	55	105	104	555	491	105
590	27	40	40	68	62	55	105	104	554	493	105
591	28	39	41	67	63	55	104	109	537	492	104
592	28	43	41	69	65	55	102	109	536	506	99
593	30	47	44	70	66	59	111	110	589	543	98
594	30	47	44	70	67	60	111	110	578	544	103
595	30	48	44	70	69	60	118	110	586	543	103
596	30	49	44	71	69	62	118	110	594	544	101
597	28	49	44	71	69	64	117	110	594	545	103
598	28	49	44	70	69	63	113	103	587	543	99
599	28	49	44	69	69	63	115	106	577	539	100
600	28	49	44	68	70	63	115	106	590	537	103
601	29	50	45	69	74	65	118	106	590	541	102
602	29	50	45	69	73	65	118	106	604	563	101
603	29	51	45	69	73	65	118	110	663	612	103
604	29	49	45	67	72	65	121	110	678	614	103
605	29	49	42	67	72	64	121	107	663	611	100
606	27	49	42	67	70	65	118	107	663	604	101
607	27	49	42	64	70	65	115	105	670	607	103
608	27	49	42	64	70	65	115	105	670	607	103
609	27	49	42	64	68	65	110	105	681	619	101
610	28	49	42	65	68	67	110	105	671	619	100
611	28	49	42	65	70	67	107	105	675	618	103
612	27	44	42	63	70	66	107	100	670	609	103
613	27	43	42	62	67	62	107	98	669	608	104
614	28	42	42	61	65	62	107	98	664	594	95
615	27	40	39	60	61	61	115	98	658	580	97
616	26	39	38	59	61	60	117	98	653	581	104
617	26	38	38	59	60	59	117	98	656	580	103
618	26	38	38	61	60	58	116	93	660	591	103
619	25	37	38	61	60	57	114	85	654	595	103
620	25	37	38	65	61	56	112	85	685	611	103
621	25	37	38	66	60	55	109	85	700	619	101
622	25	38	38	66	59	55	109	85	698	623	102
623	25	38	38	67	58	55	109	85	674	623	104
624	25	38	38	67	59	55	109	88	676	640	104
625	25	38	38	67	59	55	104	88	679	647	104
626	25	38	38	67	59	55	104	88	679	652	104
627	26	38	38	67	59	55	104	85	682	651	93
628	26	38	38	68	59	55	105	87	683	659	100
629	26	38	38	68	59	55	108	87	684	667	102
630	26	38	38	68	58	55	108	87	684	677	102
631	26	38	38	68	59	55	108	87	703	697	101
632	26	38	38	71	59	55	108	87	699	696	101
633	26	37	38	71	59	54	108	86	698	695	92
634	26	37	38	71	59	54	108	86	700	691	92
635	26	38	38	71	59	54	108	86	709	688	103
636	27	38	39	71	59	54	104	87	702	690	103
637	27	38	39	71	59	54	103	86	720	686	103
638	27	38	39	71	60	54	112	87	723	687	103
639	28	38	40	71	60	53	113	87	738	692	101
640	28	39	41	72	61	53	119	87	751	707	101
641	28	39	39	71	59	48	117	84	745	704	99
642	28	39	38	71	59	48	114	84	747	704	99
643	28	39	37	69	59	50	111	75	743	707	95
644	28	39	37	66	59	50	111	75	750	709	93
645	27	39	37	67	58	54	111	75	751	702	99
646	27	39	35	67	58	54	114	75	755	701	98
647	27	39	35	67	58	54	117	75	759	706	99
648	27	39	35	67	58	54	117	75	760	706	99
649	27	39	35	69	60	55	117	75	761	707	99
650	25	39	33	67	59	55	120	75	761	700	99
651	25	40	33	68	58	60	120	75	757	699	99
652	25	40	33	69	58	60	119	70	768	720	96
653	25	40	34	70	59	60	126	70	780	723	97
654	25	40	34	70	65	59	125	70	797	724	98
655	25	40	34	72	70	59	125	70	789	716	98
656	27	40	34	72	71	59	126	69	787	716	98
657	28	42	34	72	71	59	126	69	791	722	98
658	28	41	33	71	71	61	126	69	794	723	98
659	29	39	33	71	71	61	126	69	789	719	93
660	28	39	33	67	66	60	126	68	790	717	93
661	28	37	31	72	65	60	126	71	793	713	93
662	28	37	31	72	65	59	123	71	800	711	93
663	29	36	29	77	65	60	122	71	812	717	93
664	29	36	28	76	63	60	122	71	822	725	91
665	30	36	28	70	63	60	122	71	829	723	83
666	30	34	28	70	63	60	122	71	828	724	92
667	30	34	28	70	63	60	122	71	831	724	91
668	30	34	27	70	64	60	119	71	831	723	92
669	28	31	23	70	62	59	109	71	787	712	90
670	27	31	23	70	62	59	109	67	792	721	91
671	27	31	23	70	62	59	109	67	788	725	90
672	27	31	23	69	60	59	109	66	770	696	89
673	27	30	20	66	58	58	109	63	766	695	84
674	26	29	20	66	56	58	112	63	771	697	83
675	26	29	20	66	56	57	112	65	785	701	84
676	26	31	20	66	60	57	112	65	791	704	78
677	28	31	20	69	60	58	108	65	789	709	82
678	28	33	23	69	60	59	108	65	787	708	85
679	28	33	23	68	59	59	108	65	803	711	84
680	29	33	23	65	59	60	102	65	827	710	85
681	30	33	23	65	59	60	108	65	823	709	83
682	30	33	23	64	59	59	108	65	822	708	83
683	29	33	23	64	57	59	104	65	822	710	84
684	29	33	23	63	57	59	104	65	820	709	43
685	29	34	23	63	57	59	104	65	819	709	44
686	30	34	23	63	59	60	106	65	846	722	45
687	31	34	23	62	59	60	103	65	860	731	44
688	32	34	23	62	59	60	103	62	864	732	44
689	33	33	22	61	59	60	101	62	883	734	44
690	34	33	22	61	59	60	101	62	911	737	45
691	35	33	22	60	60	59	102	61	919	737	45
692	35	33	22	60	59	59	93	58	913	735	43
693	34	34	22	60	60	59	82	58	882	745	43
694	34	34	22	60	60	59	82	58	881	742	43
695	34	33	22	59	61	59	76	58	871	749	44
696	34	33	24	61	61	60	76	58	899	764	44
697	34	33	24	63	61	60	76	58	898	764	44
698	34	33	24	63	61	60	75	58	897	764	45
699	34	33	24	63	61	60	73	58	891	762	45
700	34	33	22	61	61	59	70	55	897	757	45
701	34	33	22	61	61	59	68	55	949	777	44
702	34	33	22	61	61	59	68	55	949	781	48
703	35	33	22	62	62	60	68	55	893	790	50
704	35	33	22	62	62	61	68	55	888	797	49
705	35	33	22	62	62	61	68	55	890	797	51
706	35	33	22	62	62	61	68	55	901	808	51
707	35	33	22	62	62	61	68	55	910	819	46
708	35	33	22	62	62	61	68	55	914	822	48
709	35	33	22	62	61	61	68	55	907	823	52
710	35	33	22	62	61	61	66	53	908	822	54
711	35	33	22	63	62	61	66	53	905	831	72
712	62	51	42	103	88	96	93	84	3562	3239	1359
713	63	54	42	103	87	97	89	83	3919	3503	1419
714	63	55	42	103	88	91	87	80	3944	3520	1443
715	63	55	42	103	88	93	82	81	3975	3552	1483
716	63	55	42	103	88	93	80	81	3990	3568	1493
717	63	57	42	102	88	94	80	81	4018	3588	1499
718	66	57	42	102	88	95	80	78	4026	3595	1552
719	66	57	41	105	87	93	83	78	4146	3657	1562
720	66	56	41	101	87	93	84	78	4140	3699	1529
721	62	56	40	101	86	93	84	80	4158	3709	1588
722	62	55	40	101	84	90	84	80	4172	3711	1585
723	63	55	40	101	87	90	84	80	4270	3779	1582
724	63	55	40	102	86	91	84	80	4283	3789	1580
725	68	55	40	103	87	93	84	80	4404	3860	1576
726	69	56	40	108	89	95	84	80	4475	3954	1591
727	69	57	39	107	87	95	84	78	4474	3959	1489
728	70	57	39	107	87	96	82	78	4474	3969	1588
729	70	57	41	109	89	97	79	74	4477	4059	1575
730	71	58	41	110	89	97	82	78	4567	4124	1563
731	71	58	41	110	89	97	85	81	4559	4136	1597
732	71	59	43	111	89	98	85	86	4688	4214	1499
733	71	52	44	111	88	101	85	81	4708	4222	1593
734	72	52	44	111	88	101	85	81	4719	4218	1394
735	72	52	44	111	85	101	85	81	4717	4208	1521
736	72	54	42	109	87	98	85	79	4693	4211	1604
737	72	52	42	111	89	99	85	77	4684	4210	1604
738	72	52	42	111	90	99	79	76	4687	4232	1596
739	73	52	42	113	90	100	73	76	4751	4280	1599
740	76	52	43	113	95	100	73	76	4792	4317	1551
741	75	52	42	113	94	100	73	76	4806	4297	1560
742	75	51	42	111	94	103	74	73	4819	4327	1582
743	72	51	39	108	94	102	73	73	4842	4310	1596
744	73	50	39	112	94	102	67	71	4858	4354	1593
745	74	50	39	110	91	101	67	69	4886	4369	1597
746	74	49	40	109	89	99	59	67	4842	4347	1593
747	74	49	40	109	90	97	57	64	4854	4347	1619
748	73	50	40	111	88	93	56	63	4974	4454	1596
749	75	46	40	109	88	93	56	63	5014	4473	1650
750	75	46	40	107	87	93	56	62	5005	4457	1655
751	72	45	39	107	80	91	57	61	4871	4400	1648
752	72	45	39	112	81	92	54	61	4957	4445	1646
753	72	44	39	113	82	93	51	57	4776	4346	1647
754	76	44	39	114	83	96	52	57	4873	4522	1651
755	79	44	37	114	79	97	50	57	4907	4556	1650
756	82	45	37	114	81	96	51	61	4891	4566	1643
757	82	45	37	114	81	96	51	61	4888	4627	1656
758	81	47	38	114	81	97	51	63	4885	4605	1650
759	82	48	38	113	81	97	51	63	4916	4625	1655
760	81	48	38	112	81	95	51	63	4928	4617	1648
761	83	49	38	112	79	95	51	63	5032	5008	1641
762	83	52	38	113	81	89	52	63	4970	5052	1644
763	84	53	38	113	84	89	52	63	4948	5279	1621
764	83	53	38	113	84	89	52	63	4905	5251	1663
765	80	53	38	114	85	89	53	63	4914	5250	1643
766	81	53	38	115	85	89	53	68	5054	5375	1653
767	83	55	40	116	85	90	53	68	5074	5376	1803
768	83	55	42	114	86	92	53	68	5086	5367	1817
769	81	56	42	117	88	92	54	68	5107	5369	1795
770	84	55	43	113	85	94	54	69	5026	5413	1795
771	86	54	43	112	85	95	54	70	5038	5416	1802
772	86	53	43	112	86	95	54	70	5044	5430	1812
773	86	53	43	111	86	95	54	70	5044	5538	1788
774	87	58	48	111	86	95	50	67	5013	5555	1833
775	87	60	48	113	88	96	54	68	5008	5547	1836
776	87	61	47	119	88	96	54	68	5042	5549	1828
777	86	64	47	121	88	96	48	68	5046	5555	1846
778	86	64	47	121	88	96	43	65	4996	5559	1821
779	86	65	47	122	88	96	45	65	5219	5560	1835
780	86	65	47	122	89	96	50	65	5214	5559	1832
781	88	66	47	122	88	96	50	65	5213	5544	1834
782	88	66	47	119	92	96	50	65	5218	5552	1839
783	88	67	47	119	92	96	51	65	5311	5598	1827
784	88	69	48	120	92	97	49	65	5384	5638	1836
785	88	68	48	120	92	98	49	65	5380	5637	1814
786	87	68	48	120	92	98	48	64	5361	5642	1849
787	87	68	46	120	92	99	50	64	5376	5680	1861
788	88	71	45	123	92	99	51	64	5418	5711	1810
789	87	71	44	125	90	99	51	64	5403	5705	1857
790	87	70	43	123	90	99	51	64	5409	5705	1871
791	87	70	42	124	90	100	50	63	5336	5656	1867
792	88	71	42	122	90	99	48	63	5335	5655	1853
793	87	71	42	122	90	97	48	63	5357	5665	1871
794	86	71	42	123	90	97	51	64	5417	5720	1872
795	86	71	43	119	90	92	50	59	5304	5657	1871
796	85	71	43	117	90	90	50	59	5286	5653	1888
797	85	74	44	118	87	90	50	59	5429	5751	1888
798	85	74	44	118	87	90	50	59	5384	5737	1772
799	84	73	44	117	84	88	50	59	5374	5737	1855
800	85	73	44	117	84	88	50	59	5344	5756	1872
801	83	72	43	114	74	78	50	59	5324	5735	1872
802	84	72	45	113	73	78	49	59	5331	5708	1879
803	85	72	42	113	76	78	49	60	5334	5696	1894
804	85	72	42	113	75	78	49	60	5587	5748	1894
805	82	72	39	111	74	78	49	60	4994	5714	1887
806	80	72	38	111	73	77	48	58	5000	5718	1891
807	82	69	38	110	72	77	46	58	5094	5758	1834
808	82	69	39	110	72	76	46	57	4858	5758	1833
809	80	69	39	111	72	75	49	57	5070	5809	1890
810	80	69	39	111	72	75	49	57	5126	5809	1880
811	80	69	39	100	72	76	49	57	5368	5804	1880
812	80	71	39	100	72	77	49	57	5449	5803	1883
813	79	73	39	100	71	76	50	60	5798	5774	1897
814	78	73	39	100	71	76	51	60	5806	5775	1893
815	78	73	39	100	69	76	51	60	5791	5774	1893
816	79	74	39	100	69	76	49	60	5783	5772	1877
817	79	76	39	100	69	74	49	60	5765	5774	1864
818	77	77	39	98	69	74	49	64	5667	5827	1871
819	77	78	39	98	71	74	48	64	5670	5829	1900
820	77	78	37	99	71	74	49	62	5643	5824	1866
821	79	77	33	98	71	74	50	62	5709	5887	1944
822	78	77	33	97	71	74	50	62	5691	5841	2131
823	78	74	34	95	71	74	50	62	5733	5832	2252
824	78	72	34	96	69	72	51	64	5658	5840	2288
825	78	72	34	97	68	72	51	64	5672	5851	2278
826	79	70	34	98	68	71	51	64	5612	5877	2262
827	77	70	34	95	69	67	45	64	5634	5953	2303
828	77	68	33	95	70	67	45	64	5639	5986	2271
829	77	68	33	95	67	67	45	64	5560	5943	2288
830	75	67	32	95	67	66	45	64	5551	5953	2263
831	74	67	32	94	67	65	45	64	5552	5945	2276
832	74	67	32	94	69	65	45	64	5419	5947	2312
833	74	67	32	94	69	65	43	64	5405	5927	2311
834	76	66	32	94	69	66	43	64	5458	5953	2307
835	76	65	31	93	68	65	43	63	5470	5969	2308
836	75	65	31	90	58	66	43	63	5395	5814	2317
837	74	67	31	91	58	66	43	63	5399	5817	2304
838	73	67	30	92	59	66	42	63	5399	5903	2306
839	72	68	30	92	57	67	42	63	5397	5899	2299
840	72	68	30	94	58	67	42	63	5405	5974	2295
841	73	68	31	94	58	67	42	63	5430	5979	2293
842	72	68	33	96	59	69	41	63	5413	6084	2349
843	72	67	33	96	56	70	39	60	5363	6077	2343
844	71	64	33	96	56	72	39	60	5336	6070	2419
845	71	63	33	95	55	73	39	60	5263	6195	2408
846	70	62	31	91	55	72	39	60	5354	6225	2409
847	71	62	31	90	54	72	39	60	5314	6179	2411
848	71	62	31	90	54	71	39	60	5193	6201	2423
849	73	62	31	89	55	73	39	60	5153	6164	2391
850	76	64	31	89	57	72	39	63	5067	6281	2378
851	75	64	31	89	57	72	38	61	5083	6276	2407
852	79	64	33	89	57	72	38	60	5127	6294	2427
853	78	64	33	87	54	69	39	60	5034	6248	2426
854	78	64	33	87	53	69	38	60	5037	6257	2429
855	78	64	33	87	57	69	38	60	4972	6273	2410
856	78	65	35	87	57	67	38	59	4954	5818	2413
857	78	64	35	86	57	66	38	54	4978	5832	2356
858	79	64	36	86	57	66	38	54	5016	5790	2360
859	77	66	37	86	57	67	38	54	4966	5657	2383
860	77	67	37	89	57	67	37	54	4994	5703	2371
861	77	67	37	89	56	67	37	54	4876	5686	2364
862	77	67	37	89	56	67	37	54	4944	5715	2376
863	76	69	37	89	54	67	39	57	4932	5694	2370
864	76	68	36	89	53	67	38	55	5027	5742	2375
865	73	68	36	89	52	66	38	55	4996	5731	2406
866	73	68	36	89	52	66	38	55	4862	5723	2405
867	73	64	36	89	52	66	38	54	4854	5722	2372
868	70	65	36	89	52	67	38	54	4868	5605	2408
869	69	66	36	86	51	67	43	54	4937	5648	2408
870	70	69	37	85	51	69	43	54	5065	5741	2407
871	69	69	37	87	51	68	43	52	5104	5777	2408
872	70	71	38	87	52	68	43	52	5149	5787	2292
873	69	69	39	87	49	70	43	52	5117	5727	2356
874	69	69	39	86	52	70	39	52	5230	5806	2397
875	65	70	39	85	51	68	39	54	5236	5692	2396
876	63	69	39	80	47	65	39	54	5207	5657	2367
877	63	68	39	82	46	65	40	54	5258	5653	2387
878	62	69	40	82	46	65	38	54	5339	5656	2388
879	60	70	37	80	45	62	33	42	5092	5545	2404
880	59	70	34	81	45	61	33	42	5219	5577	2385
881	60	70	34	81	47	62	33	39	5252	5614	2394
882	60	69	34	80	47	62	33	39	5229	5546	2373
883	60	69	34	81	50	58	32	36	5133	5533	2400
884	59	69	34	82	50	58	32	36	5057	5524	2228
885	59	69	34	83	50	58	32	36	5051	5553	2397
886	59	68	34	82	48	58	32	37	4928	5562	2313
887	59	68	34	80	47	56	29	36	4914	5566	2398
888	58	67	34	80	44	57	32	40	4957	5558	2388
889	57	68	34	79	44	57	32	40	4933	5512	2373
890	57	68	34	80	43	61	32	40	5083	5587	2277
891	57	69	34	81	45	61	32	40	5224	5610	2344
892	56	71	35	80	46	58	32	39	5320	5628	2338
893	57	71	36	79	48	56	32	39	5356	5629	2309
894	56	70	36	73	48	56	31	39	5219	5570	2282
895	56	68	35	71	48	56	33	41	5608	5603	2307
896	57	68	35	71	48	57	33	41	5602	5597	2276
897	57	68	35	71	49	60	34	42	5612	5629	2270
898	57	68	34	71	50	60	34	42	5588	5512	2127
899	57	68	34	70	50	61	34	42	5740	5495	2175
900	57	68	34	69	50	60	34	42	5836	5494	2193
901	57	68	34	68	50	60	34	45	5726	5420	2190
902	57	67	33	65	50	60	34	47	5642	5362	2187
903	56	67	33	65	50	59	34	47	5735	5370	2195
904	52	67	32	63	49	56	34	48	5530	5216	2188
905	52	67	32	63	47	54	34	49	5619	5163	2102
906	49	66	32	67	51	58	34	49	5683	5188	2190
907	49	66	32	69	49	66	34	48	5749	5223	2171
908	48	64	31	68	48	65	33	46	5702	5177	2149
909	47	63	31	68	46	66	31	48	5469	5021	1854
910	47	63	30	69	46	66	31	48	5443	4921	2046
911	46	63	30	68	46	64	31	48	5191	4747	2039
912	46	60	30	67	47	64	31	48	5100	4683	2033
913	45	60	29	65	45	64	33	54	4699	4430	2009
914	45	60	30	65	45	65	34	55	4709	4435	2004
915	45	61	30	65	45	66	34	55	4745	4432	2000
916	45	60	30	65	46	68	31	50	4750	4323	929
917	45	58	30	65	46	67	31	50	4756	4360	903
918	46	56	28	59	46	66	31	51	4732	4350	906
919	47	56	28	56	46	67	31	51	4711	4310	905
920	43	55	27	54	44	65	30	50	4655	4265	899
921	43	54	27	54	45	65	30	49	4791	4307	900
922	46	53	26	54	42	64	31	49	4668	4256	799
923	46	53	27	54	42	64	30	49	4661	4250	827
924	46	55	23	54	41	66	30	49	4682	4252	807
925	46	54	22	54	39	64	31	48	4655	4243	656
926	46	53	22	54	39	63	31	48	4702	4263	819
927	46	52	22	54	39	63	29	48	4688	4258	830
928	47	52	22	53	39	61	29	47	4698	4258	828
929	49	51	24	54	39	65	29	47	4758	4296	826
930	49	51	24	52	39	65	29	47	4835	4433	825
931	47	50	24	53	39	66	29	47	4847	4435	819
932	47	47	24	51	38	64	29	47	4870	4422	813
933	47	48	23	49	38	66	27	47	4858	4384	808
934	47	48	23	47	40	67	27	47	4808	4349	820
935	47	48	23	47	40	67	27	47	4835	4357	819
936	47	49	23	47	40	67	27	47	4823	4349	818
937	47	49	21	43	40	66	28	47	4867	4304	808
938	46	49	20	43	41	68	28	47	4877	4370	811
939	46	51	20	44	41	68	28	47	4866	4363	812
940	46	52	20	44	41	68	28	48	4901	4346	767
941	46	54	20	44	41	68	28	48	4907	4439	758
942	46	53	20	44	41	70	28	47	4878	4424	757
943	46	53	19	44	43	71	28	49	5031	4445	755
944	45	53	19	43	43	72	28	49	4966	4386	760
945	45	53	18	43	43	72	28	49	4927	4369	747
946	45	53	18	43	43	71	28	49	4917	4366	741
947	43	53	18	43	43	71	28	49	4906	4354	757
948	43	53	18	43	43	71	28	49	4897	4347	755
949	43	52	18	43	42	71	28	49	4877	4325	752
950	42	52	18	43	40	71	26	49	4876	4324	741
951	42	52	18	43	40	70	26	49	4839	4321	739
952	41	52	16	43	39	70	26	49	4753	4308	744
953	40	46	16	42	38	70	22	48	4827	4312	743
954	41	49	16	50	50	78	27	69	6064	6659	994
955	41	49	16	50	49	77	27	69	6064	6648	985
956	41	49	16	48	49	77	30	70	6151	6646	989
957	39	47	16	48	50	77	30	70	6139	6602	1009
958	39	47	14	48	49	76	30	70	6091	6602	1008
959	39	47	14	48	49	75	30	70	6085	6564	991
960	39	47	14	48	47	75	30	70	6020	6547	934
961	39	47	14	48	47	76	31	70	6083	6543	900
962	39	47	14	48	47	75	31	70	6035	6558	895
963	3	3	0	9	13	10	9	22	1698	2523	304
964	3	3	0	9	13	10	9	22	1623	2563	305
965	3	3	0	9	13	10	9	22	1626	2571	308
966	3	3	0	9	13	10	9	22	1709	2662	311
967	3	3	0	9	13	10	9	22	1822	2686	307
968	3	3	0	9	13	10	9	22	1859	2710	302
969	3	3	0	9	13	10	9	22	1902	2733	302
970	3	3	0	9	13	10	11	25	1903	2734	305
971	3	3	0	9	13	10	11	25	1914	2752	316
972	3	3	0	9	13	10	13	26	1921	2756	319
973	3	3	0	9	13	11	13	26	1923	2727	318
974	3	3	0	9	13	11	13	26	1927	2727	313
975	3	3	0	10	13	13	13	26	1999	2704	318
976	3	3	0	10	13	13	13	26	2023	2708	318
977	3	3	0	10	13	13	13	26	2051	2687	311
978	3	3	0	10	13	13	13	26	2053	2686	318
979	3	3	0	10	13	13	13	26	2051	2683	319
980	3	3	0	10	13	13	13	26	2002	2667	318
981	3	3	0	10	13	12	13	26	2009	2660	308
982	3	3	0	10	13	12	13	26	2010	2644	305
983	3	3	0	10	13	12	13	26	2019	2644	317
984	3	3	0	10	13	12	13	26	2006	2639	309
985	3	3	0	10	13	11	13	26	2000	2636	310
986	3	3	0	10	13	11	13	26	1983	2623	316
987	3	3	0	9	13	10	13	25	1910	2551	314
988	3	4	0	9	13	10	13	25	1911	2547	317
989	3	4	0	8	12	10	13	25	1829	2478	316
990	3	4	0	8	12	10	13	25	1813	2457	318
991	3	4	0	8	12	10	13	25	1779	2427	321
992	3	4	0	8	12	10	13	25	1776	2426	320
993	3	4	0	8	12	10	13	25	1795	2437	320
994	3	4	0	8	10	10	13	25	1792	2434	312
995	3	4	0	8	10	10	13	24	1792	2384	317
996	3	4	0	10	10	10	13	24	1792	2379	310
997	1	4	0	10	10	10	13	24	1798	2377	315
998	1	4	1	10	10	10	13	25	1800	2374	315
999	1	4	1	11	10	10	13	25	1794	2368	319
1000	1	4	1	13	10	10	13	23	1785	2355	317
1001	1	5	1	13	10	10	14	24	1782	2350	316
1002	1	5	1	11	10	10	14	24	1772	2349	323
1003	1	5	1	11	11	12	14	24	1780	2449	323
1004	1	5	1	11	11	12	13	24	1772	2451	318
1005	1	5	1	11	11	12	13	24	1756	2433	322
1006	1	5	1	11	11	12	13	25	1752	2409	320
1007	1	6	1	11	11	12	13	25	1747	2406	320
1008	1	6	1	11	11	12	13	25	1747	2403	321
1009	1	6	1	11	11	12	13	25	1749	2409	320
1010	1	6	1	10	11	12	12	23	1686	2341	321
1011	1	6	1	10	11	12	12	23	1695	2336	320
1012	1	6	1	11	11	13	12	23	1735	2342	321
1013	1	6	1	11	11	13	12	21	1750	2340	315
1014	1	6	1	11	12	13	12	21	1818	2342	321
1015	1	6	1	11	13	13	12	21	1813	2341	321
1016	1	6	1	13	13	13	12	22	1867	2360	319
1017	1	6	1	13	13	12	12	22	1865	2361	318
1018	1	6	1	13	13	12	12	22	1901	2368	323
1019	1	6	1	13	13	12	14	22	1903	2369	322
1020	1	6	1	13	13	12	14	22	1915	2374	322
1021	1	6	1	13	15	12	14	19	1920	2376	315
1022	1	6	1	13	16	12	15	19	1910	2377	317
1023	2	7	1	13	16	14	15	19	1906	2381	321
1024	2	7	1	13	16	14	15	19	1919	2381	318
1025	3	9	1	13	16	14	15	19	1922	2390	319
1026	4	9	1	13	17	15	15	19	1919	2383	321
1027	4	9	1	13	17	15	15	19	1912	2374	321
1028	4	9	1	14	17	15	15	19	1881	2344	322
1029	4	9	1	14	17	15	15	19	1853	2312	323
1030	5	9	1	14	17	16	15	19	1854	2277	308
1031	5	9	1	14	17	16	16	19	1845	2244	309
1032	6	9	2	14	19	17	17	23	1855	2246	316
1033	6	9	2	16	19	17	17	23	1790	2161	312
1034	6	9	2	16	19	17	17	23	1786	2159	314
1035	6	9	2	16	19	18	17	23	1777	2140	316
1036	5	9	2	16	18	18	17	23	1678	1977	301
1037	5	9	2	16	18	19	14	20	1665	1963	316
1038	6	9	2	16	18	19	14	20	1671	1950	318
1039	6	9	2	17	18	19	14	20	1680	1959	319
1040	6	10	2	17	18	19	14	20	1699	1985	319
1041	6	10	2	17	18	20	18	20	1685	1973	318
1042	6	10	2	17	18	20	18	20	1710	1986	320
1043	6	10	2	17	18	18	18	20	1671	1943	311
1044	6	10	2	16	18	18	18	20	1631	1918	315
1045	6	10	2	16	18	18	18	20	1630	1919	317
1046	6	10	2	16	18	18	18	20	1635	1917	312
1047	6	10	2	16	18	18	17	19	1625	1908	316
1048	6	10	2	16	18	18	17	19	1615	1901	318
1049	6	10	2	16	18	19	15	19	1610	1890	307
1050	6	10	2	16	18	19	15	19	1635	1904	305
1051	6	10	3	16	18	18	15	19	1608	1893	318
1052	7	10	3	16	18	18	15	19	1592	1879	317
1053	8	10	3	16	18	19	16	16	1540	1821	318
1054	8	10	3	16	18	21	16	16	1678	1787	318
1055	8	10	3	16	18	21	16	16	1671	1765	319
1056	8	10	3	16	18	20	16	16	1595	1683	309
1057	8	14	3	16	18	20	16	16	1588	1670	317
1058	8	14	3	16	18	20	16	16	1591	1672	314
1059	8	13	3	16	18	20	16	16	1605	1650	309
1060	8	13	3	16	18	20	16	16	1606	1640	320
1061	8	13	3	16	18	20	13	15	1525	1556	319
1062	8	13	3	16	18	20	13	15	1504	1524	318
1063	8	13	3	16	18	20	13	15	1478	1499	317
1064	8	16	3	16	18	20	13	15	1453	1476	311
1065	8	16	3	16	18	20	13	15	1425	1449	313
1066	8	16	3	16	18	24	14	15	1402	1452	313
1067	8	16	3	17	19	24	14	15	1292	1389	225
1068	8	16	3	17	24	24	12	13	1278	1365	278
1069	8	16	3	17	24	25	12	13	1248	1337	313
1070	8	16	3	17	24	25	12	13	1247	1334	317
1071	8	16	3	17	24	26	12	13	1241	1330	318
1072	8	16	3	17	24	26	12	13	1229	1334	317
[truncated: 136,229 more rows]

[truncated: 4 more sheets: Supplementary Figure 4, Supplementary Figure 5, Supplementary Figure 6, Supplementary Figure 7]
